# Supplementary material for: Deciphering primate retinal aging at single-cell resolution
Source: Protein Cell. 2020 Oct 14;12(11):889–98. doi: 10.1007/s13238-020-00791-x (PMC8563949; doi:10.1007/s13238-020-00791-x)
Supplement: Supplementary file 2 — Supplementary material 2 (XLSX 606 kb) [file 13238_2020_791_MOESM2_ESM.xlsx]

## Sheet: Summary
Table S1. Basic quality control information of single-cell RNA-seq dataset.
Sheet	Summary
QC	Quality control information of single-cell RNA-seq dataset. The first column indicates the cell name, in which the first field (for example, ‘YF1’) indicates the monkey individual (see also Fig. S1A), the second filed (for example, ‘RD’) indicates the sampling region (‘RD’, dorsal retina; ‘RN’, nasal retina; ‘RT’, temporal retina; ‘RV’, ventral retina; ‘RPE’, RPE + choroid layer) (‘RD’, ‘RN’, ‘RT…

## Sheet: QC
Cell	Number of raw reads	Number of raw bases	Number of clean reads	Number of clean bases	Number of aligned reads	Mapping rate	Gene number	UMI number	Retained
YF1_RD_sc.1	1943187	255707673	1942015	255543317	781906	0.403	4600	85641	Yes
YF1_RD_sc.2	712138	91151234	711095	91014895	284069	0.399	2732	22936	Yes
YF1_RD_sc.3	826621	99137068	818460	98277315	327900	0.401	3085	35236	Yes
YF1_RD_sc.4	1141932	151518391	1140100	151290553	605698	0.531	3787	100229	Yes
YF1_RD_sc.5	442158	49285696	437149	48730990	121951	0.279	2880	30460	Yes
YF1_RD_sc.6	304368	33579732	299085	33003142	82564	0.276	2231	21546	Yes
YF1_RD_sc.7	407047	48768144	400032	48058196	148892	0.372	2382	32593	Yes
YF1_RD_sc.8	906583	114265283	901986	113749400	383310	0.425	4913	103507	Yes
YF1_RD_sc.9	343222	42679640	341238	42463335	141555	0.415	1841	33326	Yes
YF1_RD_sc.10	828251	103642492	827544	103541461	289578	0.35	2370	14746	Yes
YF1_RD_sc.11	345299	41383121	337304	40581993	127906	0.379	1842	20447	Yes
YF1_RD_sc.12	510993	66158830	509866	66022966	234255	0.459	1920	11568	Yes
YF1_RD_sc.13	964450	93247807	918665	88783693	87784	0.096	2480	11291	NA
YF1_RD_sc.14	754492	103147369	754169	103099805	411290	0.545	2105	24537	Yes
YF1_RD_sc.15	746552	97773151	745606	97647656	379895	0.51	2419	30548	Yes
YF1_RD_sc.16	668052	87852598	667146	87738474	325122	0.487	2114	30541	Yes
YF1_RD_sc.17	782990	92482947	762294	90416613	267064	0.35	2140	12134	Yes
YF1_RD_sc.18	740328	89878728	739223	89714661	247676	0.335	2187	7453	Yes
YF1_RD_sc.19	992667	133036535	988926	132627720	550853	0.557	2853	32051	Yes
YF1_RD_sc.20	931828	103030334	926616	102356225	265032	0.286	3420	21457	Yes
YF1_RD_sc.21	487343	58815392	483940	58410894	192140	0.397	2323	24674	Yes
YF1_RD_sc.22	734376	96842035	733287	96706692	375070	0.511	2518	18402	Yes
YF1_RD_sc.23	63786	5653487	60580	5319373	5142	0.085	721	1292	NA
YF1_RD_sc.24	747555	91322359	745916	91073038	323711	0.434	2724	18720	Yes
YF1_RD_sc.25	1593999	191576771	1571732	189325785	539356	0.343	3547	63286	Yes
YF1_RD_sc.26	980556	129392135	979255	129232451	500881	0.511	2787	17856	Yes
YF1_RD_sc.27	1921990	256279403	1920805	256121345	995685	0.518	4280	36312	Yes
YF1_RD_sc.28	734854	84656582	720232	83020109	234607	0.326	2494	9771	Yes
YF1_RD_sc.29	986515	129115646	983155	128728673	494226	0.503	2897	15479	Yes
YF1_RD_sc.30	784566	94756943	774696	93770033	287034	0.371	2409	37661	Yes
YF1_RD_sc.31	884906	98190801	882673	97860988	258519	0.293	3198	21583	Yes
YF1_RD_sc.32	1088199	106362074	1084653	105802244	140878	0.13	2858	11314	Yes
YF1_RD_sc.33	791921	101999874	790218	101776991	369105	0.467	2460	22448	Yes
YF1_RD_sc.34	159108	14168464	155212	13764092	16199	0.104	1282	3490	NA
YF1_RD_sc.35	1164048	130562088	1156052	129619778	339174	0.293	3279	20423	Yes
YF1_RD_sc.36	665959	81685249	662427	81277036	282289	0.426	2538	17257	Yes
YF1_RD_sc.37	995770	132719666	994777	132595245	540657	0.543	2661	26370	Yes
YF1_RD_sc.38	1044660	139334495	1043510	139192448	545523	0.523	2903	36279	Yes
YF1_RD_sc.39	402841	46073589	400596	45800638	127326	0.318	2053	11843	Yes
YF1_RD_sc.40	626238	81510294	625442	81406724	309562	0.495	2613	26889	Yes
YF1_RD_sc.41	844288	113147416	842373	112911791	462686	0.549	2659	42731	Yes
YF1_RD_sc.42	1093854	142751817	1091765	142498215	539636	0.494	2983	35227	Yes
YF1_RD_sc.43	1210311	121006145	1204698	120222972	199341	0.165	3434	14767	Yes
YF1_RD_sc.44	648390	77221748	630872	75531393	246040	0.39	2225	20474	Yes
YF1_RD_sc.45	632810	79146942	624473	78271333	266417	0.427	2495	23024	Yes
YF1_RD_sc.46	376368	42137005	369412	41400840	108194	0.293	1915	6577	Yes
YF1_RD_sc.47	951340	126327545	949888	126145383	499644	0.526	2668	18775	Yes
YF1_RD_sc.48	755437	96848909	752283	96474278	363400	0.483	2346	27590	Yes
YF1_RD_sc.49	753323	88633028	747694	88003829	281707	0.377	2356	22696	Yes
YF1_RD_sc.50	924479	118307299	921092	117883394	446279	0.485	2718	38065	Yes
YF1_RD_sc.51	2269182	285022833	2266023	284602164	429395	0.189	2994	39437	Yes
YF1_RD_sc.52	877916	117315734	876637	117157736	488031	0.557	2554	46517	Yes
YF1_RD_sc.53	469952	59075911	465825	58630025	206964	0.444	2331	28957	Yes
YF1_RD_sc.54	973159	116056719	960984	114694827	388763	0.405	2931	49553	Yes
YF1_RD_sc.55	690652	86466420	685889	85907856	320075	0.467	2594	44845	Yes
YF1_RD_sc.56	421931	44214436	414264	43373610	82005	0.198	2367	17055	Yes
YF1_RD_sc.57	1206770	148506407	1199675	147734583	208113	0.173	3288	30061	Yes
YF1_RD_sc.58	1049884	136066982	1047461	135794801	491386	0.469	3215	49800	Yes
YF1_RD_sc.59	895799	114993999	892628	114623531	417081	0.467	3341	28071	Yes
YF1_RD_sc.60	1074816	141133210	1073439	140959457	492424	0.459	2735	17289	Yes
YF1_RD_sc.61	942362	115526135	938770	115051394	394883	0.421	2704	20106	Yes
YF1_RD_sc.62	597443	78029133	596517	77911194	270451	0.453	1800	28980	Yes
YF1_RD_sc.63	1150814	150571964	1145846	150040990	601661	0.525	3116	32719	Yes
YF1_RD_sc.64	992054	129574863	991165	129436280	417139	0.421	2450	14775	Yes
YF1_RD_sc.65	1486997	151426809	1482354	150644602	262931	0.177	3782	33272	Yes
YF1_RD_sc.66	1156266	145988159	1148029	145112561	525433	0.458	3192	58757	Yes
YF1_RD_sc.67	798916	108134538	798192	108032433	449982	0.564	2247	37770	Yes
YF1_RD_sc.68	1272387	157490509	1267277	156885117	533502	0.421	3896	97888	Yes
YF1_RD_sc.69	726823	73485004	708278	71583988	131457	0.186	3018	21409	Yes
YF1_RD_sc.70	583530	77446410	582171	77287558	319915	0.55	2251	17594	Yes
YF1_RD_sc.71	2738131	368068684	2736578	367867898	1239319	0.453	4798	105830	Yes
YF1_RD_sc.72	385666	46809696	385060	46734493	115362	0.3	2080	12886	Yes
YF1_RD_sc.73	355236	35304641	348471	34526227	49260	0.141	1865	7275	Yes
YF1_RD_sc.74	831362	110749665	829060	110510919	385021	0.464	2478	49808	Yes
YF1_RD_sc.75	1150292	152807815	1148288	152553577	613354	0.534	3351	48601	Yes
YF1_RD_sc.76	1231503	119837653	1110439	109362322	121493	0.109	2267	10218	Yes
YF1_RD_sc.77	741802	100184946	740092	99996497	421287	0.569	2552	77053	Yes
YF1_RD_sc.78	310003	37680203	307851	37427144	114911	0.373	1886	18543	Yes
YF1_RD_sc.79	1967592	264392259	1966147	264198922	930103	0.473	3586	61435	Yes
YF1_RD_sc.80	1115053	150126827	1114070	150003484	575241	0.516	2853	61729	Yes
YF1_RD_sc.81	24100	2497324	23903	2477354	732	0.031	198	221	NA
YF1_RD_sc.82	8540	919587	8513	916602	730	0.086	50	57	NA
YF1_RD_sc.84	6537	751196	6534	750876	215	0.033	26	28	NA
YF1_RD_sc.85	15276	1562138	15165	1550357	614	0.04	143	156	NA
YF1_RD_sc.86	6628	811955	6627	811805	799	0.121	29	31	NA
YF1_RD_sc.87	18731	2004312	18609	1991507	752	0.04	113	122	NA
YF1_RD_sc.88	9887	1147698	9882	1147273	2240	0.227	49	61	NA
YF1_RD_sc.89	1371561	183230028	1371001	183149312	695066	0.507	3740	139000	Yes
YF1_RD_sc.90	773989	100039065	769753	99562785	349439	0.454	2545	43966	Yes
YF1_RD_sc.91	1206142	156444491	1204591	156252065	532774	0.442	3480	63698	Yes
YF1_RD_sc.92	1072178	137093673	1067840	136608991	373479	0.35	2603	40270	Yes
YF1_RD_sc.93	224625	24630922	216609	23780380	42166	0.195	1151	10783	Yes
YF1_RD_sc.94	1227990	157912641	1224847	157555713	505407	0.413	2396	32722	Yes
YF1_RD_sc.95	1022555	80599577	1018554	80056003	27114	0.027	1740	2927	NA
YF1_RD_sc.96	738639	63044154	731509	62201647	47496	0.065	1514	3730	NA
YF1_RN_sc.1	2874719	384284414	2870438	383731943	1526131	0.532	4774	209418	Yes
YF1_RN_sc.2	782920	99584458	779211	99128320	216285	0.278	1485	40749	Yes
YF1_RN_sc.3	494981	44051337	476826	42091122	18213	0.038	782	1290	NA
YF1_RN_sc.4	210279	20675463	205247	20083948	22657	0.11	351	537	NA
YF1_RN_sc.5	169916	15278269	161880	14441199	9319	0.058	566	3049	NA
YF1_RN_sc.6	130604	11966233	123531	11203818	7855	0.064	279	996	NA
YF1_RN_sc.7	168570	19122426	161449	18399906	45038	0.279	980	12756	Yes
YF1_RN_sc.8	181270	16015703	174041	15199499	5005	0.029	290	374	NA
YF1_RN_sc.9	95414	9308053	92017	8942942	10049	0.109	157	205	NA
YF1_RN_sc.10	264902	25424117	260550	24827426	30965	0.119	399	554	NA
YF1_RN_sc.11	245627	25077832	227505	23232562	32331	0.142	907	10362	Yes
YF1_RN_sc.12	313555	37122198	310130	36731370	69715	0.225	913	7896	Yes
YF1_RN_sc.13	898868	77209304	800868	67878354	12918	0.016	884	1442	NA
YF1_RN_sc.14	173212	19375443	170668	19066675	30027	0.176	354	506	NA
YF1_RN_sc.15	206857	20288107	204265	19912653	27284	0.134	353	528	NA
YF1_RN_sc.16	123182	13376741	120517	13064631	26597	0.221	323	432	NA
YF1_RN_sc.17	225390	22706459	202579	20252230	18923	0.093	396	602	NA
YF1_RN_sc.18	311775	29501387	309180	29093946	22677	0.073	709	1113	NA
YF1_RN_sc.19	344891	34183911	325151	32010905	27387	0.084	555	871	NA
YF1_RN_sc.20	574588	53126908	567998	52174233	42760	0.075	1498	10545	NA
YF1_RN_sc.21	133221	12168684	128973	11671004	10950	0.085	291	948	NA
YF1_RN_sc.22	363929	45098611	362482	44922527	38851	0.107	319	443	NA
YF1_RN_sc.23	50617	3891117	46866	3496441	494	0.011	45	49	NA
YF1_RN_sc.24	345796	32304913	341790	31707735	26252	0.077	719	2092	NA
YF1_RN_sc.25	357746	33831758	323136	30199205	34218	0.106	433	660	NA
YF1_RN_sc.26	614092	79392923	610168	78921867	298016	0.488	2002	29340	Yes
YF1_RN_sc.27	672602	86970000	670794	86733732	320839	0.478	1657	17885	Yes
YF1_RN_sc.28	398461	34353798	380459	32232302	12569	0.033	525	764	NA
YF1_RN_sc.29	483763	59630379	473591	58445285	184444	0.389	1267	17417	Yes
YF1_RN_sc.30	568529	49140342	547361	46949611	24496	0.045	741	1410	NA
YF1_RN_sc.31	306885	26868088	303847	26442566	16040	0.053	553	878	NA
YF1_RN_sc.32	1986441	162597923	1968795	159989553	14892	0.008	1635	3304	NA
YF1_RN_sc.33	136584	14498998	133732	14136520	27832	0.208	284	529	NA
YF1_RN_sc.34	127300	9190969	123895	8826062	1527	0.012	96	114	NA
YF1_RN_sc.35	737024	65691021	724843	64197889	40855	0.056	1255	8545	NA
YF1_RN_sc.36	208609	19071980	202104	18336435	17969	0.089	330	462	NA
YF1_RN_sc.37	196022	22429686	194062	22197313	36240	0.187	291	432	NA
YF1_RN_sc.38	149135	17089261	146411	16786699	43736	0.299	267	347	NA
YF1_RN_sc.39	231093	20113350	224667	19351350	6899	0.031	372	512	NA
YF1_RN_sc.40	224537	23035300	221798	22670024	41911	0.189	441	637	NA
YF1_RN_sc.41	315600	39155338	313712	38929154	48246	0.154	203	357	NA
YF1_RN_sc.42	218386	21446618	214363	20965886	30581	0.143	405	576	NA
YF1_RN_sc.43	841671	70138583	830977	68643487	11509	0.014	1044	1786	NA
YF1_RN_sc.44	198606	18211425	175087	15969587	11216	0.064	220	296	NA
YF1_RN_sc.45	284946	25975750	255094	22822530	16833	0.066	377	641	NA
YF1_RN_sc.46	182435	15862312	169964	14523642	6409	0.038	254	341	NA
YF1_RN_sc.47	307532	35952503	303693	35489364	76525	0.252	704	5750	NA
YF1_RN_sc.48	307001	28280185	293596	26733191	21569	0.073	404	574	NA
YF1_RN_sc.49	444576	46059233	435460	45038319	96645	0.222	1209	15264	Yes
YF1_RN_sc.50	412130	41968287	404707	41029040	68145	0.168	980	11782	Yes
YF1_RN_sc.51	324948	29972925	316706	28944600	25178	0.079	393	547	NA
YF1_RN_sc.52	414864	49484286	411629	49080992	136311	0.331	822	13114	Yes
YF1_RN_sc.53	315152	37596501	307216	36730182	108612	0.354	1814	17841	Yes
YF1_RN_sc.54	849250	99588624	830902	97466671	207909	0.25	1741	28911	Yes
YF1_RN_sc.55	321375	30721481	313212	29745589	30978	0.099	594	3148	NA
YF1_RN_sc.56	294571	24056618	279907	22664732	3395	0.012	354	506	NA
YF1_RN_sc.57	643544	82145918	634395	81131429	95118	0.15	1536	10694	Yes
YF1_RN_sc.58	498805	63787050	494095	63278433	202620	0.41	1303	34077	Yes
YF1_RN_sc.59	144995	15343066	140491	14872810	30911	0.22	568	2758	NA
YF1_RN_sc.60	362780	47093442	359993	46769944	140040	0.389	790	9884	NA
YF1_RN_sc.61	592845	57764189	582199	56357053	58131	0.1	968	5976	Yes
YF1_RN_sc.62	349201	45479122	348027	45334934	152148	0.437	947	16365	Yes
YF1_RN_sc.63	305925	33920806	298397	33114468	76433	0.256	604	3934	NA
YF1_RN_sc.64	248062	25097861	245607	24769983	36669	0.149	492	858	NA
YF1_RN_sc.65	1096034	101531395	1087975	100139465	118974	0.109	2045	20276	Yes
YF1_RN_sc.66	793438	93764213	776402	91951408	279737	0.36	1744	32970	Yes
YF1_RN_sc.67	580949	75951211	578688	75652808	303546	0.525	1699	26795	Yes
YF1_RN_sc.68	1381048	168953145	1372283	167892198	452768	0.33	3019	70560	Yes
YF1_RN_sc.69	565354	54786570	545034	52611142	85794	0.157	1895	12531	Yes
YF1_RN_sc.70	517941	67294707	515790	67034517	234237	0.454	1578	15648	Yes
YF1_RN_sc.71	1368130	180471025	1366419	180265982	543252	0.398	2832	61311	Yes
YF1_RN_sc.72	2187833	293386154	2183206	292798013	1113145	0.51	4700	189153	Yes
YF1_RN_sc.73	233742	22181985	224018	21079336	22924	0.102	1241	4233	NA
YF1_RN_sc.74	435385	58135118	430926	57680683	238989	0.555	1542	31661	Yes
YF1_RN_sc.75	423252	47846227	416552	47010156	139137	0.334	1647	12924	Yes
YF1_RN_sc.76	1490866	132026215	1187545	106587408	58734	0.049	1373	6497	NA
YF1_RN_sc.77	731761	98898852	728448	98530537	415668	0.571	2446	82209	Yes
YF1_RN_sc.78	199124	23317546	195754	22922223	70564	0.36	1653	14313	Yes
YF1_RN_sc.79	955442	127769599	954059	127586017	369083	0.387	2132	35207	Yes
YF1_RN_sc.80	744033	95098706	739158	94491472	342287	0.463	1782	31885	Yes
YF1_RPE_sc.1	8349	847662	8338	845856	399	0.048	134	153	NA
YF1_RPE_sc.2	5867	603812	5859	602658	167	0.029	64	71	NA
YF1_RPE_sc.3	19216	1850824	19142	1840869	67	0.004	24	26	NA
YF1_RPE_sc.4	12358	1195472	12333	1192546	36	0.003	10	10	NA
YF1_RPE_sc.5	6320	589134	6102	567393	24	0.004	10	10	NA
YF1_RPE_sc.6	5237	500696	5212	497806	37	0.007	6	7	NA
YF1_RPE_sc.7	3209	317064	3180	313923	53	0.017	17	18	NA
YF1_RPE_sc.8	9483	909739	9440	904354	63	0.007	18	18	NA
YF1_RPE_sc.9	2827	273066	2808	270907	27	0.01	5	5	NA
YF1_RPE_sc.10	9438	927806	9418	925003	143	0.015	39	44	NA
YF1_RPE_sc.11	4962	481202	4895	473756	49	0.01	22	22	NA
YF1_RPE_sc.12	5133	526446	5120	525109	217	0.042	64	69	NA
YF1_RPE_sc.13	28537	2732722	28242	2701256	139	0.005	55	57	NA
YF1_RPE_sc.14	3489	359522	3485	358879	125	0.036	38	38	NA
YF1_RPE_sc.15	8888	856819	8880	855499	29	0.003	10	11	NA
YF1_RPE_sc.17	5222	508746	5162	501623	26	0.005	5	5	NA
YF1_RPE_sc.18	12984	1261329	12967	1258577	151	0.012	60	68	NA
YF1_RPE_sc.19	9220	911068	9155	903370	122	0.013	43	44	NA
YF1_RPE_sc.20	21592	2060348	21552	2054511	81	0.004	31	33	NA
YF1_RPE_sc.21	4612	446720	4604	445426	45	0.01	15	15	NA
YF1_RPE_sc.22	3972	388690	3965	387732	32	0.008	7	7	NA
YF1_RPE_sc.24	11342	1088586	11324	1086475	43	0.004	18	18	NA
YF1_RPE_sc.25	8297	794975	8222	786284	36	0.004	9	9	NA
YF1_RPE_sc.26	5566	577855	5554	576339	283	0.051	115	133	NA
YF1_RPE_sc.27	3873	388162	3867	387052	100	0.026	22	23	NA
YF1_RPE_sc.28	13696	1319301	13630	1311202	73	0.005	29	29	NA
YF1_RPE_sc.29	4400	445523	4379	442697	185	0.042	65	71	NA
YF1_RPE_sc.30	18099	1737867	18039	1731161	89	0.005	34	35	NA
YF1_RPE_sc.31	14439	1378572	14421	1375947	60	0.004	22	22	NA
YF1_RPE_sc.32	54825	5186026	54768	5176863	156	0.003	45	52	NA
YF1_RPE_sc.33	2590	259747	2580	258784	79	0.031	38	40	NA
YF1_RPE_sc.34	2000	193544	1982	191248	4	0.002	1	1	NA
YF1_RPE_sc.35	25710	2454084	25656	2447573	134	0.005	55	57	NA
YF1_RPE_sc.36	8508	826315	8488	823334	35	0.004	11	12	NA
YF1_RPE_sc.37	2546	254407	2540	253712	72	0.028	20	24	NA
YF1_RPE_sc.38	2495	264998	2491	264428	157	0.063	58	59	NA
YF1_RPE_sc.39	10660	1082809	10636	1079578	58	0.005	21	21	NA
YF1_RPE_sc.40	13104	1301698	13083	1298862	182	0.014	45	47	NA
YF1_RPE_sc.41	1390	142894	1382	142036	45	0.033	5	6	NA
YF1_RPE_sc.42	7932	775907	7917	773898	87	0.011	28	33	NA
YF1_RPE_sc.43	29197	2781526	29160	2775748	92	0.003	40	41	NA
YF1_RPE_sc.44	5054	490283	4983	482888	52	0.01	14	14	NA
YF1_RPE_sc.45	3473	332966	3443	329873	27	0.008	2	2	NA
YF1_RPE_sc.46	6122	582480	6085	577404	32	0.005	8	8	NA
YF1_RPE_sc.47	2589	264869	2582	263799	106	0.041	36	48	NA
YF1_RT_sc.1	275471	30944318	271879	30473330	89530	0.329	1729	12142	Yes
YF1_RT_sc.2	381508	46510539	378020	46063504	148859	0.394	1687	12926	Yes
YF1_RT_sc.3	596994	49803995	565573	46276114	8648	0.015	653	996	NA
YF1_RT_sc.4	293478	25619125	283559	24366801	5562	0.02	859	1563	NA
YF1_RT_sc.5	147049	13146263	133804	11764634	9406	0.07	960	2463	NA
YF1_RT_sc.6	187548	17091216	170606	15260252	15077	0.088	1124	4090	NA
YF1_RT_sc.7	170456	17354010	153005	15570946	34162	0.223	1222	7359	Yes
YF1_RT_sc.8	327060	29160868	307686	26940826	24218	0.079	1585	5727	NA
YF1_RT_sc.9	117196	10723572	108787	9815721	9923	0.091	183	1133	NA
YF1_RT_sc.10	465007	50246688	459846	49475998	126039	0.274	1555	13383	Yes
YF1_RT_sc.11	205856	19930147	178689	17100579	31748	0.178	1229	7212	Yes
YF1_RT_sc.12	176342	20064365	172156	19564884	60527	0.352	1214	4888	NA
YF1_RT_sc.13	957045	82367873	831303	69998160	30173	0.036	1290	4746	NA
YF1_RT_sc.14	305114	36566119	301425	36094004	110294	0.366	1315	11848	Yes
YF1_RT_sc.15	295920	24751190	290940	23964181	7673	0.026	355	465	NA
YF1_RT_sc.16	106932	9764458	103728	9332522	8740	0.084	203	280	NA
YF1_RT_sc.17	237697	22268213	197642	17828350	11075	0.056	250	315	NA
YF1_RT_sc.18	415807	38656507	411847	38002615	47943	0.116	1171	6461	Yes
YF1_RT_sc.19	480511	50511280	455636	47687614	117300	0.257	1443	10359	Yes
YF1_RT_sc.20	742395	61286906	729999	59394290	8361	0.011	900	2492	NA
YF1_RT_sc.21	218443	21082988	210552	20142233	37298	0.177	1555	9812	Yes
YF1_RT_sc.22	144087	13670632	140815	13248055	14771	0.105	239	396	NA
YF1_RT_sc.23	63781	4965919	54415	3957867	212	0.004	20	22	NA
YF1_RT_sc.24	403608	35783591	397965	34877112	10701	0.027	605	937	NA
YF1_RT_sc.25	321780	28533550	276186	23599751	11154	0.04	345	461	NA
YF1_RT_sc.26	436281	53598934	430760	52920678	194911	0.452	2319	19924	Yes
YF1_RT_sc.27	145671	15241752	143426	14945872	15922	0.111	332	504	NA
YF1_RT_sc.28	530128	46861769	497153	42904341	40103	0.081	1455	4546	NA
YF1_RT_sc.29	326424	39013894	316972	37898933	129603	0.409	1537	6561	Yes
YF1_RT_sc.30	591075	48374297	560180	45085796	9690	0.017	498	703	NA
YF1_RT_sc.31	430995	34757761	425030	33888692	6543	0.015	526	742	NA
YF1_RT_sc.32	1475690	117748536	1459067	115170892	9179	0.006	1250	2299	NA
YF1_RT_sc.33	180192	21083634	176919	20661524	71720	0.405	1291	8126	Yes
YF1_RT_sc.34	159626	11290968	151596	10427717	767	0.005	72	76	NA
YF1_RT_sc.35	745769	65935652	727306	63618224	37790	0.052	1714	5409	NA
YF1_RT_sc.36	378334	34293284	363752	32610274	8222	0.023	402	522	NA
YF1_RT_sc.37	150920	16812418	148457	16510726	42896	0.289	661	6914	NA
YF1_RT_sc.38	309196	38941837	305336	38486897	135371	0.443	1544	15405	Yes
YF1_RT_sc.39	908024	108317482	899165	107152029	31388	0.035	1687	6442	NA
YF1_RT_sc.40	636981	66276810	629026	65144705	133812	0.213	2002	15716	Yes
YF1_RT_sc.41	66263	7175860	63323	6827928	16752	0.265	104	172	NA
YF1_RT_sc.42	285665	27632955	278609	26760151	41607	0.149	932	6785	Yes
YF1_RT_sc.43	817892	65663053	803363	63569481	7800	0.01	918	1499	NA
YF1_RT_sc.44	260970	25178926	220368	21222222	39812	0.181	1087	4723	NA
YF1_RT_sc.45	143296	14977497	130497	13547231	28453	0.218	265	449	NA
YF1_RT_sc.46	244632	22767190	221930	20309527	26031	0.117	1140	2840	NA
YF1_RT_sc.47	181259	22519885	179285	22275054	68101	0.38	809	7063	Yes
YF1_RT_sc.48	362956	30931919	342806	28489896	9990	0.029	396	553	NA
YF1_RT_sc.49	319828	29870446	309116	28613915	32139	0.104	711	3444	NA
YF1_RT_sc.50	664232	68651469	652901	67145417	29785	0.046	956	4707	NA
YF1_RT_sc.51	348269	29764649	336118	28158105	11511	0.034	366	583	NA
YF1_RT_sc.52	416410	42834057	409248	41882999	64074	0.157	1207	11635	Yes
YF1_RT_sc.53	464485	50917732	445320	48793791	44447	0.1	1691	9751	Yes
YF1_RT_sc.54	711304	71082859	667785	66037135	128222	0.192	2018	16812	Yes
YF1_RT_sc.55	609446	54012609	590697	51626095	50163	0.085	1378	10069	NA
YF1_RT_sc.56	532988	42346082	497018	38844202	7212	0.015	710	2499	NA
YF1_RT_sc.57	729619	92441445	711983	90436189	240003	0.337	3681	34656	Yes
YF1_RT_sc.58	187144	18962218	176857	17830852	33681	0.19	611	3342	NA
YF1_RT_sc.59	256937	29712824	248926	28817429	98372	0.395	2422	12405	Yes
YF1_RT_sc.60	176701	20146909	170926	19468948	50811	0.297	724	4414	NA
YF1_RT_sc.61	709196	60705627	689281	58014382	14984	0.022	718	1203	NA
YF1_RT_sc.62	329696	42096926	327205	41775932	141081	0.431	1305	17282	Yes
YF1_RT_sc.63	539347	58832815	520725	56802131	127519	0.245	1645	12954	Yes
YF1_RT_sc.64	486453	50005985	480272	49145528	84818	0.177	1250	11107	Yes
YF1_RT_sc.65	990980	81754294	980329	79818276	19937	0.02	1147	2928	NA
YF1_RT_sc.66	393439	33573467	367739	30754809	16512	0.045	510	719	NA
YF1_RT_sc.67	345213	40884661	341265	40341442	118488	0.347	1413	20035	Yes
YF1_RT_sc.68	718326	66092624	700052	63818674	96304	0.138	1902	14967	Yes
YF1_RT_sc.69	770884	63451219	713081	57192859	20007	0.028	1265	5642	NA
YF1_RT_sc.70	123293	12808865	120491	12430823	19079	0.158	431	585	NA
YF1_RT_sc.71	307398	39655530	303261	39183636	152418	0.503	1672	20298	Yes
YF1_RT_sc.72	279848	29116238	272052	28140474	59877	0.22	1560	18028	Yes
YF1_RT_sc.73	317676	28688909	295388	26122343	23928	0.081	1761	5614	NA
YF1_RT_sc.74	161630	18785436	152820	17874808	53123	0.348	904	11904	Yes
YF1_RT_sc.75	369972	40286125	361474	39186115	109908	0.304	1865	10530	Yes
YF1_RT_sc.76	1844915	156368037	1273863	107842419	5684	0.004	257	323	NA
YF1_RT_sc.77	219649	27605738	213725	26949527	94317	0.441	1404	14948	Yes
YF1_RT_sc.78	109536	12969138	108240	12810158	41253	0.381	1259	11377	Yes
YF1_RT_sc.79	319110	39615866	315257	39117746	148325	0.47	1590	15375	Yes
YF1_RT_sc.80	227565	27204835	224305	26796564	88902	0.396	1295	16457	Yes
YF1_RT_sc.81	557709	60376909	492471	53736365	156401	0.318	2121	17038	Yes
YF1_RT_sc.82	177877	16412232	148829	13319667	9579	0.064	146	195	NA
YF1_RT_sc.83	88738	8942489	81917	8212169	16810	0.205	146	223	NA
YF1_RT_sc.84	130259	13523494	125778	12921638	24580	0.195	477	674	NA
YF1_RT_sc.85	290095	26366408	234522	20525032	8309	0.035	877	3203	NA
YF1_RT_sc.86	118812	12647109	116616	12354023	28548	0.245	226	532	NA
YF1_RT_sc.87	428939	41514397	371188	35652496	50276	0.135	1390	10536	Yes
YF1_RT_sc.88	199946	19543562	190615	18478305	34178	0.179	1679	7452	Yes
YF1_RT_sc.89	204947	26274290	203947	26153465	92810	0.455	1361	27015	Yes
YF1_RT_sc.90	139363	14332567	122418	12367202	21003	0.172	502	4510	NA
YF1_RT_sc.91	143290	14857158	138768	14331144	15845	0.114	349	1414	NA
YF1_RT_sc.92	154901	15467214	137460	13471272	6687	0.049	189	284	NA
YF1_RT_sc.93	515109	53937927	474583	49560154	6736	0.014	587	1443	NA
YF1_RT_sc.94	245741	26487844	228879	24500051	22294	0.097	325	793	NA
YF1_RT_sc.95	2765436	189840947	2751110	187844786	9647	0.004	805	1533	NA
YF1_RT_sc.96	1700460	118208789	1680047	115638539	19497	0.012	628	968	NA
YF1_RV_sc.1	1885882	258114166	1884822	257960319	1081973	0.574	4782	170170	Yes
YF1_RV_sc.2	1810240	242294299	1809287	242156439	947524	0.524	4665	149250	Yes
YF1_RV_sc.3	1929743	258166365	1924046	257552646	1044721	0.543	5125	183932	Yes
YF1_RV_sc.4	1914182	262608683	1912391	262362425	1107147	0.579	5144	289860	Yes
YF1_RV_sc.5	453977	59207502	451375	58928971	238878	0.529	4495	81202	Yes
YF1_RV_sc.6	152458	18589214	150923	18422945	54055	0.358	1737	18854	Yes
YF1_RV_sc.7	819814	110057587	816619	109734004	455387	0.558	4725	134377	Yes
YF1_RV_sc.8	342082	45325067	340760	45170780	188742	0.554	3676	54324	Yes
YF1_RV_sc.9	1120392	151406722	1118122	151148481	621427	0.556	4745	207908	Yes
YF1_RV_sc.10	1682684	232308705	1681981	232201599	1023491	0.609	4650	178729	Yes
YF1_RV_sc.11	765642	102980230	761946	102612099	411643	0.54	4071	98504	Yes
YF1_RV_sc.12	1517863	207369725	1516880	207238509	918739	0.606	4924	101665	Yes
YF1_RV_sc.13	1294687	164683739	1268095	162180775	642325	0.507	4577	119357	Yes
YF1_RV_sc.14	1482161	206097787	1481438	205996314	936545	0.632	4493	157813	Yes
YF1_RV_sc.15	1554266	214526501	1553556	214424265	933553	0.601	4389	158436	Yes
YF1_RV_sc.16	1222057	166091435	1221450	166003882	677240	0.554	3660	97156	Yes
YF1_RV_sc.17	352030	45410886	346224	44821312	168732	0.487	1751	14030	Yes
YF1_RV_sc.18	352475	46946046	352055	46880201	191243	0.543	1883	15447	Yes
YF1_RV_sc.19	510412	69369575	509761	69292518	296089	0.581	2563	46338	Yes
YF1_RV_sc.20	214790	23232659	212755	22961412	70536	0.332	1897	11463	Yes
YF1_RV_sc.21	152354	19694896	151621	19603615	78830	0.52	1533	16305	Yes
YF1_RV_sc.22	466159	63454527	465807	63405215	262810	0.564	1954	28496	Yes
YF1_RV_sc.23	15445	1323198	14773	1255091	1849	0.125	416	834	NA
YF1_RV_sc.24	92623	9879559	92106	9792149	23467	0.255	651	1397	NA
YF1_RV_sc.25	470816	60260163	463354	59507128	243550	0.526	2356	32345	Yes
YF1_RV_sc.26	683129	90674256	681752	90508106	269964	0.396	2400	22570	Yes
YF1_RV_sc.27	477953	63726707	477227	63633751	266731	0.559	2321	21901	Yes
YF1_RV_sc.28	1222063	161696236	1213482	160759965	623645	0.514	5095	83920	Yes
YF1_RV_sc.29	2518749	340605152	2514818	340144284	1364213	0.542	5173	100587	Yes
YF1_RV_sc.30	653091	85330207	647807	84812519	325807	0.503	2719	50559	Yes
YF1_RV_sc.31	367139	36755391	365044	36459100	88841	0.243	2525	17288	Yes
YF1_RV_sc.32	562615	55763109	559788	55325655	126369	0.226	3050	22978	Yes
YF1_RV_sc.33	1019716	132451065	1018601	132287308	408264	0.401	2621	19024	Yes
YF1_RV_sc.34	59667	5362951	58703	5262608	7549	0.129	1154	2588	NA
YF1_RV_sc.35	1532160	197154313	1525786	196381967	771493	0.506	5446	128134	Yes
YF1_RV_sc.36	272509	32499949	269737	32192592	121639	0.451	2025	15451	Yes
YF1_RV_sc.37	730220	98546072	729080	98409949	423275	0.581	3305	75067	Yes
YF1_RV_sc.38	609754	82261254	608735	82140982	328964	0.54	2704	44561	Yes
YF1_RV_sc.39	547045	71035339	545056	70805629	282933	0.519	4724	74842	Yes
YF1_RV_sc.40	399503	53431702	398714	53334350	238449	0.598	2477	32996	Yes
YF1_RV_sc.41	289250	38706632	288643	38628084	171363	0.594	1930	28404	Yes
YF1_RV_sc.42	366611	47678362	365602	47553738	195272	0.534	2209	31303	Yes
YF1_RV_sc.43	522611	55967085	520056	55602375	151627	0.292	2993	22639	Yes
YF1_RV_sc.44	232554	27654958	226041	27036925	81491	0.361	1659	16357	Yes
YF1_RV_sc.45	598560	78835035	593413	78295718	335140	0.565	3018	66562	Yes
YF1_RV_sc.46	221793	24819716	216418	24258157	48919	0.226	1520	7677	Yes
YF1_RV_sc.47	562700	76357850	562021	76270031	337621	0.601	2758	57498	Yes
YF1_RV_sc.48	271909	35381250	270457	35211419	150381	0.556	1542	23617	Yes
YF1_RV_sc.49	436094	54723357	432930	54368839	218988	0.506	2131	19867	Yes
YF1_RV_sc.50	858694	111057033	854971	110593802	454884	0.532	3628	65534	Yes
YF1_RV_sc.51	385327	49944704	382950	49650156	201721	0.527	2128	33749	Yes
YF1_RV_sc.52	431901	58210878	431047	58108058	263870	0.612	2249	36387	Yes
YF1_RV_sc.53	663182	85263636	660955	85010817	69376	0.105	1769	13751	Yes
YF1_RV_sc.54	692198	89488867	686110	88812715	382072	0.557	3621	54974	Yes
YF1_RV_sc.55	257521	32798799	255556	32565006	127461	0.499	1702	21710	Yes
YF1_RV_sc.56	169942	15770452	163270	15056762	23298	0.143	1462	6083	Yes
YF1_RV_sc.57	486398	62501598	482400	62076073	114383	0.237	2212	14878	Yes
YF1_RV_sc.58	390123	51216777	387473	50930027	216424	0.559	2267	35003	Yes
YF1_RV_sc.59	208331	26078958	206317	25853005	100858	0.489	2146	13666	Yes
YF1_RV_sc.60	362149	48353829	361413	48264971	200673	0.555	1674	12985	Yes
YF1_RV_sc.61	1899641	252339803	1895196	251765130	1008082	0.532	5637	123133	Yes
YF1_RV_sc.62	324096	43013705	323176	42900721	172858	0.535	1589	28725	Yes
YF1_RV_sc.63	414642	52312715	410230	51852182	211176	0.515	1991	18987	Yes
YF1_RV_sc.64	292892	35904476	292058	35783554	112657	0.386	1518	12843	Yes
YF1_RV_sc.65	795872	82797707	792311	82179944	197819	0.25	3371	30634	Yes
YF1_RV_sc.66	728490	93075735	721309	92331417	354525	0.492	2783	66987	Yes
YF1_RV_sc.67	745587	97766068	744793	97655949	248681	0.334	2217	45781	Yes
YF1_RV_sc.68	473172	57168510	469725	56761429	203635	0.434	2436	32242	Yes
YF1_RV_sc.69	291950	26460572	279261	25193256	39677	0.142	2095	11591	Yes
YF1_RV_sc.70	591471	80769032	590442	80645291	368088	0.623	2890	31020	Yes
YF1_RV_sc.71	425474	58400587	424806	58322104	256324	0.603	2043	34431	Yes
YF1_RV_sc.72	737988	98071570	736663	97908704	352955	0.479	3399	82791	Yes
YF1_RV_sc.73	88994	9967613	87450	9795522	31221	0.357	1500	4427	NA
YF1_RV_sc.74	637459	86647206	634771	86371084	353529	0.557	2934	71566	Yes
YF1_RV_sc.75	357075	47458863	355825	47307065	201460	0.566	2061	15274	Yes
YF1_RV_sc.76	651684	57792214	550538	49340917	46689	0.085	1695	7629	NA
YF1_RV_sc.77	942422	126479216	941038	126321362	459971	0.489	3293	110919	Yes
YF1_RV_sc.78	290436	37121923	288866	36938599	127092	0.44	2612	34329	Yes
YF1_RV_sc.79	1393235	185394661	1392162	185249637	701817	0.504	4999	77653	Yes
YF1_RV_sc.80	262881	31128589	262016	31028040	72171	0.275	2561	11362	Yes
YF1_RV_sc.81	392634	46419827	374678	44721293	159848	0.427	2083	13711	Yes
YF1_RV_sc.82	262582	33152598	259380	32826440	68851	0.265	1841	12626	Yes
YF1_RV_sc.83	327240	44048410	325635	43880178	197282	0.606	1837	30612	Yes
YF1_RV_sc.84	390205	50540897	389718	50476538	181046	0.465	2331	23652	Yes
YF1_RV_sc.85	87990	8434427	80287	7676832	14627	0.182	1113	2962	NA
YF1_RV_sc.86	483467	65754385	482930	65685688	289526	0.6	2310	48912	Yes
YF1_RV_sc.87	315818	35743624	299771	34219165	105298	0.351	1742	22755	Yes
YF1_RV_sc.88	163470	20957125	162496	20849667	85323	0.525	2555	21484	Yes
YF1_RV_sc.89	579162	79235510	578844	79191025	337013	0.582	2709	80197	Yes
YF1_RV_sc.90	276271	35878515	273243	35547919	140584	0.515	2008	27957	Yes
YF1_RV_sc.91	436788	58217076	435830	58102037	240583	0.552	2348	26195	Yes
YF1_RV_sc.92	1135229	150169874	1132327	149843225	504173	0.445	3139	70952	Yes
YF1_RV_sc.93	144011	17858566	140887	17534712	59601	0.423	2128	17105	Yes
YF1_RV_sc.94	665690	89268078	663134	88983522	269752	0.407	2287	41061	Yes
YF1_RV_sc.95	1319630	146100834	1316669	145706450	436701	0.332	4842	83317	Yes
YF1_RV_sc.96	637945	72004280	634714	71611650	248400	0.391	2461	57430	Yes
OM1_RD_sc.1	1130000	145740833	1127368	145392094	515053	0.457	3198	40494	Yes
OM1_RD_sc.2	367795	46041939	364750	45652486	171328	0.47	1627	14051	Yes
OM1_RD_sc.3	772939	75375400	757578	73468181	142345	0.188	2678	21532	Yes
OM1_RD_sc.4	164633	19158508	162889	18939807	47360	0.291	576	1342	NA
OM1_RD_sc.5	246985	21751793	239517	20864600	14757	0.062	1314	4226	NA
OM1_RD_sc.6	412888	39765295	400568	38281297	63013	0.157	2167	21884	Yes
OM1_RD_sc.7	395014	42548490	380654	40969973	105050	0.276	2035	23331	Yes
OM1_RD_sc.8	361423	33207902	349232	31782091	32740	0.094	1491	4980	NA
OM1_RD_sc.9	399421	40372216	392194	39422410	85911	0.219	1768	17637	Yes
OM1_RD_sc.10	454015	38635016	447999	37704401	22664	0.051	1178	1873	NA
OM1_RD_sc.11	323677	30008861	298817	27302844	27411	0.092	1062	3717	NA
OM1_RD_sc.12	438335	58018812	437476	57910145	214402	0.49	1975	23426	Yes
OM1_RD_sc.13	879808	79468929	806477	72312377	76615	0.095	2153	9875	NA
OM1_RD_sc.14	460579	49440922	455047	48738590	91699	0.202	2083	13918	Yes
OM1_RD_sc.15	681080	65779321	675428	64846910	109817	0.163	2030	10011	Yes
OM1_RD_sc.16	596442	76860256	592903	76414111	304502	0.514	2545	34013	Yes
OM1_RD_sc.17	469963	54582268	442813	51612557	158306	0.358	1735	10063	Yes
OM1_RD_sc.18	648671	77110524	645638	76645489	252031	0.39	2598	15338	Yes
OM1_RD_sc.19	838230	98708639	819051	96515876	315908	0.386	3302	58657	Yes
OM1_RD_sc.20	453126	52826633	450176	52384773	168450	0.374	2504	20374	Yes
OM1_RD_sc.21	318240	33143525	312530	32389859	81692	0.261	1898	18740	Yes
OM1_RD_sc.22	754132	98091759	752194	97840756	353184	0.47	2573	16178	Yes
OM1_RD_sc.23	40647	3360904	38026	3074543	1789	0.047	124	130	NA
OM1_RD_sc.24	257121	26809184	254259	26394903	52439	0.206	981	2952	NA
OM1_RD_sc.25	854271	106511587	836431	104526786	373989	0.447	3233	70169	Yes
OM1_RD_sc.26	286664	33405399	283923	33056078	80680	0.284	1313	9836	Yes
OM1_RD_sc.27	447586	57315118	445935	57080973	219607	0.492	1987	18069	Yes
OM1_RD_sc.28	320207	39908317	315553	39352092	140997	0.447	1672	14571	Yes
OM1_RD_sc.29	188787	21598448	184945	21143014	47478	0.257	688	1280	NA
OM1_RD_sc.30	991474	107249571	978364	105706410	293878	0.3	3367	49350	Yes
OM1_RD_sc.31	648128	73455395	645717	73074066	198898	0.308	2768	21065	Yes
OM1_RD_sc.32	733721	68465434	728008	67573680	107662	0.148	2510	10125	Yes
OM1_RD_sc.33	555879	71844239	553660	71517744	291853	0.527	2700	44654	Yes
OM1_RD_sc.34	95794	8088408	92559	7736141	9161	0.099	947	2441	NA
OM1_RD_sc.35	683440	60496217	676839	59487584	60300	0.089	2576	12533	NA
OM1_RD_sc.36	725926	91818608	724344	91607795	296832	0.41	2407	26191	Yes
OM1_RD_sc.37	982877	126366121	980859	126083900	416694	0.425	3287	46034	Yes
OM1_RD_sc.38	416594	53874370	413715	53512512	212194	0.513	1868	23147	Yes
OM1_RD_sc.39	383453	40639035	378582	40015283	96304	0.254	2561	20144	Yes
OM1_RD_sc.40	260972	34026152	260168	33913719	133029	0.511	2595	21757	Yes
OM1_RD_sc.41	693297	91219462	690724	90887735	338788	0.49	2643	45067	Yes
OM1_RD_sc.42	818376	106455523	815506	106089144	399395	0.49	3159	64652	Yes
OM1_RD_sc.43	663008	62017702	654683	60868080	99113	0.151	2728	13931	Yes
OM1_RD_sc.44	373003	48236581	367356	47655383	190536	0.519	1911	25035	Yes
OM1_RD_sc.45	454211	54938836	441361	53503918	187713	0.425	2261	31483	Yes
OM1_RD_sc.46	271221	24557461	258135	23094431	15961	0.062	913	2267	NA
OM1_RD_sc.47	635888	84670238	634132	84435347	305105	0.481	2573	39497	Yes
OM1_RD_sc.48	419923	50814098	417186	50471977	136823	0.328	1410	8216	Yes
OM1_RD_sc.49	391917	40973861	384990	40145190	98814	0.257	1766	9407	Yes
OM1_RD_sc.50	317481	27389001	311696	26598895	18423	0.059	1011	1530	NA
OM1_RD_sc.51	558862	55976884	552266	55039604	114102	0.207	2085	15449	Yes
OM1_RD_sc.52	438865	58290962	438300	58208331	228525	0.521	2173	35310	Yes
OM1_RD_sc.53	218455	24536726	212136	23814794	69771	0.329	1501	16968	Yes
OM1_RD_sc.54	720428	84930880	697881	82424252	274453	0.393	2943	49662	Yes
OM1_RD_sc.55	619854	56772908	608305	55247923	72811	0.12	2002	16785	Yes
OM1_RD_sc.56	429853	36113325	409738	34135206	25850	0.063	1609	5594	NA
OM1_RD_sc.57	198104	18290526	184798	16806869	15934	0.086	594	976	NA
OM1_RD_sc.58	839596	108841618	837874	108634740	350146	0.418	1980	23049	Yes
OM1_RD_sc.59	1135115	147559457	1127877	146745627	595640	0.528	5900	124109	Yes
OM1_RD_sc.60	314367	42243008	313863	42176343	175499	0.559	1483	11246	Yes
OM1_RD_sc.61	532691	57782142	526906	57014962	123571	0.235	1784	9230	Yes
OM1_RD_sc.62	481717	59840113	479196	59509975	193165	0.403	1893	17071	Yes
OM1_RD_sc.63	302884	31234371	293670	30218861	63810	0.217	1385	7121	Yes
OM1_RD_sc.64	204344	21547721	202291	21268170	42397	0.21	905	2668	NA
OM1_RD_sc.65	920404	88843725	913525	87687719	166734	0.183	3061	18185	Yes
OM1_RD_sc.66	587737	61777158	569259	59789672	140888	0.247	2166	21511	Yes
OM1_RD_sc.67	582049	72807032	577861	72259657	251771	0.436	1887	16050	Yes
OM1_RD_sc.68	516533	63567610	513618	63197793	227183	0.442	2265	33893	Yes
OM1_RD_sc.69	486317	42062646	457918	38983000	34415	0.075	1796	8258	NA
OM1_RD_sc.70	189297	20218834	185254	19678748	40727	0.22	1183	2003	NA
OM1_RD_sc.71	196886	25207882	193854	24866799	89183	0.46	1072	12326	Yes
OM1_RD_sc.72	398339	48467977	394537	47971062	152924	0.388	1899	20431	Yes
OM1_RD_sc.73	325346	29874865	310886	28134141	28794	0.093	1367	4475	NA
OM1_RD_sc.74	242708	30208773	236654	29574272	108218	0.457	1106	14112	Yes
OM1_RD_sc.75	446964	51085714	440716	50214191	144163	0.327	2129	26517	Yes
OM1_RD_sc.76	491730	47530822	410567	40580706	68340	0.166	1510	8219	Yes
OM1_RD_sc.77	300798	39583965	298001	39260193	162019	0.544	1540	25543	Yes
OM1_RD_sc.78	299483	31685360	292574	30840052	73021	0.25	2065	19715	Yes
OM1_RD_sc.80	673933	86044055	668900	85361939	337905	0.505	2716	52507	Yes
OM1_RD_sc.81	722132	87418068	695747	84592932	284573	0.409	3085	32866	Yes
OM1_RD_sc.82	287696	32704458	275744	31340069	73013	0.265	1572	20139	Yes
OM1_RD_sc.83	335727	41036283	331904	40591597	109075	0.329	1548	18421	Yes
OM1_RD_sc.84	630732	85484717	629671	85327437	339229	0.539	2721	38248	Yes
OM1_RD_sc.85	195287	18725910	177501	16784419	23344	0.132	1578	7137	Yes
OM1_RD_sc.86	504373	66123395	503083	65919191	264192	0.525	1958	34232	Yes
OM1_RD_sc.87	805275	94708623	780869	92025846	279672	0.358	2833	26950	Yes
OM1_RD_sc.88	302342	34903937	299146	34484538	102407	0.342	1841	8573	Yes
OM1_RD_sc.89	481413	64237132	480617	64133877	247380	0.515	2224	39262	Yes
OM1_RD_sc.90	493683	62114944	481842	60668379	223337	0.464	2537	54656	Yes
OM1_RD_sc.91	688056	87889192	684256	87385237	309921	0.453	2761	34825	Yes
OM1_RD_sc.92	849184	110065690	847676	109870903	315201	0.372	2626	40374	Yes
OM1_RD_sc.93	244649	24984111	224886	22809608	42365	0.188	1450	14272	Yes
OM1_RD_sc.94	1079818	137793121	1065152	136013802	496051	0.466	3123	49237	Yes
OM1_RD_sc.95	960968	82273361	952148	81160974	115405	0.121	2668	15638	Yes
OM1_RD_sc.96	870421	85682581	855967	83990335	154828	0.181	1648	11708	Yes
OM1_RN_sc.1	189394	22483688	186710	22150236	48015	0.257	653	1008	NA
OM1_RN_sc.2	669499	86970935	666640	86603728	336126	0.504	2276	31069	Yes
OM1_RN_sc.3	673415	70618721	650312	68058420	170026	0.261	2661	24253	Yes
OM1_RN_sc.4	471262	62942523	469914	62764033	275438	0.586	2287	54696	Yes
OM1_RN_sc.5	180400	17918188	172297	17046788	27104	0.157	1341	11046	Yes
OM1_RN_sc.6	260637	25158021	249673	23862690	39796	0.159	1656	16485	Yes
OM1_RN_sc.7	540883	65967263	525805	64363419	244290	0.465	3461	60960	Yes
OM1_RN_sc.8	248154	25289482	239605	24275091	54887	0.229	1891	20292	Yes
OM1_RN_sc.9	671253	82386025	664092	81511516	301256	0.454	2845	95181	Yes
OM1_RN_sc.10	225556	21918938	222297	21409750	29478	0.133	858	1349	NA
OM1_RN_sc.11	407092	45726354	383368	43149111	137491	0.359	2482	41668	Yes
OM1_RN_sc.12	548697	73402254	547573	73259995	306562	0.56	2118	18967	Yes
OM1_RN_sc.13	611210	63727825	557427	58580637	145496	0.261	2175	17746	Yes
OM1_RN_sc.14	155150	16497348	151292	16016739	33284	0.22	614	869	NA
OM1_RN_sc.15	574368	61494674	569498	60694869	163370	0.287	2005	17285	Yes
OM1_RN_sc.16	1495170	192918485	1490550	192304946	479695	0.322	3094	55591	Yes
OM1_RN_sc.17	629884	78509744	600939	75352348	263691	0.439	2235	16090	Yes
OM1_RN_sc.18	649455	80191292	646591	79748570	293427	0.454	2727	30703	Yes
OM1_RN_sc.19	740698	88778126	724725	86968760	254623	0.351	2360	24843	Yes
OM1_RN_sc.20	453632	50588649	448595	49833650	136672	0.305	2139	28342	Yes
OM1_RN_sc.21	271877	31088805	267158	30481884	100410	0.376	1617	15905	Yes
OM1_RN_sc.22	779591	96588904	775833	96113136	301216	0.388	2246	19414	Yes
OM1_RN_sc.23	53686	4696418	47911	4097387	6087	0.127	848	1760	NA
OM1_RN_sc.24	482595	54621530	477353	53803303	172907	0.362	2179	13763	Yes
OM1_RN_sc.25	645484	78219833	620355	75421418	283455	0.457	2371	33973	Yes
OM1_RN_sc.26	516188	67367068	513016	66962832	290713	0.567	2020	18618	Yes
OM1_RN_sc.27	401105	46463989	398888	46164831	22057	0.055	1780	3922	NA
OM1_RN_sc.28	682822	90200400	676713	89476686	362702	0.536	2650	31297	Yes
OM1_RN_sc.29	614420	79463330	607749	78693493	264632	0.435	2070	24509	Yes
OM1_RN_sc.30	559647	47687655	540067	45455505	33051	0.061	1648	3223	NA
OM1_RN_sc.31	572416	60237883	568160	59586425	153187	0.27	2723	17187	Yes
OM1_RN_sc.32	970152	86946035	958147	85062700	114728	0.12	3276	14935	Yes
OM1_RN_sc.33	437983	55585120	434628	55111312	236626	0.544	2057	17224	Yes
OM1_RN_sc.34	115867	10533882	113625	10282100	23095	0.203	1447	5716	Yes
OM1_RN_sc.35	517699	44597667	506987	43116565	28619	0.056	1746	3452	NA
OM1_RN_sc.36	776833	96996993	774873	96742764	317026	0.409	2337	23177	Yes
OM1_RN_sc.37	957244	127565343	955397	127313361	578457	0.605	3591	54741	Yes
OM1_RN_sc.38	153723	17425315	150297	17002185	38381	0.255	592	860	NA
OM1_RN_sc.39	659224	74398946	652881	73534964	229625	0.352	3029	73815	Yes
OM1_RN_sc.40	417333	49563918	413999	49099405	167468	0.405	2018	20116	Yes
OM1_RN_sc.41	1191394	156400387	1188654	156040465	610866	0.514	3524	92667	Yes
OM1_RN_sc.42	915598	118117430	912245	117687104	390251	0.428	2874	51509	Yes
OM1_RN_sc.43	578023	58248078	570299	57150489	134962	0.237	2869	15968	Yes
OM1_RN_sc.44	618521	79288409	610749	78506964	209944	0.344	2011	41937	Yes
OM1_RN_sc.45	497857	61706850	481430	59901250	225573	0.469	2159	27981	Yes
OM1_RN_sc.46	271399	27800269	256297	26155598	57896	0.226	1749	7918	Yes
OM1_RN_sc.47	509798	66304555	506682	65894902	283548	0.56	2475	30654	Yes
OM1_RN_sc.48	507428	59575702	500194	58683502	161014	0.322	1935	15590	Yes
OM1_RN_sc.49	596121	66142822	584035	64728131	205467	0.352	2574	17555	Yes
OM1_RN_sc.50	566195	62985434	557720	61851305	200900	0.36	2470	26937	Yes
OM1_RN_sc.51	520439	60055720	513099	59054578	196788	0.384	2171	26112	Yes
OM1_RN_sc.52	796682	102839842	794353	102529050	320710	0.404	2486	49922	Yes
OM1_RN_sc.53	141640	17402035	139330	17135905	43250	0.31	747	3106	NA
OM1_RN_sc.54	840456	103155450	819395	100762355	383366	0.468	3157	40528	Yes
OM1_RN_sc.55	695521	80825540	686923	79712274	245263	0.357	3067	50585	Yes
OM1_RN_sc.56	296824	26859907	284730	25607709	35951	0.126	1673	10632	Yes
OM1_RN_sc.57	1122575	146204189	1112527	145076442	252361	0.227	2946	43233	Yes
OM1_RN_sc.58	614699	81584937	610282	81100339	315360	0.517	2379	54925	Yes
OM1_RN_sc.59	391854	47636879	385717	46953811	101377	0.263	1721	14830	Yes
OM1_RN_sc.60	188247	24678509	187959	24639109	79170	0.421	808	3644	NA
OM1_RN_sc.61	314403	34000992	308770	33262497	80002	0.259	1713	6595	Yes
OM1_RN_sc.62	662080	85805609	659794	85495865	319345	0.484	2461	31197	Yes
OM1_RN_sc.63	892205	108849840	879112	107434121	296191	0.337	2883	34538	Yes
OM1_RN_sc.64	179284	19525476	176940	19214471	42327	0.239	887	2079	NA
OM1_RN_sc.65	786297	88174619	780943	87189740	277489	0.355	3094	23890	Yes
OM1_RN_sc.66	1056804	135165140	1047081	134107793	518798	0.495	2852	44277	Yes
OM1_RN_sc.67	216124	27111647	214355	26881842	67431	0.315	718	1837	NA
OM1_RN_sc.68	499114	64359314	497473	64136951	239931	0.482	2000	49491	Yes
OM1_RN_sc.69	705207	75145882	675895	71887153	189223	0.28	3021	27667	Yes
OM1_RN_sc.70	778291	101173956	774659	100664128	378098	0.488	2797	22597	Yes
OM1_RN_sc.71	525690	68700719	521782	68253343	235293	0.451	1862	36247	Yes
OM1_RN_sc.72	1135031	148540321	1129745	147843014	631444	0.559	3499	86354	Yes
OM1_RN_sc.73	235474	23692093	222698	22198115	49992	0.224	1862	7662	Yes
OM1_RN_sc.74	378681	50136008	374780	49723373	213592	0.57	1679	29515	Yes
OM1_RN_sc.75	483597	62092266	480194	61634610	249681	0.52	2021	15966	Yes
OM1_RN_sc.76	586190	71220133	544428	67666671	219376	0.403	2507	24958	Yes
OM1_RN_sc.77	221466	28531679	219243	28277010	88059	0.402	799	8680	NA
OM1_RN_sc.78	324384	37548622	317984	36770120	122528	0.385	1866	18636	Yes
OM1_RN_sc.79	701026	91222269	697706	90751966	366990	0.526	2315	27344	Yes
OM1_RN_sc.80	846267	108820111	841384	108151582	408745	0.486	2482	38761	Yes
OM1_RN_sc.81	246813	26427049	223122	23959519	51271	0.23	869	1562	NA
OM1_RN_sc.82	420936	50434079	413229	49561734	125983	0.305	2255	18146	Yes
OM1_RN_sc.83	907623	120981983	905481	120715171	507614	0.561	3281	101312	Yes
OM1_RN_sc.84	735055	98979036	734217	98854881	399680	0.544	2940	53406	Yes
OM1_RN_sc.85	208099	23328665	193590	21787129	63753	0.329	1630	8162	Yes
OM1_RN_sc.86	1327332	177387142	1325568	177111964	794766	0.6	4148	123755	Yes
OM1_RN_sc.87	738889	89468293	713121	86722866	302634	0.424	3179	36301	Yes
OM1_RN_sc.88	381842	44928892	378006	44424979	129871	0.344	2082	14181	Yes
OM1_RN_sc.89	1103247	145099923	1102050	144926697	337588	0.306	2434	62452	Yes
OM1_RN_sc.90	558062	69226319	541465	67232781	248789	0.459	2444	39510	Yes
OM1_RN_sc.91	520503	68206325	517949	67873251	296107	0.572	2143	30184	Yes
OM1_RN_sc.92	1075560	138472597	1069830	137779212	460700	0.431	2650	53585	Yes
OM1_RN_sc.93	363171	48139824	358884	47666476	204506	0.57	2637	59995	Yes
OM1_RN_sc.94	656116	86762486	651048	86151770	352075	0.541	2251	53210	Yes
OM1_RN_sc.95	1102623	114418989	1097945	113785721	348454	0.317	3620	39949	Yes
OM1_RN_sc.96	985321	113134726	976928	112134442	360145	0.369	3048	77489	Yes
OM1_RPE_sc.1	1109125	140237387	1094855	138613508	508003	0.464	4927	107144	Yes
OM1_RPE_sc.2	168347	20197650	167018	20005270	50809	0.304	1756	6117	Yes
OM1_RPE_sc.3	3028199	408420607	3026139	408084356	1742123	0.576	6970	230807	Yes
OM1_RPE_sc.4	327313	35963357	314718	34474636	100956	0.321	2972	22755	Yes
OM1_RPE_sc.5	1051193	138506482	1047956	138049410	527393	0.503	4253	58731	Yes
OM1_RPE_sc.6	1458620	184947672	1448891	183885193	689674	0.476	5019	131562	Yes
OM1_RPE_sc.7	367336	39871811	365922	39560998	105421	0.288	3187	21824	Yes
OM1_RPE_sc.8	77023	9733166	76975	9724182	29216	0.38	1028	2586	NA
OM1_RPE_sc.9	1815642	237292063	1814313	237065188	881683	0.486	5969	113572	Yes
OM1_RPE_sc.10	62025	6739012	61079	6633486	19654	0.322	2183	8546	Yes
OM1_RPE_sc.11	1219585	150067462	1216404	149587369	503313	0.414	5745	88680	Yes
OM1_RPE_sc.12	1407412	184147924	1404515	183718163	749442	0.534	6023	165629	Yes
OM1_RPE_sc.13	1391791	185965346	1390870	185818718	788067	0.567	5002	127066	Yes
OM1_RPE_sc.14	3830183	525524233	3827074	525039831	2359263	0.616	7480	435077	Yes
OM1_RPE_sc.15	114096	11024059	112824	10834846	14068	0.125	1167	3297	NA
OM1_RPE_sc.16	441995	55655882	441213	55495723	190610	0.432	3197	54533	Yes
OM1_RPE_sc.17	189699	23222240	187519	22913639	76093	0.406	1439	4228	NA
OM1_RPE_sc.18	642775	83156365	641191	82905489	321550	0.501	3448	67792	Yes
OM1_RPE_sc.19	386391	35248966	382606	34647770	43804	0.114	2437	11511	Yes
OM1_RPE_sc.20	1104581	147626235	1090778	146223272	668619	0.613	5906	160622	Yes
OM1_RPE_sc.21	839538	108436053	831533	107494734	403227	0.485	4560	93824	Yes
OM1_RPE_sc.22	519656	62375865	513518	61575434	225464	0.439	4385	56435	Yes
OM1_RPE_sc.23	1264646	167979334	1262566	167593711	699219	0.554	4664	92589	Yes
OM1_RPE_sc.24	1039294	139660702	1036450	139200162	623487	0.602	4325	97245	Yes
OM1_RPE_sc.25	3169941	429330618	3165435	428678879	1853137	0.585	7454	273508	Yes
OM1_RPE_sc.26	2567856	343715904	2563619	343108600	1419527	0.554	7330	282022	Yes
OM1_RPE_sc.27	925995	119554845	922613	118969655	454611	0.493	4555	124793	Yes
OM1_RPE_sc.28	844293	110822239	842810	110591923	399963	0.475	3577	74151	Yes
OM1_RPE_sc.29	558390	74431689	555341	74003350	337734	0.608	4698	123549	Yes
OM1_RPE_sc.30	1358530	180995943	1348027	179738507	805468	0.598	5117	156454	Yes
OM1_RPE_sc.31	918145	118045775	913569	117354107	439683	0.481	5021	126468	Yes
OM1_RPE_sc.32	280962	28316848	271844	27393388	67424	0.248	3553	29561	Yes
OM1_RPE_sc.33	930468	124085615	923603	123240594	544710	0.59	5589	150136	Yes
OM1_RPE_sc.34	1393337	179146061	1388671	178530554	611520	0.44	5421	112086	Yes
OM1_RPE_sc.35	505071	62083895	502229	61675469	203054	0.404	3832	37456	Yes
OM1_RPE_sc.36	892013	119486035	890280	119236217	506606	0.569	4295	61324	Yes
OM1_RPE_sc.37	300872	32239799	297421	31749820	68235	0.229	2176	8342	Yes
OM1_RPE_sc.38	1333126	179971160	1331411	179639852	809673	0.608	4735	147309	Yes
OM1_RPE_sc.39	1507292	196403259	1501511	195732445	648083	0.432	4829	65975	Yes
OM1_RPE_sc.40	1494169	199847066	1492409	199576039	860480	0.577	5333	117204	Yes
OM1_RPE_sc.41	432336	42268932	429448	41741208	77046	0.179	2804	21949	Yes
OM1_RPE_sc.42	882511	107877500	874169	106908117	331305	0.379	4073	79002	Yes
OM1_RPE_sc.43	1547034	208898998	1544972	208577459	885449	0.573	4897	177242	Yes
OM1_RPE_sc.44	204345	20012467	200337	19479348	33981	0.17	1661	6219	Yes
OM1_RPE_sc.45	619223	73732926	603347	72071138	275118	0.456	4749	91365	Yes
OM1_RPE_sc.46	1503051	202488730	1500739	202166312	899727	0.6	5122	108809	Yes
OM1_RPE_sc.47	1812908	250654031	1810683	250360261	1171542	0.647	5702	238450	Yes
OM1_RPE_sc.48	143852	15877611	141863	15586564	28106	0.198	999	3489	NA
OM1_RPE_sc.49	276529	32735495	272768	32272173	111342	0.408	3802	44133	Yes
OM1_RPE_sc.50	216507	27804881	214332	27572438	71331	0.333	1586	15382	Yes
OM1_RPE_sc.51	984591	131304125	982156	130941264	579728	0.59	4925	112332	Yes
OM1_RPE_sc.52	796684	81903637	686350	72507051	163678	0.238	4003	43237	Yes
OM1_RPE_sc.53	221884	29112948	220229	28919793	67906	0.308	1161	10788	Yes
OM1_RPE_sc.54	116016	12344627	113984	12085417	19749	0.173	1200	3905	NA
OM1_RPE_sc.55	774242	103801695	772807	103556208	406017	0.525	3753	55886	Yes
OM1_RPE_sc.56	864150	107990183	862651	107758250	311311	0.361	4115	46238	Yes
OM1_RPE_sc.57	1288712	169778875	1273497	168172760	711711	0.559	5168	111664	Yes
OM1_RPE_sc.58	633196	83082246	629148	82596358	339433	0.54	4598	109015	Yes
OM1_RPE_sc.59	1585715	209946989	1583407	209638952	810879	0.512	5789	207613	Yes
OM1_RPE_sc.60	1786453	243390232	1784680	243096705	1112939	0.624	5823	203771	Yes
OM1_RPE_sc.61	163861	17870746	154594	16895225	48102	0.311	2857	18547	Yes
OM1_RPE_sc.62	1537305	210807577	1535939	210564957	972263	0.633	5055	244150	Yes
OM1_RPE_sc.63	551802	66748486	536835	65224485	33373	0.062	1950	6939	NA
OM1_RPE_sc.64	127289	12883054	125470	12643889	16776	0.134	1120	3247	NA
OM1_RPE_sc.65	872684	120102492	872010	119999022	567698	0.651	4286	179100	Yes
OM1_RPE_sc.66	767528	100958705	763428	100417254	409563	0.536	4445	139773	Yes
OM1_RPE_sc.67	763231	98239955	761295	97929277	343804	0.452	3834	80079	Yes
OM1_RPE_sc.68	564597	71582675	558840	70855598	99901	0.179	1362	14864	Yes
OM1_RPE_sc.69	316297	38850291	309088	38024886	142310	0.46	3781	62475	Yes
OM1_RPE_sc.70	1558552	207102951	1551699	206154381	788762	0.508	5695	179271	Yes
OM1_RPE_sc.71	400282	31939575	397247	31548686	19210	0.048	1937	5537	NA
OM1_RPE_sc.72	1262491	158319380	1254372	157351227	603122	0.481	5628	197722	Yes
OM1_RT_sc.1	531722	69599494	529975	69228118	282709	0.533	1750	24601	Yes
OM1_RT_sc.2	476673	62277334	474877	62012533	233535	0.492	1537	21552	Yes
OM1_RT_sc.3	688090	77779531	676165	76314624	219845	0.325	2525	45805	Yes
OM1_RT_sc.4	399558	47787577	395158	47106356	170302	0.431	2034	28206	Yes
OM1_RT_sc.5	223854	20660129	221227	20267606	26058	0.118	1444	4718	NA
OM1_RT_sc.6	300650	29769581	295233	28994241	49684	0.168	1823	16502	Yes
OM1_RT_sc.7	303317	34458343	296357	33595050	110203	0.372	1787	17622	Yes
OM1_RT_sc.8	282543	27221019	277005	26504705	41298	0.149	1734	12080	Yes
OM1_RT_sc.9	512787	64902656	510089	64471360	234449	0.46	2404	76834	Yes
OM1_RT_sc.10	736192	88639063	732316	87962055	244107	0.333	2166	34884	Yes
OM1_RT_sc.11	251891	28802795	239992	27561632	83233	0.347	1693	27114	Yes
OM1_RT_sc.12	549475	66183974	544969	65616114	203639	0.374	1801	11908	Yes
OM1_RT_sc.13	1007854	97776458	941851	91333666	156240	0.166	2702	20609	Yes
OM1_RT_sc.14	643988	86300181	642343	86087542	322136	0.502	1886	48163	Yes
OM1_RT_sc.15	778597	97155784	775119	96442027	374844	0.484	2463	37417	Yes
OM1_RT_sc.16	638664	86211638	637293	86023733	338564	0.531	1938	46406	Yes
OM1_RT_sc.17	744019	89672143	713080	86150811	283854	0.398	2123	17404	Yes
OM1_RT_sc.18	792372	93469160	789237	92787960	292914	0.371	2774	20876	Yes
OM1_RT_sc.19	470373	54503200	457780	53024668	122706	0.268	1391	11735	Yes
OM1_RT_sc.20	558845	55992208	553926	55236993	111361	0.201	2842	19486	Yes
OM1_RT_sc.21	285066	30809860	282138	30328807	83034	0.294	1884	18728	Yes
OM1_RT_sc.22	899466	114844794	896184	114209373	422363	0.471	2791	63445	Yes
OM1_RT_sc.23	28383	2718680	26595	2522946	4157	0.156	821	1930	NA
OM1_RT_sc.24	647148	71519526	642616	70617981	180938	0.282	2237	23840	Yes
OM1_RT_sc.25	1072040	136393718	1057580	134660105	490841	0.464	3209	57520	Yes
OM1_RT_sc.26	642577	84097620	640569	83795118	288974	0.451	1872	29600	Yes
OM1_RT_sc.27	860140	115357897	858917	115127508	455927	0.531	2695	49632	Yes
OM1_RT_sc.28	280177	25626640	267066	24022908	21221	0.079	1085	1715	NA
OM1_RT_sc.29	187360	21959877	183287	21404812	59353	0.324	595	823	NA
OM1_RT_sc.30	458614	42369560	444540	40822659	46818	0.105	1331	2497	NA
OM1_RT_sc.31	519260	58160032	517627	57768749	182134	0.352	2510	17016	Yes
OM1_RT_sc.32	1071686	103622696	1065326	102481010	186386	0.175	3283	24045	Yes
OM1_RT_sc.33	183764	19732508	182064	19363692	43275	0.238	697	1128	NA
OM1_RT_sc.34	64358	5441136	62560	5240546	5437	0.087	667	2054	NA
OM1_RT_sc.35	506400	44631131	501454	43878099	30590	0.061	1756	3537	NA
OM1_RT_sc.36	442441	50961798	438182	50319970	172651	0.394	2274	23081	Yes
OM1_RT_sc.37	740447	93383570	739038	93155623	326504	0.442	2068	22520	Yes
OM1_RT_sc.38	401956	47145558	398971	46677092	116531	0.292	1654	11615	Yes
OM1_RT_sc.39	87352	8226135	86430	8089402	9297	0.108	585	1053	NA
OM1_RT_sc.40	328798	37437895	326718	37061126	76377	0.234	1319	6604	Yes
OM1_RT_sc.41	534118	70127081	530816	69647846	266459	0.502	1860	55500	Yes
OM1_RT_sc.42	1349917	179015840	1347019	178545880	238720	0.177	2766	41746	Yes
OM1_RT_sc.43	608855	51526863	602432	50480215	23228	0.039	1899	3922	NA
OM1_RT_sc.44	322819	34390856	303235	32430708	79273	0.261	1521	20587	Yes
OM1_RT_sc.45	224736	22106016	214020	20794149	34942	0.163	832	1571	NA
OM1_RT_sc.46	267880	23277646	260583	22279582	9822	0.038	871	1440	NA
OM1_RT_sc.47	668469	84539089	664901	83778338	332436	0.5	2135	26256	Yes
OM1_RT_sc.48	1388832	175323110	1380504	173833533	263349	0.191	2615	57831	Yes
OM1_RT_sc.49	799235	98815489	793091	97946514	361524	0.456	2652	43225	Yes
OM1_RT_sc.50	510827	55539381	503774	54526651	139250	0.276	2159	23633	Yes
OM1_RT_sc.51	545538	60630186	538365	59416282	172156	0.32	2022	28687	Yes
OM1_RT_sc.52	278684	30167634	275541	29692719	69716	0.253	979	3759	NA
OM1_RT_sc.53	269843	31163623	264864	30460199	101682	0.384	1898	22615	Yes
OM1_RT_sc.54	719548	79035030	694080	76016066	189578	0.273	2294	36464	Yes
OM1_RT_sc.55	334378	30193600	325398	28865756	25409	0.078	1009	1811	NA
OM1_RT_sc.56	368314	34217122	354803	32738696	41373	0.117	1673	11152	Yes
OM1_RT_sc.57	491765	58559836	480204	57145370	200011	0.417	2097	24036	Yes
OM1_RT_sc.58	543624	65005669	535251	63903470	225875	0.422	2287	35233	Yes
OM1_RT_sc.59	227492	22581881	222405	21856383	30410	0.137	977	2345	NA
OM1_RT_sc.60	498861	64668442	496232	64286849	232085	0.468	1738	24181	Yes
OM1_RT_sc.61	749997	83349942	741663	82139252	254677	0.343	2701	34703	Yes
OM1_RT_sc.62	231733	25501166	229138	24971952	63137	0.276	861	2075	NA
OM1_RT_sc.63	915468	113218373	905371	112056623	361343	0.399	2844	58429	Yes
OM1_RT_sc.64	558784	67251139	556198	66869121	202961	0.365	2153	28527	Yes
OM1_RT_sc.65	1346099	148327182	1340616	147325574	427863	0.319	3835	66206	Yes
OM1_RT_sc.66	790109	93228594	774492	91456570	315710	0.408	2648	46691	Yes
OM1_RT_sc.67	720076	90773108	716480	90212242	246898	0.345	1631	28957	Yes
OM1_RT_sc.68	1196297	147618652	1188314	146510413	554607	0.467	3595	65086	Yes
OM1_RT_sc.69	639944	61872820	612119	58945645	106725	0.174	2675	18752	Yes
OM1_RT_sc.70	1075830	144695617	1072569	144252432	605940	0.565	3167	49546	Yes
OM1_RT_sc.71	663633	90685853	660694	90339950	405430	0.614	2279	51223	Yes
OM1_RT_sc.72	511967	64164654	508721	63663402	249621	0.491	2365	38035	Yes
OM1_RT_sc.73	246816	24094357	242018	23446286	33622	0.139	1406	8236	Yes
OM1_RT_sc.74	485333	62651650	480338	62100046	211421	0.44	1625	46552	Yes
OM1_RT_sc.75	2671737	360938643	2665761	360008170	1431454	0.537	5900	278692	Yes
OM1_RT_sc.76	1475850	155656622	1292387	140102368	356519	0.276	4557	50137	Yes
OM1_RT_sc.77	2272652	307152389	2268711	306657439	1253443	0.552	5614	296499	Yes
OM1_RT_sc.78	2975788	412278978	2971825	411721501	1780231	0.599	8394	561554	Yes
OM1_RT_sc.79	1493520	201157553	1490562	200667700	797926	0.535	3687	113690	Yes
OM1_RT_sc.80	1013799	134883461	1010621	134387791	468752	0.464	2487	93441	Yes
OM1_RT_sc.81	3257391	431636780	3222325	427971031	1576829	0.489	5784	199697	Yes
OM1_RT_sc.82	672013	89009454	667493	88474281	345623	0.518	3209	62607	Yes
OM1_RT_sc.83	812516	106335820	808439	105840679	429845	0.532	2683	66519	Yes
OM1_RT_sc.84	927938	120657708	925608	120285122	426752	0.461	2684	76592	Yes
OM1_RT_sc.85	206445	21372464	194699	20128040	37820	0.194	1974	11615	Yes
OM1_RT_sc.86	1629911	214135432	1628192	213827039	766671	0.471	3569	104960	Yes
OM1_RT_sc.87	664641	78520107	639480	75970319	224599	0.351	2373	46359	Yes
OM1_RT_sc.88	414939	50190779	412339	49841379	165707	0.402	2796	21212	Yes
OM1_RT_sc.89	991047	136770389	990307	136659919	611203	0.617	2961	143823	Yes
OM1_RT_sc.90	731437	95293249	722171	94089238	391051	0.541	3178	102943	Yes
OM1_RT_sc.91	737454	93730139	734751	93281806	321872	0.438	2924	74674	Yes
OM1_RT_sc.92	1502669	196240515	1492785	194970264	653978	0.438	3327	137924	Yes
OM1_RT_sc.93	311267	35904583	301975	34822870	110970	0.367	2635	27345	Yes
OM1_RT_sc.94	811080	104260826	798779	102568344	420700	0.527	2560	64344	Yes
OM1_RT_sc.95	984983	90304053	979969	89643081	169703	0.173	3055	32330	Yes
OM1_RT_sc.96	1150678	121583416	1136624	119911955	305270	0.269	2854	108165	Yes
OM1_RV_sc.1	377645	46508541	373854	46008761	146431	0.392	1625	14419	Yes
OM1_RV_sc.2	377631	45941356	373614	45404019	148726	0.398	1621	16531	Yes
OM1_RV_sc.3	577790	50683616	563749	48829734	13036	0.023	884	1321	NA
OM1_RV_sc.4	355962	31210691	344860	29703552	12910	0.037	559	771	NA
OM1_RV_sc.5	325945	28251229	318394	27252895	8288	0.026	1054	2191	NA
OM1_RV_sc.6	349195	29959675	339211	28631074	6126	0.018	553	782	NA
OM1_RV_sc.7	344253	34651936	331020	33121166	57722	0.174	1788	14674	Yes
OM1_RV_sc.8	1128008	97487359	1108422	94865939	34356	0.031	1777	15780	NA
OM1_RV_sc.9	345521	34331570	340108	33531544	56153	0.165	1255	12088	Yes
OM1_RV_sc.10	570936	48787855	563098	47483698	13677	0.024	827	1286	NA
OM1_RV_sc.11	324709	33385111	305084	31084507	54130	0.177	1893	20487	Yes
OM1_RV_sc.12	424287	47752118	417663	46919865	115351	0.276	1594	8008	Yes
OM1_RV_sc.13	1358016	121968222	1269056	112749441	62891	0.05	2199	10339	NA
OM1_RV_sc.14	446711	50040672	439984	49144076	125674	0.286	1558	16446	Yes
OM1_RV_sc.15	395124	34384078	390495	33579203	14541	0.037	786	1244	NA
OM1_RV_sc.16	217887	25386164	215144	25017132	60105	0.279	850	9642	Yes
OM1_RV_sc.17	444242	44658223	400352	39676793	40373	0.101	986	5416	Yes
OM1_RV_sc.18	475839	43675819	471270	42916446	33861	0.072	1228	5561	NA
OM1_RV_sc.19	610112	56108727	584737	53032538	36593	0.063	1003	6163	NA
OM1_RV_sc.20	1012091	86388103	1002724	84723680	25854	0.026	2008	8793	NA
OM1_RV_sc.21	336919	31257079	330053	30312497	29359	0.089	1315	10739	NA
OM1_RV_sc.22	411784	43137653	406497	42402353	79671	0.196	1359	15712	Yes
OM1_RV_sc.23	37374	3245781	33796	2853077	1637	0.048	349	728	NA
OM1_RV_sc.24	382623	33804843	377203	32950110	13760	0.036	795	1295	NA
OM1_RV_sc.25	514140	48890088	484324	45392348	17623	0.036	797	1232	NA
OM1_RV_sc.26	337733	36782034	332674	36096815	66865	0.201	1032	8444	Yes
OM1_RV_sc.27	198137	19570341	195600	19186871	24824	0.127	470	678	NA
OM1_RV_sc.28	728002	61473431	704668	58363633	7943	0.011	910	1456	NA
OM1_RV_sc.29	526342	58942739	514267	57407279	113456	0.221	1629	13335	Yes
OM1_RV_sc.30	679784	58155299	666758	56515140	16413	0.025	944	1470	NA
OM1_RV_sc.31	501093	42371938	497047	41714629	10293	0.021	887	1483	NA
OM1_RV_sc.32	517537	43447649	513708	42777486	5274	0.01	886	1442	NA
OM1_RV_sc.33	281585	30046875	277980	29492995	41965	0.151	922	6550	Yes
OM1_RV_sc.34	103403	8466064	99151	7992588	3908	0.039	597	1661	NA
OM1_RV_sc.35	1202256	102313299	1190782	100549530	22047	0.019	1746	4941	NA
OM1_RV_sc.36	377483	32484271	368947	31368384	10604	0.029	670	997	NA
OM1_RV_sc.37	400923	41779938	396640	41191727	70197	0.177	1258	12912	Yes
OM1_RV_sc.38	353027	38193819	346818	37379519	60995	0.176	1007	10293	Yes
OM1_RV_sc.39	310290	26416860	303036	25495391	5544	0.018	541	804	NA
OM1_RV_sc.40	459711	46840301	455052	46134363	74308	0.163	1318	13141	Yes
OM1_RV_sc.41	349975	42086171	346144	41551835	104376	0.302	1358	29414	Yes
OM1_RV_sc.42	407316	42071634	402317	41399093	65165	0.162	1194	12454	Yes
OM1_RV_sc.43	1019551	85267019	1006246	83277752	11926	0.012	1383	2732	NA
OM1_RV_sc.44	367681	34639681	332714	31026859	29552	0.089	1022	7235	NA
OM1_RV_sc.45	474611	45856868	447956	42800794	49827	0.111	1322	11146	Yes
OM1_RV_sc.46	430452	38548181	409531	36108035	17379	0.042	1016	3631	NA
OM1_RV_sc.47	162060	16703542	158779	16250543	25429	0.16	358	532	NA
OM1_RV_sc.48	398197	40753494	390726	39720014	57754	0.148	1082	13640	Yes
OM1_RV_sc.49	370001	33114859	362045	32081897	17805	0.049	743	1107	NA
OM1_RV_sc.50	600555	54985148	590919	53615044	45734	0.077	1524	12922	NA
OM1_RV_sc.51	520080	51404522	512446	50298908	69009	0.135	1506	16489	Yes
OM1_RV_sc.52	662486	71726896	656358	70826860	160092	0.244	2198	27658	Yes
OM1_RV_sc.53	252518	23952683	241148	22573984	22591	0.094	869	6971	NA
OM1_RV_sc.54	531412	53263610	500362	49632998	76599	0.153	1540	16929	Yes
OM1_RV_sc.55	649245	54870135	637163	53161721	10112	0.016	820	1273	NA
OM1_RV_sc.56	460644	38723757	446120	37210286	12416	0.028	1007	4392	NA
OM1_RV_sc.57	300720	31301316	287228	29721502	54359	0.189	1430	14765	Yes
OM1_RV_sc.58	324326	34370692	313234	33074938	61594	0.197	1143	13282	Yes
OM1_RV_sc.59	351683	37375238	343444	36449159	80517	0.234	1981	12860	Yes
OM1_RV_sc.60	302913	35157559	298039	34555254	70158	0.235	1126	6825	Yes
OM1_RV_sc.61	478974	42498731	468098	40991765	19200	0.041	875	1484	NA
OM1_RV_sc.62	137259	14376444	134896	14063300	23221	0.172	378	563	NA
OM1_RV_sc.63	396284	36268392	383421	34708725	26368	0.069	823	1337	NA
OM1_RV_sc.64	469114	53355221	466177	52920887	121027	0.26	1701	22704	Yes
OM1_RV_sc.65	811732	69143310	804695	67861439	16446	0.02	1426	2694	NA
OM1_RV_sc.66	430705	41350955	415285	39550889	40637	0.098	1334	9323	NA
OM1_RV_sc.67	486736	52138895	478540	50999477	92449	0.193	1392	19347	Yes
OM1_RV_sc.68	587659	56009311	577135	54594879	65606	0.114	1619	17032	Yes
OM1_RV_sc.69	763448	66285757	719010	61219380	24884	0.035	1468	7370	NA
OM1_RV_sc.70	391190	44844145	385353	43972229	97720	0.254	1312	10717	Yes
OM1_RV_sc.71	429106	54153962	423310	53471754	143351	0.339	1638	32164	Yes
OM1_RV_sc.72	337081	36744231	332718	36108627	70942	0.213	1023	27182	Yes
OM1_RV_sc.73	471427	46370044	457852	44558213	68954	0.151	3723	24096	Yes
OM1_RV_sc.74	116769	12193590	109418	11368402	19902	0.182	270	351	NA
OM1_RV_sc.75	465213	45642748	456669	44311748	71920	0.157	1616	10395	Yes
OM1_RV_sc.76	2413882	209845945	1900242	165199111	7476	0.004	744	1296	NA
OM1_RV_sc.77	332617	41658101	326626	40903656	136691	0.418	1714	31875	Yes
OM1_RV_sc.78	305911	28926893	298258	27902175	32610	0.109	1475	12457	Yes
OM1_RV_sc.79	476875	56135827	470449	55143704	158028	0.336	1785	23273	Yes
OM1_RV_sc.80	451359	50528041	445695	49632545	93252	0.209	1310	15431	Yes
OM1_RV_sc.81	1221867	143628101	1170005	137871181	388799	0.332	4133	71202	Yes
OM1_RV_sc.82	1840487	239248876	1822132	236991932	780730	0.428	6820	210234	Yes
OM1_RV_sc.83	1155023	150935104	1148224	150077586	546012	0.476	4143	127212	Yes
OM1_RV_sc.84	2169295	281621996	2154078	279332094	933161	0.433	5335	180478	Yes
OM1_RV_sc.85	468233	48908990	442512	45970348	82825	0.187	3887	29485	Yes
OM1_RV_sc.86	1804170	240289385	1800653	239676070	863686	0.48	4766	218395	Yes
OM1_RV_sc.87	2267296	285054310	2226249	280430701	887713	0.399	6503	245879	Yes
OM1_RV_sc.88	595601	67174729	589926	66368149	164178	0.278	4155	51344	Yes
OM1_RV_sc.89	1550350	202469571	1548154	202168545	592293	0.383	4123	116321	Yes
OM1_RV_sc.90	1191388	153034258	1169240	150221569	498950	0.427	4763	169979	Yes
OM1_RV_sc.91	1666146	214444726	1659445	213472606	656188	0.395	5185	149841	Yes
OM1_RV_sc.92	2304705	294309879	2285361	291821714	773897	0.339	4938	197592	Yes
OM1_RV_sc.93	1169047	145100805	1135641	141257147	420177	0.37	6833	192938	Yes
OM1_RV_sc.94	1275035	159911876	1252491	157002823	444242	0.355	3666	132616	Yes
OM1_RV_sc.95	1604985	161453946	1595507	160190158	338845	0.212	4906	114545	Yes
OM1_RV_sc.96	1086069	111418036	1068592	109304063	257063	0.241	2992	83405	Yes
YM1_RD_sc.1	768397	98128333	766087	97702718	290251	0.379	1990	21471	Yes
YM1_RD_sc.2	728053	93199188	724932	92745460	323269	0.446	2034	29157	Yes
YM1_RD_sc.3	805729	81794036	784091	79171041	122501	0.156	2242	19466	Yes
YM1_RD_sc.4	494296	52767658	484996	51409015	98527	0.203	1586	17985	Yes
YM1_RD_sc.5	332629	32681836	328135	32038293	46016	0.14	2360	12584	Yes
YM1_RD_sc.6	379560	44457583	374703	43799431	121863	0.325	2693	26587	Yes
YM1_RD_sc.7	360890	43158737	353416	42288354	124896	0.353	1957	17987	Yes
YM1_RD_sc.8	387728	42268743	381035	41431099	86983	0.228	2305	18434	Yes
YM1_RD_sc.9	718015	89994567	713363	89321772	267068	0.374	2828	50134	Yes
YM1_RD_sc.10	852651	103867706	847854	103095964	328394	0.387	2368	32858	Yes
YM1_RD_sc.11	394281	47024245	376092	45111686	135481	0.36	2046	25153	Yes
YM1_RD_sc.12	652264	81578501	646930	80910349	281775	0.436	2275	25709	Yes
YM1_RD_sc.13	2420791	228384441	2227106	209500315	201543	0.09	3348	40426	NA
YM1_RD_sc.14	1268470	167169577	1265141	166714212	557093	0.44	2867	68000	Yes
YM1_RD_sc.15	1910672	247664057	1906197	246872038	837171	0.439	4280	130314	Yes
YM1_RD_sc.16	1095234	143603904	1091744	143105550	499223	0.457	2509	52787	Yes
YM1_RD_sc.17	752967	86717186	710426	81879771	171339	0.241	1965	22528	Yes
YM1_RD_sc.18	733945	83011987	730291	82343273	211426	0.29	2488	17686	Yes
YM1_RD_sc.19	1187933	146985472	1166377	144457665	447815	0.384	2678	39540	Yes
YM1_RD_sc.20	881505	89592533	872195	88192434	152498	0.175	3376	27388	Yes
YM1_RD_sc.21	407752	47305515	404080	46738948	134629	0.333	2646	34740	Yes
YM1_RD_sc.22	995063	127689234	991904	127156025	451693	0.455	2839	44544	Yes
YM1_RD_sc.23	42886	4151997	40160	3848861	6759	0.168	694	1446	NA
YM1_RD_sc.24	603091	62644692	598596	61829990	112804	0.188	2138	13830	Yes
YM1_RD_sc.25	1191034	145524809	1158677	141791719	434876	0.375	3206	61388	Yes
YM1_RD_sc.26	782179	100669060	778728	100186203	340506	0.437	2230	25445	Yes
YM1_RD_sc.27	839935	110235912	838317	109968054	364413	0.435	2342	43774	Yes
YM1_RD_sc.28	656161	71816206	632496	68935948	162761	0.257	2529	17673	Yes
YM1_RD_sc.29	799943	102143001	792704	101202420	285472	0.36	2006	27022	Yes
YM1_RD_sc.30	926463	105260030	907526	103170752	270027	0.298	2450	32882	Yes
YM1_RD_sc.31	673999	70695816	670898	70115631	135662	0.202	2450	26899	Yes
YM1_RD_sc.32	1169780	110084892	1162071	108770343	132056	0.114	3016	16996	Yes
YM1_RD_sc.33	3075392	404857813	3072827	404383614	1226209	0.399	4984	148215	Yes
YM1_RD_sc.34	112148	10909400	109424	10599236	20882	0.191	1973	7077	Yes
YM1_RD_sc.35	1043629	102912066	1034295	101535704	148870	0.144	2948	17575	Yes
YM1_RD_sc.36	593358	69045445	587491	68245986	192018	0.327	2646	24808	Yes
YM1_RD_sc.37	737702	93134185	735248	92760542	296151	0.403	2370	48105	Yes
YM1_RD_sc.38	1789686	240252866	1785774	239685178	903462	0.506	3831	138857	Yes
YM1_RD_sc.39	434527	49247685	431023	48773276	109231	0.253	2014	12603	Yes
YM1_RD_sc.40	596764	74577829	594263	74182340	238442	0.401	2009	22789	Yes
YM1_RD_sc.41	741570	97694792	737887	97162630	328562	0.445	2102	60792	Yes
YM1_RD_sc.42	310952	33837862	307935	33399846	59954	0.195	1086	6662	Yes
YM1_RD_sc.43	1035425	95315037	1025873	93767971	86439	0.084	2865	18319	NA
YM1_RD_sc.44	481236	53105253	451319	50084985	125354	0.278	2165	21238	Yes
YM1_RD_sc.45	582165	68665819	562172	66311735	198839	0.354	2187	28494	Yes
YM1_RD_sc.46	356600	36508592	348424	35423826	65120	0.187	1937	9550	Yes
YM1_RD_sc.47	766477	97642747	762793	97061902	296755	0.389	2003	41806	Yes
YM1_RD_sc.48	721871	88340358	716108	87485519	258519	0.361	2049	28045	Yes
YM1_RD_sc.49	1365203	158782969	1355027	157358031	396356	0.293	3014	21929	Yes
YM1_RD_sc.50	1009442	118082726	1000784	116804856	337221	0.337	3000	32217	Yes
YM1_RD_sc.51	1054890	131492237	1047908	130405805	402884	0.384	3044	52287	Yes
YM1_RD_sc.52	921196	114853397	916861	114202546	375989	0.41	2405	39557	Yes
YM1_RD_sc.53	391065	42601050	380498	41198372	89741	0.236	1821	30212	Yes
YM1_RD_sc.54	894771	98659919	863267	94829516	211923	0.245	2464	19718	Yes
YM1_RD_sc.55	1185921	139115609	1174501	137508417	402545	0.343	4086	89342	Yes
YM1_RD_sc.56	527965	49860603	511918	48098288	54599	0.107	1939	7825	Yes
YM1_RD_sc.57	677219	81900111	665527	80459773	250723	0.377	2901	31284	Yes
YM1_RD_sc.58	841757	104495673	835411	103679644	303994	0.364	2893	42668	Yes
YM1_RD_sc.59	570064	68010371	563616	67117361	204155	0.362	2983	34235	Yes
YM1_RD_sc.60	1384884	183238014	1380607	182646976	649476	0.47	3148	51770	Yes
YM1_RD_sc.61	1158954	127707501	1148583	126082817	303734	0.264	3115	26374	Yes
YM1_RD_sc.62	1352665	178220283	1350158	177763604	632822	0.469	3275	76413	Yes
YM1_RD_sc.63	1700195	218962007	1687453	217468178	759062	0.45	3766	84665	Yes
YM1_RD_sc.64	522178	56719524	518893	56206962	111887	0.216	2027	12873	Yes
YM1_RD_sc.65	1208553	116309044	1201215	114904156	121668	0.101	3133	12445	Yes
YM1_RD_sc.66	763538	84793473	744463	82591120	159450	0.214	2111	25863	Yes
YM1_RD_sc.67	1090391	140366983	1086938	139837601	468344	0.431	2641	38972	Yes
YM1_RD_sc.68	611649	58430498	600245	56890789	61428	0.102	2013	4446	NA
YM1_RD_sc.69	928939	94062987	891722	89994523	176660	0.198	3352	26577	Yes
YM1_RD_sc.70	1324953	174978620	1320931	174426406	628878	0.476	3296	43811	Yes
YM1_RD_sc.71	755388	98647073	751521	98181066	301592	0.401	2076	40898	Yes
YM1_RD_sc.72	626016	77034109	622013	76432677	247290	0.398	2156	29854	Yes
YM1_RD_sc.73	280890	27111379	274358	26233091	34020	0.124	1865	6764	Yes
YM1_RD_sc.74	474131	59692585	467711	58974077	200970	0.43	1929	25032	Yes
YM1_RD_sc.75	595342	71236918	590637	70523915	215826	0.365	2270	19860	Yes
YM1_RD_sc.76	764428	75140248	619844	62598629	85354	0.138	1997	6883	Yes
YM1_RD_sc.77	634278	82486874	629336	81893592	286011	0.454	1782	26381	Yes
YM1_RD_sc.78	232289	26280902	229071	25850945	68633	0.3	1491	10621	Yes
YM1_RD_sc.79	903807	119320093	901594	118970416	416896	0.462	2418	35490	Yes
YM1_RD_sc.80	762236	97712723	759157	97243806	321503	0.424	1916	27640	Yes
YM1_RD_sc.81	1282047	150181402	1239358	145579993	300894	0.243	2996	41258	Yes
YM1_RD_sc.82	354017	39790417	344202	38623534	88278	0.256	1772	14374	Yes
YM1_RD_sc.83	764623	97853293	759611	97227761	312163	0.411	2360	61141	Yes
YM1_RD_sc.84	1063454	137849916	1060404	137348714	515154	0.486	3298	71772	Yes
YM1_RD_sc.85	220006	22785647	205152	21178904	38309	0.187	2027	10419	Yes
YM1_RD_sc.86	2057401	267344885	2055353	266994216	813788	0.396	3556	85569	Yes
YM1_RD_sc.87	486249	50599118	456108	47356034	68546	0.15	1392	6499	Yes
YM1_RD_sc.88	278077	30255209	275037	29832385	62053	0.226	1641	7935	Yes
YM1_RD_sc.89	3841802	508987107	3839691	508662355	1515856	0.395	5078	289835	Yes
YM1_RD_sc.90	1206132	153816461	1191572	151962733	525867	0.441	4103	138291	Yes
YM1_RD_sc.91	3503370	448467097	3498102	447652138	1151843	0.329	5477	188884	Yes
YM1_RD_sc.92	4675905	607527555	4662183	605729951	1613531	0.346	5620	339186	Yes
YM1_RD_sc.93	418525	47765215	404244	46096119	116668	0.289	2801	41334	Yes
YM1_RD_sc.94	1523921	199124952	1509986	197245175	697241	0.462	3654	143289	Yes
YM1_RD_sc.95	1703423	156351460	1694593	155103831	232996	0.137	3603	49205	Yes
YM1_RD_sc.96	1783155	194556562	1766023	192391306	481164	0.272	3650	99461	Yes
YM1_RN_sc.1	687093	89556854	685552	89282243	340242	0.496	1991	26024	Yes
YM1_RN_sc.2	692617	90266526	690690	89992418	355845	0.515	2152	24184	Yes
YM1_RN_sc.3	1043711	116418227	1026394	114382603	268522	0.262	2497	14981	Yes
YM1_RN_sc.4	559759	63409835	552700	62402007	186591	0.338	1945	21928	Yes
YM1_RN_sc.5	347426	32945506	342211	32231737	44278	0.129	1734	6519	Yes
YM1_RN_sc.6	381290	39238176	373750	38243792	85845	0.23	1955	16323	Yes
YM1_RN_sc.7	501020	56793350	489536	55483610	146334	0.299	1682	13353	Yes
YM1_RN_sc.8	357099	35974924	348343	34907587	64241	0.184	1883	11415	Yes
YM1_RN_sc.9	491820	57047426	486847	56347733	163570	0.336	1743	28925	Yes
YM1_RN_sc.10	793568	97300326	789773	96686119	346352	0.439	2340	24647	Yes
YM1_RN_sc.11	365846	41343587	347822	39434317	113326	0.326	1642	16919	Yes
YM1_RN_sc.12	616276	78196200	612795	77761630	292097	0.477	2064	13261	Yes
YM1_RN_sc.13	1318933	124926451	1219493	115018638	148331	0.122	2660	12986	Yes
YM1_RN_sc.14	882335	115828462	879455	115448063	454404	0.517	2415	31019	Yes
YM1_RN_sc.15	1219046	154714053	1215399	154077820	520022	0.428	3213	44040	Yes
YM1_RN_sc.16	180908	20157590	178624	19829746	49900	0.279	539	718	NA
YM1_RN_sc.17	692295	82633852	663525	79393837	241362	0.364	1946	16906	Yes
YM1_RN_sc.18	744423	85325740	741285	84767642	227958	0.308	2399	24676	Yes
YM1_RN_sc.19	869862	105673061	852298	103637502	341504	0.401	2345	35980	Yes
YM1_RN_sc.20	640655	63757763	632850	62685069	111729	0.177	2218	8971	Yes
YM1_RN_sc.21	402809	42207415	397289	41408600	104525	0.263	1764	16218	Yes
YM1_RN_sc.22	513269	62575157	510315	62113510	212583	0.417	1616	12281	Yes
YM1_RN_sc.23	71499	6253105	68009	5870840	5986	0.088	691	2035	NA
YM1_RN_sc.24	644048	72032618	640002	71363985	180952	0.283	1983	18397	Yes
YM1_RN_sc.25	855480	101143454	833633	98578068	313196	0.376	2356	36198	Yes
YM1_RN_sc.26	669500	80817281	666058	80336683	203844	0.306	1838	21477	Yes
YM1_RN_sc.27	1271417	166067995	1269098	165684869	610321	0.481	3251	61900	Yes
YM1_RN_sc.28	786936	82749549	758799	79372496	176756	0.233	2536	15970	Yes
YM1_RN_sc.29	932873	119575896	925594	118609303	403060	0.435	2485	25908	Yes
YM1_RN_sc.30	1053244	114992573	1032509	112704584	290156	0.281	2420	30870	Yes
YM1_RN_sc.31	818615	81570608	814807	80878270	155639	0.191	2582	16536	Yes
YM1_RN_sc.32	1658648	153471906	1649092	151811352	186254	0.113	3338	18526	Yes
YM1_RN_sc.33	605981	75323316	603856	74913866	268921	0.445	2083	30852	Yes
YM1_RN_sc.34	121945	10002307	119341	9704695	9587	0.08	975	2607	NA
YM1_RN_sc.35	947970	92818339	940425	91690020	162107	0.172	2946	19673	Yes
YM1_RN_sc.36	624920	69763410	618318	68855961	166485	0.269	2191	16689	Yes
YM1_RN_sc.37	1524921	196148039	1522542	195793986	729141	0.479	3687	58127	Yes
YM1_RN_sc.38	843076	109591136	841088	109308831	389738	0.463	2226	34748	Yes
YM1_RN_sc.39	319029	32009742	315141	31498069	47532	0.151	1314	7521	Yes
YM1_RN_sc.40	719958	92034850	717695	91690198	353443	0.492	2387	32688	Yes
YM1_RN_sc.41	633075	81745249	629327	81216167	307590	0.489	1955	38431	Yes
YM1_RN_sc.42	6035472	749410000	6032564	748921113	321274	0.053	3967	30484	NA
YM1_RN_sc.43	1086202	98487770	1076707	96979355	114392	0.106	3041	14008	Yes
YM1_RN_sc.44	478241	52131156	450155	49337885	138148	0.307	1809	15330	Yes
YM1_RN_sc.45	489752	54977253	477259	53523606	109495	0.229	1332	7106	Yes
YM1_RN_sc.46	372190	37311229	363213	36189551	64470	0.177	1463	4364	NA
YM1_RN_sc.47	612675	78041509	610144	77659561	278052	0.456	1938	14942	Yes
YM1_RN_sc.48	681014	83313119	675333	82505319	273055	0.404	2093	26891	Yes
YM1_RN_sc.49	758347	88503690	751491	87580213	253564	0.337	2312	37863	Yes
YM1_RN_sc.50	1169077	141340041	1161826	140299309	463969	0.399	3123	52612	Yes
YM1_RN_sc.51	665066	73164569	657378	71971026	184991	0.281	1977	19110	Yes
YM1_RN_sc.52	694970	85295242	691786	84816356	293783	0.425	2268	44173	Yes
YM1_RN_sc.53	660886	85604395	659419	85413707	280812	0.426	2721	29189	Yes
YM1_RN_sc.54	747693	82875661	725569	80200769	215756	0.297	2086	14619	Yes
YM1_RN_sc.55	633503	65515894	624280	64225716	137485	0.22	1892	19067	Yes
YM1_RN_sc.56	471619	41630520	455985	40005986	36573	0.08	1670	8767	NA
YM1_RN_sc.57	611491	68576415	598271	66949068	172203	0.288	2018	22341	Yes
YM1_RN_sc.58	613458	72841299	603817	71655257	249935	0.414	2092	35982	Yes
YM1_RN_sc.59	544566	61436114	537898	60543728	153480	0.285	1943	11534	Yes
YM1_RN_sc.60	534692	67558525	531037	67065895	213562	0.402	1535	19656	Yes
YM1_RN_sc.61	1182513	126460299	1171010	124772252	255967	0.219	2655	18765	Yes
YM1_RN_sc.62	939145	119494554	936774	119090653	403234	0.43	2304	35719	Yes
YM1_RN_sc.63	1127599	140585733	1118326	139504397	465981	0.417	2973	41461	Yes
YM1_RN_sc.64	689859	84609082	687437	84229910	309942	0.451	2349	23673	Yes
YM1_RN_sc.65	1392255	141203438	1385437	139916539	281143	0.203	3412	25906	Yes
YM1_RN_sc.66	927273	106128264	908368	103996338	309344	0.341	2671	40479	Yes
YM1_RN_sc.67	876245	110731488	872581	110172568	384324	0.44	2341	35411	Yes
YM1_RN_sc.68	957081	101675721	944698	100029843	251305	0.266	2725	34161	Yes
YM1_RN_sc.69	824251	78257630	796717	75218770	122341	0.154	2827	18036	Yes
YM1_RN_sc.70	1086699	133814539	1082790	133290758	364606	0.337	2271	15115	Yes
YM1_RN_sc.71	983455	125760981	979824	125321718	395639	0.404	2430	38679	Yes
YM1_RN_sc.72	694812	85736984	691541	85248501	284351	0.411	2275	48781	Yes
YM1_RN_sc.73	358374	32731843	349259	31548564	31940	0.091	1672	7141	NA
YM1_RN_sc.74	706393	90848304	699591	90105071	331776	0.474	2209	46016	Yes
YM1_RN_sc.75	1118164	136807768	1112195	135909685	449736	0.404	3207	35071	Yes
YM1_RN_sc.76	1404407	128607088	1155879	107447319	85766	0.074	2145	10119	NA
YM1_RN_sc.77	634032	81463867	629274	80895221	304682	0.484	2123	45766	Yes
YM1_RN_sc.78	356009	38708937	351330	38083781	99838	0.284	1907	21706	Yes
YM1_RN_sc.79	1449867	190008049	1446740	189520849	687857	0.475	3253	55775	Yes
YM1_RN_sc.80	970651	124398316	966632	123778267	462609	0.479	2608	50709	Yes
YM1_RN_sc.81	836868	99928624	804721	96491175	310179	0.385	2498	41649	Yes
YM1_RN_sc.82	368436	42396898	359443	41353890	125301	0.349	2023	20930	Yes
YM1_RN_sc.83	898044	117217982	893443	116655608	462012	0.517	2875	67155	Yes
YM1_RN_sc.84	1342360	176899691	1339387	176432438	704533	0.526	3610	73664	Yes
YM1_RN_sc.85	273689	27323771	254872	25323228	42439	0.167	2108	8950	Yes
YM1_RN_sc.86	2109340	284163725	2107201	283815677	1186942	0.563	4611	226050	Yes
YM1_RN_sc.87	904281	106782118	878837	104031581	302882	0.345	2556	29084	Yes
YM1_RN_sc.88	372831	41959673	369527	41513664	115102	0.311	2481	22784	Yes
YM1_RN_sc.89	809051	104402637	808281	104293252	322956	0.4	1885	25678	Yes
YM1_RN_sc.90	803067	102140934	792577	100827510	369611	0.466	3122	88230	Yes
YM1_RN_sc.91	1023449	129322703	1019878	128796903	411025	0.403	2921	37173	Yes
YM1_RN_sc.92	2408146	301450754	2396127	299950588	710347	0.296	3800	81225	Yes
YM1_RN_sc.93	355997	37867259	339718	36017995	78919	0.232	1631	10009	Yes
YM1_RN_sc.94	1562646	203924537	1553959	202786369	698926	0.45	3074	70566	Yes
YM1_RN_sc.95	2166621	198884404	2158858	197760980	350774	0.162	3837	46993	Yes
YM1_RN_sc.96	1518429	143832780	1503778	141999403	212555	0.141	2564	64441	Yes
YM1_RPE_sc.1	475250	57488624	472925	57144152	156455	0.331	2252	24512	Yes
YM1_RPE_sc.2	522155	65107913	519288	64713279	229147	0.441	2934	42022	Yes
YM1_RPE_sc.3	858953	87925904	846623	86272292	177574	0.21	3500	38916	Yes
YM1_RPE_sc.4	363087	36544880	355624	35528516	60908	0.171	2362	18785	Yes
YM1_RPE_sc.5	337939	29626936	333207	28892422	15686	0.047	1717	5479	NA
YM1_RPE_sc.6	296401	28921160	289653	27963066	47389	0.164	2615	18729	Yes
YM1_RPE_sc.7	286743	30246370	276515	29005321	71584	0.259	2578	19700	Yes
YM1_RPE_sc.8	281266	28078932	274962	27258825	51472	0.187	2943	14180	Yes
YM1_RPE_sc.9	534684	59992127	527987	59135864	162355	0.307	3657	62614	Yes
YM1_RPE_sc.10	607586	57145692	602118	56233429	58007	0.096	2145	8280	NA
YM1_RPE_sc.11	444752	49928708	423803	47637875	135215	0.319	3642	51188	Yes
YM1_RPE_sc.12	465320	55579960	460225	54944296	183258	0.398	4098	32058	Yes
YM1_RPE_sc.13	1273580	116486660	1171657	106273579	95341	0.081	3199	24156	NA
YM1_RPE_sc.14	761116	97071751	757342	96556199	356272	0.47	3687	71122	Yes
YM1_RPE_sc.15	749656	88700158	745845	87988116	252320	0.338	2844	41613	Yes
YM1_RPE_sc.16	743090	92775413	739112	92162501	299931	0.406	3475	44295	Yes
YM1_RPE_sc.17	735111	86242020	702847	82632342	228947	0.326	2913	36731	Yes
YM1_RPE_sc.18	659866	70641789	656379	70048361	169037	0.258	3250	25978	Yes
YM1_RPE_sc.19	847524	95060588	824384	92349847	268786	0.326	3744	62650	Yes
YM1_RPE_sc.20	1001400	90912187	992473	89429450	88668	0.089	3982	25665	NA
YM1_RPE_sc.21	389797	43090093	385402	42406935	122244	0.317	3712	41400	Yes
YM1_RPE_sc.22	651695	78773968	648592	78203030	237340	0.366	2762	35597	Yes
YM1_RPE_sc.23	33272	2897386	30558	2599661	2288	0.075	452	760	NA
YM1_RPE_sc.24	550625	55476402	545558	54537442	94818	0.174	2439	15595	Yes
YM1_RPE_sc.25	751908	81100277	716726	77185226	174597	0.244	3130	34536	Yes
YM1_RPE_sc.26	698422	90523513	695460	90130708	356267	0.512	3820	52457	Yes
YM1_RPE_sc.27	534607	67549444	532740	67263782	260114	0.488	3669	39670	Yes
YM1_RPE_sc.28	660247	62083320	639058	59418684	79210	0.124	2981	18579	Yes
YM1_RPE_sc.29	942212	121626950	933755	120490463	474715	0.508	4368	56902	Yes
YM1_RPE_sc.30	956760	109071595	940006	107223470	283531	0.302	3296	53844	Yes
YM1_RPE_sc.31	627098	63361183	623744	62669001	133598	0.214	3776	30394	Yes
YM1_RPE_sc.32	1428832	130775367	1420131	129176062	154468	0.109	4342	29145	Yes
YM1_RPE_sc.33	483003	63857126	482407	63759715	254092	0.527	2665	32555	Yes
YM1_RPE_sc.34	82643	7143676	81542	7009726	9791	0.12	1571	3830	NA
YM1_RPE_sc.35	1079626	90995913	1069378	89427236	20221	0.019	2219	5206	NA
YM1_RPE_sc.36	527345	57334125	520835	56501817	138482	0.266	2858	29690	Yes
YM1_RPE_sc.37	556742	68650110	554494	68309514	249741	0.45	3181	43212	Yes
YM1_RPE_sc.38	802482	105638743	799799	105237744	430147	0.538	4082	94881	Yes
YM1_RPE_sc.39	354332	37156948	350498	36636125	78883	0.225	2389	19360	Yes
YM1_RPE_sc.40	178939	17953669	176628	17553055	30304	0.172	1177	2539	NA
YM1_RPE_sc.41	495021	63965343	492135	63574540	256201	0.521	3203	59315	Yes
YM1_RPE_sc.42	447690	50777764	444373	50318466	146046	0.329	2933	37813	Yes
YM1_RPE_sc.43	1132369	94212563	1121075	92476770	17630	0.016	2274	5138	NA
YM1_RPE_sc.44	411821	45494611	386841	42985952	113713	0.294	2394	25096	Yes
YM1_RPE_sc.45	364659	35745973	339396	32878410	50265	0.148	1397	7187	Yes
YM1_RPE_sc.46	350682	34104429	340955	32811741	49460	0.145	2179	12205	Yes
YM1_RPE_sc.47	1379691	175847618	1375107	175046310	599380	0.436	5038	93698	Yes
YM1_RPE_sc.48	621290	70763131	612115	69312473	188645	0.308	2676	42268	Yes
YM1_RPE_sc.49	858661	95063848	849827	93915459	254156	0.299	3863	45004	Yes
YM1_RPE_sc.50	38033	3486695	37576	3422752	1605	0.043	510	652	NA
YM1_RPE_sc.51	612464	57800736	603491	56483374	78235	0.13	2405	25290	Yes
YM1_RPE_sc.52	719729	85846788	715101	85208585	296121	0.414	3201	55702	Yes
YM1_RPE_sc.53	238803	25824952	231851	24920098	64129	0.277	2449	19650	Yes
YM1_RPE_sc.54	803881	85109537	774797	81636344	205674	0.265	3424	42901	Yes
YM1_RPE_sc.55	714618	74735323	701241	72808238	149198	0.213	3105	45265	Yes
YM1_RPE_sc.56	481657	43104226	463730	41127456	33601	0.072	1667	4827	NA
YM1_RPE_sc.57	342026	37336803	330735	35999092	92636	0.28	2196	21727	Yes
YM1_RPE_sc.58	753933	92704534	743814	91512353	330513	0.444	4119	76390	Yes
YM1_RPE_sc.59	411098	44566407	403272	43660701	105554	0.262	2860	24500	Yes
YM1_RPE_sc.60	2030314	264116907	2026043	263539241	1134933	0.56	4867	56823	Yes
YM1_RPE_sc.61	771856	72334740	759055	70441103	91141	0.12	2464	17029	Yes
YM1_RPE_sc.62	2618661	358397499	2614497	357677448	1522035	0.582	4674	64708	Yes
YM1_RPE_sc.63	877398	105143500	864166	103612427	361792	0.419	4057	57612	Yes
YM1_RPE_sc.64	790169	95276675	787617	94856843	304862	0.387	3674	45948	Yes
YM1_RPE_sc.65	694781	66177891	690578	65363975	88387	0.128	2781	18533	Yes
YM1_RPE_sc.66	628145	72476771	615334	71016536	230544	0.375	3377	54197	Yes
YM1_RPE_sc.67	964889	122539792	961778	122078427	408390	0.425	3564	79083	Yes
YM1_RPE_sc.68	818112	86447721	807218	85009489	216357	0.268	3271	61870	Yes
YM1_RPE_sc.69	809696	75348921	771763	71194335	98022	0.127	3502	26600	Yes
YM1_RPE_sc.70	1510913	203636738	1506119	202982371	679666	0.451	3771	32973	Yes
YM1_RPE_sc.71	562276	72991162	559990	72713899	253986	0.454	2658	39025	Yes
YM1_RPE_sc.72	525577	62596188	521799	62021304	191230	0.366	2950	43389	Yes
YM1_RPE_sc.73	332534	30462554	321121	28998235	25883	0.081	1881	7903	NA
YM1_RPE_sc.74	409897	52612224	403197	51865327	204347	0.507	2638	61118	Yes
YM1_RPE_sc.75	560897	63917023	554858	62980436	194336	0.35	3302	40799	Yes
YM1_RPE_sc.76	1940337	170531765	1507633	133753608	40198	0.027	2404	12226	NA
YM1_RPE_sc.77	564085	73396639	559857	72878613	292432	0.522	3587	85740	Yes
YM1_RPE_sc.78	289635	32565705	285617	32027838	86809	0.304	2822	35375	Yes
YM1_RPE_sc.79	621096	77158312	617645	76588503	236006	0.382	2649	37501	Yes
YM1_RPE_sc.80	727044	94062461	723403	93485724	367474	0.508	3476	63782	Yes
YM1_RPE_sc.81	1318545	167590274	1278983	163334942	677536	0.53	2945	45622	Yes
YM1_RPE_sc.82	204602	20225010	191518	18729270	22964	0.12	859	3105	NA
YM1_RPE_sc.83	573988	72671111	569911	72180729	239077	0.419	2622	60600	Yes
YM1_RPE_sc.84	676640	84217300	669428	83102767	307241	0.459	3488	59944	Yes
YM1_RPE_sc.85	252124	25751036	231441	23522437	45150	0.195	3241	16795	Yes
YM1_RPE_sc.86	1081907	141914609	1080200	141607056	532556	0.493	4021	101970	Yes
YM1_RPE_sc.87	513808	52732359	476112	48829135	95136	0.2	2062	17090	Yes
YM1_RPE_sc.88	166241	16095379	163319	15710616	26900	0.165	1446	8655	Yes
YM1_RPE_sc.89	834678	108234599	833745	108096146	369869	0.444	3979	108398	Yes
YM1_RPE_sc.90	236608	25215045	224953	23724816	46791	0.208	2102	15515	Yes
YM1_RPE_sc.91	718568	89267473	715020	88735918	297635	0.416	3894	68848	Yes
YM1_RPE_sc.92	1982810	245379480	1971770	243957322	681091	0.345	4716	114017	Yes
YM1_RPE_sc.93	493143	61562148	479120	59958225	252346	0.527	2295	18204	Yes
YM1_RPE_sc.94	711118	90556309	702187	89336674	337726	0.481	3473	72371	Yes
YM1_RPE_sc.95	1434162	115562815	1426894	114530331	80599	0.056	3152	20264	NA
YM1_RPE_sc.96	1019496	91291196	1004627	89468908	138271	0.138	3103	65150	Yes
YM1_RT_sc.1	1348528	175798868	1346321	175363703	572137	0.425	2709	30259	Yes
YM1_RT_sc.2	1326841	176074694	1323416	175554090	656191	0.496	3280	71131	Yes
YM1_RT_sc.3	1121863	124212794	1099551	121437229	295724	0.269	2836	42240	Yes
YM1_RT_sc.4	576750	62106097	566244	60468639	147803	0.261	1807	19876	Yes
YM1_RT_sc.5	365625	35414691	359959	34639735	32569	0.09	1440	4564	NA
YM1_RT_sc.6	429051	41670121	418397	40144610	51026	0.122	1602	9668	Yes
YM1_RT_sc.7	336249	35584545	325260	34163250	79815	0.245	1293	8426	Yes
YM1_RT_sc.8	427166	40773717	415850	39301421	46308	0.111	1503	6105	Yes
YM1_RT_sc.9	369052	42489194	365235	41914449	117080	0.321	1356	15734	Yes
YM1_RT_sc.10	773273	91985250	768477	91155302	268410	0.349	1858	18699	Yes
YM1_RT_sc.11	591285	67515865	563657	64568414	138885	0.246	2287	29041	Yes
YM1_RT_sc.12	808110	97716925	801888	96903094	256820	0.32	2200	26446	Yes
YM1_RT_sc.13	1513207	146643176	1404739	135564263	157074	0.112	2493	13469	Yes
YM1_RT_sc.14	829634	100176095	823173	99290404	269222	0.327	2150	45076	Yes
YM1_RT_sc.15	1274497	155727549	1269587	154784584	442720	0.349	2575	30595	Yes
YM1_RT_sc.16	812755	99979779	806736	99039679	295950	0.367	1921	20592	Yes
YM1_RT_sc.17	1184168	141810736	1148219	137628049	337664	0.294	2528	18814	Yes
YM1_RT_sc.18	1684957	203011109	1680670	202137668	545178	0.324	3564	43952	Yes
YM1_RT_sc.19	1534311	198542058	1532250	198244932	611912	0.399	2418	30759	Yes
YM1_RT_sc.20	813821	79974128	805279	78629887	107394	0.133	2481	13390	Yes
YM1_RT_sc.21	545476	60087557	539666	59144273	137699	0.255	1855	16075	Yes
YM1_RT_sc.22	1082702	132512482	1078380	131668685	392324	0.364	2485	29813	Yes
YM1_RT_sc.23	68801	6722103	64278	6212293	10370	0.161	1023	1946	NA
YM1_RT_sc.24	839749	87549954	833037	86225366	139101	0.167	1820	7661	Yes
YM1_RT_sc.25	1108421	130213559	1078214	126590057	324427	0.301	2612	38871	Yes
YM1_RT_sc.26	883451	111062606	879641	110485346	350560	0.399	1919	16473	Yes
YM1_RT_sc.27	813420	104578690	811637	104245551	347475	0.428	2271	35028	Yes
YM1_RT_sc.28	588652	57082457	558376	53303504	55847	0.1	1430	7335	Yes
YM1_RT_sc.29	809679	102386737	800776	101149241	336311	0.42	2295	33350	Yes
YM1_RT_sc.30	1107962	118469215	1078291	115206469	260451	0.242	2125	21865	Yes
YM1_RT_sc.31	632777	54451511	627853	53355239	21181	0.034	1300	2311	NA
YM1_RT_sc.32	1749137	162333107	1736278	160006732	178084	0.103	3309	20013	Yes
YM1_RT_sc.33	506303	61310702	503697	60764762	206242	0.409	1647	18652	Yes
YM1_RT_sc.34	161088	14303250	156760	13807681	9568	0.061	864	1973	NA
YM1_RT_sc.35	1010353	98486797	1000958	97016975	141275	0.141	2518	13830	Yes
YM1_RT_sc.36	691015	78006264	684157	76981404	204210	0.298	2454	36430	Yes
YM1_RT_sc.37	675115	81785463	672602	81375504	255680	0.38	1937	22438	Yes
YM1_RT_sc.38	665786	82578383	661426	81904395	255572	0.386	1828	51730	Yes
YM1_RT_sc.39	379878	37749405	375162	37058525	65390	0.174	1709	9598	Yes
YM1_RT_sc.40	1101888	108645991	1088452	106239081	146290	0.134	2379	35454	Yes
YM1_RT_sc.41	585624	75359675	582203	74842105	261536	0.449	1588	24730	Yes
YM1_RT_sc.42	773478	91568668	769378	90907774	229357	0.298	2056	46465	Yes
YM1_RT_sc.43	1216287	112845245	1205501	110995708	131167	0.109	2658	12117	Yes
YM1_RT_sc.44	499037	52699994	459654	48686791	105646	0.23	1778	28006	Yes
YM1_RT_sc.45	734351	86346238	707091	83102766	242917	0.344	2313	62723	Yes
YM1_RT_sc.46	471935	45682930	455310	43474128	58435	0.128	1803	12952	Yes
YM1_RT_sc.47	640544	79860621	637099	79201029	270426	0.424	1694	13019	Yes
YM1_RT_sc.48	655267	76340531	645908	74803412	190083	0.294	1547	14284	Yes
YM1_RT_sc.49	772333	88000795	764591	86892178	208140	0.272	1751	7904	Yes
YM1_RT_sc.50	712086	80386056	702540	78986886	226978	0.323	2084	29784	Yes
YM1_RT_sc.51	812773	94091629	803102	92495159	274571	0.342	2161	34599	Yes
YM1_RT_sc.52	761621	93650904	758289	93127471	291362	0.384	2177	35759	Yes
YM1_RT_sc.53	371875	40167376	361232	38689108	93210	0.258	1389	13001	Yes
YM1_RT_sc.54	803273	80299827	763053	75401813	131049	0.172	1801	11374	Yes
YM1_RT_sc.55	689392	72633579	675945	70590501	148874	0.22	2272	51578	Yes
YM1_RT_sc.56	416570	36637989	399985	34638986	11584	0.029	769	1183	NA
YM1_RT_sc.57	544209	59523736	529214	57618526	112779	0.213	1691	15835	Yes
YM1_RT_sc.58	731649	86618632	721416	85301343	240230	0.333	2146	24950	Yes
YM1_RT_sc.59	471387	51724925	462356	50422796	131002	0.283	1688	10783	Yes
YM1_RT_sc.60	526969	67075948	524004	66643424	213527	0.407	1559	20118	Yes
YM1_RT_sc.61	622720	56355817	612378	54713311	37777	0.062	1278	2287	NA
YM1_RT_sc.62	710018	88873103	706289	88128795	315591	0.447	1964	30021	Yes
YM1_RT_sc.63	967645	115224029	952007	113375431	351642	0.369	2616	53985	Yes
YM1_RT_sc.64	684824	74195062	680349	73470055	157699	0.232	1841	22191	Yes
YM1_RT_sc.65	1344639	127682839	1335820	125962182	135204	0.101	2630	20513	Yes
YM1_RT_sc.66	568421	53482115	543190	50546363	54190	0.1	1103	2003	NA
YM1_RT_sc.67	269244	30179883	266589	29745998	64381	0.241	501	719	NA
YM1_RT_sc.68	1384079	156835933	1370905	155000504	410403	0.299	2655	33146	Yes
YM1_RT_sc.69	1046874	96472536	998019	91071145	107784	0.108	2671	18688	Yes
YM1_RT_sc.70	835408	104147407	829156	103299595	347861	0.42	2358	30923	Yes
YM1_RT_sc.71	657004	87033433	653825	86641708	323815	0.495	2118	41248	Yes
YM1_RT_sc.72	619022	73325599	613930	72517136	204587	0.333	2099	46328	Yes
YM1_RT_sc.73	410385	40685495	399006	39216829	57662	0.145	1724	12436	Yes
YM1_RT_sc.74	599704	77120781	591182	76178611	266227	0.45	1938	69722	Yes
YM1_RT_sc.75	1243384	155891159	1236736	154848003	512159	0.414	3316	58465	Yes
YM1_RT_sc.76	1428447	131602058	1128337	105480668	87346	0.077	1651	7425	NA
YM1_RT_sc.77	588036	74811557	582793	74176293	257621	0.442	1567	27668	Yes
YM1_RT_sc.78	410415	45291516	404377	44470905	115796	0.286	1901	22669	Yes
YM1_RT_sc.79	718854	91520644	714928	90810420	310015	0.434	1810	21269	Yes
YM1_RT_sc.80	739984	94036754	735550	93308366	339452	0.461	1831	30093	Yes
YM1_RT_sc.81	1243973	153280594	1197809	148309481	492961	0.412	3080	49017	Yes
YM1_RT_sc.82	738798	92385609	726359	90892750	306271	0.422	3260	60655	Yes
YM1_RT_sc.83	1188787	156588911	1184777	156074094	501342	0.423	2662	75615	Yes
YM1_RT_sc.84	1662481	218352439	1659901	217911297	776456	0.468	3618	101963	Yes
YM1_RT_sc.85	281618	31393456	265482	29619737	72740	0.274	2573	19276	Yes
YM1_RT_sc.86	869990	110597169	867750	110179369	360613	0.416	2200	80361	Yes
YM1_RT_sc.87	1421260	171798580	1373919	166859237	486094	0.354	3673	59329	Yes
YM1_RT_sc.88	382089	42431948	378240	41896379	95778	0.253	2092	22542	Yes
YM1_RT_sc.89	1062197	144354373	1061180	144200237	572117	0.539	3066	128408	Yes
YM1_RT_sc.90	450942	52437015	438576	50818593	131546	0.3	1465	28611	Yes
YM1_RT_sc.91	1535516	196241416	1530966	195477213	617026	0.403	3628	86316	Yes
YM1_RT_sc.92	2161555	280431920	2152174	279190523	822426	0.382	3639	149020	Yes
YM1_RT_sc.93	431163	51195169	417378	49565491	146973	0.352	2802	31187	Yes
YM1_RT_sc.94	2024970	266212073	2009674	264054798	875732	0.436	3863	140300	Yes
YM1_RT_sc.95	2134260	190289447	2123160	188714250	288259	0.136	3861	56793	Yes
YM1_RT_sc.96	2124228	218886676	2101292	215992719	496211	0.236	3637	90827	Yes
YM1_RV_sc.1	650391	81884198	646941	81194834	278995	0.431	2335	25057	Yes
YM1_RV_sc.2	944721	123941251	941183	123404321	494452	0.525	3102	41942	Yes
YM1_RV_sc.3	632254	68864876	619096	67092937	183941	0.297	2376	26098	Yes
YM1_RV_sc.4	390234	40330333	379207	38632840	85986	0.227	2105	16425	Yes
YM1_RV_sc.5	372837	34747748	366848	33856585	39701	0.108	2275	9379	Yes
YM1_RV_sc.6	452800	42788660	440562	41045809	54251	0.123	1807	8941	Yes
YM1_RV_sc.7	420268	46572488	408229	45062549	119782	0.293	2091	16260	Yes
YM1_RV_sc.8	426831	40512604	415843	39038859	55266	0.133	2412	13850	Yes
YM1_RV_sc.9	2961543	381696853	2952674	380321555	1307568	0.443	7071	431483	Yes
YM1_RV_sc.10	954496	117017531	948849	116025147	395030	0.416	2932	41796	Yes
YM1_RV_sc.11	756015	91268774	728043	88228969	295318	0.406	4093	82810	Yes
YM1_RV_sc.12	306421	34538759	300425	33755998	102528	0.341	1771	9407	Yes
YM1_RV_sc.13	1314548	121550767	1199797	109715202	111727	0.093	2682	14255	NA
YM1_RV_sc.14	617008	75425179	610726	74556754	267435	0.438	2139	27713	Yes
YM1_RV_sc.15	1166377	145315485	1160518	144185717	541463	0.467	3728	79928	Yes
YM1_RV_sc.16	7884999	1062709601	7874453	1061063069	3901947	0.496	8136	599248	Yes
YM1_RV_sc.17	699120	81424043	658853	76771780	214397	0.325	2030	16651	Yes
YM1_RV_sc.18	821307	90606380	816582	89613741	180207	0.221	2328	14387	Yes
YM1_RV_sc.19	680705	79001868	658053	76271942	185675	0.282	1738	30456	Yes
YM1_RV_sc.20	720802	68190969	711921	66777871	89635	0.126	2795	14055	Yes
YM1_RV_sc.21	593992	66754345	587682	65705379	188926	0.321	2924	34820	Yes
YM1_RV_sc.22	541531	64541357	537665	63784057	211973	0.394	1926	16584	Yes
YM1_RV_sc.23	48691	4109206	45046	3692675	2629	0.058	532	1059	NA
YM1_RV_sc.24	563780	55546333	556853	54174082	89114	0.16	1936	12901	Yes
YM1_RV_sc.25	576608	63496206	549918	60288439	163076	0.297	2151	23305	Yes
YM1_RV_sc.26	7356	761200	7340	758284	335	0.046	144	167	NA
YM1_RV_sc.27	390548	46809891	388651	46421257	147841	0.38	1845	20580	Yes
YM1_RV_sc.28	658054	65498976	627613	61643123	104156	0.166	2479	22329	Yes
YM1_RV_sc.29	606475	73654267	595768	72112703	252280	0.423	2426	18300	Yes
YM1_RV_sc.30	842169	77285712	816496	74272819	61863	0.076	1978	8331	NA
YM1_RV_sc.31	622544	59276824	618567	58394580	98998	0.16	2386	15027	Yes
YM1_RV_sc.32	1182410	102518560	1171955	100588734	36674	0.031	2538	8810	NA
YM1_RV_sc.33	492672	57108850	488636	56285245	169901	0.348	1963	33614	Yes
YM1_RV_sc.34	7676	679646	7366	639326	333	0.045	125	138	NA
YM1_RV_sc.35	1128254	97917974	1115653	95952480	46978	0.042	2330	9212	NA
YM1_RV_sc.36	475655	49070587	467948	47899114	98210	0.21	1917	21447	Yes
YM1_RV_sc.37	352370	36733997	349793	36322497	63121	0.18	1360	6151	Yes
YM1_RV_sc.38	614857	75467081	609814	74662169	245468	0.403	2070	54750	Yes
YM1_RV_sc.39	377325	38007387	372499	37299629	78091	0.21	2336	17813	Yes
YM1_RV_sc.40	472003	54634954	467875	53876487	163950	0.35	2010	30151	Yes
YM1_RV_sc.41	138947	14984429	133441	14186563	35271	0.264	418	688	NA
YM1_RV_sc.42	410711	45122174	406429	44422541	111468	0.274	1604	23920	Yes
YM1_RV_sc.43	1026864	92725962	1015749	90833702	100573	0.099	2881	12714	NA
YM1_RV_sc.44	476524	50458855	440877	46796526	116860	0.265	1793	13394	Yes
YM1_RV_sc.45	385053	37659757	355684	34132834	42587	0.12	1113	2860	NA
YM1_RV_sc.46	525128	45897663	504835	43092510	19406	0.038	1314	4031	NA
YM1_RV_sc.47	478894	56259524	473935	55296044	181013	0.382	1839	14917	Yes
YM1_RV_sc.48	570950	65326926	562149	63810523	190693	0.339	2035	23997	Yes
YM1_RV_sc.49	347084	31879715	338378	30596481	31950	0.094	1070	1743	NA
YM1_RV_sc.50	481360	48450629	470783	46857161	80467	0.171	1494	14644	Yes
YM1_RV_sc.51	955529	107210388	941516	104793747	264459	0.281	2708	31752	Yes
YM1_RV_sc.52	535485	61621067	530271	60772365	166775	0.315	1764	28009	Yes
YM1_RV_sc.53	285065	30683283	277241	29530831	80422	0.29	1787	13483	Yes
YM1_RV_sc.54	751808	77029025	709852	71877954	155674	0.219	2201	17721	Yes
YM1_RV_sc.55	866928	90871104	850243	88203174	193062	0.227	2761	42765	Yes
YM1_RV_sc.56	685755	60127057	656335	56797699	45720	0.07	2138	11403	NA
YM1_RV_sc.57	404734	41411348	384967	38881388	73579	0.191	1417	12809	Yes
YM1_RV_sc.58	488407	54634911	475067	52880851	158431	0.333	1873	18972	Yes
YM1_RV_sc.59	445504	48027364	435724	46566936	125901	0.289	2210	16049	Yes
YM1_RV_sc.60	387599	47640310	383455	47022010	153854	0.401	1518	15239	Yes
YM1_RV_sc.61	919227	87462217	905058	85169556	92666	0.102	2139	19422	Yes
YM1_RV_sc.62	566924	69575758	563570	68912517	232581	0.413	1806	15794	Yes
YM1_RV_sc.63	636342	71307153	620891	69475556	191265	0.308	2221	27617	Yes
YM1_RV_sc.64	477084	54149303	473862	53632239	164629	0.347	2206	17006	Yes
YM1_RV_sc.65	1733564	163195080	1721341	160784869	188508	0.11	3733	30943	Yes
YM1_RV_sc.66	1129757	130513176	1103525	127408760	353700	0.321	3122	56027	Yes
YM1_RV_sc.67	564407	67122268	559702	66348120	176548	0.315	1886	28205	Yes
YM1_RV_sc.68	791664	77844452	776521	75669480	101448	0.131	2034	18611	Yes
YM1_RV_sc.69	834559	70044670	777897	63760301	23209	0.03	1885	3711	NA
YM1_RV_sc.70	613601	76249701	607245	75375020	287638	0.474	2221	19571	Yes
YM1_RV_sc.71	445874	58017760	440448	57368671	222856	0.506	1719	25412	Yes
YM1_RV_sc.72	481177	51023146	474457	49966470	104503	0.22	2099	24275	Yes
YM1_RV_sc.73	345580	31146082	333575	29549529	27917	0.084	1679	6219	NA
YM1_RV_sc.74	273248	31995795	264813	31053343	83299	0.315	1124	17758	Yes
YM1_RV_sc.75	434780	45072105	426515	43747506	82885	0.194	1524	11925	Yes
YM1_RV_sc.76	1262097	110402407	973354	85738030	20254	0.021	1165	4764	NA
YM1_RV_sc.77	670869	82686992	665331	82002257	229978	0.346	2223	38291	Yes
YM1_RV_sc.78	320942	33244971	314759	32384176	75456	0.24	1927	20047	Yes
YM1_RV_sc.79	536855	66178479	531866	65329589	224391	0.422	2003	23205	Yes
YM1_RV_sc.80	507492	59402605	500780	58341854	151495	0.303	1654	32488	Yes
YM1_RV_sc.81	544398	60090792	500876	55378948	155110	0.31	1868	12246	Yes
YM1_RV_sc.82	246314	25294143	234860	23890354	41531	0.177	971	8867	Yes
YM1_RV_sc.83	524097	65386144	518815	64715445	234257	0.452	1737	25648	Yes
YM1_RV_sc.84	595614	73178863	593142	72747875	209376	0.353	2068	36797	Yes
YM1_RV_sc.85	189402	17482383	171579	15558941	14852	0.087	1092	3859	NA
YM1_RV_sc.86	601388	73730694	599393	73340461	192438	0.321	1803	44265	Yes
YM1_RV_sc.87	565086	54200048	513755	48811828	44541	0.087	1207	3714	NA
YM1_RV_sc.88	254106	23798972	249549	23164577	27784	0.111	1211	6912	Yes
YM1_RV_sc.89	273824	35913211	273104	35806818	149444	0.547	1793	35076	Yes
YM1_RV_sc.90	238998	25711909	225120	23868394	59896	0.266	1458	11924	Yes
YM1_RV_sc.91	372556	40629326	368741	39945322	62020	0.168	1185	9171	Yes
YM1_RV_sc.92	412193	46625742	399859	44997266	45146	0.113	940	2913	NA
YM1_RV_sc.93	270606	26510025	254226	24524881	31675	0.125	1296	9627	Yes
YM1_RV_sc.94	580385	67469761	565240	65265723	158672	0.281	1732	27029	Yes
YM1_RV_sc.95	1643317	135085522	1633152	133641779	119917	0.073	3097	26363	NA
YM1_RV_sc.96	1108488	90792227	1085196	87897369	60016	0.055	1785	14464	NA
YM2_RD_sc.1	355329	44343529	324686	41445269	105110	0.324	1441	11744	Yes
YM2_RD_sc.2	484948	61699653	445241	57997493	157143	0.353	1948	23742	Yes
YM2_RD_sc.3	671994	69619577	534738	58176583	100838	0.189	2231	18546	Yes
YM2_RD_sc.4	483277	52671738	402152	45801947	92870	0.231	2314	24270	Yes
YM2_RD_sc.5	329770	28633165	239916	21502948	8762	0.037	1060	2341	NA
YM2_RD_sc.6	316031	29097672	238097	22721658	18010	0.076	1451	4967	NA
YM2_RD_sc.7	276639	27941343	218858	23019640	34348	0.157	1645	8799	Yes
YM2_RD_sc.8	384057	33501488	278097	25020972	10132	0.036	1109	2404	NA
YM2_RD_sc.9	241240	25873669	199844	22373338	45836	0.229	1352	11153	Yes
YM2_RD_sc.10	365585	40615316	309376	35851775	76963	0.249	1520	11793	Yes
YM2_RD_sc.11	231100	23694542	180082	19258884	30031	0.167	1373	7514	Yes
YM2_RD_sc.12	323301	35782667	271339	31403832	69535	0.256	1554	8086	Yes
YM2_RD_sc.13	1311850	116024960	918995	83137180	23709	0.026	1624	6265	NA
YM2_RD_sc.14	573243	69050406	507730	63278384	153783	0.303	2016	26892	Yes
YM2_RD_sc.15	448375	46557886	363159	39440651	71478	0.197	1399	8861	Yes
YM2_RD_sc.16	427103	51592426	379529	47294243	114618	0.302	1807	19824	Yes
YM2_RD_sc.17	665270	72429881	534242	60795302	113271	0.212	2044	15271	Yes
YM2_RD_sc.18	541504	55234316	435036	46538494	72765	0.167	1605	6619	Yes
YM2_RD_sc.19	573929	67311691	495966	60299282	138776	0.28	2107	17291	Yes
YM2_RD_sc.20	636597	56353351	468783	42945057	17597	0.038	1299	3255	NA
YM2_RD_sc.21	312451	31442530	248555	26198249	43597	0.175	1748	9438	Yes
YM2_RD_sc.22	332998	34270011	268773	28897203	51084	0.19	1279	6683	Yes
YM2_RD_sc.23	31297	2854536	23558	2167047	1456	0.062	346	483	NA
YM2_RD_sc.24	735972	71730585	574125	58614141	78262	0.136	2427	13844	Yes
YM2_RD_sc.25	930614	101064212	759848	86177400	161561	0.213	2885	30085	Yes
YM2_RD_sc.26	637123	81432853	588555	76853309	189961	0.323	2284	19878	Yes
YM2_RD_sc.27	579336	75362078	540015	71623705	199730	0.37	2438	25415	Yes
YM2_RD_sc.28	610022	63401826	482155	52340269	91336	0.189	2728	16313	Yes
YM2_RD_sc.29	439040	53634637	390926	49200609	125877	0.322	1766	10077	Yes
YM2_RD_sc.30	803316	79200004	624398	64402587	90711	0.145	1888	15193	Yes
YM2_RD_sc.31	618737	57814978	467674	45808661	52423	0.112	2229	13405	Yes
YM2_RD_sc.32	1456815	127407640	1052217	95775453	54937	0.052	2429	9458	NA
YM2_RD_sc.33	386410	45747762	340122	41664439	105164	0.309	2019	21186	Yes
YM2_RD_sc.34	70389	6328460	55726	5069208	3995	0.072	884	1776	NA
YM2_RD_sc.35	908152	82479325	675001	63971929	46531	0.069	1895	6280	NA
YM2_RD_sc.36	431469	44993066	350525	38255269	70472	0.201	1876	9371	Yes
YM2_RD_sc.37	449087	53330235	396556	48796961	121141	0.305	1924	21105	Yes
YM2_RD_sc.38	511934	63077277	460592	58411045	153532	0.333	2234	31172	Yes
YM2_RD_sc.39	372257	34557211	282077	27356217	27400	0.097	1934	9026	NA
YM2_RD_sc.40	469676	54042947	405689	48499122	110558	0.273	1610	13727	Yes
YM2_RD_sc.41	489412	59911113	442546	55446397	111705	0.252	1816	15238	Yes
YM2_RD_sc.42	538425	63002324	466583	56928192	139657	0.299	2171	21350	Yes
YM2_RD_sc.43	1028300	87215828	731906	63868646	15436	0.021	1650	3655	NA
YM2_RD_sc.44	329950	33865039	256104	27469305	44624	0.174	1325	7336	Yes
YM2_RD_sc.45	471695	51613708	384470	43960542	92378	0.24	2172	25054	Yes
YM2_RD_sc.46	439772	40558908	329279	31461687	24841	0.075	1552	4305	NA
YM2_RD_sc.47	580236	68592913	514203	62592902	134811	0.262	2014	18602	Yes
YM2_RD_sc.48	578921	61664394	476337	52754844	93534	0.196	1827	16075	Yes
YM2_RD_sc.49	383239	41203682	315838	35554864	70005	0.222	1298	8750	Yes
YM2_RD_sc.50	470251	49440175	381540	42008750	78332	0.205	1622	11062	Yes
YM2_RD_sc.51	579921	61590379	477484	52864448	96496	0.202	1829	12431	Yes
YM2_RD_sc.52	486642	59215398	434826	54616275	140603	0.323	1816	16892	Yes
YM2_RD_sc.53	205723	20311815	161879	16571093	22507	0.139	1034	3817	NA
YM2_RD_sc.54	756912	74870369	581788	60097917	79656	0.137	1866	16284	Yes
YM2_RD_sc.55	620309	65392058	506900	55779921	95476	0.188	2482	26445	Yes
YM2_RD_sc.56	592380	53431571	438485	40734552	25118	0.057	1817	6789	NA
YM2_RD_sc.57	328989	33574850	261461	27735688	46222	0.177	1304	6960	Yes
YM2_RD_sc.58	402890	44843616	336950	39191636	91339	0.271	1731	13564	Yes
YM2_RD_sc.59	280341	28371675	223122	23608410	38675	0.173	1445	8824	Yes
YM2_RD_sc.60	436919	56843999	404720	53771282	158075	0.391	1953	11030	Yes
YM2_RD_sc.61	840771	81762245	650557	66239048	88886	0.137	2040	9409	Yes
YM2_RD_sc.62	358008	43945414	320588	40558823	111548	0.348	1485	11232	Yes
YM2_RD_sc.63	652851	77082558	563699	69387205	182991	0.325	2487	20572	Yes
YM2_RD_sc.64	637729	69827495	528398	60946106	130538	0.247	2202	18656	Yes
YM2_RD_sc.65	1315321	117257246	968656	89843502	68382	0.071	2629	13044	NA
YM2_RD_sc.66	577778	60142382	462250	50439861	93424	0.202	1831	16342	Yes
YM2_RD_sc.67	549252	69627283	503948	65418182	172232	0.342	2206	28342	Yes
YM2_RD_sc.68	865030	91642024	703892	78331534	157961	0.224	2597	35972	Yes
YM2_RD_sc.69	865520	78494150	631763	59392170	52756	0.084	2485	14814	NA
YM2_RD_sc.70	294654	34893984	257863	31669165	81102	0.315	1318	6687	Yes
YM2_RD_sc.71	430425	57367168	404801	54815555	165762	0.409	2020	22459	Yes
YM2_RD_sc.72	344345	36499211	282306	31315376	61376	0.217	1415	8420	Yes
YM2_RD_sc.73	265936	23573618	194210	17781902	10340	0.053	1044	2574	NA
YM2_RD_sc.74	239105	28162512	206713	25302694	64596	0.312	919	8179	Yes
YM2_RD_sc.75	444798	50195713	378073	44513440	105762	0.28	2165	17876	Yes
YM2_RD_sc.76	1073902	96725613	700417	65208082	20530	0.029	1189	3415	NA
YM2_RD_sc.77	223561	27197106	198472	24936253	68153	0.343	1145	12291	Yes
YM2_RD_sc.78	210128	19733573	160141	15636033	16226	0.101	922	3292	NA
YM2_RD_sc.79	299217	37292982	270528	34634041	93990	0.347	1362	11655	Yes
YM2_RD_sc.80	380809	47020495	344658	43669164	111478	0.323	1447	11350	Yes
YM2_RD_sc.81	823351	93377743	680587	80358291	168566	0.248	2504	22979	Yes
YM2_RD_sc.82	288865	30747526	235528	26129747	47479	0.202	1911	14407	Yes
YM2_RD_sc.83	474851	58862139	430426	54821737	143220	0.333	2355	35496	Yes
YM2_RD_sc.84	786563	103589214	738262	98910649	293113	0.397	2996	40401	Yes
YM2_RD_sc.85	222742	21102938	163439	15929592	13293	0.081	1446	4605	NA
YM2_RD_sc.86	449716	55985988	408579	52245267	134766	0.33	1672	22243	Yes
YM2_RD_sc.87	521010	56214650	416779	47045222	92953	0.223	2238	14370	Yes
YM2_RD_sc.88	282279	28902678	226732	24372035	40538	0.179	2090	9615	Yes
YM2_RD_sc.89	1254056	169633427	1203846	164111081	428609	0.356	4032	116359	Yes
YM2_RD_sc.90	909543	117953864	846066	111750771	299141	0.354	4198	84364	Yes
YM2_RD_sc.91	1182160	152697044	1103143	144997528	356058	0.323	4202	62246	Yes
YM2_RD_sc.92	2179091	281965176	2045469	267954125	569990	0.279	4458	126576	Yes
YM2_RD_sc.93	431958	49164187	366095	43314623	85389	0.233	3453	30373	Yes
YM2_RD_sc.94	273636	29963361	227648	25730251	40340	0.177	759	5673	NA
YM2_RD_sc.95	925142	83481596	748401	68939144	62726	0.084	2015	10303	NA
YM2_RD_sc.96	921905	86564012	745329	71732070	67512	0.091	1903	12662	NA
YM2_RN_sc.1	388075	50274634	386349	49993266	188550	0.488	1200	11622	Yes
YM2_RN_sc.2	683560	90803392	681625	90538872	349335	0.513	1952	25808	Yes
YM2_RN_sc.3	656376	72837792	638018	70810980	199774	0.313	2455	26564	Yes
YM2_RN_sc.4	443004	50875150	435515	49915358	153226	0.352	1894	21834	Yes
YM2_RN_sc.5	362156	32435745	356120	31629029	21880	0.061	1435	4061	NA
YM2_RN_sc.6	366524	37383870	358009	36301693	69855	0.195	2077	17029	Yes
YM2_RN_sc.7	239476	24349404	228511	23098752	49864	0.218	1278	8269	Yes
YM2_RN_sc.8	377584	34857927	366932	33554256	33434	0.091	1588	5058	NA
YM2_RN_sc.9	279934	32782575	275976	32267644	109194	0.396	1346	18376	Yes
YM2_RN_sc.10	769426	97240419	765854	96695487	339487	0.443	2419	37944	Yes
YM2_RN_sc.11	252732	28034303	236577	26383665	77592	0.328	1663	18113	Yes
YM2_RN_sc.12	303717	36479068	299502	35978547	124177	0.415	1194	6861	Yes
YM2_RN_sc.13	1069085	98234889	971378	88546396	76718	0.079	2108	9760	NA
YM2_RN_sc.14	508402	65213080	505157	64816922	241660	0.478	1476	20768	Yes
YM2_RN_sc.15	378824	45457468	376283	45050535	148308	0.394	1291	13247	Yes
YM2_RN_sc.16	382897	48689808	379742	48247930	184194	0.485	1374	19665	Yes
YM2_RN_sc.17	656565	87733114	650710	87076897	340557	0.523	1979	27329	Yes
YM2_RN_sc.18	495292	57416183	492787	56974823	177753	0.361	1697	11297	Yes
YM2_RN_sc.19	601881	75350629	588991	73917911	267427	0.454	1951	25851	Yes
YM2_RN_sc.20	474301	44488287	467704	43550385	56263	0.12	1880	8206	Yes
YM2_RN_sc.21	301219	31253790	296420	30579218	73365	0.248	1609	13556	Yes
YM2_RN_sc.22	483867	59772113	480269	59233102	207561	0.432	1660	25317	Yes
YM2_RN_sc.23	31013	2815376	28044	2495947	2892	0.103	334	500	NA
YM2_RN_sc.24	567000	62449035	562176	61640558	177114	0.315	2056	17823	Yes
YM2_RN_sc.25	512441	57366059	490419	54938732	156464	0.319	1635	17602	Yes
YM2_RN_sc.26	531691	66593279	529209	66258974	206544	0.39	1438	11022	Yes
YM2_RN_sc.27	736981	99083943	735554	98858691	404437	0.55	2354	22744	Yes
YM2_RN_sc.28	444846	44577077	422030	41861200	72688	0.172	1666	11070	Yes
YM2_RN_sc.29	528218	65987481	520260	64973012	215702	0.415	1783	16834	Yes
YM2_RN_sc.30	712986	76116730	691882	73880897	183904	0.266	1986	23707	Yes
YM2_RN_sc.31	519265	48947662	516323	48383069	69290	0.134	1974	9170	Yes
YM2_RN_sc.32	1178121	112241177	1170462	111018599	156026	0.133	3002	23295	Yes
YM2_RN_sc.33	317216	39320244	316723	39225836	111544	0.352	1285	11956	Yes
YM2_RN_sc.34	71773	6115359	68728	5783961	6021	0.088	814	1770	NA
YM2_RN_sc.35	665171	64869273	658623	63965930	93973	0.143	2003	7786	Yes
YM2_RN_sc.36	583025	69899212	578124	69248079	228918	0.396	2481	22054	Yes
YM2_RN_sc.37	485870	60504276	483671	60206868	225567	0.466	1779	21974	Yes
YM2_RN_sc.38	370206	47717289	369231	47575536	168591	0.457	1355	18551	Yes
YM2_RN_sc.39	281724	28116878	278585	27684849	53244	0.191	1865	11522	Yes
YM2_RN_sc.40	634740	80490626	632180	80080601	268834	0.425	1804	20424	Yes
YM2_RN_sc.41	621475	83021966	620046	82818007	325929	0.526	2036	35980	Yes
YM2_RN_sc.42	648096	81433719	645461	81047244	264379	0.41	2020	31709	Yes
YM2_RN_sc.43	698069	64437359	690727	63337851	73064	0.106	2283	16695	Yes
YM2_RN_sc.44	381926	39962282	353336	37091313	87042	0.246	1381	10169	Yes
YM2_RN_sc.45	698423	86476124	682842	84707940	302683	0.443	2514	42314	Yes
YM2_RN_sc.46	343306	29904490	330059	28229033	9670	0.029	840	1468	NA
YM2_RN_sc.47	379462	46412679	376523	45888676	168156	0.447	1387	13936	Yes
YM2_RN_sc.48	310862	34712406	306770	34008781	99612	0.325	1236	15303	Yes
YM2_RN_sc.49	577186	70002354	570994	69234118	240847	0.422	1861	17529	Yes
YM2_RN_sc.50	480681	55944183	473867	55030453	177690	0.375	1646	17260	Yes
YM2_RN_sc.51	532646	63071115	526343	62132865	204839	0.389	1955	23663	Yes
YM2_RN_sc.52	638198	81947405	635349	81549874	315277	0.496	2003	32499	Yes
YM2_RN_sc.53	465439	56491231	458345	55572794	188337	0.411	2654	38112	Yes
YM2_RN_sc.54	564558	61339390	543598	58916568	155467	0.286	1797	16024	Yes
YM2_RN_sc.55	408814	44749594	400614	43646619	110630	0.276	1796	34945	Yes
YM2_RN_sc.56	386308	34825573	370360	33082245	28275	0.076	1336	4465	NA
YM2_RN_sc.57	388316	44782522	376504	43381054	138068	0.367	1714	18981	Yes
YM2_RN_sc.58	488141	60500047	480547	59601149	225401	0.469	1989	32322	Yes
YM2_RN_sc.59	292072	32219296	286492	31496983	91474	0.319	1424	8089	Yes
YM2_RN_sc.60	441405	58171662	439225	57881260	227850	0.519	1635	13425	Yes
YM2_RN_sc.61	592422	64712336	585236	63747426	168971	0.289	1912	12839	Yes
YM2_RN_sc.62	435557	55543623	433430	55162081	208917	0.482	1504	18226	Yes
YM2_RN_sc.63	308800	32190683	298445	31068703	46923	0.157	889	2366	NA
YM2_RN_sc.64	418601	45858969	416096	45486972	109791	0.264	1632	17107	Yes
YM2_RN_sc.65	940545	91196144	934970	90215423	147135	0.157	2863	18984	Yes
YM2_RN_sc.66	627055	71413209	609504	69490046	211898	0.348	1988	28176	Yes
YM2_RN_sc.67	489790	62634785	487369	62299314	228364	0.469	1548	18380	Yes
YM2_RN_sc.68	681520	73666828	672764	72588396	156573	0.233	2153	19375	Yes
YM2_RN_sc.69	636094	59342310	605244	56103301	76245	0.126	2262	12391	Yes
YM2_RN_sc.70	378079	48742641	376353	48521922	178428	0.474	1605	10798	Yes
YM2_RN_sc.71	354755	46236797	352662	45996927	149536	0.424	1299	18605	Yes
YM2_RN_sc.72	316343	38199614	313780	37856758	135650	0.432	1331	18488	Yes
YM2_RN_sc.73	272183	25396585	263596	24340901	28246	0.107	1353	5029	Yes
YM2_RN_sc.74	280279	33606193	274510	33013674	90684	0.33	766	6342	NA
YM2_RN_sc.75	456135	55757561	452584	55266768	184223	0.407	1929	13586	Yes
YM2_RN_sc.76	1132434	106683632	939331	89753841	93008	0.099	2169	10202	NA
YM2_RN_sc.77	284456	37379543	281674	37074021	153045	0.543	1270	21379	Yes
YM2_RN_sc.78	259826	31361538	256928	31012177	102345	0.398	1915	26354	Yes
YM2_RN_sc.79	387012	51381439	386257	51271926	195376	0.506	1486	17222	Yes
YM2_RN_sc.80	538115	71901573	536820	71719699	288280	0.537	1978	31558	Yes
YM2_RN_sc.81	4238160	579382361	4204496	575855307	2449202	0.583	6911	257774	Yes
YM2_RN_sc.82	334128	39846427	325091	38837021	128532	0.395	2113	26074	Yes
YM2_RN_sc.83	2362429	323474253	2357765	322920920	1331059	0.565	5590	269797	Yes
YM2_RN_sc.84	2269164	307022401	2267363	306755335	1205063	0.531	4323	113160	Yes
YM2_RN_sc.85	412768	46490262	390006	44037013	106373	0.273	3257	25792	Yes
YM2_RN_sc.86	606674	80754727	605083	80524038	338915	0.56	2157	60813	Yes
YM2_RN_sc.87	462521	49543956	429048	46175765	110811	0.258	1748	14021	Yes
YM2_RN_sc.88	165091	15291150	161916	14894134	16173	0.1	516	997	NA
YM2_RN_sc.89	1629890	224935748	1629005	224810239	918416	0.564	4073	199755	Yes
YM2_RN_sc.90	1800219	246058484	1790001	244798413	1062373	0.594	5716	254780	Yes
YM2_RN_sc.91	602881	76751947	600400	76405293	262307	0.437	2254	30730	Yes
YM2_RN_sc.92	3175951	423415312	3165676	422152593	1491823	0.471	5640	303060	Yes
YM2_RN_sc.93	675404	84034446	657807	82018473	291507	0.443	4576	92434	Yes
YM2_RN_sc.94	731649	96051255	722065	94852874	382101	0.529	2474	61437	Yes
YM2_RN_sc.95	829818	72919732	822797	72041020	98871	0.12	2304	23839	Yes
YM2_RN_sc.96	1054770	113044332	1039084	111214869	295797	0.285	2960	68812	Yes
YM2_RPE_sc.1	672830	88095115	671723	87905379	298093	0.444	2803	44175	Yes
YM2_RPE_sc.2	608734	78118638	607247	77904807	270562	0.446	2581	46367	Yes
YM2_RPE_sc.3	1431687	179963001	1417292	178393740	541053	0.382	3579	55156	Yes
YM2_RPE_sc.4	449361	50678628	444487	50064696	121727	0.274	2786	43816	Yes
YM2_RPE_sc.5	469291	44110688	462632	43271270	40344	0.087	2600	15903	NA
YM2_RPE_sc.6	594020	65670822	587771	64873134	143763	0.245	3599	49758	Yes
YM2_RPE_sc.7	445431	48203959	437457	47294110	91158	0.208	2353	25987	Yes
YM2_RPE_sc.8	465447	47121095	457898	46214945	71951	0.157	2632	24754	Yes
YM2_RPE_sc.9	534039	63994493	530528	63531468	178473	0.336	2887	59623	Yes
YM2_RPE_sc.10	643312	76496721	640781	76099604	223926	0.349	2430	40309	Yes
YM2_RPE_sc.12	268250	30644667	265897	30351774	82400	0.31	2001	15587	Yes
YM2_RPE_sc.16	329264	40036101	327963	39837998	120045	0.366	1668	18835	Yes
YM2_RPE_sc.17	1331076	161308995	1312267	159233466	443345	0.338	4421	53968	Yes
YM2_RPE_sc.19	752095	97465396	748236	96999348	340792	0.455	3260	66585	Yes
YM2_RPE_sc.20	869512	81843332	862809	80923879	71013	0.082	2871	17792	NA
YM2_RPE_sc.21	493527	54332469	489769	53805996	118031	0.241	2618	38112	Yes
YM2_RPE_sc.22	1187806	151929740	1184798	151512660	485475	0.41	3738	85025	Yes
YM2_RPE_sc.23	35677	3325620	33860	3126526	2690	0.079	514	875	NA
YM2_RPE_sc.25	953264	105702325	933511	103543466	246062	0.264	3472	51674	Yes
YM2_RPE_sc.26	769819	98145196	768216	97911110	300430	0.391	2930	40507	Yes
YM2_RPE_sc.27	1138408	151514210	1137380	151349409	534975	0.47	4235	76772	Yes
YM2_RPE_sc.28	1100990	129645904	1077243	126794455	347955	0.323	4357	111172	Yes
YM2_RPE_sc.29	915435	125120093	914617	125000326	478661	0.523	3583	29725	Yes
YM2_RPE_sc.30	617499	71361457	607292	70285192	187644	0.309	2318	43614	Yes
YM2_RPE_sc.31	524429	54587558	523405	54373806	107689	0.206	2278	25844	Yes
YM2_RPE_sc.32	1103930	121681473	1101922	121314329	272978	0.248	3686	57844	Yes
YM2_RPE_sc.34	73261	6612343	70891	6349631	5558	0.078	856	1925	NA
YM2_RPE_sc.36	569929	65159516	565318	64599652	177025	0.313	2898	36746	Yes
YM2_RPE_sc.37	766131	98465553	764857	98272355	340315	0.445	3206	57097	Yes
YM2_RPE_sc.38	691147	90743932	689904	90568459	310157	0.45	2803	62541	Yes
YM2_RPE_sc.40	1560774	209176142	1559057	208910281	800087	0.513	5267	182258	Yes
YM2_RPE_sc.41	891479	120541252	889678	120288059	443558	0.499	3426	98721	Yes
YM2_RPE_sc.44	417968	43942676	399650	42114341	84864	0.212	1735	21855	Yes
YM2_RPE_sc.46	487499	51014930	479963	50073144	96701	0.201	2838	21359	Yes
YM2_RPE_sc.47	1218907	161496405	1217441	161241123	545963	0.448	3671	80109	Yes
YM2_RPE_sc.48	694833	90856953	693355	90623228	323560	0.467	3064	64729	Yes
YM2_RPE_sc.50	779845	94563507	775320	93947795	287557	0.371	3120	52429	Yes
YM2_RPE_sc.51	1156942	152482402	1154751	152151896	509140	0.441	3368	103011	Yes
YM2_RPE_sc.52	397204	49235748	396061	49067593	156443	0.395	1709	24485	Yes
YM2_RPE_sc.53	705088	85507030	701627	85032571	243789	0.347	2866	101377	Yes
YM2_RPE_sc.54	1004061	119038586	996136	118072332	316258	0.317	3371	60746	Yes
YM2_RPE_sc.55	675280	82171632	671645	81680595	250242	0.373	3486	75486	Yes
YM2_RPE_sc.57	482756	56524732	473974	55468188	155030	0.327	2407	29944	Yes
YM2_RPE_sc.58	540606	65883628	533256	65074312	208139	0.39	2058	34331	Yes
YM2_RPE_sc.61	796945	85652524	793626	85105331	186614	0.235	2846	34770	Yes
YM2_RPE_sc.62	355486	45804870	354596	45672168	158127	0.446	1695	23448	Yes
YM2_RPE_sc.66	640345	72998596	628266	71700340	186799	0.297	2333	33666	Yes
YM2_RPE_sc.69	851423	86960636	834050	85087241	156755	0.188	3816	46231	Yes
YM2_RPE_sc.71	643704	87759261	642859	87651825	314598	0.489	2861	67391	Yes
YM2_RPE_sc.72	422896	55623794	422038	55510052	202605	0.48	2395	50382	Yes
YM2_RPE_sc.73	444531	50990696	440167	50437850	136016	0.309	4148	34479	Yes
YM2_RPE_sc.74	1047045	138573978	1043928	138232970	446825	0.428	3638	100878	Yes
YM2_RPE_sc.76	1232174	117728829	1098454	105797323	79443	0.072	2542	19907	NA
YM2_RPE_sc.77	390737	49814912	389367	49657038	149394	0.384	1914	34317	Yes
YM2_RPE_sc.79	524173	70135513	523540	70034796	251192	0.48	2388	45935	Yes
YM2_RPE_sc.80	1313987	166980839	1313240	166869935	310253	0.236	3285	67327	Yes
YM2_RPE_sc.82	459744	55452629	452980	54692137	148652	0.328	2435	29427	Yes
YM2_RPE_sc.85	116380	10586133	108813	9751780	1621	0.015	308	383	NA
YM2_RPE_sc.86	974284	130209301	973726	130122723	429666	0.441	3224	107532	Yes
YM2_RPE_sc.87	773694	98133185	762781	96972880	325692	0.427	3614	78254	Yes
YM2_RPE_sc.88	222435	27361883	221733	27266559	80499	0.363	1633	11468	Yes
YM2_RPE_sc.89	708557	96510032	708057	96440423	331820	0.469	3344	83746	Yes
YM2_RPE_sc.90	295286	36418837	290828	35861754	105460	0.363	2374	28851	Yes
YM2_RPE_sc.91	1773109	238359741	1771298	238096813	759821	0.429	4860	138720	Yes
YM2_RPE_sc.92	522645	66748317	520346	66459040	166922	0.321	2001	43763	Yes
YM2_RPE_sc.93	210826	23530140	204969	22849029	52816	0.258	1585	16716	Yes
YM2_RPE_sc.96	579869	66687353	577653	66401340	170972	0.296	2080	48636	Yes
YM2_RT_sc.1	235944	30582540	227773	29787544	94930	0.417	1111	4998	NA
YM2_RT_sc.2	372792	48773200	361188	47665464	149714	0.415	1722	11685	Yes
YM2_RT_sc.3	570604	64332594	523125	60284881	150070	0.287	2321	13627	Yes
YM2_RT_sc.4	243278	26851080	221736	24965373	56818	0.256	1589	7421	Yes
YM2_RT_sc.5	372981	32740491	324347	28813438	15492	0.048	1392	4479	NA
YM2_RT_sc.6	301466	27445512	262850	24180221	20258	0.077	1109	3146	NA
YM2_RT_sc.7	171947	16378005	152071	14642713	16416	0.108	720	2505	NA
YM2_RT_sc.8	395793	34231352	339791	29627380	11795	0.035	1149	2528	NA
YM2_RT_sc.9	246129	26938824	226363	25201161	55495	0.245	1249	8764	Yes
YM2_RT_sc.10	375899	43030415	349992	40794775	100371	0.287	1323	5724	Yes
YM2_RT_sc.11	264781	25085385	226805	21718276	8740	0.039	433	572	NA
YM2_RT_sc.12	235453	28395375	220377	27075337	77558	0.352	1612	5340	Yes
YM2_RT_sc.13	868733	78379880	732751	66741004	38789	0.053	1540	6534	NA
YM2_RT_sc.14	328690	39856357	311271	38299373	103281	0.332	1383	7345	Yes
YM2_RT_sc.15	366192	41332993	339834	39037302	96807	0.285	1262	6695	Yes
YM2_RT_sc.16	248745	30363385	235764	29175216	78959	0.335	1241	11315	Yes
YM2_RT_sc.17	14185	1521186	12728	1391724	1497	0.118	471	661	NA
YM2_RT_sc.18	10256	1201238	9581	1135737	1545	0.161	367	501	NA
YM2_RT_sc.19	8962	1077592	8496	1032738	1643	0.193	474	707	NA
YM2_RT_sc.20	10689	1089813	9509	988721	849	0.089	266	351	NA
YM2_RT_sc.21	6884	805955	6347	754573	1172	0.185	262	356	NA
YM2_RT_sc.22	13214	1349916	11483	1205345	858	0.075	237	299	NA
YM2_RT_sc.23	12627	1238989	11311	1131300	513	0.045	193	250	NA
YM2_RT_sc.24	26785	2559754	23284	2280169	903	0.039	184	212	NA
YM2_RT_sc.25	461814	59983555	446170	58499327	191789	0.43	2448	28714	Yes
YM2_RT_sc.26	70876	6437531	61373	5586985	3977	0.065	749	1777	NA
YM2_RT_sc.27	790722	78192767	702890	71133831	113063	0.161	2371	9078	Yes
YM2_RT_sc.28	377141	39795567	342173	36820882	74283	0.217	1501	5275	Yes
YM2_RT_sc.29	580565	75227079	560415	73360409	235284	0.42	2332	12057	Yes
YM2_RT_sc.30	572554	76083126	558047	74608790	241565	0.433	2459	19427	Yes
YM2_RT_sc.31	334691	32653729	299141	29777859	44786	0.15	2068	10229	Yes
YM2_RT_sc.32	307199	37827377	291371	36402886	105572	0.362	1475	5748	Yes
YM2_RT_sc.33	347135	45147787	335051	43947155	139241	0.416	1873	19598	Yes
YM2_RT_sc.34	558507	69476949	531226	67073305	196166	0.369	2710	31947	Yes
YM2_RT_sc.35	925855	86452051	813921	77526029	95696	0.118	2809	9874	Yes
YM2_RT_sc.36	309727	31200286	269110	27627014	44218	0.164	1353	10166	Yes
YM2_RT_sc.37	386955	44178545	355113	41332635	101484	0.286	1535	7548	Yes
YM2_RT_sc.38	453651	41113665	393523	35980800	26781	0.068	1421	4684	NA
YM2_RT_sc.39	290027	35345133	274310	33886121	93619	0.341	1385	9258	Yes
YM2_RT_sc.40	190395	17574076	167042	15511251	13833	0.083	659	924	NA
YM2_RT_sc.41	364759	40200211	333921	37585557	90544	0.271	1368	6321	Yes
YM2_RT_sc.42	355822	39631095	326127	37081768	91848	0.282	1526	9910	Yes
YM2_RT_sc.43	351324	37465913	320341	34788978	73394	0.229	1407	8035	Yes
YM2_RT_sc.44	474736	61128329	456410	59446480	191367	0.419	2143	21262	Yes
YM2_RT_sc.45	219998	22958756	198036	20990891	40210	0.203	1407	7913	Yes
YM2_RT_sc.46	520790	51685544	459979	46546441	76861	0.167	1595	8390	Yes
YM2_RT_sc.47	440446	47035864	399982	43503080	91052	0.228	2107	20864	Yes
YM2_RT_sc.48	470576	42775182	406966	37395033	30327	0.075	1895	7829	NA
YM2_RT_sc.49	806606	96934200	790837	95219187	307896	0.389	2636	37404	Yes
YM2_RT_sc.50	347696	45272551	346507	45106521	173701	0.501	1353	7628	Yes
YM2_RT_sc.51	418583	55446975	417733	55307232	221392	0.53	1618	7785	Yes
YM2_RT_sc.52	434377	44940044	417174	42931852	86778	0.208	1692	4709	NA
YM2_RT_sc.53	397712	50628906	394795	50235136	169174	0.429	1537	9581	Yes
YM2_RT_sc.54	600761	67603364	588767	66351866	175799	0.299	1959	22561	Yes
YM2_RT_sc.55	496535	45732731	493873	45209971	53370	0.108	1758	6735	Yes
YM2_RT_sc.56	846905	83423876	843373	82853422	148256	0.176	2762	15516	Yes
YM2_RT_sc.57	354468	39312694	344128	38104348	105072	0.305	1544	12736	Yes
YM2_RT_sc.58	527061	64642297	520924	63930865	203999	0.392	1639	12479	Yes
YM2_RT_sc.59	296798	33164021	292656	32619273	97093	0.332	1516	6774	Yes
YM2_RT_sc.60	631141	85843127	629218	85593899	350204	0.557	2191	13262	Yes
YM2_RT_sc.61	572848	62776551	568227	62152207	170921	0.301	1964	11414	Yes
YM2_RT_sc.62	406375	53235150	404946	53010754	210373	0.52	1487	12623	Yes
YM2_RT_sc.63	708486	91959609	701975	91256971	360173	0.513	2443	19179	Yes
YM2_RT_sc.64	393250	47711243	392182	47546058	163852	0.418	1750	11191	Yes
YM2_RT_sc.65	790823	74673691	786999	74016868	116333	0.148	2551	10729	Yes
YM2_RT_sc.66	647803	76860352	636332	75604414	239657	0.377	2022	23023	Yes
YM2_RT_sc.67	380175	48743563	378661	48521163	181183	0.478	1487	13785	Yes
YM2_RT_sc.68	551457	62637937	545306	61900185	192349	0.353	2058	18853	Yes
YM2_RT_sc.69	541400	45870964	516289	43243502	19442	0.038	1633	2883	NA
YM2_RT_sc.70	487053	64039843	484995	63781825	245627	0.506	1856	10262	Yes
YM2_RT_sc.71	343740	46655193	341837	46448603	193251	0.565	1350	16218	Yes
YM2_RT_sc.72	473800	61138047	471596	60838801	237126	0.503	2421	28634	Yes
YM2_RT_sc.73	300272	29304365	294437	28569582	47450	0.161	2146	11772	Yes
YM2_RT_sc.74	527598	71314932	523808	70916368	294273	0.562	2084	66075	Yes
YM2_RT_sc.75	373459	44250237	370511	43840113	147010	0.397	1687	10915	Yes
YM2_RT_sc.76	1048314	95494926	877461	80543285	51395	0.059	1348	4054	NA
YM2_RT_sc.77	354173	46590927	351152	46251397	172856	0.492	1632	38833	Yes
YM2_RT_sc.78	263498	27425951	259522	26922810	58809	0.227	1391	8736	Yes
YM2_RT_sc.79	365817	47993203	364039	47718443	185869	0.511	1361	12723	Yes
YM2_RT_sc.80	342726	45659992	341345	45467224	181875	0.533	1401	13157	Yes
YM2_RT_sc.81	717208	87521822	693716	85059148	282506	0.407	2268	17841	Yes
YM2_RT_sc.82	368971	44866931	363302	44208454	142597	0.393	2385	27979	Yes
YM2_RT_sc.83	556378	74774372	554366	74534107	309383	0.558	2035	36207	Yes
YM2_RT_sc.84	1305464	177491980	1304446	177330673	708562	0.543	3548	69004	Yes
YM2_RT_sc.85	191579	16908434	176934	15298990	2795	0.016	315	384	NA
YM2_RT_sc.86	841205	112651064	840248	112497357	430602	0.512	2587	73045	Yes
YM2_RT_sc.87	655202	77817371	634786	75719300	236077	0.372	2740	34323	Yes
YM2_RT_sc.88	245130	26475580	243155	26218517	65629	0.27	1973	10660	Yes
YM2_RT_sc.89	711220	98980636	710752	98917419	423433	0.596	2454	60954	Yes
YM2_RT_sc.90	394841	50487010	389076	49775596	188495	0.484	2183	28681	Yes
YM2_RT_sc.91	1969221	266975695	1966636	266589924	1063777	0.541	5649	116470	Yes
YM2_RT_sc.92	361298	44059925	355317	43346590	93666	0.264	992	12062	Yes
YM2_RT_sc.93	273099	27369017	258738	25738477	43236	0.167	1270	6853	Yes
YM2_RT_sc.94	915869	122599426	909297	121770359	469718	0.517	2806	64233	Yes
YM2_RT_sc.95	1021931	99737648	1016276	99027008	218466	0.215	3558	32191	Yes
YM2_RT_sc.96	837915	92650051	829841	91694494	260971	0.314	2890	66449	Yes
YM2_RV_sc.1	780581	102034550	779300	101799611	336437	0.432	2781	32933	Yes
YM2_RV_sc.2	518416	66873047	516795	66643045	236665	0.458	1965	16334	Yes
YM2_RV_sc.4	414791	45035016	408296	44177250	102570	0.251	2149	15285	Yes
YM2_RV_sc.6	305518	31085098	300252	30410962	51285	0.171	1857	10948	Yes
YM2_RV_sc.8	257232	25591321	251882	24947330	39940	0.159	1623	6964	Yes
YM2_RV_sc.9	501687	61068156	498142	60600650	182051	0.365	2529	43246	Yes
YM2_RV_sc.10	584480	73621227	582633	73332564	252019	0.433	2136	22257	Yes
YM2_RV_sc.11	241393	25525831	228449	24148425	50646	0.222	1105	7383	Yes
YM2_RV_sc.13	1236120	114271292	1159681	106443607	81333	0.07	2598	10864	NA
YM2_RV_sc.14	660152	87797498	658817	87617096	322047	0.489	2292	38906	Yes
YM2_RV_sc.15	392176	45863430	390319	45567734	106655	0.273	1308	7919	Yes
YM2_RV_sc.16	457933	61347344	457256	61247062	223412	0.489	1916	25019	Yes
YM2_RV_sc.18	607735	71560803	606134	71281890	205584	0.339	2404	12737	Yes
YM2_RV_sc.19	496197	62844983	490777	62207278	206049	0.42	1904	26985	Yes
YM2_RV_sc.20	841456	79105388	832236	77850726	81225	0.098	2795	12035	NA
YM2_RV_sc.21	262470	27090385	258729	26577977	50658	0.196	1203	10704	Yes
YM2_RV_sc.22	677577	89835128	676110	89626944	344411	0.509	2780	22228	Yes
YM2_RV_sc.23	43364	4150344	41028	3887823	5615	0.137	976	2648	NA
YM2_RV_sc.24	650856	69473404	647991	68959573	155958	0.241	2341	11934	Yes
YM2_RV_sc.25	792238	88449546	768848	85843844	213332	0.277	2789	25899	Yes
YM2_RV_sc.26	431453	55292699	429793	55066260	196747	0.458	2077	17573	Yes
YM2_RV_sc.29	468140	58352679	463408	57733549	194297	0.419	2300	12071	Yes
YM2_RV_sc.30	1103447	137180936	1089224	135678916	455043	0.418	3324	51867	Yes
YM2_RV_sc.31	745001	72810259	742420	72311093	117742	0.159	2951	16599	Yes
YM2_RV_sc.33	597481	76620234	596181	76389881	256074	0.43	2392	22717	Yes
YM2_RV_sc.34	103914	9909258	101407	9621640	14415	0.142	1669	4777	NA
YM2_RV_sc.35	1110806	106391644	1101240	105114828	121751	0.111	3205	14607	Yes
YM2_RV_sc.37	699031	87885123	697571	87671921	293904	0.421	2724	25411	Yes
YM2_RV_sc.38	498451	65486347	497256	65317324	228755	0.46	1925	16787	Yes
YM2_RV_sc.39	321067	32662463	318072	32267475	60899	0.191	1734	9177	Yes
YM2_RV_sc.40	722286	95139756	720895	94925092	337217	0.468	3295	38556	Yes
YM2_RV_sc.41	439169	58750191	437664	58539454	222643	0.509	2002	25289	Yes
YM2_RV_sc.42	411467	50381220	409580	50124746	158478	0.387	1802	26152	Yes
YM2_RV_sc.43	1038741	101334513	1033726	100516065	153931	0.149	3545	21112	Yes
YM2_RV_sc.44	398259	42036178	378822	40060366	79792	0.211	1511	15872	Yes
YM2_RV_sc.45	8183	898402	8129	892103	1172	0.144	326	489	NA
YM2_RV_sc.47	438608	57009603	437421	56814342	207062	0.473	1844	11399	Yes
YM2_RV_sc.48	334146	43473763	333293	43338809	160832	0.483	1735	17360	Yes
YM2_RV_sc.50	536832	67057250	533610	66600774	225018	0.422	2138	22257	Yes
YM2_RV_sc.52	630523	83401925	629876	83296134	283340	0.45	2266	28435	Yes
YM2_RV_sc.54	525582	58955447	519193	58111433	149141	0.287	2025	16859	Yes
YM2_RV_sc.55	481126	56728995	477026	56143822	160382	0.336	2002	22216	Yes
YM2_RV_sc.56	402235	40727920	396449	40035170	73561	0.186	1987	14057	Yes
YM2_RV_sc.57	622870	76440737	614345	75405049	223437	0.364	2500	23170	Yes
YM2_RV_sc.58	642576	79592061	635680	78814002	244281	0.384	2444	26916	Yes
YM2_RV_sc.61	824259	88318917	820121	87613891	190536	0.232	2723	17997	Yes
YM2_RV_sc.62	530004	69868877	528831	69682697	261804	0.495	1922	21451	Yes
YM2_RV_sc.63	692005	85377114	684341	84523869	281831	0.412	2505	20667	Yes
YM2_RV_sc.66	789354	88204331	772704	86387934	186563	0.241	2669	30431	Yes
YM2_RV_sc.70	334803	39760022	333331	39563764	92136	0.276	1668	7119	Yes
YM2_RV_sc.71	292753	38781712	291100	38585231	134542	0.462	1458	19388	Yes
YM2_RV_sc.72	499804	61524957	497377	61177762	192692	0.387	2303	42248	Yes
YM2_RV_sc.73	329851	32348402	323057	31492787	45019	0.139	1818	5858	Yes
YM2_RV_sc.74	372997	47476701	367764	46915391	164392	0.447	1978	26298	Yes
YM2_RV_sc.75	698720	85464733	695301	84968878	255180	0.367	2753	33515	Yes
YM2_RV_sc.76	1584209	141551600	1337462	119796012	18086	0.014	1090	3337	NA
YM2_RV_sc.77	171583	18646371	166500	18077853	40900	0.246	1054	1838	NA
YM2_RV_sc.78	298063	32508385	294004	31994481	71277	0.242	1887	17198	Yes
YM2_RV_sc.79	433991	54165443	431992	53867309	155927	0.361	2040	25886	Yes
YM2_RV_sc.80	793601	97794395	790216	97301887	269683	0.341	2415	37520	Yes
YM2_RV_sc.81	1078322	133677609	1059307	131609845	379249	0.358	3361	23553	Yes
YM2_RV_sc.82	436620	53141337	430562	52439323	153754	0.357	2642	23606	Yes
YM2_RV_sc.83	1131033	153283118	1129375	153069735	574468	0.509	3619	94097	Yes
YM2_RV_sc.84	918410	124022092	917304	123855282	482774	0.526	3363	59216	Yes
YM2_RV_sc.85	246597	25344649	232501	23799467	37231	0.16	1977	9549	Yes
YM2_RV_sc.86	547383	72608781	546805	72521424	259628	0.475	2332	35873	Yes
YM2_RV_sc.88	223202	26483504	221859	26312335	79539	0.359	1692	9072	Yes
YM2_RV_sc.89	4566528	634747633	4564503	634442335	2537919	0.556	7256	579139	Yes
YM2_RV_sc.90	265541	31787486	258503	30915007	97685	0.378	2050	20986	Yes
YM2_RV_sc.91	612143	76801141	609840	76471318	235638	0.386	2657	21809	Yes
YM2_RV_sc.92	744563	94647944	738196	93865604	244949	0.332	2434	40722	Yes
YM2_RV_sc.93	278509	28926230	264400	27303961	46808	0.177	1532	10744	Yes
YM2_RV_sc.94	550759	71540197	545495	70872205	255143	0.468	2241	31032	Yes
YM2_RV_sc.95	1216338	110299239	1209498	109368946	156956	0.13	3396	24771	Yes
YM2_RV_sc.96	1268511	144094803	1259738	142996720	383139	0.304	3583	99553	Yes
YM3_RD_sc.1	183986	24717229	183923	24707667	61971	0.337	379	3093	NA
YM3_RD_sc.2	171055	21936918	171010	21930172	29242	0.171	375	1600	NA
YM3_RD_sc.3	323568	43375245	323401	43352357	130933	0.405	658	7975	NA
YM3_RD_sc.4	839138	114425846	838768	114370552	358417	0.427	1386	31642	Yes
YM3_RD_sc.5	235256	30520906	234922	30473990	89278	0.38	1283	15269	Yes
YM3_RD_sc.6	117385	15042111	117307	15030291	34693	0.296	695	6155	NA
YM3_RD_sc.7	371058	49801390	370883	49776296	149854	0.404	937	14211	Yes
YM3_RD_sc.8	349927	47567873	349774	47545163	155368	0.444	1516	25155	Yes
YM3_RD_sc.9	281380	36778252	281200	36751944	87593	0.311	973	12787	Yes
YM3_RD_sc.10	458796	58834447	458363	58770059	109488	0.239	1381	2756	NA
YM3_RD_sc.11	576426	76606598	575570	76504771	201366	0.35	1775	55601	Yes
YM3_RD_sc.12	1315860	177889604	1315262	177800497	554283	0.421	2595	32895	Yes
YM3_RD_sc.13	561714	73944994	559011	73658416	185209	0.331	994	14864	Yes
YM3_RD_sc.14	1015182	139172117	1014855	139121682	451961	0.445	1561	37029	Yes
YM3_RD_sc.15	2572916	351849862	2571972	351701667	1166627	0.454	3437	135103	Yes
YM3_RD_sc.16	2240575	306109714	2239796	305992769	960504	0.429	3026	99204	Yes
YM3_RD_sc.17	687301	93030928	687070	92997205	274182	0.399	1243	9943	Yes
YM3_RD_sc.18	931714	127728016	931469	127690058	399478	0.429	1590	21757	Yes
YM3_RD_sc.19	1307226	177556075	1306064	177410270	505822	0.387	1981	59613	Yes
YM3_RD_sc.20	605798	81437053	605391	81374643	258513	0.427	1470	27231	Yes
YM3_RD_sc.21	2495289	338154009	2494408	338020328	1119047	0.449	4913	242196	Yes
YM3_RD_sc.22	473419	54511651	471403	54254137	90557	0.192	784	1176	NA
YM3_RD_sc.23	40394	5170658	40254	5154572	15333	0.381	1430	4822	NA
YM3_RD_sc.24	538558	71153823	538390	71128218	196232	0.364	1271	11031	Yes
YM3_RD_sc.25	1130282	152772068	1129733	152697745	481180	0.426	1970	37321	Yes
YM3_RD_sc.26	1193778	163462948	1193395	163405026	539605	0.452	2200	33207	Yes
YM3_RD_sc.27	2425792	333264951	2425108	333159431	1129544	0.466	3471	50359	Yes
YM3_RD_sc.28	808397	106871898	806010	106582019	325014	0.403	2041	28549	Yes
YM3_RD_sc.29	1040509	141472367	1040141	141417965	448695	0.431	1833	17510	Yes
YM3_RD_sc.30	1901944	246781092	1897447	246256550	716664	0.378	2680	85240	Yes
YM3_RD_sc.31	1278080	169860445	1277664	169795006	479462	0.375	1638	26949	Yes
YM3_RD_sc.32	895430	119486311	895028	119423058	368736	0.412	1587	23452	Yes
YM3_RD_sc.33	353931	47569870	353815	47552315	117847	0.333	587	7073	NA
YM3_RD_sc.34	95990	10710858	95533	10654829	24177	0.253	1187	4800	NA
YM3_RD_sc.35	2856529	392367933	2855659	392236324	1264363	0.443	3826	70971	Yes
YM3_RD_sc.36	1473766	198151984	1473169	198063155	593338	0.403	2672	51783	Yes
YM3_RD_sc.37	1441729	194217164	1441170	194134355	591124	0.41	2320	40673	Yes
YM3_RD_sc.38	898380	122021874	898063	121974112	337608	0.376	1715	50005	Yes
YM3_RD_sc.39	1086329	145430023	1085630	145332906	451573	0.416	3091	62003	Yes
YM3_RD_sc.40	2186544	289004270	2185733	288884259	751765	0.344	2864	40705	Yes
YM3_RD_sc.41	1155257	158506154	1154871	158447167	505181	0.437	1602	54090	Yes
YM3_RD_sc.42	1582734	219329002	1582175	219243194	735904	0.465	2484	86716	Yes
YM3_RD_sc.43	1443046	182713190	1441241	182432115	535024	0.371	3048	44601	Yes
YM3_RD_sc.44	436253	58297812	435238	58186682	143745	0.33	819	17271	Yes
YM3_RD_sc.45	2281495	313596602	2280839	313497028	1034485	0.454	3262	224571	Yes
YM3_RD_sc.46	475110	64155253	474835	64117771	198248	0.418	1259	19088	Yes
YM3_RD_sc.47	477980	64494533	477850	64475293	194877	0.408	930	9479	Yes
YM3_RD_sc.48	831123	112655948	830747	112601045	338529	0.407	1580	35689	Yes
YM3_RD_sc.49	1185476	162436412	1185073	162377120	524712	0.443	2052	21592	Yes
YM3_RD_sc.50	1021749	138155140	1020566	137999861	436564	0.428	1694	29528	Yes
YM3_RD_sc.51	1561747	213165772	1561116	213067722	665248	0.426	1965	44870	Yes
YM3_RD_sc.52	1038300	142171751	1037944	142117975	459551	0.443	1679	23062	Yes
YM3_RD_sc.53	408229	55615444	408046	55588192	171722	0.421	1017	47620	Yes
YM3_RD_sc.54	1467488	200948226	1466990	200871441	647236	0.441	2193	58352	Yes
YM3_RD_sc.55	714009	96969184	713729	96926231	300675	0.421	1361	46900	Yes
YM3_RD_sc.56	302587	40540372	302271	40504248	118670	0.393	1068	29037	Yes
YM3_RD_sc.57	823287	111182463	822902	111129154	349429	0.425	1516	17464	Yes
YM3_RD_sc.58	1398583	193760039	1398084	193687209	674251	0.482	2154	63412	Yes
YM3_RD_sc.59	417373	56830578	417162	56800315	189749	0.455	975	10563	Yes
YM3_RD_sc.60	466580	63743720	466416	63718633	200186	0.429	761	4813	NA
YM3_RD_sc.61	2216478	303779383	2215682	303648639	1037531	0.468	3449	88355	Yes
YM3_RD_sc.62	882520	120486415	882219	120440835	399468	0.453	1597	25080	Yes
YM3_RD_sc.63	1270254	172814036	1269706	172738514	556193	0.438	1983	32532	Yes
YM3_RD_sc.64	1052278	141959262	1051870	141889271	442279	0.42	2124	43418	Yes
YM3_RD_sc.65	1435290	188351448	1434618	188246229	530674	0.37	2350	16639	Yes
YM3_RD_sc.66	1204090	163323078	1203177	163204004	511988	0.426	1813	40362	Yes
YM3_RD_sc.67	999745	136421773	999368	136364375	441148	0.441	1596	32058	Yes
YM3_RD_sc.68	1303606	175204593	1302792	175085626	550529	0.423	2087	54716	Yes
YM3_RD_sc.69	1240096	166741469	1237301	166415562	533509	0.431	2638	102721	Yes
YM3_RD_sc.70	255255	33358394	255083	33332459	79519	0.312	1123	3825	NA
YM3_RD_sc.71	1026013	140343714	1025436	140267726	440247	0.429	1858	52664	Yes
YM3_RD_sc.72	998738	134779651	998197	134699904	407849	0.409	1736	46307	Yes
YM3_RD_sc.73	108656	14222311	108559	14208996	39775	0.366	654	3274	NA
YM3_RD_sc.74	402374	51927098	402179	51899583	106653	0.265	1116	10666	Yes
YM3_RD_sc.75	1371611	186726611	1370984	186633813	616158	0.449	2328	38531	Yes
YM3_RD_sc.76	2014080	217866400	1899248	207546636	321742	0.169	2664	35931	Yes
YM3_RD_sc.77	1778190	245573406	1777291	245447789	847455	0.477	2634	118058	Yes
YM3_RD_sc.78	364467	46393703	363951	46321940	102929	0.283	978	14979	Yes
YM3_RD_sc.79	989063	134170977	988692	134114474	409629	0.414	1685	25860	Yes
YM3_RD_sc.80	1322671	180478186	1322172	180402516	577831	0.437	2289	70890	Yes
YM3_RD_sc.81	2276072	310428400	2270105	309790731	1006148	0.443	3133	56726	Yes
YM3_RD_sc.82	676219	92618583	675774	92558896	306748	0.454	1844	41968	Yes
YM3_RD_sc.83	1931165	267680409	1930487	267577666	927922	0.481	2541	89792	Yes
YM3_RD_sc.84	3442580	472586124	3440066	472240286	1604302	0.466	4355	186678	Yes
YM3_RD_sc.85	369893	48297538	367117	47983334	142262	0.388	2389	25213	Yes
YM3_RD_sc.86	1934742	267307743	1934169	267220128	851265	0.44	2821	125599	Yes
YM3_RD_sc.87	1584268	207183909	1575760	206272910	546531	0.347	2118	36047	Yes
YM3_RD_sc.88	810818	109416089	810302	109343408	348682	0.43	2156	30634	Yes
YM3_RD_sc.89	208135	25975998	208000	25956162	46937	0.226	2027	7726	Yes
YM3_RD_sc.90	500923	67743614	500738	67715824	201079	0.402	1474	24348	Yes
YM3_RD_sc.91	2629175	350474997	2628289	350339558	895119	0.341	3736	62008	Yes
YM3_RD_sc.92	1275507	166136191	1275045	166066659	338423	0.265	2291	36708	Yes
YM3_RD_sc.93	524997	71018484	523931	70888856	225467	0.43	2180	58890	Yes
YM3_RD_sc.94	549732	68722166	545805	68255547	146874	0.269	841	1290	NA
YM3_RD_sc.95	2792226	338042293	2787828	337404177	877859	0.315	4343	161718	Yes
YM3_RD_sc.96	1540445	205309181	1539756	205205344	570778	0.371	2543	127520	Yes
YM3_RN_sc.1	218981	28919795	218920	28910290	76088	0.348	500	4008	NA
YM3_RN_sc.2	574538	77717319	574253	77674027	250100	0.436	1615	14209	Yes
YM3_RN_sc.3	162070	21349416	161932	21331662	58268	0.36	450	3111	NA
YM3_RN_sc.4	556219	75741205	555851	75686939	241697	0.435	1326	26062	Yes
YM3_RN_sc.5	98703	12606343	98504	12578853	36188	0.367	550	3352	NA
YM3_RN_sc.6	155684	19109157	155355	19060112	42245	0.272	977	4176	NA
YM3_RN_sc.7	365186	48684214	364654	48612490	162968	0.447	1576	19214	Yes
YM3_RN_sc.8	426432	56769605	426032	56713858	174660	0.41	2014	15322	Yes
YM3_RN_sc.9	593880	79497724	593459	79435393	240901	0.406	1571	30454	Yes
YM3_RN_sc.10	1170388	159648057	1169859	159567408	537550	0.459	1836	29513	Yes
YM3_RN_sc.11	70291	8605007	70100	8579472	13510	0.193	905	2592	NA
YM3_RN_sc.12	560716	75786189	560467	75749027	223342	0.398	1335	14023	Yes
YM3_RN_sc.13	981269	125090963	970111	123913895	349374	0.36	1927	24684	Yes
YM3_RN_sc.14	265363	34979202	265246	34961642	91678	0.346	994	7635	Yes
YM3_RN_sc.15	719156	97429742	718652	97345724	296853	0.413	1581	35181	Yes
YM3_RN_sc.16	320758	43085238	320618	43064042	131114	0.409	1050	9301	Yes
YM3_RN_sc.17	3575	425298	3572	424875	683	0.191	60	63	NA
YM3_RN_sc.18	3300	416187	3299	415989	1019	0.309	130	151	NA
YM3_RN_sc.19	3105	357104	3104	356907	304	0.098	125	165	NA
YM3_RN_sc.20	1818	214708	1817	214611	296	0.163	64	72	NA
YM3_RN_sc.21	4477	504389	4471	503633	577	0.129	228	261	NA
YM3_RN_sc.22	4122	467991	4106	466019	769	0.187	33	35	NA
YM3_RN_sc.23	178	18072	170	17371	12	0.071	5	5	NA
YM3_RN_sc.24	1385644	167590640	1382742	167134927	369939	0.268	3061	39165	Yes
YM3_RN_sc.25	1700642	224967377	1699662	224825209	686272	0.404	3948	60470	Yes
YM3_RN_sc.26	1497187	199541313	1496357	199416915	586814	0.392	3502	39349	Yes
YM3_RN_sc.27	1482449	198113169	1481716	198001710	598737	0.404	3325	26141	Yes
YM3_RN_sc.28	945176	124734374	943340	124503239	374993	0.398	2803	37939	Yes
YM3_RN_sc.29	660539	74705556	652927	73789786	121318	0.186	1940	6587	Yes
YM3_RN_sc.30	1163468	155849637	1162434	155714381	480012	0.413	2727	54682	Yes
YM3_RN_sc.31	642246	84262081	641883	84204269	245481	0.382	2058	18138	Yes
YM3_RN_sc.32	944602	124130912	943875	124013800	386043	0.409	2193	27976	Yes
YM3_RN_sc.33	1470595	200848830	1469865	200735130	697204	0.474	2985	63315	Yes
YM3_RN_sc.34	125255	13891618	124405	13787632	29433	0.237	1600	5573	Yes
YM3_RN_sc.35	2158297	287785004	2156137	287468187	899980	0.417	3814	76672	Yes
YM3_RN_sc.36	1245581	156692103	1241086	156118066	479263	0.386	3204	55474	Yes
YM3_RN_sc.37	1069977	143516049	1069406	143429590	438826	0.41	2127	28050	Yes
YM3_RN_sc.38	1518147	206916332	1517290	206787843	681957	0.449	2639	64964	Yes
YM3_RN_sc.39	277532	36862172	277305	36828414	116261	0.419	1317	16061	Yes
YM3_RN_sc.40	945753	126699572	945226	126618438	361088	0.382	1838	45063	Yes
YM3_RN_sc.41	86079	11139793	85999	11127785	25157	0.293	600	1645	NA
YM3_RN_sc.42	832465	113441135	832067	113381222	382014	0.459	2052	34088	Yes
YM3_RN_sc.43	1537376	197489180	1535221	197155091	619193	0.403	3634	52983	Yes
YM3_RN_sc.44	1092137	144182039	1083419	143256818	441913	0.408	2588	53810	Yes
YM3_RN_sc.45	2781390	369446947	2778961	369127408	1043310	0.375	3555	95545	Yes
YM3_RN_sc.46	803616	100929431	800954	100610390	247752	0.309	2105	12764	Yes
YM3_RN_sc.47	1287542	174279846	1286911	174187063	560616	0.436	2636	31070	Yes
YM3_RN_sc.48	1008870	135601488	1008345	135523617	401172	0.398	1632	21824	Yes
YM3_RN_sc.49	1348799	182272156	1347626	182113731	603622	0.448	2531	46897	Yes
YM3_RN_sc.50	943326	128420065	942489	128306901	435328	0.462	2042	32624	Yes
YM3_RN_sc.51	862025	114164513	861613	114102669	311541	0.362	1591	14255	Yes
YM3_RN_sc.52	589938	74832848	589220	74704824	213721	0.363	1405	37517	Yes
YM3_RN_sc.53	987148	132752977	985460	132530805	423228	0.429	2871	77210	Yes
YM3_RN_sc.54	1053095	140363187	1051268	140115762	456594	0.434	2368	35372	Yes
YM3_RN_sc.55	869752	113792407	867954	113537868	345253	0.398	2113	52582	Yes
YM3_RN_sc.56	257489	33653157	257105	33604837	99400	0.387	1169	13835	Yes
YM3_RN_sc.57	641891	86011524	640942	85887204	286474	0.447	1572	16929	Yes
YM3_RN_sc.58	1247457	170369177	1246397	170229838	575933	0.462	2281	37926	Yes
YM3_RN_sc.59	578123	77050049	577258	76926451	260974	0.452	1839	15033	Yes
YM3_RN_sc.60	501414	66499462	501160	66461421	165470	0.33	1954	10100	Yes
YM3_RN_sc.61	769179	101920065	768837	101867004	291046	0.379	1532	16912	Yes
YM3_RN_sc.62	893009	119948808	892551	119880001	367020	0.411	1701	20686	Yes
YM3_RN_sc.63	336600	45213223	336379	45180507	124288	0.369	985	9263	Yes
YM3_RN_sc.64	1256937	164103905	1255710	163901447	505255	0.402	2796	34317	Yes
YM3_RN_sc.65	2181498	277117131	2178474	276613338	865973	0.398	3949	58726	Yes
YM3_RN_sc.66	681840	92460447	681279	92384041	299042	0.439	1716	29677	Yes
YM3_RN_sc.67	930172	125959691	929786	125901040	396571	0.427	1422	20070	Yes
YM3_RN_sc.68	794327	106677508	793678	106580987	344764	0.434	1781	35650	Yes
YM3_RN_sc.69	626256	72007786	619002	71168792	165979	0.268	2313	23782	Yes
YM3_RN_sc.70	973807	131268277	972990	131140458	414195	0.426	1713	12047	Yes
YM3_RN_sc.71	626133	85298153	625816	85252566	268796	0.43	1427	24091	Yes
YM3_RN_sc.72	1341574	185403229	1340891	185300884	655489	0.489	2510	108639	Yes
YM3_RN_sc.73	68607	8778667	68482	8760737	26096	0.381	697	2924	NA
YM3_RN_sc.74	744089	101658731	743637	101598326	350828	0.472	1403	35198	Yes
YM3_RN_sc.75	897884	122398842	897337	122318721	397243	0.443	1727	20572	Yes
YM3_RN_sc.76	518621	56577792	484728	53549494	97755	0.202	1135	8548	Yes
YM3_RN_sc.77	852091	116244766	850927	116094718	394665	0.464	1804	42944	Yes
YM3_RN_sc.78	434847	56739635	434162	56644591	165633	0.382	1422	25268	Yes
YM3_RN_sc.79	791797	107806169	791431	107750438	349654	0.442	1633	28406	Yes
YM3_RN_sc.80	573566	77483257	573315	77445314	241222	0.421	1319	21635	Yes
YM3_RN_sc.81	690187	91656753	684330	91042561	255609	0.374	1394	14044	Yes
YM3_RN_sc.82	120574	15901659	120459	15885206	37785	0.314	557	4660	NA
YM3_RN_sc.83	901913	121736878	900970	121606770	366224	0.406	1849	57361	Yes
YM3_RN_sc.84	860155	115758996	859560	115672297	327676	0.381	2247	33724	Yes
YM3_RN_sc.85	58613	7722906	58522	7712163	20841	0.356	676	4105	NA
YM3_RN_sc.86	1533951	210082069	1533163	209959079	709362	0.463	3000	111578	Yes
YM3_RN_sc.87	773977	100682697	768696	100116809	245598	0.319	1845	30527	Yes
YM3_RN_sc.88	245267	31431644	244794	31366893	78393	0.32	1111	7114	Yes
YM3_RN_sc.89	15260386	2131044824	15253084	2129947011	7629811	0.5	8335	1340444	Yes
YM3_RN_sc.90	6229915	859364280	6224656	858622140	2920953	0.469	6145	426857	Yes
YM3_RN_sc.91	8957758	1210365649	8952981	1209644823	3439967	0.384	6682	376144	Yes
YM3_RN_sc.92	13809724	1820816931	13801229	1819612933	4176421	0.303	6587	611429	Yes
YM3_RN_sc.93	421748	56838002	420501	56684348	191942	0.456	2009	36603	Yes
YM3_RN_sc.94	2542734	349866270	2541484	349678842	1194976	0.47	3605	139889	Yes
YM3_RN_sc.95	4382598	562926176	4375957	561958582	1658187	0.379	6148	309620	Yes
YM3_RN_sc.96	2355420	309357192	2352926	308999939	905709	0.385	3358	155194	Yes
YM3_RPE_sc.2	2212638	291153833	2110163	279496468	652458	0.309	2748	64422	Yes
YM3_RPE_sc.3	1756178	234385414	1651348	224139093	625385	0.379	3176	111685	Yes
YM3_RPE_sc.4	1997785	271566064	1924676	263254073	731110	0.38	3587	145653	Yes
YM3_RPE_sc.5	427904	48497152	361639	43001724	93738	0.259	2780	24394	Yes
YM3_RPE_sc.6	930922	123024410	879137	117731563	308027	0.35	3634	74427	Yes
YM3_RPE_sc.7	1031475	136730715	975214	131010766	344404	0.353	2688	63526	Yes
YM3_RPE_sc.8	116917	10720876	88239	8418080	2777	0.031	738	1155	NA
YM3_RPE_sc.9	974939	128553435	927161	123459318	302883	0.327	2326	65423	Yes
YM3_RPE_sc.10	2298223	307579237	2202209	296375952	756208	0.343	2797	70838	Yes
YM3_RPE_sc.11	254007	33711524	240099	32280478	89491	0.373	1174	24372	Yes
YM3_RPE_sc.12	1740190	229561685	1647645	220125235	570200	0.346	3155	130558	Yes
YM3_RPE_sc.13	2092231	237759807	1787673	210393030	344074	0.192	2958	36068	Yes
YM3_RPE_sc.14	1153650	156326585	1109928	151200041	401365	0.362	2031	41283	Yes
YM3_RPE_sc.15	218241	27667237	205738	26272844	53469	0.26	811	6218	Yes
YM3_RPE_sc.16	1576507	217218053	1523498	210978592	589266	0.387	2496	105945	Yes
YM3_RPE_sc.17	278665	37164786	266873	35797934	94113	0.353	781	10089	NA
YM3_RPE_sc.18	984922	132580646	945650	128021030	326858	0.346	1730	31256	Yes
YM3_RPE_sc.19	3795676	462070941	3567170	436305215	279567	0.078	3506	37409	NA
YM3_RPE_sc.20	205325	25577559	189233	23996806	47930	0.253	698	7295	NA
YM3_RPE_sc.21	521285	69286340	494260	66489115	174446	0.353	1801	39240	Yes
YM3_RPE_sc.22	1223100	170013596	1185510	165511608	511383	0.431	2528	50799	Yes
YM3_RPE_sc.23	16930	1933208	14882	1746577	3431	0.231	564	1070	NA
YM3_RPE_sc.24	1685152	226813724	1614387	218930027	600141	0.372	2838	46516	Yes
YM3_RPE_sc.25	2301477	308976926	2209364	298372579	724513	0.328	3407	104023	Yes
YM3_RPE_sc.26	2419711	311183150	2303633	297942927	599553	0.26	3614	68209	Yes
YM3_RPE_sc.27	2066519	279571389	1990137	270646540	734302	0.369	3382	77737	Yes
YM3_RPE_sc.28	301595	28774641	240242	23501892	15760	0.066	1680	4373	NA
YM3_RPE_sc.29	3293236	432995160	3136995	415471269	956232	0.305	3869	71945	Yes
YM3_RPE_sc.30	2479701	324163772	2328848	308853898	781965	0.336	3580	118628	Yes
YM3_RPE_sc.31	1453543	192475687	1378236	184609359	469522	0.341	2842	55592	Yes
[truncated: 5,462 more rows]
