# Supplementary material for: Deciphering primate retinal aging at single-cell resolution
Source: Protein Cell. 2020 Oct 14;12(11):889–98. doi: 10.1007/s13238-020-00791-x (PMC8563949; doi:10.1007/s13238-020-00791-x)
Supplement: Supplementary file 3 — Supplementary material 3 (XLSX 645 kb) [file 13238_2020_791_MOESM3_ESM.xlsx]

## Sheet: Summary
Table S2. Cell clustering, cell-type-specific marker genes and DEGs between two Müller glial subtype cells.
Sheet	Summary
Cell information	Cell clustering results of each single cell. The first column indicates the cell name, in which the first field (for example, ‘YF1’) indicates the monkey individual (see also Fig. S1A), the second filed (for example, ‘RD’) indicates the sampling region (‘RD’, dorsal retina; ‘RN’, nasal retina; ‘RT’, temporal retina; ‘RV’, ventral retina; ‘RPE’, RPE + choroid layer) (‘RD’, ‘RN’, ‘RT’ and ‘RV’ are …
Cell-type-specific marker	Differentially expressed genes (DEGs) among different cell types.
DEGs of Müller glial cells	DEGs between Müller glial cell subtype I and Müller glial cell subtype II.

## Sheet: Cell information
Cell	Main cluster	Sub cluster
YF1_RD_sc.1	Rod photoreceptor
YF1_RD_sc.2	Rod photoreceptor
YF1_RD_sc.3	Rod photoreceptor
YF1_RD_sc.4	Bipolar cell
YF1_RD_sc.5	Rod photoreceptor
YF1_RD_sc.6	Rod photoreceptor
YF1_RD_sc.7	Microglia
YF1_RD_sc.8	Cone photoreceptor
YF1_RD_sc.9	Rod photoreceptor
YF1_RD_sc.10	Rod photoreceptor
YF1_RD_sc.11	Rod photoreceptor
YF1_RD_sc.12	Rod photoreceptor
YF1_RD_sc.14	Rod photoreceptor
YF1_RD_sc.15	Rod photoreceptor
YF1_RD_sc.16	Rod photoreceptor
YF1_RD_sc.17	Rod photoreceptor
YF1_RD_sc.18	Rod photoreceptor
YF1_RD_sc.19	Rod photoreceptor
YF1_RD_sc.20	Rod photoreceptor
YF1_RD_sc.21	Rod photoreceptor
YF1_RD_sc.22	Rod photoreceptor
YF1_RD_sc.24	Rod photoreceptor
YF1_RD_sc.25	Rod photoreceptor
YF1_RD_sc.26	Rod photoreceptor
YF1_RD_sc.27	Retinal ganglion cell
YF1_RD_sc.28	Rod photoreceptor
YF1_RD_sc.29	Rod photoreceptor
YF1_RD_sc.30	Rod photoreceptor
YF1_RD_sc.31	Rod photoreceptor
YF1_RD_sc.32	Rod photoreceptor
YF1_RD_sc.33	Rod photoreceptor
YF1_RD_sc.35	Rod photoreceptor
YF1_RD_sc.36	Microglia
YF1_RD_sc.37	Rod photoreceptor
YF1_RD_sc.38	Rod photoreceptor
YF1_RD_sc.39	Rod photoreceptor
YF1_RD_sc.40	Rod photoreceptor
YF1_RD_sc.41	Rod photoreceptor
YF1_RD_sc.42	Rod photoreceptor
YF1_RD_sc.43	Rod photoreceptor
YF1_RD_sc.44	Rod photoreceptor
YF1_RD_sc.45	Rod photoreceptor
YF1_RD_sc.46	Rod photoreceptor
YF1_RD_sc.47	Rod photoreceptor
YF1_RD_sc.48	Rod photoreceptor
YF1_RD_sc.49	Rod photoreceptor
YF1_RD_sc.50	Rod photoreceptor
YF1_RD_sc.51	Rod photoreceptor
YF1_RD_sc.52	Rod photoreceptor
YF1_RD_sc.53	Rod photoreceptor
YF1_RD_sc.54	Rod photoreceptor
YF1_RD_sc.55	Rod photoreceptor
YF1_RD_sc.56	Microglia
YF1_RD_sc.57	Microglia
YF1_RD_sc.58	Microglia
YF1_RD_sc.59	Rod photoreceptor
YF1_RD_sc.60	Rod photoreceptor
YF1_RD_sc.61	Rod photoreceptor
YF1_RD_sc.62	Rod photoreceptor
YF1_RD_sc.63	Rod photoreceptor
YF1_RD_sc.64	Rod photoreceptor
YF1_RD_sc.65	Microglia
YF1_RD_sc.66	Microglia
YF1_RD_sc.67	Rod photoreceptor
YF1_RD_sc.68	Bipolar cell
YF1_RD_sc.69	Microglia
YF1_RD_sc.70	Rod photoreceptor
YF1_RD_sc.71	Retinal ganglion cell
YF1_RD_sc.72	Rod photoreceptor
YF1_RD_sc.73	Rod photoreceptor
YF1_RD_sc.74	Microglia
YF1_RD_sc.75	Rod photoreceptor
YF1_RD_sc.76	Rod photoreceptor
YF1_RD_sc.77	Rod photoreceptor
YF1_RD_sc.78	Rod photoreceptor
YF1_RD_sc.79	Bipolar cell
YF1_RD_sc.80	Rod photoreceptor
YF1_RD_sc.89	Rod photoreceptor
YF1_RD_sc.90	Rod photoreceptor
YF1_RD_sc.91	Rod photoreceptor
YF1_RD_sc.92	Rod photoreceptor
YF1_RD_sc.93	Rod photoreceptor
YF1_RD_sc.94	Rod photoreceptor
YF1_RN_sc.1	Rod photoreceptor
YF1_RN_sc.2	Rod photoreceptor
YF1_RN_sc.7	Rod photoreceptor
YF1_RN_sc.11	Rod photoreceptor
YF1_RN_sc.12	Rod photoreceptor
YF1_RN_sc.26	Microglia
YF1_RN_sc.27	Rod photoreceptor
YF1_RN_sc.29	Rod photoreceptor
YF1_RN_sc.49	Rod photoreceptor
YF1_RN_sc.50	Rod photoreceptor
YF1_RN_sc.52	Rod photoreceptor
YF1_RN_sc.53	Rod photoreceptor
YF1_RN_sc.54	Rod photoreceptor
YF1_RN_sc.57	Rod photoreceptor
YF1_RN_sc.58	Rod photoreceptor
YF1_RN_sc.61	Rod photoreceptor
YF1_RN_sc.62	Rod photoreceptor
YF1_RN_sc.65	Rod photoreceptor
YF1_RN_sc.66	Rod photoreceptor
YF1_RN_sc.67	Rod photoreceptor
YF1_RN_sc.68	Rod photoreceptor
YF1_RN_sc.69	Rod photoreceptor
YF1_RN_sc.70	Rod photoreceptor
YF1_RN_sc.71	Rod photoreceptor
YF1_RN_sc.72	Rod photoreceptor
YF1_RN_sc.74	Rod photoreceptor
YF1_RN_sc.75	Rod photoreceptor
YF1_RN_sc.77	Rod photoreceptor
YF1_RN_sc.78	Microglia
YF1_RN_sc.79	Rod photoreceptor
YF1_RN_sc.80	Rod photoreceptor
YF1_RT_sc.1	Rod photoreceptor
YF1_RT_sc.2	Rod photoreceptor
YF1_RT_sc.7	Rod photoreceptor
YF1_RT_sc.10	Rod photoreceptor
YF1_RT_sc.11	Rod photoreceptor
YF1_RT_sc.14	Rod photoreceptor
YF1_RT_sc.18	Rod photoreceptor
YF1_RT_sc.19	Rod photoreceptor
YF1_RT_sc.21	Microglia
YF1_RT_sc.26	Microglia
YF1_RT_sc.29	Rod photoreceptor
YF1_RT_sc.33	Rod photoreceptor
YF1_RT_sc.38	Rod photoreceptor
YF1_RT_sc.40	Rod photoreceptor
YF1_RT_sc.42	Microglia
YF1_RT_sc.47	Rod photoreceptor
YF1_RT_sc.52	Rod photoreceptor
YF1_RT_sc.53	Rod photoreceptor
YF1_RT_sc.54	Microglia
YF1_RT_sc.57	Bipolar cell
YF1_RT_sc.59	Rod photoreceptor
YF1_RT_sc.62	Rod photoreceptor
YF1_RT_sc.63	Rod photoreceptor
YF1_RT_sc.64	Rod photoreceptor
YF1_RT_sc.67	Rod photoreceptor
YF1_RT_sc.68	Rod photoreceptor
YF1_RT_sc.71	Rod photoreceptor
YF1_RT_sc.72	Rod photoreceptor
YF1_RT_sc.74	Rod photoreceptor
YF1_RT_sc.75	Microglia
YF1_RT_sc.77	Müller glia cell	Müller glia cell subtype II
YF1_RT_sc.78	Rod photoreceptor
YF1_RT_sc.79	Rod photoreceptor
YF1_RT_sc.80	Rod photoreceptor
YF1_RT_sc.81	Microglia
YF1_RT_sc.87	Rod photoreceptor
YF1_RT_sc.88	Microglia
YF1_RT_sc.89	Rod photoreceptor
YF1_RV_sc.1	Cone photoreceptor
YF1_RV_sc.2	Cone photoreceptor
YF1_RV_sc.3	Cone photoreceptor
YF1_RV_sc.4	Cone photoreceptor
YF1_RV_sc.5	Cone photoreceptor
YF1_RV_sc.6	Cone photoreceptor
YF1_RV_sc.7	Cone photoreceptor
YF1_RV_sc.8	Cone photoreceptor
YF1_RV_sc.9	Cone photoreceptor
YF1_RV_sc.10	Cone photoreceptor
YF1_RV_sc.11	Cone photoreceptor
YF1_RV_sc.12	Cone photoreceptor
YF1_RV_sc.13	Cone photoreceptor
YF1_RV_sc.14	Cone photoreceptor
YF1_RV_sc.15	Cone photoreceptor
YF1_RV_sc.16	Cone photoreceptor
YF1_RV_sc.17	Rod photoreceptor
YF1_RV_sc.18	Rod photoreceptor
YF1_RV_sc.19	Microglia
YF1_RV_sc.20	Rod photoreceptor
YF1_RV_sc.21	Rod photoreceptor
YF1_RV_sc.22	Rod photoreceptor
YF1_RV_sc.25	Rod photoreceptor
YF1_RV_sc.26	Rod photoreceptor
YF1_RV_sc.27	Rod photoreceptor
YF1_RV_sc.28	Cone photoreceptor
YF1_RV_sc.29	Cone photoreceptor
YF1_RV_sc.30	Bipolar cell
YF1_RV_sc.31	Rod photoreceptor
YF1_RV_sc.32	Rod photoreceptor
YF1_RV_sc.33	Müller glia cell	Müller glia cell subtype I
YF1_RV_sc.35	Cone photoreceptor
YF1_RV_sc.36	Rod photoreceptor
YF1_RV_sc.37	Rod photoreceptor
YF1_RV_sc.38	Rod photoreceptor
YF1_RV_sc.39	Cone photoreceptor
YF1_RV_sc.40	Microglia
YF1_RV_sc.41	Rod photoreceptor
YF1_RV_sc.42	Rod photoreceptor
YF1_RV_sc.43	Rod photoreceptor
YF1_RV_sc.44	Rod photoreceptor
YF1_RV_sc.45	Rod photoreceptor
YF1_RV_sc.46	Rod photoreceptor
YF1_RV_sc.47	Rod photoreceptor
YF1_RV_sc.48	Rod photoreceptor
YF1_RV_sc.49	Rod photoreceptor
YF1_RV_sc.50	Rod photoreceptor
YF1_RV_sc.51	Rod photoreceptor
YF1_RV_sc.52	Rod photoreceptor
YF1_RV_sc.53	Rod photoreceptor
YF1_RV_sc.54	Retinal ganglion cell
YF1_RV_sc.55	Rod photoreceptor
YF1_RV_sc.56	Rod photoreceptor
YF1_RV_sc.57	Rod photoreceptor
YF1_RV_sc.58	Microglia
YF1_RV_sc.59	Rod photoreceptor
YF1_RV_sc.60	Rod photoreceptor
YF1_RV_sc.61	Microglia
YF1_RV_sc.62	Rod photoreceptor
YF1_RV_sc.63	Rod photoreceptor
YF1_RV_sc.64	Granulocyte
YF1_RV_sc.65	Microglia
YF1_RV_sc.66	Rod photoreceptor
YF1_RV_sc.67	Müller glia cell	Müller glia cell subtype II
YF1_RV_sc.68	Rod photoreceptor
YF1_RV_sc.69	Rod photoreceptor
YF1_RV_sc.70	Rod photoreceptor
YF1_RV_sc.71	Rod photoreceptor
YF1_RV_sc.72	Rod photoreceptor
YF1_RV_sc.74	Bipolar cell
YF1_RV_sc.75	Rod photoreceptor
YF1_RV_sc.77	Cone photoreceptor
YF1_RV_sc.78	Rod photoreceptor
YF1_RV_sc.79	Microglia
YF1_RV_sc.80	Rod photoreceptor
YF1_RV_sc.81	Rod photoreceptor
YF1_RV_sc.82	Rod photoreceptor
YF1_RV_sc.83	Rod photoreceptor
YF1_RV_sc.84	Microglia
YF1_RV_sc.86	Microglia
YF1_RV_sc.87	Rod photoreceptor
YF1_RV_sc.88	Rod photoreceptor
YF1_RV_sc.89	Rod photoreceptor
YF1_RV_sc.90	Rod photoreceptor
YF1_RV_sc.91	Rod photoreceptor
YF1_RV_sc.92	Rod photoreceptor
YF1_RV_sc.93	Microglia
YF1_RV_sc.94	Rod photoreceptor
YF1_RV_sc.95	Cone photoreceptor
YF1_RV_sc.96	Rod photoreceptor
OM1_RD_sc.1	Rod photoreceptor
OM1_RD_sc.2	Rod photoreceptor
OM1_RD_sc.3	Rod photoreceptor
OM1_RD_sc.6	Rod photoreceptor
OM1_RD_sc.7	Microglia
OM1_RD_sc.9	Rod photoreceptor
OM1_RD_sc.12	Rod photoreceptor
OM1_RD_sc.14	Rod photoreceptor
OM1_RD_sc.15	Rod photoreceptor
OM1_RD_sc.16	Rod photoreceptor
OM1_RD_sc.17	Rod photoreceptor
OM1_RD_sc.18	Rod photoreceptor
OM1_RD_sc.19	Rod photoreceptor
OM1_RD_sc.20	Rod photoreceptor
OM1_RD_sc.21	Rod photoreceptor
OM1_RD_sc.22	Bipolar cell
OM1_RD_sc.25	Rod photoreceptor
OM1_RD_sc.26	Müller glia cell	Müller glia cell subtype II
OM1_RD_sc.27	Rod photoreceptor
OM1_RD_sc.28	Rod photoreceptor
OM1_RD_sc.30	Rod photoreceptor
OM1_RD_sc.31	Bipolar cell
OM1_RD_sc.32	Rod photoreceptor
OM1_RD_sc.33	Rod photoreceptor
OM1_RD_sc.36	Rod photoreceptor
OM1_RD_sc.37	Microglia
OM1_RD_sc.38	Rod photoreceptor
OM1_RD_sc.39	Bipolar cell
OM1_RD_sc.40	Rod photoreceptor
OM1_RD_sc.41	Rod photoreceptor
OM1_RD_sc.42	Rod photoreceptor
OM1_RD_sc.43	Rod photoreceptor
OM1_RD_sc.44	Rod photoreceptor
OM1_RD_sc.45	Rod photoreceptor
OM1_RD_sc.47	Rod photoreceptor
OM1_RD_sc.48	Rod photoreceptor
OM1_RD_sc.49	Rod photoreceptor
OM1_RD_sc.51	Rod photoreceptor
OM1_RD_sc.52	Microglia
OM1_RD_sc.53	Rod photoreceptor
OM1_RD_sc.54	Rod photoreceptor
OM1_RD_sc.55	Rod photoreceptor
OM1_RD_sc.58	Rod photoreceptor
OM1_RD_sc.59	Retinal ganglion cell
OM1_RD_sc.60	Rod photoreceptor
OM1_RD_sc.61	Rod photoreceptor
OM1_RD_sc.62	Rod photoreceptor
OM1_RD_sc.63	Müller glia cell	Müller glia cell subtype II
OM1_RD_sc.65	Müller glia cell	Müller glia cell subtype I
OM1_RD_sc.66	Rod photoreceptor
OM1_RD_sc.67	Rod photoreceptor
OM1_RD_sc.68	Rod photoreceptor
OM1_RD_sc.71	Rod photoreceptor
OM1_RD_sc.72	Rod photoreceptor
OM1_RD_sc.74	Rod photoreceptor
OM1_RD_sc.75	Rod photoreceptor
OM1_RD_sc.76	Rod photoreceptor
OM1_RD_sc.77	Rod photoreceptor
OM1_RD_sc.78	Müller glia cell	Müller glia cell subtype II
OM1_RD_sc.80	Rod photoreceptor
OM1_RD_sc.81	Bipolar cell
OM1_RD_sc.82	Rod photoreceptor
OM1_RD_sc.83	Müller glia cell	Müller glia cell subtype II
OM1_RD_sc.84	Bipolar cell
OM1_RD_sc.85	Bipolar cell
OM1_RD_sc.86	Rod photoreceptor
OM1_RD_sc.87	Rod photoreceptor
OM1_RD_sc.88	Rod photoreceptor
OM1_RD_sc.89	Müller glia cell	Müller glia cell subtype I
OM1_RD_sc.90	Müller glia cell	Müller glia cell subtype II
OM1_RD_sc.91	Müller glia cell	Müller glia cell subtype I
OM1_RD_sc.92	Bipolar cell
OM1_RD_sc.93	Müller glia cell	Müller glia cell subtype II
OM1_RD_sc.94	Rod photoreceptor
OM1_RD_sc.95	Müller glia cell	Müller glia cell subtype I
OM1_RD_sc.96	Müller glia cell	Müller glia cell subtype II
OM1_RN_sc.2	Rod photoreceptor
OM1_RN_sc.3	Rod photoreceptor
OM1_RN_sc.4	Rod photoreceptor
OM1_RN_sc.5	Rod photoreceptor
OM1_RN_sc.6	Rod photoreceptor
OM1_RN_sc.7	Retinal ganglion cell
OM1_RN_sc.8	Rod photoreceptor
OM1_RN_sc.9	Rod photoreceptor
OM1_RN_sc.11	Rod photoreceptor
OM1_RN_sc.12	Rod photoreceptor
OM1_RN_sc.13	Rod photoreceptor
OM1_RN_sc.15	Rod photoreceptor
OM1_RN_sc.16	Rod photoreceptor
OM1_RN_sc.17	Bipolar cell
OM1_RN_sc.18	Rod photoreceptor
OM1_RN_sc.19	Rod photoreceptor
OM1_RN_sc.20	Rod photoreceptor
OM1_RN_sc.21	Rod photoreceptor
OM1_RN_sc.22	Rod photoreceptor
OM1_RN_sc.24	Rod photoreceptor
OM1_RN_sc.25	Rod photoreceptor
OM1_RN_sc.26	Rod photoreceptor
OM1_RN_sc.28	Rod photoreceptor
OM1_RN_sc.29	Rod photoreceptor
OM1_RN_sc.31	Rod photoreceptor
OM1_RN_sc.32	Rod photoreceptor
OM1_RN_sc.33	Rod photoreceptor
OM1_RN_sc.34	Rod photoreceptor
OM1_RN_sc.36	Rod photoreceptor
OM1_RN_sc.37	Müller glia cell	Müller glia cell subtype I
OM1_RN_sc.39	Rod photoreceptor
OM1_RN_sc.40	Rod photoreceptor
OM1_RN_sc.41	Rod photoreceptor
OM1_RN_sc.42	Rod photoreceptor
OM1_RN_sc.43	Rod photoreceptor
OM1_RN_sc.44	Rod photoreceptor
OM1_RN_sc.45	Rod photoreceptor
OM1_RN_sc.46	Rod photoreceptor
OM1_RN_sc.47	Rod photoreceptor
OM1_RN_sc.48	Rod photoreceptor
OM1_RN_sc.49	Rod photoreceptor
OM1_RN_sc.50	Rod photoreceptor
OM1_RN_sc.51	Rod photoreceptor
OM1_RN_sc.52	Rod photoreceptor
OM1_RN_sc.54	Rod photoreceptor
OM1_RN_sc.55	Rod photoreceptor
OM1_RN_sc.56	Rod photoreceptor
OM1_RN_sc.57	Rod photoreceptor
OM1_RN_sc.58	Rod photoreceptor
OM1_RN_sc.59	Rod photoreceptor
OM1_RN_sc.61	Rod photoreceptor
OM1_RN_sc.62	Rod photoreceptor
OM1_RN_sc.63	Rod photoreceptor
OM1_RN_sc.65	Rod photoreceptor
OM1_RN_sc.66	Rod photoreceptor
OM1_RN_sc.68	Rod photoreceptor
OM1_RN_sc.69	Rod photoreceptor
OM1_RN_sc.70	Rod photoreceptor
OM1_RN_sc.71	Rod photoreceptor
OM1_RN_sc.72	Rod photoreceptor
OM1_RN_sc.73	Rod photoreceptor
OM1_RN_sc.74	Rod photoreceptor
OM1_RN_sc.75	Rod photoreceptor
OM1_RN_sc.76	Microglia
OM1_RN_sc.78	Rod photoreceptor
OM1_RN_sc.79	Rod photoreceptor
OM1_RN_sc.80	Rod photoreceptor
OM1_RN_sc.82	Müller glia cell	Müller glia cell subtype II
OM1_RN_sc.83	Rod photoreceptor
OM1_RN_sc.84	Bipolar cell
OM1_RN_sc.85	Rod photoreceptor
OM1_RN_sc.86	Rod photoreceptor
OM1_RN_sc.87	Bipolar cell
OM1_RN_sc.88	Rod photoreceptor
OM1_RN_sc.89	Rod photoreceptor
OM1_RN_sc.90	Rod photoreceptor
OM1_RN_sc.91	Rod photoreceptor
OM1_RN_sc.92	Rod photoreceptor
OM1_RN_sc.93	Rod photoreceptor
OM1_RN_sc.94	Rod photoreceptor
OM1_RN_sc.95	Rod photoreceptor
OM1_RN_sc.96	Müller glia cell	Müller glia cell subtype II
OM1_RPE_sc.1	Macrophage
OM1_RPE_sc.2	Macrophage
OM1_RPE_sc.3	Macrophage
OM1_RPE_sc.4	Macrophage
OM1_RPE_sc.5	Macrophage
OM1_RPE_sc.6	Macrophage
OM1_RPE_sc.7	Macrophage
OM1_RPE_sc.9	Macrophage
OM1_RPE_sc.10	Macrophage
OM1_RPE_sc.11	Macrophage
OM1_RPE_sc.12	Macrophage
OM1_RPE_sc.13	Macrophage
OM1_RPE_sc.14	Macrophage
OM1_RPE_sc.16	Macrophage
OM1_RPE_sc.18	Macrophage
OM1_RPE_sc.19	Macrophage
OM1_RPE_sc.20	Macrophage
OM1_RPE_sc.21	Macrophage
OM1_RPE_sc.22	Macrophage
OM1_RPE_sc.23	Macrophage
OM1_RPE_sc.24	Macrophage
OM1_RPE_sc.25	Retinal pigment epithelium	RPE_1
OM1_RPE_sc.26	Macrophage
OM1_RPE_sc.27	Macrophage
OM1_RPE_sc.28	Macrophage
OM1_RPE_sc.29	Macrophage
OM1_RPE_sc.30	Macrophage
OM1_RPE_sc.31	Retinal pigment epithelium	RPE_1
OM1_RPE_sc.32	Fibroblast cell
OM1_RPE_sc.33	Macrophage
OM1_RPE_sc.34	Retinal pigment epithelium	RPE_1
OM1_RPE_sc.35	Macrophage
OM1_RPE_sc.36	Retinal pigment epithelium	RPE_2
OM1_RPE_sc.37	Macrophage
OM1_RPE_sc.38	Macrophage
OM1_RPE_sc.39	Macrophage
OM1_RPE_sc.40	Macrophage
OM1_RPE_sc.41	Macrophage
OM1_RPE_sc.42	Macrophage
OM1_RPE_sc.43	Macrophage
OM1_RPE_sc.44	Macrophage
OM1_RPE_sc.45	Macrophage
OM1_RPE_sc.46	Macrophage
OM1_RPE_sc.47	Macrophage
OM1_RPE_sc.49	Macrophage
OM1_RPE_sc.50	Macrophage
OM1_RPE_sc.51	Macrophage
OM1_RPE_sc.52	Macrophage
OM1_RPE_sc.53	Macrophage
OM1_RPE_sc.55	Macrophage
OM1_RPE_sc.56	Macrophage
OM1_RPE_sc.57	Macrophage
OM1_RPE_sc.58	Macrophage
OM1_RPE_sc.59	Macrophage
OM1_RPE_sc.60	Macrophage
OM1_RPE_sc.61	Macrophage
OM1_RPE_sc.62	Macrophage
OM1_RPE_sc.65	Macrophage
OM1_RPE_sc.66	Macrophage
OM1_RPE_sc.67	Macrophage
OM1_RPE_sc.68	Macrophage
OM1_RPE_sc.69	Macrophage
OM1_RPE_sc.70	Macrophage
OM1_RPE_sc.72	Retinal pigment epithelium	RPE_2
OM1_RT_sc.1	Rod photoreceptor
OM1_RT_sc.2	Rod photoreceptor
OM1_RT_sc.3	Rod photoreceptor
OM1_RT_sc.4	Rod photoreceptor
OM1_RT_sc.6	Rod photoreceptor
OM1_RT_sc.7	Rod photoreceptor
OM1_RT_sc.8	Rod photoreceptor
OM1_RT_sc.9	Rod photoreceptor
OM1_RT_sc.10	Rod photoreceptor
OM1_RT_sc.11	Rod photoreceptor
OM1_RT_sc.12	Rod photoreceptor
OM1_RT_sc.13	Rod photoreceptor
OM1_RT_sc.14	Rod photoreceptor
OM1_RT_sc.15	Rod photoreceptor
OM1_RT_sc.16	Rod photoreceptor
OM1_RT_sc.17	Rod photoreceptor
OM1_RT_sc.18	Rod photoreceptor
OM1_RT_sc.19	Rod photoreceptor
OM1_RT_sc.20	Microglia
OM1_RT_sc.21	Rod photoreceptor
OM1_RT_sc.22	Rod photoreceptor
OM1_RT_sc.24	Rod photoreceptor
OM1_RT_sc.25	Microglia
OM1_RT_sc.26	Rod photoreceptor
OM1_RT_sc.27	Rod photoreceptor
OM1_RT_sc.31	Rod photoreceptor
OM1_RT_sc.32	Microglia
OM1_RT_sc.36	Rod photoreceptor
OM1_RT_sc.37	Rod photoreceptor
OM1_RT_sc.38	Rod photoreceptor
OM1_RT_sc.40	Rod photoreceptor
OM1_RT_sc.41	Rod photoreceptor
OM1_RT_sc.42	Rod photoreceptor
OM1_RT_sc.44	Rod photoreceptor
OM1_RT_sc.47	Rod photoreceptor
OM1_RT_sc.48	Rod photoreceptor
OM1_RT_sc.49	Microglia
OM1_RT_sc.50	Rod photoreceptor
OM1_RT_sc.51	Rod photoreceptor
OM1_RT_sc.53	Rod photoreceptor
OM1_RT_sc.54	Rod photoreceptor
OM1_RT_sc.56	Rod photoreceptor
OM1_RT_sc.57	Rod photoreceptor
OM1_RT_sc.58	Rod photoreceptor
OM1_RT_sc.60	Rod photoreceptor
OM1_RT_sc.61	Rod photoreceptor
OM1_RT_sc.63	Müller glia cell	Müller glia cell subtype II
OM1_RT_sc.64	Rod photoreceptor
OM1_RT_sc.65	Rod photoreceptor
OM1_RT_sc.66	Rod photoreceptor
OM1_RT_sc.67	Müller glia cell	Müller glia cell subtype II
OM1_RT_sc.68	Müller glia cell	Müller glia cell subtype I
OM1_RT_sc.69	Rod photoreceptor
OM1_RT_sc.70	Bipolar cell
OM1_RT_sc.71	Rod photoreceptor
OM1_RT_sc.72	Rod photoreceptor
OM1_RT_sc.73	Müller glia cell	Müller glia cell subtype II
OM1_RT_sc.74	Müller glia cell	Müller glia cell subtype II
OM1_RT_sc.75	Cone photoreceptor
OM1_RT_sc.76	Müller glia cell	Müller glia cell subtype II
OM1_RT_sc.77	Müller glia cell	Müller glia cell subtype II
OM1_RT_sc.78	Retinal ganglion cell
OM1_RT_sc.79	Rod photoreceptor
OM1_RT_sc.80	Müller glia cell	Müller glia cell subtype II
OM1_RT_sc.81	Cone photoreceptor
OM1_RT_sc.82	Rod photoreceptor
OM1_RT_sc.83	Rod photoreceptor
OM1_RT_sc.84	Rod photoreceptor
OM1_RT_sc.85	Rod photoreceptor
OM1_RT_sc.86	Rod photoreceptor
OM1_RT_sc.87	Rod photoreceptor
OM1_RT_sc.88	Müller glia cell	Müller glia cell subtype I
OM1_RT_sc.89	Rod photoreceptor
OM1_RT_sc.90	Rod photoreceptor
OM1_RT_sc.91	Rod photoreceptor
OM1_RT_sc.92	Rod photoreceptor
OM1_RT_sc.93	Müller glia cell	Müller glia cell subtype I
OM1_RT_sc.94	Rod photoreceptor
OM1_RT_sc.95	Rod photoreceptor
OM1_RT_sc.96	Rod photoreceptor
OM1_RV_sc.1	Rod photoreceptor
OM1_RV_sc.2	Rod photoreceptor
OM1_RV_sc.7	Rod photoreceptor
OM1_RV_sc.9	Rod photoreceptor
OM1_RV_sc.11	Rod photoreceptor
OM1_RV_sc.12	Rod photoreceptor
OM1_RV_sc.14	Rod photoreceptor
OM1_RV_sc.16	Rod photoreceptor
OM1_RV_sc.17	Rod photoreceptor
OM1_RV_sc.22	Microglia
OM1_RV_sc.26	Rod photoreceptor
OM1_RV_sc.29	Rod photoreceptor
OM1_RV_sc.33	Rod photoreceptor
OM1_RV_sc.37	Rod photoreceptor
OM1_RV_sc.38	Rod photoreceptor
OM1_RV_sc.40	Rod photoreceptor
OM1_RV_sc.41	Rod photoreceptor
OM1_RV_sc.42	Rod photoreceptor
OM1_RV_sc.45	Rod photoreceptor
OM1_RV_sc.48	Rod photoreceptor
OM1_RV_sc.51	Rod photoreceptor
OM1_RV_sc.52	Microglia
OM1_RV_sc.54	Rod photoreceptor
OM1_RV_sc.57	Rod photoreceptor
OM1_RV_sc.58	Rod photoreceptor
OM1_RV_sc.59	Rod photoreceptor
OM1_RV_sc.60	Rod photoreceptor
OM1_RV_sc.64	Rod photoreceptor
OM1_RV_sc.67	Rod photoreceptor
OM1_RV_sc.68	Rod photoreceptor
OM1_RV_sc.70	Rod photoreceptor
OM1_RV_sc.71	Rod photoreceptor
OM1_RV_sc.72	Rod photoreceptor
OM1_RV_sc.73	Retinal ganglion cell
OM1_RV_sc.75	Rod photoreceptor
OM1_RV_sc.77	Rod photoreceptor
OM1_RV_sc.78	Rod photoreceptor
OM1_RV_sc.79	Rod photoreceptor
OM1_RV_sc.80	Rod photoreceptor
OM1_RV_sc.81	Cone photoreceptor
OM1_RV_sc.82	Cone photoreceptor
OM1_RV_sc.83	Rod photoreceptor
OM1_RV_sc.84	Cone photoreceptor
OM1_RV_sc.85	Cone photoreceptor
OM1_RV_sc.86	Cone photoreceptor
OM1_RV_sc.87	Retinal ganglion cell
OM1_RV_sc.88	Cone photoreceptor
OM1_RV_sc.89	Cone photoreceptor
OM1_RV_sc.90	Cone photoreceptor
OM1_RV_sc.91	Cone photoreceptor
OM1_RV_sc.92	Cone photoreceptor
OM1_RV_sc.93	Retinal ganglion cell
OM1_RV_sc.94	Cone photoreceptor
OM1_RV_sc.95	Cone photoreceptor
OM1_RV_sc.96	Müller glia cell	Müller glia cell subtype I
YM1_RD_sc.1	Rod photoreceptor
YM1_RD_sc.2	Rod photoreceptor
YM1_RD_sc.3	Müller glia cell	Müller glia cell subtype II
YM1_RD_sc.4	Müller glia cell	Müller glia cell subtype II
YM1_RD_sc.5	Rod photoreceptor
YM1_RD_sc.6	Rod photoreceptor
YM1_RD_sc.7	Müller glia cell	Müller glia cell subtype I
YM1_RD_sc.8	Rod photoreceptor
YM1_RD_sc.9	Bipolar cell
YM1_RD_sc.10	Rod photoreceptor
YM1_RD_sc.11	Microglia
YM1_RD_sc.12	Rod photoreceptor
YM1_RD_sc.14	Rod photoreceptor
YM1_RD_sc.15	Rod photoreceptor
YM1_RD_sc.16	Müller glia cell	Müller glia cell subtype I
YM1_RD_sc.17	Rod photoreceptor
YM1_RD_sc.18	Rod photoreceptor
YM1_RD_sc.19	Rod photoreceptor
YM1_RD_sc.20	Rod photoreceptor
YM1_RD_sc.21	Rod photoreceptor
YM1_RD_sc.22	Rod photoreceptor
YM1_RD_sc.24	Rod photoreceptor
YM1_RD_sc.25	Rod photoreceptor
YM1_RD_sc.26	Rod photoreceptor
YM1_RD_sc.27	Rod photoreceptor
YM1_RD_sc.28	Rod photoreceptor
YM1_RD_sc.29	Rod photoreceptor
YM1_RD_sc.30	Rod photoreceptor
YM1_RD_sc.31	Rod photoreceptor
YM1_RD_sc.32	Rod photoreceptor
YM1_RD_sc.33	Cone photoreceptor
YM1_RD_sc.34	Rod photoreceptor
YM1_RD_sc.35	Rod photoreceptor
YM1_RD_sc.36	Microglia
YM1_RD_sc.37	Rod photoreceptor
YM1_RD_sc.38	Rod photoreceptor
YM1_RD_sc.39	Rod photoreceptor
YM1_RD_sc.40	Microglia
YM1_RD_sc.41	Rod photoreceptor
YM1_RD_sc.42	Müller glia cell	Müller glia cell subtype II
YM1_RD_sc.44	Microglia
YM1_RD_sc.45	Rod photoreceptor
YM1_RD_sc.46	Rod photoreceptor
YM1_RD_sc.47	Rod photoreceptor
YM1_RD_sc.48	Rod photoreceptor
YM1_RD_sc.49	Rod photoreceptor
YM1_RD_sc.50	Müller glia cell	Müller glia cell subtype I
YM1_RD_sc.51	Rod photoreceptor
YM1_RD_sc.52	Rod photoreceptor
YM1_RD_sc.53	Rod photoreceptor
YM1_RD_sc.54	Rod photoreceptor
YM1_RD_sc.55	Müller glia cell	Müller glia cell subtype II
YM1_RD_sc.56	Rod photoreceptor
YM1_RD_sc.57	Müller glia cell	Müller glia cell subtype I
YM1_RD_sc.58	Microglia
YM1_RD_sc.59	Rod photoreceptor
YM1_RD_sc.60	Rod photoreceptor
YM1_RD_sc.61	Rod photoreceptor
YM1_RD_sc.62	Rod photoreceptor
YM1_RD_sc.63	Rod photoreceptor
YM1_RD_sc.64	Müller glia cell	Müller glia cell subtype II
YM1_RD_sc.65	Rod photoreceptor
YM1_RD_sc.66	Rod photoreceptor
YM1_RD_sc.67	Rod photoreceptor
YM1_RD_sc.69	Rod photoreceptor
YM1_RD_sc.70	Rod photoreceptor
YM1_RD_sc.71	Rod photoreceptor
YM1_RD_sc.72	Rod photoreceptor
YM1_RD_sc.73	Rod photoreceptor
YM1_RD_sc.74	Rod photoreceptor
YM1_RD_sc.75	Rod photoreceptor
YM1_RD_sc.76	Bipolar cell
YM1_RD_sc.77	Rod photoreceptor
YM1_RD_sc.78	Rod photoreceptor
YM1_RD_sc.79	Rod photoreceptor
YM1_RD_sc.80	Rod photoreceptor
YM1_RD_sc.81	Rod photoreceptor
YM1_RD_sc.82	Rod photoreceptor
YM1_RD_sc.83	Microglia
YM1_RD_sc.84	Rod photoreceptor
YM1_RD_sc.85	Rod photoreceptor
YM1_RD_sc.86	Bipolar cell
YM1_RD_sc.87	Müller glia cell	Müller glia cell subtype II
YM1_RD_sc.88	Rod photoreceptor
YM1_RD_sc.89	Cone photoreceptor
YM1_RD_sc.90	Müller glia cell	Müller glia cell subtype II
YM1_RD_sc.91	Cone photoreceptor
YM1_RD_sc.92	Cone photoreceptor
YM1_RD_sc.93	Müller glia cell	Müller glia cell subtype II
YM1_RD_sc.94	Rod photoreceptor
YM1_RD_sc.95	Rod photoreceptor
YM1_RD_sc.96	Müller glia cell	Müller glia cell subtype I
YM1_RN_sc.1	Rod photoreceptor
YM1_RN_sc.2	Rod photoreceptor
YM1_RN_sc.3	Rod photoreceptor
YM1_RN_sc.4	Rod photoreceptor
YM1_RN_sc.5	Rod photoreceptor
YM1_RN_sc.6	Rod photoreceptor
YM1_RN_sc.7	Rod photoreceptor
YM1_RN_sc.8	Microglia
YM1_RN_sc.9	Rod photoreceptor
YM1_RN_sc.10	Rod photoreceptor
YM1_RN_sc.11	Rod photoreceptor
YM1_RN_sc.12	Rod photoreceptor
YM1_RN_sc.13	Rod photoreceptor
YM1_RN_sc.14	Rod photoreceptor
YM1_RN_sc.15	Bipolar cell
YM1_RN_sc.17	Rod photoreceptor
YM1_RN_sc.18	Rod photoreceptor
YM1_RN_sc.19	Microglia
YM1_RN_sc.20	Rod photoreceptor
YM1_RN_sc.21	Rod photoreceptor
YM1_RN_sc.22	Rod photoreceptor
YM1_RN_sc.24	Rod photoreceptor
YM1_RN_sc.25	Rod photoreceptor
YM1_RN_sc.26	Rod photoreceptor
YM1_RN_sc.27	Rod photoreceptor
YM1_RN_sc.28	Rod photoreceptor
YM1_RN_sc.29	Rod photoreceptor
YM1_RN_sc.30	Rod photoreceptor
YM1_RN_sc.31	Rod photoreceptor
YM1_RN_sc.32	Rod photoreceptor
YM1_RN_sc.33	Rod photoreceptor
YM1_RN_sc.35	Rod photoreceptor
YM1_RN_sc.36	Rod photoreceptor
YM1_RN_sc.37	Rod photoreceptor
YM1_RN_sc.38	Microglia
YM1_RN_sc.39	Rod photoreceptor
YM1_RN_sc.40	Rod photoreceptor
YM1_RN_sc.41	Rod photoreceptor
YM1_RN_sc.43	Rod photoreceptor
YM1_RN_sc.44	Rod photoreceptor
YM1_RN_sc.45	Rod photoreceptor
YM1_RN_sc.47	Rod photoreceptor
YM1_RN_sc.48	Rod photoreceptor
YM1_RN_sc.49	Rod photoreceptor
YM1_RN_sc.50	Rod photoreceptor
YM1_RN_sc.51	Rod photoreceptor
YM1_RN_sc.52	T cell
YM1_RN_sc.53	Rod photoreceptor
YM1_RN_sc.54	Rod photoreceptor
YM1_RN_sc.55	Rod photoreceptor
YM1_RN_sc.57	Rod photoreceptor
YM1_RN_sc.58	Rod photoreceptor
YM1_RN_sc.59	Rod photoreceptor
YM1_RN_sc.60	Rod photoreceptor
YM1_RN_sc.61	Rod photoreceptor
YM1_RN_sc.62	Rod photoreceptor
YM1_RN_sc.63	Microglia
YM1_RN_sc.64	Rod photoreceptor
YM1_RN_sc.65	Rod photoreceptor
YM1_RN_sc.66	Rod photoreceptor
YM1_RN_sc.67	Rod photoreceptor
YM1_RN_sc.68	Rod photoreceptor
YM1_RN_sc.69	Rod photoreceptor
YM1_RN_sc.70	Rod photoreceptor
YM1_RN_sc.71	Rod photoreceptor
YM1_RN_sc.72	Rod photoreceptor
YM1_RN_sc.74	Müller glia cell	Müller glia cell subtype I
YM1_RN_sc.75	Rod photoreceptor
YM1_RN_sc.77	Rod photoreceptor
YM1_RN_sc.78	Rod photoreceptor
YM1_RN_sc.79	Rod photoreceptor
YM1_RN_sc.80	Müller glia cell	Müller glia cell subtype I
YM1_RN_sc.81	Müller glia cell	Müller glia cell subtype II
YM1_RN_sc.82	Rod photoreceptor
YM1_RN_sc.83	Rod photoreceptor
YM1_RN_sc.84	Müller glia cell	Müller glia cell subtype I
YM1_RN_sc.85	Retinal ganglion cell
YM1_RN_sc.86	Rod photoreceptor
YM1_RN_sc.87	Rod photoreceptor
YM1_RN_sc.88	Müller glia cell	Müller glia cell subtype I
YM1_RN_sc.89	Rod photoreceptor
YM1_RN_sc.90	Rod photoreceptor
YM1_RN_sc.91	Müller glia cell	Müller glia cell subtype I
YM1_RN_sc.92	Bipolar cell
YM1_RN_sc.93	Müller glia cell	Müller glia cell subtype I
YM1_RN_sc.94	Rod photoreceptor
YM1_RN_sc.95	Rod photoreceptor
YM1_RN_sc.96	Rod photoreceptor
YM1_RPE_sc.1	Macrophage
YM1_RPE_sc.2	Fibroblast cell
YM1_RPE_sc.3	Fibroblast cell
YM1_RPE_sc.4	Macrophage
YM1_RPE_sc.6	Fibroblast cell
YM1_RPE_sc.7	Fibroblast cell
YM1_RPE_sc.8	Fibroblast cell
YM1_RPE_sc.9	Fibroblast cell
YM1_RPE_sc.11	Fibroblast cell
YM1_RPE_sc.12	Fibroblast cell
YM1_RPE_sc.14	Fibroblast cell
YM1_RPE_sc.15	Macrophage
YM1_RPE_sc.16	Fibroblast cell
YM1_RPE_sc.17	Macrophage
YM1_RPE_sc.18	Fibroblast cell
YM1_RPE_sc.19	Fibroblast cell
YM1_RPE_sc.21	Fibroblast cell
YM1_RPE_sc.22	Macrophage
YM1_RPE_sc.24	Macrophage
YM1_RPE_sc.25	Fibroblast cell
YM1_RPE_sc.26	Fibroblast cell
YM1_RPE_sc.27	Fibroblast cell
YM1_RPE_sc.28	Fibroblast cell
YM1_RPE_sc.29	Fibroblast cell
YM1_RPE_sc.30	Macrophage
YM1_RPE_sc.31	Fibroblast cell
YM1_RPE_sc.32	Fibroblast cell
YM1_RPE_sc.33	Macrophage
YM1_RPE_sc.36	Macrophage
YM1_RPE_sc.37	Fibroblast cell
YM1_RPE_sc.38	Fibroblast cell
YM1_RPE_sc.39	Macrophage
YM1_RPE_sc.41	Retinal pigment epithelium	RPE_2
YM1_RPE_sc.42	Retinal pigment epithelium	RPE_2
YM1_RPE_sc.44	Macrophage
YM1_RPE_sc.45	Macrophage
YM1_RPE_sc.46	Macrophage
YM1_RPE_sc.47	Fibroblast cell
YM1_RPE_sc.48	Macrophage
YM1_RPE_sc.49	Fibroblast cell
YM1_RPE_sc.51	Fibroblast cell
YM1_RPE_sc.52	Fibroblast cell
YM1_RPE_sc.53	Endothelial cell
YM1_RPE_sc.54	Fibroblast cell
YM1_RPE_sc.55	Macrophage
YM1_RPE_sc.57	Macrophage
YM1_RPE_sc.58	Fibroblast cell
YM1_RPE_sc.59	Macrophage
YM1_RPE_sc.60	Fibroblast cell
YM1_RPE_sc.61	Macrophage
YM1_RPE_sc.62	Macrophage
YM1_RPE_sc.63	Fibroblast cell
YM1_RPE_sc.64	Macrophage
YM1_RPE_sc.65	Macrophage
YM1_RPE_sc.66	Fibroblast cell
YM1_RPE_sc.67	Macrophage
YM1_RPE_sc.68	Retinal pigment epithelium	RPE_1
YM1_RPE_sc.69	Fibroblast cell
YM1_RPE_sc.70	Macrophage
YM1_RPE_sc.71	Macrophage
YM1_RPE_sc.72	Macrophage
YM1_RPE_sc.74	Fibroblast cell
YM1_RPE_sc.75	Fibroblast cell
YM1_RPE_sc.77	Fibroblast cell
YM1_RPE_sc.78	Macrophage
YM1_RPE_sc.79	Macrophage
YM1_RPE_sc.80	Fibroblast cell
YM1_RPE_sc.81	B cell
YM1_RPE_sc.83	Macrophage
YM1_RPE_sc.84	Fibroblast cell
YM1_RPE_sc.85	Fibroblast cell
YM1_RPE_sc.86	Fibroblast cell
YM1_RPE_sc.87	T cell
YM1_RPE_sc.88	Retinal pigment epithelium	RPE_1
YM1_RPE_sc.89	Macrophage
YM1_RPE_sc.90	Macrophage
YM1_RPE_sc.91	Fibroblast cell
YM1_RPE_sc.92	B cell
YM1_RPE_sc.93	B cell
YM1_RPE_sc.94	Fibroblast cell
YM1_RPE_sc.96	Fibroblast cell
YM1_RT_sc.1	Bipolar cell
YM1_RT_sc.2	Rod photoreceptor
YM1_RT_sc.3	Rod photoreceptor
YM1_RT_sc.4	Rod photoreceptor
YM1_RT_sc.6	Microglia
YM1_RT_sc.7	Rod photoreceptor
YM1_RT_sc.8	Rod photoreceptor
YM1_RT_sc.9	Rod photoreceptor
YM1_RT_sc.10	Rod photoreceptor
YM1_RT_sc.11	Microglia
YM1_RT_sc.12	Rod photoreceptor
YM1_RT_sc.13	Rod photoreceptor
YM1_RT_sc.14	Rod photoreceptor
YM1_RT_sc.15	Rod photoreceptor
YM1_RT_sc.16	Rod photoreceptor
YM1_RT_sc.17	Microglia
YM1_RT_sc.18	Rod photoreceptor
YM1_RT_sc.19	Rod photoreceptor
YM1_RT_sc.20	Microglia
YM1_RT_sc.21	Rod photoreceptor
YM1_RT_sc.22	Rod photoreceptor
YM1_RT_sc.24	Rod photoreceptor
YM1_RT_sc.25	Rod photoreceptor
YM1_RT_sc.26	Rod photoreceptor
YM1_RT_sc.27	Rod photoreceptor
YM1_RT_sc.28	Rod photoreceptor
YM1_RT_sc.29	Rod photoreceptor
YM1_RT_sc.30	Rod photoreceptor
YM1_RT_sc.32	Microglia
YM1_RT_sc.33	Rod photoreceptor
YM1_RT_sc.35	Rod photoreceptor
YM1_RT_sc.36	Rod photoreceptor
YM1_RT_sc.37	Rod photoreceptor
YM1_RT_sc.38	Rod photoreceptor
YM1_RT_sc.39	Rod photoreceptor
YM1_RT_sc.40	Rod photoreceptor
YM1_RT_sc.41	Rod photoreceptor
YM1_RT_sc.42	Rod photoreceptor
YM1_RT_sc.43	Rod photoreceptor
YM1_RT_sc.44	Rod photoreceptor
YM1_RT_sc.45	Rod photoreceptor
YM1_RT_sc.46	Rod photoreceptor
YM1_RT_sc.47	Rod photoreceptor
YM1_RT_sc.48	Rod photoreceptor
YM1_RT_sc.49	Rod photoreceptor
YM1_RT_sc.50	Rod photoreceptor
YM1_RT_sc.51	Rod photoreceptor
YM1_RT_sc.52	Microglia
YM1_RT_sc.53	Rod photoreceptor
YM1_RT_sc.54	Rod photoreceptor
YM1_RT_sc.55	Rod photoreceptor
YM1_RT_sc.57	Rod photoreceptor
YM1_RT_sc.58	Microglia
YM1_RT_sc.59	Rod photoreceptor
YM1_RT_sc.60	Rod photoreceptor
YM1_RT_sc.62	Rod photoreceptor
YM1_RT_sc.63	Rod photoreceptor
YM1_RT_sc.64	Rod photoreceptor
YM1_RT_sc.65	Rod photoreceptor
YM1_RT_sc.68	Rod photoreceptor
YM1_RT_sc.69	Microglia
YM1_RT_sc.70	Microglia
YM1_RT_sc.71	Microglia
YM1_RT_sc.72	Rod photoreceptor
YM1_RT_sc.73	Rod photoreceptor
YM1_RT_sc.74	Rod photoreceptor
YM1_RT_sc.75	Rod photoreceptor
YM1_RT_sc.77	Rod photoreceptor
YM1_RT_sc.78	Rod photoreceptor
YM1_RT_sc.79	Rod photoreceptor
YM1_RT_sc.80	Rod photoreceptor
YM1_RT_sc.81	Rod photoreceptor
YM1_RT_sc.82	Rod photoreceptor
YM1_RT_sc.83	Microglia
YM1_RT_sc.84	Rod photoreceptor
YM1_RT_sc.85	Rod photoreceptor
YM1_RT_sc.86	Müller glia cell	Müller glia cell subtype II
YM1_RT_sc.87	Bipolar cell
YM1_RT_sc.88	Rod photoreceptor
YM1_RT_sc.89	Müller glia cell	Müller glia cell subtype I
YM1_RT_sc.90	Müller glia cell	Müller glia cell subtype II
YM1_RT_sc.91	Rod photoreceptor
YM1_RT_sc.92	Rod photoreceptor
YM1_RT_sc.93	Bipolar cell
YM1_RT_sc.94	Rod photoreceptor
YM1_RT_sc.95	Rod photoreceptor
YM1_RT_sc.96	Rod photoreceptor
YM1_RV_sc.1	Rod photoreceptor
YM1_RV_sc.2	Müller glia cell	Müller glia cell subtype I
YM1_RV_sc.3	Rod photoreceptor
YM1_RV_sc.4	Müller glia cell	Müller glia cell subtype II
YM1_RV_sc.5	Bipolar cell
YM1_RV_sc.6	Rod photoreceptor
YM1_RV_sc.7	Müller glia cell	Müller glia cell subtype I
YM1_RV_sc.8	Rod photoreceptor
YM1_RV_sc.9	Retinal ganglion cell
YM1_RV_sc.10	Müller glia cell	Müller glia cell subtype I
YM1_RV_sc.11	Rod photoreceptor
YM1_RV_sc.12	Rod photoreceptor
YM1_RV_sc.14	Rod photoreceptor
YM1_RV_sc.15	Rod photoreceptor
YM1_RV_sc.16	Retinal ganglion cell
YM1_RV_sc.17	Rod photoreceptor
YM1_RV_sc.18	Rod photoreceptor
YM1_RV_sc.19	Rod photoreceptor
YM1_RV_sc.20	Bipolar cell
YM1_RV_sc.21	Rod photoreceptor
YM1_RV_sc.22	Rod photoreceptor
YM1_RV_sc.24	Rod photoreceptor
YM1_RV_sc.25	Rod photoreceptor
YM1_RV_sc.27	Rod photoreceptor
YM1_RV_sc.28	Rod photoreceptor
YM1_RV_sc.29	Rod photoreceptor
YM1_RV_sc.31	Rod photoreceptor
YM1_RV_sc.33	Rod photoreceptor
YM1_RV_sc.36	Rod photoreceptor
YM1_RV_sc.37	Rod photoreceptor
YM1_RV_sc.38	Rod photoreceptor
YM1_RV_sc.39	Rod photoreceptor
YM1_RV_sc.40	Rod photoreceptor
YM1_RV_sc.42	Rod photoreceptor
YM1_RV_sc.44	Rod photoreceptor
YM1_RV_sc.47	Rod photoreceptor
YM1_RV_sc.48	Rod photoreceptor
YM1_RV_sc.50	Rod photoreceptor
YM1_RV_sc.51	Bipolar cell
YM1_RV_sc.52	Rod photoreceptor
YM1_RV_sc.53	Rod photoreceptor
YM1_RV_sc.54	Rod photoreceptor
YM1_RV_sc.55	Microglia
YM1_RV_sc.57	Rod photoreceptor
YM1_RV_sc.58	Rod photoreceptor
YM1_RV_sc.59	Rod photoreceptor
YM1_RV_sc.60	Rod photoreceptor
YM1_RV_sc.61	Rod photoreceptor
YM1_RV_sc.62	Rod photoreceptor
YM1_RV_sc.63	Rod photoreceptor
YM1_RV_sc.64	Rod photoreceptor
YM1_RV_sc.65	Rod photoreceptor
YM1_RV_sc.66	Rod photoreceptor
YM1_RV_sc.67	Rod photoreceptor
YM1_RV_sc.68	Rod photoreceptor
YM1_RV_sc.70	Rod photoreceptor
YM1_RV_sc.71	Rod photoreceptor
YM1_RV_sc.72	Rod photoreceptor
YM1_RV_sc.74	Rod photoreceptor
YM1_RV_sc.75	Rod photoreceptor
YM1_RV_sc.77	Rod photoreceptor
YM1_RV_sc.78	Rod photoreceptor
YM1_RV_sc.79	Rod photoreceptor
YM1_RV_sc.80	Rod photoreceptor
YM1_RV_sc.81	Rod photoreceptor
YM1_RV_sc.82	Rod photoreceptor
YM1_RV_sc.83	Rod photoreceptor
YM1_RV_sc.84	Rod photoreceptor
YM1_RV_sc.86	Rod photoreceptor
YM1_RV_sc.88	Rod photoreceptor
YM1_RV_sc.89	Rod photoreceptor
YM1_RV_sc.90	Rod photoreceptor
YM1_RV_sc.91	Rod photoreceptor
YM1_RV_sc.93	Rod photoreceptor
YM1_RV_sc.94	Rod photoreceptor
YM2_RD_sc.1	Rod photoreceptor
YM2_RD_sc.2	Rod photoreceptor
YM2_RD_sc.3	Rod photoreceptor
YM2_RD_sc.4	Rod photoreceptor
YM2_RD_sc.7	Rod photoreceptor
YM2_RD_sc.9	Rod photoreceptor
YM2_RD_sc.10	Müller glia cell	Müller glia cell subtype I
YM2_RD_sc.11	Rod photoreceptor
YM2_RD_sc.12	Rod photoreceptor
YM2_RD_sc.14	Rod photoreceptor
YM2_RD_sc.15	Rod photoreceptor
YM2_RD_sc.16	Rod photoreceptor
YM2_RD_sc.17	Rod photoreceptor
YM2_RD_sc.18	Rod photoreceptor
YM2_RD_sc.19	Rod photoreceptor
YM2_RD_sc.21	Müller glia cell	Müller glia cell subtype I
YM2_RD_sc.22	Rod photoreceptor
YM2_RD_sc.24	Rod photoreceptor
YM2_RD_sc.25	Rod photoreceptor
YM2_RD_sc.26	Bipolar cell
YM2_RD_sc.27	Rod photoreceptor
YM2_RD_sc.28	Rod photoreceptor
YM2_RD_sc.29	Rod photoreceptor
YM2_RD_sc.30	Rod photoreceptor
YM2_RD_sc.31	Rod photoreceptor
YM2_RD_sc.33	Bipolar cell
YM2_RD_sc.36	Müller glia cell	Müller glia cell subtype I
YM2_RD_sc.37	Rod photoreceptor
YM2_RD_sc.38	Rod photoreceptor
YM2_RD_sc.40	Rod photoreceptor
YM2_RD_sc.41	Rod photoreceptor
YM2_RD_sc.42	Bipolar cell
YM2_RD_sc.44	Müller glia cell	Müller glia cell subtype I
YM2_RD_sc.45	Rod photoreceptor
YM2_RD_sc.47	Rod photoreceptor
YM2_RD_sc.48	Microglia
YM2_RD_sc.49	Rod photoreceptor
YM2_RD_sc.50	Rod photoreceptor
YM2_RD_sc.51	Rod photoreceptor
YM2_RD_sc.52	Rod photoreceptor
YM2_RD_sc.54	Rod photoreceptor
YM2_RD_sc.55	Rod photoreceptor
YM2_RD_sc.57	Rod photoreceptor
YM2_RD_sc.58	Rod photoreceptor
YM2_RD_sc.59	Rod photoreceptor
YM2_RD_sc.60	Rod photoreceptor
YM2_RD_sc.61	Rod photoreceptor
YM2_RD_sc.62	Rod photoreceptor
YM2_RD_sc.63	Müller glia cell	Müller glia cell subtype I
YM2_RD_sc.64	Rod photoreceptor
YM2_RD_sc.66	Rod photoreceptor
YM2_RD_sc.67	Microglia
YM2_RD_sc.68	Rod photoreceptor
YM2_RD_sc.70	Rod photoreceptor
YM2_RD_sc.71	Rod photoreceptor
YM2_RD_sc.72	Rod photoreceptor
YM2_RD_sc.74	Rod photoreceptor
YM2_RD_sc.75	Rod photoreceptor
YM2_RD_sc.77	Rod photoreceptor
YM2_RD_sc.79	Rod photoreceptor
YM2_RD_sc.80	Rod photoreceptor
YM2_RD_sc.81	Rod photoreceptor
YM2_RD_sc.82	Rod photoreceptor
YM2_RD_sc.83	Rod photoreceptor
YM2_RD_sc.84	Rod photoreceptor
YM2_RD_sc.86	Rod photoreceptor
YM2_RD_sc.87	Müller glia cell	Müller glia cell subtype I
YM2_RD_sc.88	Rod photoreceptor
YM2_RD_sc.89	Cone photoreceptor
YM2_RD_sc.90	Cone photoreceptor
YM2_RD_sc.91	Cone photoreceptor
YM2_RD_sc.92	Cone photoreceptor
YM2_RD_sc.93	Cone photoreceptor
YM2_RN_sc.1	Rod photoreceptor
YM2_RN_sc.2	Bipolar cell
YM2_RN_sc.3	Rod photoreceptor
YM2_RN_sc.4	Rod photoreceptor
YM2_RN_sc.6	Rod photoreceptor
YM2_RN_sc.7	Rod photoreceptor
YM2_RN_sc.9	Rod photoreceptor
YM2_RN_sc.10	Microglia
YM2_RN_sc.11	Rod photoreceptor
YM2_RN_sc.12	Rod photoreceptor
YM2_RN_sc.14	Rod photoreceptor
YM2_RN_sc.15	Rod photoreceptor
YM2_RN_sc.16	Rod photoreceptor
YM2_RN_sc.17	Rod photoreceptor
YM2_RN_sc.18	Rod photoreceptor
YM2_RN_sc.19	Rod photoreceptor
YM2_RN_sc.20	Rod photoreceptor
YM2_RN_sc.21	Rod photoreceptor
YM2_RN_sc.22	Rod photoreceptor
YM2_RN_sc.24	Rod photoreceptor
YM2_RN_sc.25	Rod photoreceptor
YM2_RN_sc.26	Rod photoreceptor
YM2_RN_sc.27	Bipolar cell
YM2_RN_sc.28	Rod photoreceptor
YM2_RN_sc.29	Rod photoreceptor
YM2_RN_sc.30	Rod photoreceptor
YM2_RN_sc.31	Rod photoreceptor
YM2_RN_sc.32	Rod photoreceptor
YM2_RN_sc.33	Rod photoreceptor
YM2_RN_sc.35	Rod photoreceptor
YM2_RN_sc.36	Rod photoreceptor
YM2_RN_sc.37	Rod photoreceptor
YM2_RN_sc.38	Rod photoreceptor
YM2_RN_sc.39	Rod photoreceptor
YM2_RN_sc.40	Bipolar cell
YM2_RN_sc.41	Rod photoreceptor
YM2_RN_sc.42	Rod photoreceptor
YM2_RN_sc.43	Rod photoreceptor
YM2_RN_sc.44	Rod photoreceptor
YM2_RN_sc.45	Rod photoreceptor
YM2_RN_sc.47	Rod photoreceptor
YM2_RN_sc.48	Rod photoreceptor
YM2_RN_sc.49	Rod photoreceptor
YM2_RN_sc.50	Rod photoreceptor
YM2_RN_sc.51	Müller glia cell	Müller glia cell subtype I
YM2_RN_sc.52	Rod photoreceptor
YM2_RN_sc.53	Rod photoreceptor
YM2_RN_sc.54	Rod photoreceptor
YM2_RN_sc.55	Rod photoreceptor
YM2_RN_sc.57	Rod photoreceptor
YM2_RN_sc.58	Rod photoreceptor
YM2_RN_sc.59	Rod photoreceptor
YM2_RN_sc.60	Rod photoreceptor
YM2_RN_sc.61	Rod photoreceptor
YM2_RN_sc.62	Rod photoreceptor
YM2_RN_sc.64	Rod photoreceptor
YM2_RN_sc.65	Rod photoreceptor
YM2_RN_sc.66	Rod photoreceptor
YM2_RN_sc.67	Rod photoreceptor
YM2_RN_sc.68	Rod photoreceptor
YM2_RN_sc.69	Rod photoreceptor
YM2_RN_sc.70	Rod photoreceptor
YM2_RN_sc.71	Rod photoreceptor
YM2_RN_sc.72	Rod photoreceptor
YM2_RN_sc.73	Rod photoreceptor
YM2_RN_sc.75	Microglia
YM2_RN_sc.77	Rod photoreceptor
YM2_RN_sc.78	Rod photoreceptor
YM2_RN_sc.79	Rod photoreceptor
YM2_RN_sc.80	Bipolar cell
YM2_RN_sc.81	Retinal ganglion cell
YM2_RN_sc.82	Rod photoreceptor
YM2_RN_sc.83	Retinal ganglion cell
YM2_RN_sc.84	Cone photoreceptor
YM2_RN_sc.85	Cone photoreceptor
YM2_RN_sc.86	Rod photoreceptor
YM2_RN_sc.87	Rod photoreceptor
YM2_RN_sc.89	Cone photoreceptor
YM2_RN_sc.90	Retinal ganglion cell
YM2_RN_sc.91	Rod photoreceptor
YM2_RN_sc.92	Retinal ganglion cell
YM2_RN_sc.93	Retinal ganglion cell
YM2_RN_sc.94	Rod photoreceptor
YM2_RN_sc.95	Rod photoreceptor
YM2_RN_sc.96	Rod photoreceptor
YM2_RPE_sc.1	Dendritic cell
YM2_RPE_sc.2	T cell
YM2_RPE_sc.3	B cell
YM2_RPE_sc.4	Macrophage
YM2_RPE_sc.6	Macrophage
YM2_RPE_sc.7	Macrophage
YM2_RPE_sc.8	Macrophage
YM2_RPE_sc.9	Macrophage
YM2_RPE_sc.10	T cell
YM2_RPE_sc.12	T cell
YM2_RPE_sc.16	Endothelial cell
YM2_RPE_sc.17	Fibroblast cell
YM2_RPE_sc.19	Fibroblast cell
YM2_RPE_sc.21	Macrophage
YM2_RPE_sc.22	Macrophage
YM2_RPE_sc.25	Endothelial cell
YM2_RPE_sc.26	Macrophage
YM2_RPE_sc.27	Macrophage
YM2_RPE_sc.28	Fibroblast cell
YM2_RPE_sc.29	Fibroblast cell
YM2_RPE_sc.30	T cell
YM2_RPE_sc.31	T cell
YM2_RPE_sc.32	Macrophage
YM2_RPE_sc.36	Fibroblast cell
YM2_RPE_sc.37	Fibroblast cell
YM2_RPE_sc.38	Endothelial cell
YM2_RPE_sc.40	T cell
YM2_RPE_sc.41	Macrophage
YM2_RPE_sc.44	T cell
YM2_RPE_sc.46	Fibroblast cell
YM2_RPE_sc.47	Macrophage
YM2_RPE_sc.48	Fibroblast cell
YM2_RPE_sc.50	Fibroblast cell
YM2_RPE_sc.51	Macrophage
YM2_RPE_sc.52	T cell
YM2_RPE_sc.53	Dendritic cell
YM2_RPE_sc.54	Macrophage
YM2_RPE_sc.55	Fibroblast cell
YM2_RPE_sc.57	Macrophage
YM2_RPE_sc.58	T cell
YM2_RPE_sc.61	T cell
YM2_RPE_sc.62	T cell
YM2_RPE_sc.66	T cell
YM2_RPE_sc.69	Fibroblast cell
YM2_RPE_sc.71	Macrophage
YM2_RPE_sc.72	Fibroblast cell
YM2_RPE_sc.73	Fibroblast cell
YM2_RPE_sc.74	Macrophage
YM2_RPE_sc.77	Macrophage
YM2_RPE_sc.79	Dendritic cell
YM2_RPE_sc.80	Macrophage
YM2_RPE_sc.82	T cell
YM2_RPE_sc.86	Macrophage
YM2_RPE_sc.87	Fibroblast cell
YM2_RPE_sc.88	Fibroblast cell
YM2_RPE_sc.89	Macrophage
YM2_RPE_sc.90	Dendritic cell
YM2_RPE_sc.91	B cell
YM2_RPE_sc.92	T cell
YM2_RPE_sc.93	T cell
YM2_RPE_sc.96	T cell
YM2_RT_sc.2	Rod photoreceptor
YM2_RT_sc.3	Rod photoreceptor
YM2_RT_sc.4	Microglia
YM2_RT_sc.9	Rod photoreceptor
YM2_RT_sc.10	Rod photoreceptor
YM2_RT_sc.12	Müller glia cell	Müller glia cell subtype II
YM2_RT_sc.14	Rod photoreceptor
YM2_RT_sc.15	Rod photoreceptor
YM2_RT_sc.16	Rod photoreceptor
YM2_RT_sc.25	Rod photoreceptor
YM2_RT_sc.27	Rod photoreceptor
YM2_RT_sc.28	Rod photoreceptor
YM2_RT_sc.29	Müller glia cell	Müller glia cell subtype I
YM2_RT_sc.30	Rod photoreceptor
YM2_RT_sc.31	Rod photoreceptor
YM2_RT_sc.32	Rod photoreceptor
YM2_RT_sc.33	Rod photoreceptor
YM2_RT_sc.34	Rod photoreceptor
YM2_RT_sc.35	Rod photoreceptor
YM2_RT_sc.36	Rod photoreceptor
YM2_RT_sc.37	Rod photoreceptor
YM2_RT_sc.39	Rod photoreceptor
YM2_RT_sc.41	Rod photoreceptor
YM2_RT_sc.42	Rod photoreceptor
YM2_RT_sc.43	Rod photoreceptor
YM2_RT_sc.44	Rod photoreceptor
YM2_RT_sc.45	Microglia
YM2_RT_sc.46	Rod photoreceptor
YM2_RT_sc.47	Rod photoreceptor
YM2_RT_sc.49	Rod photoreceptor
YM2_RT_sc.50	Rod photoreceptor
YM2_RT_sc.51	Rod photoreceptor
YM2_RT_sc.53	Rod photoreceptor
YM2_RT_sc.54	Rod photoreceptor
YM2_RT_sc.55	Rod photoreceptor
YM2_RT_sc.56	Rod photoreceptor
YM2_RT_sc.57	Rod photoreceptor
YM2_RT_sc.58	Rod photoreceptor
YM2_RT_sc.59	Rod photoreceptor
YM2_RT_sc.60	Rod photoreceptor
YM2_RT_sc.61	Rod photoreceptor
YM2_RT_sc.62	Rod photoreceptor
YM2_RT_sc.63	Rod photoreceptor
YM2_RT_sc.64	Müller glia cell	Müller glia cell subtype II
YM2_RT_sc.65	Rod photoreceptor
YM2_RT_sc.66	Rod photoreceptor
YM2_RT_sc.67	Rod photoreceptor
YM2_RT_sc.68	Rod photoreceptor
YM2_RT_sc.70	Microglia
YM2_RT_sc.71	Rod photoreceptor
YM2_RT_sc.72	Retinal ganglion cell
YM2_RT_sc.73	Rod photoreceptor
YM2_RT_sc.74	Rod photoreceptor
YM2_RT_sc.75	Rod photoreceptor
YM2_RT_sc.77	Rod photoreceptor
YM2_RT_sc.78	Rod photoreceptor
YM2_RT_sc.79	Rod photoreceptor
YM2_RT_sc.80	Rod photoreceptor
YM2_RT_sc.81	Müller glia cell	Müller glia cell subtype I
YM2_RT_sc.82	Rod photoreceptor
YM2_RT_sc.83	Müller glia cell	Müller glia cell subtype I
YM2_RT_sc.84	Rod photoreceptor
YM2_RT_sc.86	Rod photoreceptor
YM2_RT_sc.87	Rod photoreceptor
YM2_RT_sc.88	Rod photoreceptor
YM2_RT_sc.89	Müller glia cell	Müller glia cell subtype I
YM2_RT_sc.90	Bipolar cell
YM2_RT_sc.91	Retinal ganglion cell
YM2_RT_sc.92	Müller glia cell	Müller glia cell subtype II
YM2_RT_sc.93	Rod photoreceptor
YM2_RT_sc.94	Rod photoreceptor
YM2_RT_sc.95	Rod photoreceptor
YM2_RT_sc.96	Rod photoreceptor
YM2_RV_sc.1	Rod photoreceptor
YM2_RV_sc.2	Rod photoreceptor
YM2_RV_sc.4	Rod photoreceptor
YM2_RV_sc.6	Microglia
YM2_RV_sc.8	Rod photoreceptor
YM2_RV_sc.9	Rod photoreceptor
YM2_RV_sc.10	Rod photoreceptor
YM2_RV_sc.11	Rod photoreceptor
YM2_RV_sc.14	Rod photoreceptor
YM2_RV_sc.15	Microglia
YM2_RV_sc.16	Rod photoreceptor
YM2_RV_sc.18	Rod photoreceptor
YM2_RV_sc.19	Rod photoreceptor
YM2_RV_sc.21	Rod photoreceptor
YM2_RV_sc.22	Rod photoreceptor
YM2_RV_sc.24	Rod photoreceptor
YM2_RV_sc.25	Bipolar cell
YM2_RV_sc.26	Rod photoreceptor
YM2_RV_sc.29	Rod photoreceptor
YM2_RV_sc.30	Rod photoreceptor
YM2_RV_sc.31	Microglia
YM2_RV_sc.33	Microglia
YM2_RV_sc.35	Rod photoreceptor
YM2_RV_sc.37	Rod photoreceptor
YM2_RV_sc.38	Rod photoreceptor
YM2_RV_sc.39	Rod photoreceptor
YM2_RV_sc.40	Rod photoreceptor
YM2_RV_sc.41	Rod photoreceptor
YM2_RV_sc.42	Rod photoreceptor
YM2_RV_sc.43	Microglia
YM2_RV_sc.44	Rod photoreceptor
YM2_RV_sc.47	Rod photoreceptor
YM2_RV_sc.48	Rod photoreceptor
YM2_RV_sc.50	Rod photoreceptor
YM2_RV_sc.52	Microglia
YM2_RV_sc.54	Rod photoreceptor
YM2_RV_sc.55	Rod photoreceptor
YM2_RV_sc.56	Rod photoreceptor
YM2_RV_sc.57	Bipolar cell
YM2_RV_sc.58	Microglia
YM2_RV_sc.61	Rod photoreceptor
YM2_RV_sc.62	Rod photoreceptor
YM2_RV_sc.63	Rod photoreceptor
YM2_RV_sc.66	Rod photoreceptor
YM2_RV_sc.70	Rod photoreceptor
YM2_RV_sc.71	Rod photoreceptor
YM2_RV_sc.72	Bipolar cell
YM2_RV_sc.73	Rod photoreceptor
YM2_RV_sc.74	Rod photoreceptor
YM2_RV_sc.75	Rod photoreceptor
YM2_RV_sc.78	Rod photoreceptor
YM2_RV_sc.79	Rod photoreceptor
YM2_RV_sc.80	Rod photoreceptor
YM2_RV_sc.81	Rod photoreceptor
YM2_RV_sc.82	Rod photoreceptor
YM2_RV_sc.83	Rod photoreceptor
YM2_RV_sc.84	Rod photoreceptor
YM2_RV_sc.85	Rod photoreceptor
YM2_RV_sc.86	Rod photoreceptor
YM2_RV_sc.88	Microglia
YM2_RV_sc.89	Retinal ganglion cell
YM2_RV_sc.90	Rod photoreceptor
YM2_RV_sc.91	Rod photoreceptor
YM2_RV_sc.92	Microglia
YM2_RV_sc.93	Bipolar cell
YM2_RV_sc.94	Rod photoreceptor
YM2_RV_sc.95	Bipolar cell
YM2_RV_sc.96	Bipolar cell
YM3_RD_sc.4	Rod photoreceptor
YM3_RD_sc.5	Microglia
YM3_RD_sc.7	Rod photoreceptor
YM3_RD_sc.8	Rod photoreceptor
YM3_RD_sc.9	Rod photoreceptor
YM3_RD_sc.11	Rod photoreceptor
YM3_RD_sc.12	Rod photoreceptor
YM3_RD_sc.13	Müller glia cell	Müller glia cell subtype II
YM3_RD_sc.14	Rod photoreceptor
YM3_RD_sc.15	Rod photoreceptor
YM3_RD_sc.16	Bipolar cell
YM3_RD_sc.17	Rod photoreceptor
YM3_RD_sc.18	Rod photoreceptor
YM3_RD_sc.19	Rod photoreceptor
YM3_RD_sc.20	Rod photoreceptor
YM3_RD_sc.21	Retinal ganglion cell
YM3_RD_sc.24	Rod photoreceptor
YM3_RD_sc.25	Rod photoreceptor
YM3_RD_sc.26	Rod photoreceptor
YM3_RD_sc.27	Bipolar cell
YM3_RD_sc.28	Rod photoreceptor
YM3_RD_sc.29	Rod photoreceptor
YM3_RD_sc.30	Rod photoreceptor
YM3_RD_sc.31	Rod photoreceptor
YM3_RD_sc.32	Rod photoreceptor
YM3_RD_sc.35	Bipolar cell
YM3_RD_sc.36	Rod photoreceptor
YM3_RD_sc.37	Rod photoreceptor
YM3_RD_sc.38	Rod photoreceptor
YM3_RD_sc.39	Retinal ganglion cell
YM3_RD_sc.40	Rod photoreceptor
YM3_RD_sc.41	Rod photoreceptor
YM3_RD_sc.42	Rod photoreceptor
YM3_RD_sc.43	Rod photoreceptor
YM3_RD_sc.44	Müller glia cell	Müller glia cell subtype II
YM3_RD_sc.45	Retinal ganglion cell
YM3_RD_sc.46	Müller glia cell	Müller glia cell subtype I
YM3_RD_sc.47	Rod photoreceptor
YM3_RD_sc.48	Rod photoreceptor
YM3_RD_sc.49	Rod photoreceptor
YM3_RD_sc.50	Rod photoreceptor
YM3_RD_sc.51	Rod photoreceptor
YM3_RD_sc.52	Rod photoreceptor
YM3_RD_sc.53	Rod photoreceptor
YM3_RD_sc.54	Bipolar cell
YM3_RD_sc.55	Rod photoreceptor
YM3_RD_sc.56	Rod photoreceptor
YM3_RD_sc.57	Rod photoreceptor
YM3_RD_sc.58	Rod photoreceptor
YM3_RD_sc.59	Rod photoreceptor
YM3_RD_sc.61	Retinal ganglion cell
YM3_RD_sc.62	Rod photoreceptor
YM3_RD_sc.63	Rod photoreceptor
YM3_RD_sc.64	Microglia
YM3_RD_sc.65	Rod photoreceptor
YM3_RD_sc.66	Rod photoreceptor
YM3_RD_sc.67	Rod photoreceptor
YM3_RD_sc.68	Rod photoreceptor
YM3_RD_sc.69	Rod photoreceptor
YM3_RD_sc.71	Rod photoreceptor
YM3_RD_sc.72	Rod photoreceptor
YM3_RD_sc.74	Rod photoreceptor
YM3_RD_sc.75	Rod photoreceptor
YM3_RD_sc.76	Rod photoreceptor
YM3_RD_sc.77	Müller glia cell	Müller glia cell subtype I
YM3_RD_sc.78	Müller glia cell	Müller glia cell subtype II
YM3_RD_sc.79	Rod photoreceptor
YM3_RD_sc.80	Microglia
YM3_RD_sc.81	Rod photoreceptor
YM3_RD_sc.82	Rod photoreceptor
YM3_RD_sc.83	Müller glia cell	Müller glia cell subtype I
YM3_RD_sc.84	Rod photoreceptor
YM3_RD_sc.85	Bipolar cell
YM3_RD_sc.86	Bipolar cell
YM3_RD_sc.87	Rod photoreceptor
YM3_RD_sc.88	Müller glia cell	Müller glia cell subtype I
YM3_RD_sc.89	Rod photoreceptor
YM3_RD_sc.90	Rod photoreceptor
YM3_RD_sc.91	Bipolar cell
YM3_RD_sc.92	Rod photoreceptor
YM3_RD_sc.93	Rod photoreceptor
YM3_RD_sc.95	Rod photoreceptor
YM3_RD_sc.96	Rod photoreceptor
YM3_RN_sc.2	Rod photoreceptor
YM3_RN_sc.4	Bipolar cell
YM3_RN_sc.7	Rod photoreceptor
YM3_RN_sc.8	Müller glia cell	Müller glia cell subtype I
YM3_RN_sc.9	Microglia
YM3_RN_sc.10	Müller glia cell	Müller glia cell subtype I
YM3_RN_sc.12	Rod photoreceptor
YM3_RN_sc.13	Rod photoreceptor
YM3_RN_sc.14	Rod photoreceptor
YM3_RN_sc.15	Rod photoreceptor
YM3_RN_sc.16	Rod photoreceptor
YM3_RN_sc.24	Rod photoreceptor
YM3_RN_sc.25	Rod photoreceptor
YM3_RN_sc.26	Microglia
YM3_RN_sc.27	Rod photoreceptor
YM3_RN_sc.28	Bipolar cell
YM3_RN_sc.29	Rod photoreceptor
YM3_RN_sc.30	Rod photoreceptor
YM3_RN_sc.31	Rod photoreceptor
YM3_RN_sc.32	Rod photoreceptor
YM3_RN_sc.33	Rod photoreceptor
YM3_RN_sc.34	Müller glia cell	Müller glia cell subtype I
YM3_RN_sc.35	Rod photoreceptor
YM3_RN_sc.36	Rod photoreceptor
YM3_RN_sc.37	Rod photoreceptor
YM3_RN_sc.38	Rod photoreceptor
YM3_RN_sc.39	Rod photoreceptor
YM3_RN_sc.40	Rod photoreceptor
YM3_RN_sc.42	Rod photoreceptor
YM3_RN_sc.43	Rod photoreceptor
YM3_RN_sc.44	Bipolar cell
YM3_RN_sc.45	Bipolar cell
YM3_RN_sc.46	Müller glia cell	Müller glia cell subtype I
YM3_RN_sc.47	Rod photoreceptor
YM3_RN_sc.48	Rod photoreceptor
YM3_RN_sc.49	Rod photoreceptor
YM3_RN_sc.50	Rod photoreceptor
YM3_RN_sc.51	Rod photoreceptor
YM3_RN_sc.52	Rod photoreceptor
YM3_RN_sc.53	Bipolar cell
YM3_RN_sc.54	Rod photoreceptor
YM3_RN_sc.55	Rod photoreceptor
YM3_RN_sc.56	Rod photoreceptor
YM3_RN_sc.57	Rod photoreceptor
YM3_RN_sc.58	Rod photoreceptor
YM3_RN_sc.59	Rod photoreceptor
YM3_RN_sc.60	Rod photoreceptor
YM3_RN_sc.61	Bipolar cell
YM3_RN_sc.62	Rod photoreceptor
YM3_RN_sc.63	Müller glia cell	Müller glia cell subtype II
YM3_RN_sc.64	Rod photoreceptor
YM3_RN_sc.65	Rod photoreceptor
YM3_RN_sc.66	Rod photoreceptor
YM3_RN_sc.67	Rod photoreceptor
YM3_RN_sc.68	Rod photoreceptor
YM3_RN_sc.69	Rod photoreceptor
YM3_RN_sc.70	Rod photoreceptor
YM3_RN_sc.71	Rod photoreceptor
YM3_RN_sc.72	Rod photoreceptor
YM3_RN_sc.74	Rod photoreceptor
YM3_RN_sc.75	Rod photoreceptor
YM3_RN_sc.76	Rod photoreceptor
YM3_RN_sc.77	Rod photoreceptor
YM3_RN_sc.78	Rod photoreceptor
YM3_RN_sc.79	Rod photoreceptor
YM3_RN_sc.80	Rod photoreceptor
YM3_RN_sc.81	Müller glia cell	Müller glia cell subtype II
YM3_RN_sc.83	Müller glia cell	Müller glia cell subtype II
YM3_RN_sc.84	Müller glia cell	Müller glia cell subtype II
YM3_RN_sc.86	Rod photoreceptor
YM3_RN_sc.87	Müller glia cell	Müller glia cell subtype II
YM3_RN_sc.88	Müller glia cell	Müller glia cell subtype II
YM3_RN_sc.89	Retinal ganglion cell
YM3_RN_sc.90	Cone photoreceptor
YM3_RN_sc.91	Cone photoreceptor
YM3_RN_sc.92	Cone photoreceptor
YM3_RN_sc.93	Müller glia cell	Müller glia cell subtype I
YM3_RN_sc.94	Müller glia cell	Müller glia cell subtype I
YM3_RN_sc.95	Cone photoreceptor
YM3_RN_sc.96	Müller glia cell	Müller glia cell subtype I
YM3_RPE_sc.2	Macrophage
YM3_RPE_sc.3	Macrophage
YM3_RPE_sc.4	Fibroblast cell
YM3_RPE_sc.5	Fibroblast cell
YM3_RPE_sc.6	Macrophage
YM3_RPE_sc.7	Macrophage
YM3_RPE_sc.9	Macrophage
YM3_RPE_sc.10	Dendritic cell
YM3_RPE_sc.11	Macrophage
YM3_RPE_sc.12	Macrophage
YM3_RPE_sc.13	Macrophage
YM3_RPE_sc.14	Macrophage
YM3_RPE_sc.15	Macrophage
YM3_RPE_sc.16	Macrophage
YM3_RPE_sc.18	Macrophage
YM3_RPE_sc.21	Macrophage
YM3_RPE_sc.22	Fibroblast cell
YM3_RPE_sc.24	Dendritic cell
YM3_RPE_sc.25	Macrophage
YM3_RPE_sc.26	Macrophage
YM3_RPE_sc.27	Dendritic cell
YM3_RPE_sc.29	Macrophage
YM3_RPE_sc.30	Dendritic cell
YM3_RPE_sc.31	Macrophage
YM3_RPE_sc.32	Macrophage
YM3_RPE_sc.33	Mast cell
YM3_RPE_sc.34	Dendritic cell
YM3_RPE_sc.35	Dendritic cell
YM3_RPE_sc.36	Dendritic cell
YM3_RPE_sc.37	Macrophage
YM3_RPE_sc.38	Macrophage
YM3_RPE_sc.39	Macrophage
YM3_RPE_sc.41	Dendritic cell
YM3_RPE_sc.42	Macrophage
YM3_RPE_sc.43	Dendritic cell
YM3_RPE_sc.44	Macrophage
YM3_RPE_sc.45	Macrophage
YM3_RPE_sc.46	B cell
YM3_RPE_sc.48	Macrophage
YM3_RPE_sc.49	T cell
YM3_RPE_sc.50	Macrophage
YM3_RPE_sc.51	Macrophage
YM3_RPE_sc.52	Dendritic cell
YM3_RPE_sc.53	Macrophage
YM3_RPE_sc.54	Macrophage
YM3_RPE_sc.55	Macrophage
YM3_RPE_sc.56	Macrophage
YM3_RPE_sc.57	Granulocyte
YM3_RPE_sc.58	Macrophage
YM3_RPE_sc.59	Macrophage
YM3_RPE_sc.61	Macrophage
YM3_RPE_sc.62	Macrophage
YM3_RPE_sc.63	Macrophage
YM3_RPE_sc.64	Macrophage
YM3_RT_sc.1	Bipolar cell
YM3_RT_sc.2	Rod photoreceptor
YM3_RT_sc.3	Rod photoreceptor
YM3_RT_sc.4	Bipolar cell
YM3_RT_sc.5	Rod photoreceptor
YM3_RT_sc.6	Rod photoreceptor
YM3_RT_sc.7	Rod photoreceptor
YM3_RT_sc.8	Rod photoreceptor
YM3_RT_sc.12	Rod photoreceptor
YM3_RT_sc.13	Rod photoreceptor
YM3_RT_sc.14	Rod photoreceptor
YM3_RT_sc.15	Rod photoreceptor
YM3_RT_sc.16	Rod photoreceptor
YM3_RT_sc.17	Rod photoreceptor
YM3_RT_sc.18	Bipolar cell
YM3_RT_sc.19	Rod photoreceptor
YM3_RT_sc.20	Rod photoreceptor
YM3_RT_sc.21	Rod photoreceptor
YM3_RT_sc.22	Rod photoreceptor
YM3_RT_sc.24	Rod photoreceptor
YM3_RT_sc.25	Rod photoreceptor
YM3_RT_sc.27	Rod photoreceptor
YM3_RT_sc.28	Rod photoreceptor
YM3_RT_sc.30	Rod photoreceptor
YM3_RT_sc.31	Rod photoreceptor
YM3_RT_sc.32	Rod photoreceptor
YM3_RT_sc.33	Rod photoreceptor
YM3_RT_sc.35	Müller glia cell	Müller glia cell subtype I
YM3_RT_sc.36	Rod photoreceptor
YM3_RT_sc.37	Müller glia cell	Müller glia cell subtype I
YM3_RT_sc.38	Rod photoreceptor
YM3_RT_sc.39	Rod photoreceptor
YM3_RT_sc.40	Rod photoreceptor
YM3_RT_sc.41	Rod photoreceptor
YM3_RT_sc.42	Bipolar cell
YM3_RT_sc.43	Rod photoreceptor
YM3_RT_sc.44	Rod photoreceptor
YM3_RT_sc.45	Rod photoreceptor
YM3_RT_sc.46	Rod photoreceptor
YM3_RT_sc.48	Rod photoreceptor
YM3_RT_sc.49	Bipolar cell
YM3_RT_sc.51	Müller glia cell	Müller glia cell subtype I
YM3_RT_sc.52	Rod photoreceptor
YM3_RT_sc.54	Bipolar cell
YM3_RT_sc.55	Bipolar cell
YM3_RT_sc.56	Rod photoreceptor
YM3_RT_sc.57	Müller glia cell	Müller glia cell subtype I
YM3_RT_sc.58	Rod photoreceptor
YM3_RT_sc.59	Rod photoreceptor
YM3_RT_sc.60	Rod photoreceptor
YM3_RT_sc.61	Bipolar cell
YM3_RT_sc.62	Müller glia cell	Müller glia cell subtype I
YM3_RT_sc.63	Rod photoreceptor
YM3_RT_sc.64	Bipolar cell
YM3_RT_sc.65	Rod photoreceptor
YM3_RT_sc.66	Müller glia cell	Müller glia cell subtype I
YM3_RT_sc.67	Rod photoreceptor
YM3_RT_sc.68	Müller glia cell	Müller glia cell subtype II
YM3_RT_sc.69	Rod photoreceptor
YM3_RT_sc.70	Rod photoreceptor
YM3_RT_sc.71	Rod photoreceptor
YM3_RT_sc.72	Rod photoreceptor
YM3_RT_sc.73	Rod photoreceptor
YM3_RT_sc.74	Rod photoreceptor
YM3_RT_sc.75	Rod photoreceptor
YM3_RT_sc.76	Bipolar cell
YM3_RT_sc.77	Rod photoreceptor
YM3_RT_sc.79	Rod photoreceptor
YM3_RT_sc.80	Rod photoreceptor
YM3_RT_sc.81	Cone photoreceptor
YM3_RT_sc.82	Bipolar cell
YM3_RT_sc.83	Rod photoreceptor
YM3_RT_sc.84	Müller glia cell	Müller glia cell subtype I
YM3_RT_sc.85	Rod photoreceptor
YM3_RT_sc.86	Bipolar cell
YM3_RT_sc.87	Rod photoreceptor
YM3_RT_sc.88	Microglia
YM3_RT_sc.89	Müller glia cell	Müller glia cell subtype II
YM3_RT_sc.90	Rod photoreceptor
YM3_RT_sc.92	Rod photoreceptor
YM3_RT_sc.93	Rod photoreceptor
YM3_RT_sc.95	Rod photoreceptor
YM3_RT_sc.96	Rod photoreceptor
YM3_RV_sc.1	Rod photoreceptor
YM3_RV_sc.2	Rod photoreceptor
YM3_RV_sc.3	Rod photoreceptor
YM3_RV_sc.4	Bipolar cell
YM3_RV_sc.5	Rod photoreceptor
YM3_RV_sc.6	Rod photoreceptor
YM3_RV_sc.9	Rod photoreceptor
YM3_RV_sc.10	Rod photoreceptor
YM3_RV_sc.11	Rod photoreceptor
YM3_RV_sc.12	Bipolar cell
YM3_RV_sc.13	Rod photoreceptor
YM3_RV_sc.14	Rod photoreceptor
YM3_RV_sc.15	Bipolar cell
YM3_RV_sc.16	Rod photoreceptor
YM3_RV_sc.17	Bipolar cell
YM3_RV_sc.18	Rod photoreceptor
YM3_RV_sc.19	Rod photoreceptor
YM3_RV_sc.20	Rod photoreceptor
YM3_RV_sc.21	Rod photoreceptor
YM3_RV_sc.22	Rod photoreceptor
YM3_RV_sc.24	Rod photoreceptor
YM3_RV_sc.25	Rod photoreceptor
YM3_RV_sc.26	Rod photoreceptor
YM3_RV_sc.27	Rod photoreceptor
YM3_RV_sc.28	Rod photoreceptor
YM3_RV_sc.29	Rod photoreceptor
YM3_RV_sc.30	Microglia
YM3_RV_sc.31	Rod photoreceptor
YM3_RV_sc.32	Rod photoreceptor
YM3_RV_sc.33	Microglia
YM3_RV_sc.35	Rod photoreceptor
YM3_RV_sc.36	Rod photoreceptor
YM3_RV_sc.37	Rod photoreceptor
YM3_RV_sc.38	Rod photoreceptor
YM3_RV_sc.39	Rod photoreceptor
YM3_RV_sc.40	Rod photoreceptor
YM3_RV_sc.41	Rod photoreceptor
YM3_RV_sc.42	Rod photoreceptor
YM3_RV_sc.43	Rod photoreceptor
YM3_RV_sc.44	Rod photoreceptor
YM3_RV_sc.45	Bipolar cell
YM3_RV_sc.46	Rod photoreceptor
YM3_RV_sc.47	Rod photoreceptor
YM3_RV_sc.48	Rod photoreceptor
YM3_RV_sc.49	Müller glia cell	Müller glia cell subtype I
YM3_RV_sc.50	Bipolar cell
YM3_RV_sc.51	Rod photoreceptor
YM3_RV_sc.52	Microglia
YM3_RV_sc.53	Rod photoreceptor
YM3_RV_sc.54	Rod photoreceptor
YM3_RV_sc.55	Rod photoreceptor
YM3_RV_sc.56	Rod photoreceptor
YM3_RV_sc.57	Rod photoreceptor
YM3_RV_sc.58	Rod photoreceptor
YM3_RV_sc.59	Rod photoreceptor
YM3_RV_sc.60	Rod photoreceptor
YM3_RV_sc.61	Rod photoreceptor
YM3_RV_sc.62	Rod photoreceptor
YM3_RV_sc.63	Rod photoreceptor
YM3_RV_sc.66	Rod photoreceptor
YM3_RV_sc.67	Rod photoreceptor
YM3_RV_sc.68	Microglia
YM3_RV_sc.69	Rod photoreceptor
YM3_RV_sc.70	Rod photoreceptor
YM3_RV_sc.71	Rod photoreceptor
YM3_RV_sc.72	Rod photoreceptor
YM3_RV_sc.73	Bipolar cell
YM3_RV_sc.74	Rod photoreceptor
YM3_RV_sc.75	Rod photoreceptor
YM3_RV_sc.76	Rod photoreceptor
YM3_RV_sc.77	Rod photoreceptor
YM3_RV_sc.78	Rod photoreceptor
YM3_RV_sc.79	Rod photoreceptor
YM3_RV_sc.80	Rod photoreceptor
YM3_RV_sc.81	Retinal ganglion cell
YM3_RV_sc.82	Cone photoreceptor
YM3_RV_sc.83	Müller glia cell	Müller glia cell subtype I
YM3_RV_sc.84	Rod photoreceptor
YM3_RV_sc.85	Rod photoreceptor
YM3_RV_sc.86	Microglia
YM3_RV_sc.87	Rod photoreceptor
YM3_RV_sc.88	Rod photoreceptor
YM3_RV_sc.89	Rod photoreceptor
YM3_RV_sc.90	Rod photoreceptor
YM3_RV_sc.91	Rod photoreceptor
YM3_RV_sc.92	Rod photoreceptor
YM3_RV_sc.93	Rod photoreceptor
YM3_RV_sc.94	Rod photoreceptor
YM3_RV_sc.95	Rod photoreceptor
YM3_RV_sc.96	Rod photoreceptor
YF2_RD_sc.2	Rod photoreceptor
YF2_RD_sc.3	Bipolar cell
YF2_RD_sc.4	Rod photoreceptor
YF2_RD_sc.6	Rod photoreceptor
YF2_RD_sc.7	Rod photoreceptor
YF2_RD_sc.9	Rod photoreceptor
YF2_RD_sc.10	Rod photoreceptor
YF2_RD_sc.11	Rod photoreceptor
YF2_RD_sc.12	Rod photoreceptor
YF2_RD_sc.13	Rod photoreceptor
YF2_RD_sc.14	Rod photoreceptor
YF2_RD_sc.15	Bipolar cell
YF2_RD_sc.16	Rod photoreceptor
YF2_RD_sc.17	Rod photoreceptor
YF2_RD_sc.18	Rod photoreceptor
YF2_RD_sc.19	Bipolar cell
YF2_RD_sc.20	Bipolar cell
YF2_RD_sc.21	Rod photoreceptor
YF2_RD_sc.22	Rod photoreceptor
YF2_RD_sc.24	Rod photoreceptor
YF2_RD_sc.25	Rod photoreceptor
YF2_RD_sc.26	Rod photoreceptor
YF2_RD_sc.27	Bipolar cell
YF2_RD_sc.28	Rod photoreceptor
YF2_RD_sc.29	Rod photoreceptor
YF2_RD_sc.30	Rod photoreceptor
YF2_RD_sc.31	Rod photoreceptor
YF2_RD_sc.32	Rod photoreceptor
YF2_RD_sc.33	Rod photoreceptor
YF2_RD_sc.34	Rod photoreceptor
YF2_RD_sc.35	Microglia
YF2_RD_sc.36	Rod photoreceptor
YF2_RD_sc.37	Rod photoreceptor
YF2_RD_sc.38	Rod photoreceptor
YF2_RD_sc.39	Rod photoreceptor
YF2_RD_sc.40	Müller glia cell	Müller glia cell subtype I
YF2_RD_sc.41	Rod photoreceptor
YF2_RD_sc.42	Retinal ganglion cell
YF2_RD_sc.43	Bipolar cell
YF2_RD_sc.44	Rod photoreceptor
YF2_RD_sc.45	Rod photoreceptor
YF2_RD_sc.47	Rod photoreceptor
YF2_RD_sc.48	Müller glia cell	Müller glia cell subtype I
YF2_RD_sc.49	Rod photoreceptor
YF2_RD_sc.50	Müller glia cell	Müller glia cell subtype I
YF2_RD_sc.51	Rod photoreceptor
YF2_RD_sc.52	Rod photoreceptor
YF2_RD_sc.53	Rod photoreceptor
YF2_RD_sc.54	Rod photoreceptor
YF2_RD_sc.55	Rod photoreceptor
YF2_RD_sc.56	Rod photoreceptor
YF2_RD_sc.57	Rod photoreceptor
YF2_RD_sc.58	Rod photoreceptor
YF2_RD_sc.59	Rod photoreceptor
YF2_RD_sc.60	Rod photoreceptor
YF2_RD_sc.61	Rod photoreceptor
YF2_RD_sc.62	Rod photoreceptor
YF2_RD_sc.63	Rod photoreceptor
YF2_RD_sc.64	Rod photoreceptor
YF2_RD_sc.65	Rod photoreceptor
YF2_RD_sc.66	Rod photoreceptor
YF2_RD_sc.67	Rod photoreceptor
YF2_RD_sc.68	Rod photoreceptor
YF2_RD_sc.69	Rod photoreceptor
YF2_RD_sc.70	Rod photoreceptor
YF2_RD_sc.71	Rod photoreceptor
YF2_RD_sc.72	Rod photoreceptor
YF2_RD_sc.74	Rod photoreceptor
YF2_RD_sc.75	Rod photoreceptor
YF2_RD_sc.76	Microglia
YF2_RD_sc.77	Rod photoreceptor
YF2_RD_sc.78	Rod photoreceptor
YF2_RD_sc.79	Rod photoreceptor
YF2_RD_sc.80	Rod photoreceptor
YF2_RD_sc.81	Cone photoreceptor
YF2_RD_sc.82	Bipolar cell
YF2_RD_sc.83	Cone photoreceptor
YF2_RD_sc.84	Müller glia cell	Müller glia cell subtype I
YF2_RD_sc.85	Bipolar cell
YF2_RD_sc.86	Rod photoreceptor
YF2_RD_sc.87	Rod photoreceptor
YF2_RD_sc.88	Rod photoreceptor
YF2_RD_sc.89	Rod photoreceptor
YF2_RD_sc.91	Cone photoreceptor
YF2_RD_sc.92	Rod photoreceptor
YF2_RD_sc.93	Rod photoreceptor
YF2_RD_sc.94	Rod photoreceptor
YF2_RD_sc.95	Rod photoreceptor
YF2_RD_sc.96	Rod photoreceptor
YF2_RN_sc.1	Rod photoreceptor
YF2_RN_sc.2	Rod photoreceptor
YF2_RN_sc.3	Rod photoreceptor
YF2_RN_sc.4	Rod photoreceptor
YF2_RN_sc.5	Rod photoreceptor
YF2_RN_sc.6	Rod photoreceptor
YF2_RN_sc.7	Müller glia cell	Müller glia cell subtype II
YF2_RN_sc.8	Rod photoreceptor
YF2_RN_sc.9	Rod photoreceptor
YF2_RN_sc.10	Rod photoreceptor
YF2_RN_sc.11	Rod photoreceptor
YF2_RN_sc.13	Rod photoreceptor
YF2_RN_sc.14	Rod photoreceptor
YF2_RN_sc.15	Rod photoreceptor
YF2_RN_sc.16	Rod photoreceptor
YF2_RN_sc.17	Rod photoreceptor
YF2_RN_sc.18	Rod photoreceptor
YF2_RN_sc.19	Rod photoreceptor
YF2_RN_sc.20	Rod photoreceptor
YF2_RN_sc.21	Rod photoreceptor
YF2_RN_sc.22	Rod photoreceptor
YF2_RN_sc.24	Rod photoreceptor
YF2_RN_sc.25	Rod photoreceptor
YF2_RN_sc.26	Rod photoreceptor
YF2_RN_sc.27	Rod photoreceptor
YF2_RN_sc.28	Rod photoreceptor
YF2_RN_sc.30	Rod photoreceptor
YF2_RN_sc.31	Rod photoreceptor
YF2_RN_sc.32	Rod photoreceptor
YF2_RN_sc.33	Rod photoreceptor
YF2_RN_sc.34	Rod photoreceptor
YF2_RN_sc.35	Rod photoreceptor
YF2_RN_sc.36	Rod photoreceptor
YF2_RN_sc.37	Rod photoreceptor
YF2_RN_sc.38	Rod photoreceptor
YF2_RN_sc.39	Rod photoreceptor
YF2_RN_sc.40	Rod photoreceptor
YF2_RN_sc.41	Rod photoreceptor
YF2_RN_sc.42	Rod photoreceptor
YF2_RN_sc.43	Rod photoreceptor
YF2_RN_sc.44	Rod photoreceptor
YF2_RN_sc.45	Rod photoreceptor
YF2_RN_sc.46	Rod photoreceptor
YF2_RN_sc.47	Rod photoreceptor
YF2_RN_sc.48	Rod photoreceptor
YF2_RN_sc.49	Rod photoreceptor
YF2_RN_sc.50	Rod photoreceptor
YF2_RN_sc.51	Rod photoreceptor
YF2_RN_sc.52	Rod photoreceptor
YF2_RN_sc.55	Rod photoreceptor
YF2_RN_sc.56	Rod photoreceptor
YF2_RN_sc.57	Müller glia cell	Müller glia cell subtype II
YF2_RN_sc.58	Rod photoreceptor
YF2_RN_sc.59	Rod photoreceptor
YF2_RN_sc.60	Rod photoreceptor
YF2_RN_sc.61	Müller glia cell	Müller glia cell subtype I
YF2_RN_sc.62	Rod photoreceptor
YF2_RN_sc.63	Rod photoreceptor
YF2_RN_sc.64	Rod photoreceptor
YF2_RN_sc.65	Rod photoreceptor
YF2_RN_sc.66	Rod photoreceptor
YF2_RN_sc.67	Rod photoreceptor
YF2_RN_sc.68	Rod photoreceptor
YF2_RN_sc.69	Rod photoreceptor
YF2_RN_sc.70	Rod photoreceptor
YF2_RN_sc.71	Rod photoreceptor
YF2_RN_sc.72	Müller glia cell	Müller glia cell subtype I
YF2_RN_sc.73	Rod photoreceptor
YF2_RN_sc.74	Rod photoreceptor
YF2_RN_sc.75	Rod photoreceptor
YF2_RN_sc.77	Rod photoreceptor
YF2_RN_sc.78	Rod photoreceptor
YF2_RN_sc.79	Rod photoreceptor
YF2_RN_sc.80	Rod photoreceptor
YF2_RN_sc.81	Müller glia cell	Müller glia cell subtype I
YF2_RN_sc.82	Rod photoreceptor
YF2_RN_sc.83	Rod photoreceptor
YF2_RN_sc.84	Müller glia cell	Müller glia cell subtype I
YF2_RN_sc.85	Rod photoreceptor
YF2_RN_sc.86	Rod photoreceptor
YF2_RN_sc.87	Cone photoreceptor
YF2_RN_sc.88	Müller glia cell	Müller glia cell subtype II
YF2_RN_sc.89	Müller glia cell	Müller glia cell subtype I
YF2_RN_sc.90	Rod photoreceptor
YF2_RN_sc.91	Cone photoreceptor
YF2_RN_sc.92	Müller glia cell	Müller glia cell subtype II
YF2_RN_sc.93	Cone photoreceptor
YF2_RN_sc.94	Rod photoreceptor
YF2_RN_sc.96	Microglia
YF2_RPE_sc.1	B cell
YF2_RPE_sc.2	T cell
YF2_RPE_sc.3	Dendritic cell
YF2_RPE_sc.4	T cell
YF2_RPE_sc.5	T cell
YF2_RPE_sc.6	T cell
YF2_RPE_sc.7	T cell
YF2_RPE_sc.8	T cell
YF2_RPE_sc.9	B cell
YF2_RPE_sc.10	Dendritic cell
YF2_RPE_sc.11	T cell
YF2_RPE_sc.12	T cell
YF2_RPE_sc.13	T cell
YF2_RPE_sc.14	T cell
YF2_RPE_sc.15	T cell
YF2_RPE_sc.16	Dendritic cell
YF2_RPE_sc.17	T cell
YF2_RPE_sc.18	T cell
YF2_RPE_sc.19	T cell
YF2_RPE_sc.20	Endothelial cell
YF2_RPE_sc.21	T cell
YF2_RPE_sc.22	T cell
YF2_RPE_sc.25	T cell
YF2_RPE_sc.26	T cell
YF2_RPE_sc.27	T cell
YF2_RPE_sc.28	T cell
YF2_RPE_sc.29	T cell
YF2_RPE_sc.30	T cell
YF2_RPE_sc.31	T cell
YF2_RPE_sc.32	T cell
YF2_RPE_sc.33	T cell
YF2_RPE_sc.35	T cell
YF2_RPE_sc.36	T cell
YF2_RPE_sc.37	T cell
YF2_RPE_sc.38	T cell
YF2_RPE_sc.39	T cell
YF2_RPE_sc.40	Dendritic cell
YF2_RPE_sc.41	T cell
YF2_RPE_sc.42	Macrophage
YF2_RPE_sc.43	T cell
YF2_RPE_sc.44	T cell
YF2_RPE_sc.45	T cell
YF2_RPE_sc.46	T cell
YF2_RPE_sc.47	B cell
YF2_RPE_sc.48	B cell
YF2_RPE_sc.49	T cell
YF2_RPE_sc.50	T cell
YF2_RPE_sc.51	T cell
YF2_RPE_sc.52	T cell
[truncated: 4,411 more rows]

## Sheet: Cell-type-specific marker
Gene	myAUC	Power	Avgerage difference (log2)	pct.1	pct.2	Cluster
MZB1	1	1	6.60015	1	0.135	B cell
FKBP11	0.999	0.998	5.7711	1	0.14	B cell
SSR4	0.998	0.996	4.17149	1	0.731	B cell
SDC1	0.994	0.988	6.1795	0.991	0.055	B cell
HERPUD1	0.992	0.984	3.63166	1	0.569	B cell
SLAMF7	0.988	0.976	4.54982	0.991	0.05	B cell
SPCS3	0.988	0.976	3.95987	1	0.434	B cell
HSP90B1	0.988	0.976	3.189	1	0.742	B cell
TNFRSF17	0.986	0.972	5.00587	0.991	0.113	B cell
SEC11C	0.986	0.972	3.28202	1	0.686	B cell
TXNDC5	0.984	0.968	4.91049	0.982	0.14	B cell
EAF2	0.983	0.966	5.08408	0.974	0.072	B cell
PPIB	0.982	0.964	2.69534	1	0.691	B cell
PDIA4	0.98	0.96	3.53032	0.991	0.257	B cell
JCHAIN	0.979	0.958	6.09489	1	0.386	B cell
SPCS2	0.979	0.958	2.92877	1	0.516	B cell
BIRC3	0.978	0.956	4.87464	0.974	0.074	B cell
SDF2L1	0.975	0.95	3.80048	0.991	0.167	B cell
TMED3	0.972	0.944	3.50463	0.982	0.202	B cell
SERP1	0.971	0.942	3.29176	0.991	0.41	B cell
CD160	0.97	0.94	5.23471	0.974	0.164	B cell
PRDX4	0.97	0.94	3.24645	0.991	0.371	B cell
ENSMFAG00000002167	0.97	0.94	2.83378	1	0.629	B cell
FKBP2	0.968	0.936	2.97515	1	0.553	B cell
MANF	0.964	0.928	3.33018	0.974	0.236	B cell
ST6GAL1	0.964	0.928	3.02467	0.991	0.142	B cell
SEL1L	0.964	0.928	2.87794	0.991	0.334	B cell
OSTC	0.964	0.928	2.79872	0.991	0.347	B cell
REXO2	0.959	0.918	3.17504	0.974	0.25	B cell
KDELR2	0.959	0.918	3.07959	0.982	0.326	B cell
PRDM1	0.958	0.916	3.54088	0.965	0.12	B cell
EMP3	0.958	0.916	2.59155	1	0.268	B cell
UBE2J1	0.956	0.912	3.11811	0.974	0.241	B cell
CLPTM1L	0.954	0.908	3.16889	0.974	0.323	B cell
ENSMFAG00000000984	0.952	0.904	2.64786	0.991	0.268	B cell
ENSMFAG00000001552	0.951	0.902	2.39569	1	0.615	B cell
EEF1D	0.951	0.902	2.36798	1	0.463	B cell
DDOST	0.95	0.9	2.38186	1	0.582	B cell
SEC61G	0.949	0.898	2.29081	1	0.646	B cell
HLA-E	0.949	0.898	2.28101	1	0.369	B cell
TMBIM6	0.948	0.896	2.73446	0.991	0.739	B cell
CDKN1A	0.947	0.894	3.12398	0.965	0.142	B cell
SSR3	0.947	0.894	3.00279	0.965	0.349	B cell
HM13	0.947	0.894	2.39874	1	0.487	B cell
BTG2	0.945	0.89	2.62567	1	0.463	B cell
TRAM1	0.944	0.888	2.64827	0.991	0.406	B cell
HSPA5	0.944	0.888	2.48812	1	0.619	B cell
ENSMFAG00000036985	0.944	0.888	1.90914	1	0.401	B cell
SELENOM	0.942	0.884	3.31571	0.947	0.206	B cell
TXNIP	0.942	0.884	2.66207	1	0.419	B cell
TPST2	0.94	0.88	3.4646	0.921	0.117	B cell
SAG	0.061	0.878	-8.82866	0.281	0.918	B cell
SLC38A5	0.938	0.876	3.75405	0.895	0.039	B cell
TPT1	0.938	0.876	2.01491	1	0.909	B cell
DNAJC3	0.937	0.874	2.53153	0.982	0.251	B cell
CKB	0.063	0.874	-7.34939	0.509	0.938	B cell
NFKBIA	0.936	0.872	3.0542	1	0.524	B cell
RRBP1	0.936	0.872	2.49681	0.982	0.257	B cell
ENSMFAG00000030347	0.936	0.872	2.05445	1	0.7	B cell
GNGT1	0.064	0.872	-8.73979	0.263	0.913	B cell
DUSP5	0.935	0.87	3.10346	0.991	0.235	B cell
ROM1	0.065	0.87	-8.18769	0.14	0.891	B cell
GNG7	0.934	0.868	3.70981	0.886	0.044	B cell
ENSMFAG00000032199	0.933	0.866	1.68412	1	0.944	B cell
FAM3C	0.932	0.864	2.87963	0.956	0.378	B cell
CLEC2D	0.932	0.864	2.01032	0.93	0.099	B cell
RHO	0.068	0.864	-8.11487	0.289	0.911	B cell
TXNDC11	0.931	0.862	2.4234	0.965	0.229	B cell
RPL35	0.931	0.862	1.65363	1	0.888	B cell
PDE6G	0.069	0.862	-8.13436	0.289	0.908	B cell
CFLAR	0.93	0.86	2.91189	0.921	0.127	B cell
ENSMFAG00000035326	0.929	0.858	3.56029	0.895	0.078	B cell
RCVRN	0.071	0.858	-7.83542	0.395	0.916	B cell
ARF4	0.927	0.854	2.42657	0.974	0.414	B cell
CYBA	0.927	0.854	2.36441	0.991	0.345	B cell
ENSMFAG00000035478	0.927	0.854	1.99618	1	0.719	B cell
RPL37	0.927	0.854	1.66953	1	0.921	B cell
RPS8	0.926	0.852	1.85538	0.991	0.804	B cell
ENSMFAG00000027717	0.926	0.852	1.65935	1	0.903	B cell
GNAT1	0.074	0.852	-7.76009	0.167	0.877	B cell
PDC	0.074	0.852	-7.92626	0.211	0.883	B cell
BTN3A2	0.925	0.85	3.04116	0.912	0.12	B cell
RPN2	0.925	0.85	2.07955	0.982	0.54	B cell
MYDGF	0.925	0.85	1.97025	1	0.617	B cell
GUCA1A	0.075	0.85	-7.50471	0.167	0.877	B cell
LAT2	0.924	0.848	1.88174	0.991	0.548	B cell
ENSMFAG00000018634	0.923	0.846	2.66004	0.877	0.088	B cell
B2M	0.923	0.846	1.88743	0.982	0.342	B cell
RGS2	0.923	0.846	1.81292	1	0.326	B cell
ENSMFAG00000033890	0.923	0.846	1.41224	1	0.924	B cell
PDIA3	0.922	0.844	1.9448	1	0.515	B cell
NRL	0.078	0.844	-7.88315	0.114	0.863	B cell
RPS20	0.921	0.842	1.50835	1	0.919	B cell
TMEM59	0.92	0.84	2.05929	1	0.905	B cell
IFI30	0.92	0.84	1.50827	0.991	0.261	B cell
PSMB9	0.919	0.838	1.80674	0.965	0.167	B cell
AIPL1	0.081	0.838	-7.42667	0.053	0.847	B cell
C12orf57	0.918	0.836	1.96585	1	0.699	B cell
CD63	0.918	0.836	1.79805	1	0.649	B cell
S100A10	0.918	0.836	1.53765	0.991	0.332	B cell
CALR	0.917	0.834	2.23085	1	0.59	B cell
RDH12	0.083	0.834	-7.09271	0.193	0.865	B cell
EDEM1	0.916	0.832	2.926	0.912	0.177	B cell
LMAN2	0.916	0.832	2.56174	0.921	0.225	B cell
ENSMFAG00000030096	0.916	0.832	1.87595	0.974	0.623	B cell
RP1	0.084	0.832	-7.7355	0.079	0.849	B cell
FNDC3B	0.915	0.83	2.89969	0.904	0.137	B cell
EEF1B2	0.915	0.83	1.92475	1	0.65	B cell
SEC61A1	0.914	0.828	2.46663	0.947	0.256	B cell
ENSMFAG00000037250_RPL26	0.914	0.828	1.62285	1	0.807	B cell
ENSMFAG00000038867	0.086	0.828	-6.92332	0.053	0.838	B cell
LMAN1	0.913	0.826	1.98604	0.991	0.528	B cell
CNGB1	0.087	0.826	-7.11902	0.096	0.842	B cell
HDLBP	0.912	0.824	2.15183	0.982	0.48	B cell
ZNF706	0.912	0.824	2.02122	1	0.579	B cell
ZFP36	0.912	0.824	1.93365	1	0.525	B cell
RTBDN	0.088	0.824	-6.82074	0.061	0.834	B cell
ENSMFAG00000042652	0.911	0.822	1.57296	1	0.873	B cell
MAP1B	0.089	0.822	-5.56735	0.219	0.864	B cell
ERLEC1	0.91	0.82	2.09828	0.974	0.503	B cell
ENSMFAG00000041383	0.91	0.82	1.88745	0.991	0.393	B cell
RPS4X	0.91	0.82	1.70577	1	0.832	B cell
ITM2A	0.909	0.818	2.1792	0.921	0.146	B cell
ERGIC3	0.909	0.818	2.07785	0.982	0.544	B cell
ENSMFAG00000037878	0.909	0.818	2.04057	0.982	0.577	B cell
ENSMFAG00000037184	0.909	0.818	1.82465	0.974	0.216	B cell
ENO2	0.091	0.818	-5.16293	0.447	0.897	B cell
PLPP5	0.908	0.816	2.8242	0.877	0.109	B cell
SRPRB	0.908	0.816	2.63077	0.921	0.242	B cell
PRDX1	0.908	0.816	1.6752	0.982	0.318	B cell
TP53INP1	0.907	0.814	2.84485	0.886	0.144	B cell
REEP6	0.093	0.814	-5.90714	0.298	0.875	B cell
ZFP36L2	0.906	0.812	2.286	1	0.4	B cell
ENSMFAG00000021547	0.906	0.812	1.63013	1	0.619	B cell
PIM3	0.905	0.81	2.79274	0.904	0.161	B cell
SFT2D1	0.905	0.81	2.28384	0.974	0.379	B cell
PSMB8	0.905	0.81	2.0526	0.921	0.133	B cell
ENSMFAG00000007166	0.905	0.81	1.5921	1	0.545	B cell
RPL24	0.905	0.81	1.5315	1	0.922	B cell
ENSMFAG00000044507	0.095	0.81	-3.28795	0.868	0.961	B cell
VAMP8	0.904	0.808	1.62969	0.947	0.17	B cell
RPS17	0.904	0.808	1.56815	1	0.881	B cell
RPS15A	0.904	0.808	1.4624	1	0.821	B cell
NCF1	0.904	0.808	1.39296	0.904	0.108	B cell
RPL9	0.904	0.808	1.30132	1	0.928	B cell
CPA3	0.904	0.808	-1.05326	0.895	0.097	B cell
PLEKHB1	0.096	0.808	-5.46708	0.395	0.88	B cell
MAP2	0.097	0.806	-6.32928	0.079	0.821	B cell
NR2E3	0.097	0.806	-6.36799	0.088	0.822	B cell
DNAJB9	0.902	0.804	2.98724	0.868	0.123	B cell
SLC50A1	0.902	0.804	2.39671	0.921	0.212	B cell
SUB1	0.902	0.804	1.8049	1	0.724	B cell
FOSB	0.902	0.804	1.61628	1	0.457	B cell
ENSMFAG00000039531	0.902	0.804	1.46858	1	0.947	B cell
CNGA1	0.098	0.804	-7.56563	0.053	0.816	B cell
PECAM1	0.901	0.802	2.03653	0.895	0.124	B cell
CREB3L2	0.9	0.8	3.80847	0.825	0.051	B cell
ENSMFAG00000018190	0.9	0.8	1.78391	0.965	0.454	B cell
KCNV2	0.1	0.8	-6.5827	0.044	0.809	B cell
ENSMFAG00000036866	0.899	0.798	1.49566	1	0.775	B cell
CTSH	0.899	0.798	1.4624	0.965	0.335	B cell
ENSMFAG00000043631	0.899	0.798	1.31949	1	0.923	B cell
ALDOC	0.101	0.798	-5.8527	0.175	0.837	B cell
DNAJB11	0.898	0.796	2.09849	0.956	0.354	B cell
RPL34	0.898	0.796	1.32912	1	0.917	B cell
PDE6B	0.102	0.796	-5.87815	0.018	0.803	B cell
RAX2	0.102	0.796	-6.30647	0.026	0.802	B cell
LAPTM4A	0.896	0.792	1.98366	0.982	0.407	B cell
SNAP25	0.104	0.792	-6.18166	0.044	0.801	B cell
PRPH2	0.104	0.792	-6.48123	0.044	0.804	B cell
DUSP2	0.895	0.79	2.99497	0.877	0.125	B cell
PCBP4	0.105	0.79	-4.7818	0.43	0.882	B cell
BLNK	0.894	0.788	1.93322	0.895	0.154	B cell
CYTIP	0.894	0.788	1.89922	0.886	0.112	B cell
PRCD	0.106	0.788	-6.08843	0.096	0.809	B cell
PDE6A	0.106	0.788	-6.81063	0.061	0.804	B cell
CKAP4	0.893	0.786	1.93072	0.93	0.283	B cell
ENSMFAG00000046072	0.893	0.786	1.79343	0.939	0.297	B cell
ISG20	0.892	0.784	2.54733	0.842	0.077	B cell
KDELR1	0.892	0.784	1.94456	0.947	0.334	B cell
TMED10	0.892	0.784	1.87851	0.982	0.517	B cell
PROM1	0.108	0.784	-5.943	0.026	0.791	B cell
P4HB	0.89	0.78	1.70998	0.982	0.563	B cell
CTSS	0.89	0.78	1.32595	0.991	0.346	B cell
RPL18A	0.89	0.78	1.27661	1	0.926	B cell
MAK	0.11	0.78	-5.79827	0.026	0.786	B cell
NABP1	0.889	0.778	2.11756	0.868	0.109	B cell
ENSMFAG00000030460	0.889	0.778	1.53986	1	0.674	B cell
STXBP1	0.111	0.778	-4.84544	0.272	0.841	B cell
CXCR4	0.888	0.776	2.19057	0.956	0.24	B cell
ENSMFAG00000035118	0.888	0.776	2.1224	0.912	0.219	B cell
TULP1	0.112	0.776	-6.48525	0.009	0.777	B cell
IFI6	0.887	0.774	2.59464	0.947	0.261	B cell
ENSMFAG00000033137	0.887	0.774	1.69393	0.982	0.548	B cell
RPS16	0.887	0.774	1.26401	1	0.946	B cell
RPS10	0.886	0.772	1.44721	0.991	0.715	B cell
DPEP1	0.885	0.77	4.32055	0.781	0.021	B cell
MAN1A1	0.885	0.77	2.24015	0.886	0.176	B cell
PDE4B	0.885	0.77	1.91038	0.886	0.152	B cell
RPL6	0.885	0.77	1.30079	1	0.862	B cell
CD48	0.885	0.77	1.0895	0.974	0.253	B cell
CAMSAP1	0.115	0.77	-5.16276	0.175	0.817	B cell
ENSMFAG00000003053	0.884	0.768	1.62421	0.939	0.286	B cell
ENSMFAG00000000244	0.884	0.768	1.53457	0.991	0.632	B cell
SELENOS	0.883	0.766	1.72259	0.982	0.565	B cell
KRTCAP2	0.883	0.766	1.64154	0.991	0.714	B cell
IFI27L2	0.883	0.766	1.27877	0.956	0.246	B cell
ENSMFAG00000045190_RPL32	0.883	0.766	1.24703	1	0.929	B cell
NUAK2	0.882	0.764	3.48173	0.816	0.078	B cell
MT2	0.882	0.764	2.47559	1	0.412	B cell
SSR2	0.882	0.764	1.96866	0.921	0.302	B cell
RPS23	0.882	0.764	1.41343	1	0.894	B cell
ENSMFAG00000027932	0.118	0.764	-6.16207	0.026	0.771	B cell
TRABD	0.881	0.762	1.66183	0.947	0.28	B cell
EEF1G	0.881	0.762	1.50158	1	0.754	B cell
GNB1	0.119	0.762	-4.23393	0.64	0.915	B cell
ENSMFAG00000042744	0.88	0.76	1.2649	1	0.899	B cell
ACOT7	0.12	0.76	-5.18245	0.228	0.822	B cell
SAR1A	0.879	0.758	2.79525	0.86	0.183	B cell
SSR1	0.879	0.758	1.63872	0.982	0.439	B cell
RPS6	0.878	0.756	1.25679	1	0.947	B cell
PNOC	0.877	0.754	4.36054	0.772	0.036	B cell
RPL18	0.877	0.754	1.42391	1	0.868	B cell
ENSMFAG00000036404	0.876	0.752	2.47596	0.833	0.128	B cell
ENSMFAG00000041709_RPS26	0.876	0.752	1.1951	1	0.925	B cell
GRN	0.876	0.752	1.00316	0.991	0.397	B cell
ELOVL4	0.124	0.752	-4.43311	0.105	0.796	B cell
IMPG1	0.124	0.752	-5.87283	0.018	0.757	B cell
HLA-DOB	0.875	0.75	3.59983	0.772	0.037	B cell
RPL8	0.875	0.75	1.17854	1	0.94	B cell
ENSMFAG00000011609	0.874	0.748	2.42895	0.956	0.571	B cell
ERP44	0.874	0.748	1.53211	0.982	0.37	B cell
ENSMFAG00000035592	0.872	0.744	2.95936	0.789	0.06	B cell
TSC22D3	0.872	0.744	1.73979	0.974	0.42	B cell
ENSMFAG00000039785	0.872	0.744	1.04316	1	0.946	B cell
DMD	0.128	0.744	-6.29519	0.114	0.776	B cell
ENSMFAG00000041149	0.871	0.742	2.66024	0.798	0.082	B cell
OS9	0.871	0.742	1.46522	0.974	0.55	B cell
ENSMFAG00000003296	0.871	0.742	1.32964	0.991	0.674	B cell
EDEM2	0.87	0.74	2.06255	0.868	0.207	B cell
CD164	0.87	0.74	1.74037	0.939	0.383	B cell
CD3D	0.869	0.738	2.2042	0.833	0.099	B cell
EIF4EBP1	0.869	0.738	1.72281	0.868	0.151	B cell
CDK4	0.869	0.738	1.65193	0.904	0.257	B cell
ENSMFAG00000032324	0.868	0.736	1.86858	0.825	0.103	B cell
RPN1	0.868	0.736	1.79551	0.93	0.354	B cell
NR4A2	0.868	0.736	1.33287	0.982	0.306	B cell
RNASET2	0.868	0.736	1.11029	0.991	0.542	B cell
BST2	0.867	0.734	1.46225	0.886	0.159	B cell
RPL7A	0.867	0.734	1.37934	1	0.856	B cell
ENSMFAG00000045720	0.867	0.734	1.24436	0.991	0.842	B cell
ENSMFAG00000001668	0.866	0.732	1.47079	0.947	0.457	B cell
EDF1	0.865	0.73	1.3525	0.991	0.799	B cell
RPS11	0.865	0.73	1.31476	1	0.837	B cell
ENSMFAG00000030598	0.865	0.73	1.22625	1	0.863	B cell
RPS24	0.865	0.73	1.17111	1	0.798	B cell
RIMS2	0.135	0.73	-6.56081	0.009	0.732	B cell
PPP1R15A	0.864	0.728	1.73752	0.965	0.28	B cell
C12orf45	0.864	0.728	1.66078	0.947	0.335	B cell
ENSMFAG00000002766	0.864	0.728	1.24384	1	0.777	B cell
PCMTD2	0.136	0.728	-3.75464	0.43	0.85	B cell
CHPF	0.863	0.726	2.03133	0.851	0.191	B cell
DAPP1	0.862	0.724	3.39398	0.763	0.067	B cell
ERN1	0.862	0.724	2.31928	0.825	0.142	B cell
VAMP5	0.862	0.724	2.18598	0.825	0.12	B cell
IDH2	0.862	0.724	2.10326	0.833	0.179	B cell
RPLP2	0.862	0.724	1.14423	1	0.813	B cell
RPL31	0.862	0.724	1.08582	1	0.882	B cell
UNC119	0.138	0.724	-4.14275	0.57	0.873	B cell
ST6GALNAC4	0.861	0.722	2.67464	0.763	0.051	B cell
SIT1	0.861	0.722	2.45783	0.763	0.045	B cell
TRIB1	0.861	0.722	2.35239	0.842	0.178	B cell
TTYH1	0.139	0.722	-5.51787	0.07	0.745	B cell
ENSMFAG00000037649	0.86	0.72	2.76031	0.842	0.153	B cell
RPL15	0.86	0.72	1.20918	1	0.933	B cell
RPS21	0.86	0.72	1.18884	1	0.784	B cell
GNAS	0.86	0.72	1.12613	1	0.618	B cell
CCDC69	0.859	0.718	2.50823	0.798	0.095	B cell
MAGT1	0.859	0.718	2.40674	0.807	0.135	B cell
ACP5	0.859	0.718	2.19671	0.833	0.137	B cell
TMED2	0.859	0.718	1.4656	0.965	0.624	B cell
RPL7	0.859	0.718	1.11258	1	0.855	B cell
CARHSP1	0.858	0.716	1.87409	0.798	0.104	B cell
ENSMFAG00000034345	0.858	0.716	1.23923	1	0.781	B cell
IRF4	0.857	0.714	4.19964	0.754	0.079	B cell
SEL1L3	0.857	0.714	1.89836	0.807	0.12	B cell
TNNI2	0.857	0.714	1.87661	0.763	0.053	B cell
REEP5	0.857	0.714	1.79459	0.921	0.289	B cell
AZIN1	0.855	0.71	1.66545	0.912	0.276	B cell
CNPY2	0.855	0.71	1.65536	0.947	0.474	B cell
ENSMFAG00000013211	0.855	0.71	1.48546	0.93	0.305	B cell
NPC2	0.855	0.71	1.07478	1	0.613	B cell
CLEC2B	0.854	0.708	1.52785	0.825	0.115	B cell
ITM2C	0.854	0.708	1.52719	0.991	0.709	B cell
ENSMFAG00000030582	0.854	0.708	1.37883	0.939	0.445	B cell
GNB3	0.146	0.708	-4.45425	0.228	0.812	B cell
CCDC181	0.146	0.708	-5.48971	0.044	0.725	B cell
SEC24A	0.853	0.706	2.62949	0.798	0.133	B cell
PSME2	0.853	0.706	1.44936	0.991	0.505	B cell
CRELD2	0.852	0.704	3.0172	0.728	0.036	B cell
AGA	0.852	0.704	2.09033	0.842	0.212	B cell
SRM	0.852	0.704	2.07663	0.842	0.195	B cell
ENSMFAG00000029971	0.852	0.704	1.47817	0.965	0.617	B cell
CDHR1	0.148	0.704	-5.35021	0.018	0.71	B cell
RPS27L	0.851	0.702	1.59098	0.921	0.334	B cell
GLRX	0.851	0.702	1.39992	0.886	0.238	B cell
ENSMFAG00000007994	0.851	0.702	1.19606	0.965	0.698	B cell
CD81	0.851	0.702	1.09104	0.965	0.418	B cell
SYT1	0.149	0.702	-5.54128	0	0.703	B cell
RASGRP3	0.85	0.7	2.71246	0.763	0.072	B cell
PCMTD1	0.85	0.7	1.78119	0.86	0.211	B cell
ENSMFAG00000014721	0.85	0.7	1.1716	1	0.757	B cell
RPL27	0.85	0.7	1.1105	1	0.929	B cell
SLC38A3	0.15	0.7	-4.65877	0.123	0.739	B cell
DERL2	0.849	0.698	1.58447	0.877	0.311	B cell
ENSMFAG00000044258	0.849	0.698	1.23899	0.991	0.607	B cell
RPS3A	0.849	0.698	1.15711	1	0.881	B cell
RPSA	0.849	0.698	1.12194	1	0.843	B cell
EIF2AK3	0.848	0.696	2.38247	0.746	0.058	B cell
DPM3	0.848	0.696	1.38002	0.956	0.507	B cell
RPL11	0.848	0.696	1.15009	1	0.916	B cell
ADGRE5	0.847	0.694	1.2471	0.825	0.128	B cell
CD79B	0.846	0.692	4.1083	0.702	0.02	B cell
BTG1	0.846	0.692	1.82369	0.974	0.518	B cell
ATP2A3	0.846	0.692	1.47423	0.763	0.068	B cell
COPE	0.846	0.692	1.29353	1	0.732	B cell
ENSMFAG00000030267	0.846	0.692	1.25538	0.974	0.583	B cell
ENSMFAG00000039524	0.846	0.692	1.24197	0.965	0.648	B cell
MLEC	0.845	0.69	1.90943	0.807	0.155	B cell
IGFLR1	0.845	0.69	1.60226	0.842	0.154	B cell
RPL23	0.845	0.69	1.09196	1	0.819	B cell
ENSMFAG00000017006	0.844	0.688	1.67313	0.851	0.303	B cell
NME4	0.844	0.688	1.34786	0.895	0.343	B cell
RPS9	0.844	0.688	1.09578	1	0.887	B cell
CABP4	0.156	0.688	-5.48078	0.061	0.71	B cell
UFM1	0.843	0.686	1.86349	0.86	0.268	B cell
ENSMFAG00000008239	0.843	0.686	1.11131	0.974	0.642	B cell
GUCY2D	0.157	0.686	-4.87554	0.044	0.703	B cell
TNFRSF13B	0.842	0.684	4.57897	0.693	0.017	B cell
ENSMFAG00000046351	0.842	0.684	1.49791	0.886	0.325	B cell
GNB5	0.158	0.684	-3.62984	0.228	0.772	B cell
CLUL1	0.158	0.684	-5.46916	0.026	0.694	B cell
TMEM248	0.841	0.682	1.89329	0.842	0.223	B cell
FCRL5	0.84	0.68	2.37766	0.728	0.055	B cell
MCL1	0.84	0.68	1.97082	0.816	0.152	B cell
ENSMFAG00000017869	0.84	0.68	1.13715	1	0.602	B cell
FAM107B	0.839	0.678	2.41505	0.781	0.112	B cell
HSD17B8	0.839	0.678	1.57864	0.86	0.291	B cell
ENSMFAG00000036456	0.839	0.678	1.44844	0.877	0.305	B cell
ENSMFAG00000020297	0.839	0.678	1.28178	0.965	0.545	B cell
ADD1	0.161	0.678	-3.09358	0.667	0.884	B cell
FAM161A	0.161	0.678	-5.42829	0.088	0.715	B cell
PAIP1	0.838	0.676	1.5923	0.956	0.475	B cell
ENSMFAG00000038096	0.838	0.676	1.40405	0.939	0.465	B cell
EPB41L2	0.162	0.676	-4.1652	0.579	0.85	B cell
GOLGA5	0.837	0.674	1.23135	0.991	0.762	B cell
PEA15	0.163	0.674	-3.34372	0.421	0.816	B cell
C15orf39	0.836	0.672	2.12174	0.763	0.118	B cell
CASP3	0.836	0.672	1.71772	0.833	0.205	B cell
HLA-DPB1	0.836	0.672	1.11878	0.851	0.157	B cell
CPLX4	0.164	0.672	-5.1123	0.079	0.7	B cell
IRF1	0.835	0.67	1.71136	0.798	0.138	B cell
RER1	0.835	0.67	1.33592	0.956	0.554	B cell
GSDMD	0.835	0.67	1.13236	0.789	0.113	B cell
OGT	0.834	0.668	1.37286	0.956	0.442	B cell
RPL5	0.834	0.668	1.14404	1	0.878	B cell
LYZ	0.834	0.668	-1.05326	0.974	0.343	B cell
SEPT4	0.166	0.668	-4.71024	0.123	0.714	B cell
CCDC32	0.833	0.666	1.65706	0.816	0.195	B cell
TMEM134	0.833	0.666	1.54102	0.833	0.212	B cell
TMEM179B	0.833	0.666	1.48135	0.851	0.234	B cell
RAB8A	0.833	0.666	1.46494	0.877	0.281	B cell
POLD4	0.833	0.666	1.18509	0.939	0.342	B cell
ENSMFAG00000042430	0.833	0.666	1.01405	1	0.866	B cell
AGBL5	0.833	0.666	1.00762	0.991	0.779	B cell
PLBD1	0.833	0.666	1.00485	0.807	0.146	B cell
OSBPL1A	0.167	0.666	-5.19242	0.175	0.721	B cell
PIM2	0.832	0.664	2.95312	0.684	0.03	B cell
FUCA2	0.832	0.664	2.30319	0.728	0.08	B cell
RASSF5	0.832	0.664	1.41631	0.772	0.107	B cell
STT3A	0.832	0.664	1.41297	0.86	0.267	B cell
SLC15A2	0.831	0.662	1.51618	0.781	0.142	B cell
SEC13	0.831	0.662	1.30353	0.912	0.361	B cell
SPCS1	0.831	0.662	1.20655	1	0.906	B cell
ENSMFAG00000045819	0.83	0.66	1.63849	0.825	0.259	B cell
TSPAN13	0.829	0.658	1.89102	0.789	0.189	B cell
TMEM138	0.171	0.658	-4.35542	0.149	0.731	B cell
LAPTM4B	0.172	0.656	-4.38311	0.404	0.784	B cell
VTN	0.172	0.656	-5.50025	0.018	0.662	B cell
HSH2D	0.828	0.656	3.38675	0.675	0.026	B cell
ENSMFAG00000032541	0.828	0.656	1.55608	0.868	0.268	B cell
SLC38A10	0.828	0.656	1.27504	0.789	0.157	B cell
RPLP0	0.828	0.656	1.08899	1	0.902	B cell
GPNMB	0.828	0.656	-1.17705	0.789	0.134	B cell
FAIM	0.173	0.654	-3.51054	0.474	0.834	B cell
RDH8	0.173	0.654	-5.3464	0.035	0.669	B cell
NANS	0.827	0.654	1.69113	0.807	0.206	B cell
SESN1	0.827	0.654	1.62017	0.851	0.267	B cell
PYCARD	0.827	0.654	1.23633	0.816	0.166	B cell
C19orf24	0.826	0.652	1.24895	0.912	0.347	B cell
ENSMFAG00000043733	0.825	0.65	1.78106	0.789	0.15	B cell
SLC35B1	0.825	0.65	1.43205	0.93	0.446	B cell
ARFGAP3	0.825	0.65	1.35747	0.842	0.233	B cell
ENSMFAG00000029018	0.825	0.65	1.2981	0.939	0.421	B cell
GMPPB	0.824	0.648	2.42664	0.711	0.083	B cell
NR4A1	0.824	0.648	1.11253	1	0.77	B cell
ATF4	0.824	0.648	1.00506	1	0.879	B cell
IL2RG	0.823	0.646	1.84307	0.754	0.134	B cell
SEPT1	0.823	0.646	1.79616	0.702	0.051	B cell
MAD2L2	0.823	0.646	1.69421	0.816	0.24	B cell
ENSMFAG00000025573	0.823	0.646	1.26482	0.912	0.435	B cell
TUBA1C	0.822	0.644	1.5363	0.772	0.134	B cell
CUTA	0.82	0.64	1.14924	0.982	0.659	B cell
DAD1	0.82	0.64	1.09559	1	0.827	B cell
PSENEN	0.82	0.64	1.08899	0.974	0.593	B cell
GLB1L2	0.181	0.638	-4.86045	0.053	0.658	B cell
BTLA	0.819	0.638	3.58158	0.658	0.029	B cell
BCAS1	0.819	0.638	2.67224	0.658	0.024	B cell
CSRNP1	0.819	0.638	1.20458	0.798	0.17	B cell
GPR155	0.818	0.636	1.83643	0.825	0.234	B cell
MANEA	0.818	0.636	1.19452	0.825	0.227	B cell
TNFRSF14	0.818	0.636	1.1101	0.754	0.108	B cell
TAGAP	0.817	0.634	1.20154	0.789	0.156	B cell
PDCD6	0.817	0.634	1.09055	0.947	0.465	B cell
SLC4A7	0.184	0.632	-4.15311	0.386	0.763	B cell
IQCB1	0.815	0.63	1.73385	0.772	0.168	B cell
ENSMFAG00000008386	0.815	0.63	1.13404	0.886	0.369	B cell
JTB	0.815	0.63	1.09078	0.982	0.74	B cell
ENSMFAG00000039100	0.815	0.63	-1.33417	0.833	0.174	B cell
SNCB	0.186	0.628	-4.49554	0.044	0.647	B cell
PITPNB	0.814	0.628	2.15714	0.842	0.311	B cell
LBHD1	0.814	0.628	1.47715	0.816	0.241	B cell
GRTP1	0.187	0.626	-5.0537	0.07	0.655	B cell
C6orf89	0.813	0.626	1.54464	0.737	0.119	B cell
DERL1	0.812	0.624	2.50506	0.719	0.137	B cell
PSMB10	0.812	0.624	1.40151	0.825	0.233	B cell
HEXB	0.812	0.624	1.13725	0.939	0.48	B cell
TYROBP	0.812	0.624	-1.50475	0.982	0.406	B cell
ABCA4	0.188	0.624	-4.92842	0.026	0.634	B cell
SP100	0.811	0.622	1.67019	0.737	0.12	B cell
EIF2S2	0.811	0.622	1.14256	0.947	0.551	B cell
RTN4	0.189	0.622	-2.85817	0.807	0.889	B cell
ENSMFAG00000030786	0.81	0.62	1.59091	0.728	0.108	B cell
HCLS1	0.81	0.62	1.06716	0.789	0.148	B cell
GLMN	0.19	0.62	-4.93958	0.219	0.698	B cell
TMED9	0.809	0.618	1.4713	0.816	0.274	B cell
MTHFD2	0.809	0.618	1.35785	0.737	0.123	B cell
ENSMFAG00000028033_RPS26	0.809	0.618	1.01917	0.939	0.617	B cell
PIGK	0.808	0.616	1.60463	0.798	0.24	B cell
ENSMFAG00000034295	0.808	0.616	1.27461	0.868	0.368	B cell
CDKN1B	0.808	0.616	1.0057	0.851	0.255	B cell
PLP2	0.807	0.614	1.88073	0.658	0.046	B cell
ENSMFAG00000015746	0.807	0.614	1.17922	0.921	0.447	B cell
NGLY1	0.806	0.612	1.47137	0.816	0.258	B cell
PMEL	0.806	0.612	-1.31047	0.684	0.08	B cell
UCKL1	0.194	0.612	-2.96071	0.588	0.829	B cell
ALG5	0.805	0.61	1.39835	0.781	0.205	B cell
CCL5	0.805	0.61	-2.08241	0.746	0.127	B cell
ALCAM	0.804	0.608	2.29963	0.658	0.064	B cell
NARS2	0.804	0.608	1.9687	0.746	0.177	B cell
CHID1	0.804	0.608	1.9153	0.825	0.361	B cell
DPP7	0.804	0.608	1.16591	0.956	0.511	B cell
USP2	0.196	0.608	-4.31633	0.14	0.668	B cell
UBA5	0.803	0.606	1.43079	0.851	0.337	B cell
TAP1	0.803	0.606	1.17647	0.763	0.165	B cell
SH3D21	0.802	0.604	1.46369	0.702	0.089	B cell
MLANA	0.802	0.604	-1.22188	0.719	0.118	B cell
CXCL8	0.802	0.604	-2.01109	0.93	0.476	B cell
DUSP1	0.801	0.602	1.01704	1	0.898	B cell
ARMC9	0.199	0.602	-3.20594	0.158	0.685	B cell
ENSMFAG00000041386	0.8	0.6	1.98665	0.649	0.051	B cell
ENSMFAG00000045975	0.8	0.6	1.1772	0.711	0.127	B cell
WIPI1	0.799	0.598	2.13629	0.667	0.078	B cell
ENSMFAG00000007971	0.799	0.598	1.6017	0.816	0.349	B cell
RCSD1	0.799	0.598	1.5697	0.728	0.139	B cell
PLCG2	0.799	0.598	1.52244	0.675	0.085	B cell
PLAC8	0.799	0.598	-1.05164	0.816	0.216	B cell
TUSC3	0.201	0.598	-4.38097	0.167	0.665	B cell
FAM57B	0.201	0.598	-4.69631	0.009	0.602	B cell
SYVN1	0.798	0.596	1.73001	0.693	0.119	B cell
MAN1B1	0.798	0.596	1.21374	0.807	0.27	B cell
ENSMFAG00000012114	0.798	0.596	1.02265	0.921	0.488	B cell
SRPRA	0.797	0.594	1.10989	0.886	0.416	B cell
ALDH1A1	0.797	0.594	-1.2165	0.763	0.132	B cell
GMDS	0.796	0.592	2.40168	0.649	0.064	B cell
CALU	0.796	0.592	1.44462	0.825	0.265	B cell
RAPGEF1	0.796	0.592	1.35626	0.772	0.191	B cell
HSD17B10	0.796	0.592	1.25844	0.816	0.287	B cell
PELI1	0.796	0.592	1.21557	0.737	0.158	B cell
COPZ1	0.796	0.592	1.11128	0.956	0.557	B cell
CST3	0.796	0.592	-1.25228	1	0.648	B cell
B4GALT3	0.795	0.59	1.44355	0.798	0.242	B cell
CCND2	0.795	0.59	1.32433	0.737	0.156	B cell
ENSMFAG00000002298	0.795	0.59	1.02786	0.816	0.259	B cell
LTC4S	0.795	0.59	-1.26445	0.816	0.21	B cell
MEIS1	0.205	0.59	-4.81043	0.061	0.616	B cell
FUT8	0.794	0.588	2.32608	0.649	0.078	B cell
ENSMFAG00000030485	0.794	0.588	1.26293	0.825	0.247	B cell
PLCD4	0.206	0.588	-4.11544	0.167	0.664	B cell
PIK3CG	0.793	0.586	1.56295	0.667	0.084	B cell
ADI1	0.793	0.586	1.16329	0.781	0.21	B cell
TM9SF3	0.793	0.586	1.04301	0.851	0.286	B cell
S100A1	0.792	0.584	1.56277	0.667	0.097	B cell
NUDT22	0.792	0.584	1.27329	0.807	0.327	B cell
TMEM70	0.792	0.584	1.2404	0.877	0.43	B cell
TUBB4B	0.208	0.584	-3.25936	0.57	0.797	B cell
MAPKAPK2	0.791	0.582	1.85169	0.719	0.148	B cell
POLR2D	0.79	0.58	1.31333	0.816	0.314	B cell
TM9SF2	0.79	0.58	1.01118	0.842	0.346	B cell
TMEM39A	0.789	0.578	1.58066	0.711	0.154	B cell
ENSMFAG00000041011	0.789	0.578	1.3031	0.772	0.255	B cell
UAP1	0.788	0.576	1.44078	0.781	0.258	B cell
NUDT8	0.788	0.576	1.31033	0.816	0.271	B cell
CSRP1	0.788	0.576	1.08726	0.763	0.19	B cell
ERO1B	0.788	0.576	1.02149	0.772	0.188	B cell
AANAT	0.212	0.576	-2.62155	0.684	0.858	B cell
AGPAT3	0.212	0.576	-3.21453	0.614	0.806	B cell
DEFB119	0.212	0.576	-4.91054	0.009	0.58	B cell
CMA1	0.787	0.574	-1.71871	0.64	0.055	B cell
ABCG4	0.213	0.574	-4.45785	0.018	0.582	B cell
CXCR3	0.786	0.572	1.36917	0.623	0.048	B cell
MGST2	0.786	0.572	1.27392	0.772	0.219	B cell
ENSMFAG00000001318	0.786	0.572	1.04355	0.868	0.385	B cell
TUBA4A	0.786	0.572	1.02652	0.825	0.306	B cell
C1orf162	0.786	0.572	-1.19281	0.781	0.165	B cell
NOC2L	0.214	0.572	-3.43498	0.377	0.76	B cell
SLC17A7	0.214	0.572	-4.67584	0.009	0.576	B cell
MAN2A1	0.785	0.57	2.09026	0.623	0.057	B cell
SELENOH	0.785	0.57	1.12795	0.86	0.373	B cell
ICAM1	0.784	0.568	1.60147	0.649	0.08	B cell
GNL3	0.784	0.568	1.03647	0.798	0.289	B cell
ENSMFAG00000028003	0.784	0.568	1.00103	0.956	0.707	B cell
RNPC3	0.216	0.568	-2.99494	0.377	0.764	B cell
ICAM2	0.783	0.566	2.617	0.614	0.051	B cell
AIF1	0.783	0.566	-1.77326	0.895	0.332	B cell
ARL3	0.217	0.566	-2.91943	0.43	0.758	B cell
LGALSL	0.217	0.566	-3.90704	0.158	0.649	B cell
SPAG6	0.217	0.566	-4.59696	0.018	0.574	B cell
CKS1B	0.782	0.564	1.38237	0.737	0.164	B cell
CLINT1	0.782	0.564	1.31018	0.781	0.232	B cell
MD2	0.781	0.562	2.65932	0.614	0.055	B cell
MAN2B2	0.781	0.562	2.01037	0.623	0.073	B cell
TBC1D10C	0.781	0.562	1.17472	0.632	0.063	B cell
ENSMFAG00000044623	0.781	0.562	1.08929	0.711	0.15	B cell
ENSMFAG00000030186	0.781	0.562	1.07774	0.886	0.493	B cell
OTX2	0.219	0.562	-4.48122	0.158	0.642	B cell
CTBS	0.779	0.558	2.38842	0.623	0.077	B cell
SRP68	0.779	0.558	1.17671	0.851	0.364	B cell
IRF2	0.779	0.558	1.10708	0.728	0.178	B cell
TSPAN3	0.221	0.558	-2.43739	0.763	0.887	B cell
CHD9	0.221	0.558	-2.73062	0.772	0.877	B cell
TDRD7	0.221	0.558	-4.26094	0.132	0.622	B cell
TMEM136	0.221	0.558	-4.26399	0.009	0.562	B cell
TF	0.221	0.558	-7.01511	0.202	0.665	B cell
MGP	0.778	0.556	-2.12855	0.816	0.218	B cell
SSX2IP	0.222	0.556	-4.32979	0.079	0.603	B cell
COMTD1	0.777	0.554	1.29679	0.763	0.262	B cell
MCUR1	0.223	0.554	-2.89422	0.298	0.71	B cell
SAMD7	0.223	0.554	-5.24242	0.018	0.561	B cell
USH2A	0.224	0.552	-5.02453	0.009	0.557	B cell
INPP4A	0.775	0.55	1.12524	0.781	0.249	B cell
BAZ2B	0.225	0.55	-3.43604	0.43	0.75	B cell
RARRES3	0.774	0.548	1.60879	0.605	0.058	B cell
TMED5	0.774	0.548	1.50528	0.763	0.23	B cell
CDKN2C	0.774	0.548	1.15455	0.816	0.35	B cell
BID	0.773	0.546	1.29479	0.675	0.132	B cell
STT3B	0.773	0.546	1.14555	0.816	0.308	B cell
MT1X	0.772	0.544	1.10662	0.763	0.203	B cell
TBC1D9	0.771	0.542	3.0386	0.57	0.036	B cell
YIF1A	0.771	0.542	1.02506	0.886	0.476	B cell
ENSMFAG00000037621	0.229	0.542	-2.35642	0.632	0.841	B cell
SYNE2	0.229	0.542	-3.50806	0.482	0.756	B cell
SLC17A9	0.77	0.54	2.27812	0.605	0.084	B cell
LRRK2	0.77	0.54	1.81905	0.64	0.096	B cell
HSPA13	0.77	0.54	1.625	0.675	0.164	B cell
CHPF2	0.77	0.54	1.38975	0.675	0.143	B cell
APRT	0.77	0.54	1.1189	0.868	0.442	B cell
NBEA	0.23	0.54	-3.11165	0.298	0.695	B cell
ENSMFAG00000001523	0.769	0.538	1.47654	0.728	0.199	B cell
ATG5	0.769	0.538	1.24884	0.728	0.211	B cell
ENSMFAG00000032548	0.768	0.536	1.44302	0.816	0.26	B cell
FAM214A	0.768	0.536	1.23694	0.746	0.25	B cell
CYGB	0.232	0.536	-4.55571	0.079	0.572	B cell
RBBP8	0.233	0.534	-3.8661	0.254	0.658	B cell
CPE	0.233	0.534	-4.45398	0.096	0.581	B cell
PARVB	0.766	0.532	1.78466	0.605	0.084	B cell
KIF22	0.766	0.532	1.06771	0.746	0.246	B cell
JUNB	0.765	0.53	1.71221	0.772	0.264	B cell
CREB3	0.765	0.53	1.08077	0.693	0.189	B cell
C16H17orf62	0.765	0.53	1.05006	0.728	0.214	B cell
ODAPH	0.764	0.528	2.93491	0.561	0.043	B cell
ACAA2	0.764	0.528	1.12879	0.667	0.14	B cell
ENSMFAG00000029998	0.764	0.528	1.10882	0.728	0.241	B cell
PPA1	0.236	0.528	-2.71579	0.667	0.861	B cell
RASSF3	0.763	0.526	1.53865	0.623	0.087	B cell
ENSMFAG00000042475	0.237	0.526	-2.55671	0.684	0.807	B cell
ESRRB	0.237	0.526	-4.63771	0.018	0.536	B cell
FUOM	0.762	0.524	1.88282	0.605	0.088	B cell
CNP	0.762	0.524	1.28109	0.702	0.192	B cell
TYK2	0.762	0.524	1.12853	0.737	0.194	B cell
FAM169A	0.238	0.524	-4.46636	0.018	0.532	B cell
ENSMFAG00000002548	0.761	0.522	1.22056	0.719	0.214	B cell
PCBP3	0.239	0.522	-3.79961	0.035	0.54	B cell
TJP2	0.239	0.522	-4.43015	0.088	0.567	B cell
ATF3	0.76	0.52	1.17222	0.649	0.116	B cell
STX3	0.24	0.52	-3.42938	0.561	0.767	B cell
NEURL1	0.24	0.52	-3.66446	0.114	0.588	B cell
IGSF9	0.24	0.52	-4.38402	0.035	0.542	B cell
ENSMFAG00000002276	0.759	0.518	1.27571	0.596	0.075	B cell
N4BP2L1	0.758	0.516	1.53287	0.596	0.08	B cell
GLG1	0.758	0.516	1.47508	0.693	0.21	B cell
SLC39A7	0.758	0.516	1.13878	0.719	0.222	B cell
ATOX1	0.757	0.514	1.01882	0.991	0.609	B cell
CCDC152	0.757	0.514	-1.37537	0.886	0.34	B cell
INA	0.243	0.514	-4.01229	0.105	0.576	B cell
IFNAR2	0.756	0.512	1.40231	0.614	0.104	B cell
SRSF2	0.756	0.512	1.11909	0.93	0.66	B cell
PGM3	0.756	0.512	1.07496	0.693	0.22	B cell
LSM8	0.756	0.512	1.03546	0.807	0.373	B cell
TTC7A	0.755	0.51	1.26966	0.579	0.067	B cell
TPM4	0.755	0.51	1.06819	0.702	0.205	B cell
PPP2R2B	0.245	0.51	-4.44706	0.018	0.519	B cell
CYSLTR1	0.754	0.508	2.0766	0.553	0.043	B cell
NEDD9	0.754	0.508	1.36392	0.588	0.073	B cell
DPEP2	0.754	0.508	1.3002	0.57	0.057	B cell
ENSMFAG00000031476	0.246	0.508	-1.81319	0.781	0.865	B cell
PRDX2	0.246	0.508	-2.55065	0.526	0.794	B cell
MRPS23	0.246	0.508	-2.66803	0.658	0.834	B cell
AGRP	0.246	0.508	-4.9269	0.018	0.518	B cell
CHST15	0.753	0.506	2.37262	0.553	0.056	B cell
CAMP	0.752	0.504	-1.91624	0.579	0.061	B cell
KDM5B	0.248	0.504	-3.51519	0.333	0.676	B cell
ENSMFAG00000045775	0.751	0.502	1.17728	0.649	0.165	B cell
ENSMFAG00000021078	0.25	0.5	-1.81946	0.833	0.897	B cell
VMO1	0.75	0.5	-1.82182	0.895	0.385	B cell
R3HCC1	0.25	0.5	-2.61629	0.412	0.726	B cell
EPS8	0.25	0.5	-3.57036	0.351	0.667	B cell
PDE6H	0.25	0.5	-7.28128	0.088	0.542	B cell
HYOU1	0.749	0.498	1.55323	0.605	0.115	B cell
CMTM7	0.749	0.498	1.44334	0.561	0.061	B cell
ENSMFAG00000030357	0.749	0.498	1.22964	0.64	0.143	B cell
CACNA1F	0.251	0.498	-2.80139	0.193	0.637	B cell
MTCL1	0.251	0.498	-4.15532	0.088	0.546	B cell
CCDC28B	0.251	0.498	-4.60376	0.123	0.56	B cell
CD55	0.748	0.496	2.22433	0.57	0.09	B cell
BCL2	0.748	0.496	2.11004	0.553	0.055	B cell
STARD5	0.748	0.496	1.88769	0.553	0.062	B cell
PARM1	0.748	0.496	1.24532	0.614	0.112	B cell
ENSMFAG00000021373	0.748	0.496	1.20499	0.693	0.226	B cell
GBA	0.748	0.496	1.14492	0.658	0.175	B cell
PODXL	0.252	0.496	-4.14422	0.298	0.647	B cell
TXNDC17	0.747	0.494	1.03703	0.711	0.232	B cell
MADD	0.253	0.494	-1.88117	0.509	0.74	B cell
MPP4	0.253	0.494	-4.14887	0.009	0.498	B cell
WASF3	0.253	0.494	-4.19398	0.026	0.508	B cell
RUNX2	0.746	0.492	1.31645	0.605	0.104	B cell
ITGB7	0.745	0.49	1.57071	0.535	0.042	B cell
UBALD2	0.745	0.49	1.37902	0.57	0.08	B cell
ATP1A3	0.255	0.49	-3.11374	0.088	0.534	B cell
TBC1D31	0.255	0.49	-4.36464	0.123	0.554	B cell
PHYHD1	0.255	0.49	-4.55282	0.088	0.539	B cell
PYCR1	0.744	0.488	2.41058	0.518	0.038	B cell
ENSMFAG00000039838	0.256	0.488	-2.61908	0.763	0.882	B cell
KIF21A	0.256	0.488	-2.64578	0.307	0.686	B cell
ACSL6	0.256	0.488	-3.91571	0.026	0.502	B cell
PTK2B	0.743	0.486	1.41072	0.544	0.055	B cell
TNS3	0.743	0.486	1.26071	0.596	0.111	B cell
ENSMFAG00000005679	0.743	0.486	1.25545	0.684	0.195	B cell
LPCAT1	0.257	0.486	-3.08113	0.246	0.638	B cell
FRMD4B	0.257	0.486	-4.07731	0.281	0.627	B cell
ARR3	0.257	0.486	-6.99102	0.044	0.509	B cell
CD59	0.742	0.484	1.41584	0.886	0.508	B cell
ACP6	0.741	0.482	1.22673	0.667	0.185	B cell
ELL	0.741	0.482	1.18897	0.553	0.068	B cell
MS4A7	0.741	0.482	-1.76934	0.851	0.357	B cell
PTP4A3	0.259	0.482	-3.13378	0.184	0.587	B cell
DYNC2H1	0.259	0.482	-3.82816	0.105	0.543	B cell
SLC30A7	0.74	0.48	1.31235	0.675	0.203	B cell
SLC1A4	0.74	0.48	1.04488	0.623	0.156	B cell
BZW2	0.26	0.48	-2.59511	0.518	0.735	B cell
ENSMFAG00000003105	0.738	0.476	2.19929	0.518	0.046	B cell
EPHX2	0.265	0.47	-3.52073	0.149	0.574	B cell
SNAP91	0.265	0.47	-3.97571	0.018	0.479	B cell
PDIA6	0.734	0.468	1.76552	0.535	0.073	B cell
DDB1	0.266	0.468	-2.27514	0.605	0.773	B cell
CNNM4	0.266	0.468	-3.71434	0.158	0.553	B cell
RP1L1	0.266	0.468	-4.88349	0	0.468	B cell
SLC24A1	0.266	0.468	-5.48071	0.009	0.474	B cell
TMC6	0.733	0.466	2.30187	0.509	0.047	B cell
MAPK13	0.733	0.466	2.1293	0.526	0.071	B cell
TBC1D19	0.267	0.466	-3.42752	0.044	0.503	B cell
ITGA4	0.732	0.464	1.42895	0.588	0.121	B cell
TIMP1	0.732	0.464	-1.2407	0.702	0.189	B cell
TYRP1	0.732	0.464	-1.48509	0.579	0.132	B cell
NELL2	0.268	0.464	-4.03799	0.07	0.504	B cell
HID1	0.731	0.462	2.10675	0.491	0.033	B cell
ERGIC1	0.731	0.462	1.66569	0.509	0.052	B cell
PQLC3	0.731	0.462	1.0363	0.544	0.077	B cell
RRP1B	0.269	0.462	-2.34163	0.605	0.787	B cell
MARCKSL1	0.73	0.46	1.91383	0.553	0.093	B cell
LRRC49	0.27	0.46	-4.25933	0.044	0.484	B cell
ENSMFAG00000044999	0.729	0.458	1.45565	0.544	0.082	B cell
CLEC4A	0.729	0.458	-1.12396	0.64	0.146	B cell
SLC25A22	0.271	0.458	-2.62173	0.228	0.614	B cell
LIMA1	0.271	0.458	-3.51275	0.219	0.579	B cell
SQSTM1	0.728	0.456	1.00457	0.921	0.539	B cell
ITGAM	0.728	0.456	-1.04718	0.658	0.156	B cell
MGST1	0.272	0.456	-3.16364	0.246	0.604	B cell
BBS5	0.272	0.456	-3.71458	0.193	0.567	B cell
TSPAN7	0.272	0.456	-3.95904	0.123	0.525	B cell
RPGRIP1	0.272	0.456	-4.46532	0.026	0.472	B cell
UBE2G1	0.727	0.454	1.08537	0.684	0.249	B cell
SRA1	0.727	0.454	1.0556	0.711	0.34	B cell
MFGE8	0.273	0.454	-2.20374	0.07	0.509	B cell
ITSN1	0.273	0.454	-4.01001	0.158	0.543	B cell
TFPI2	0.273	0.454	-4.72815	0.009	0.459	B cell
P2RY10	0.726	0.452	2.76379	0.465	0.016	B cell
ORMDL3	0.726	0.452	2.55728	0.5	0.054	B cell
SLC35C1	0.726	0.452	2.40775	0.482	0.037	B cell
ITGA8	0.726	0.452	2.37967	0.614	0.228	B cell
KLHL6	0.726	0.452	2.18267	0.5	0.047	B cell
ARL1	0.726	0.452	1.16144	0.763	0.38	B cell
TXLNA	0.726	0.452	1.14815	0.623	0.188	B cell
LXN	0.726	0.452	-1.05598	0.588	0.112	B cell
FCGR1A	0.726	0.452	-1.54805	0.658	0.162	B cell
IL7	0.725	0.45	1.74295	0.57	0.137	B cell
SCG3	0.275	0.45	-4.727	0	0.45	B cell
PRKD2	0.724	0.448	2.26264	0.482	0.035	B cell
RARRES2	0.276	0.448	-1.96765	0.772	0.85	B cell
HSBP1L1	0.723	0.446	1.27355	0.561	0.112	B cell
MSI1	0.277	0.446	-3.2344	0.018	0.456	B cell
CENPM	0.722	0.444	2.28057	0.518	0.079	B cell
ARSA	0.722	0.444	2.07924	0.526	0.102	B cell
SP140	0.722	0.444	1.63943	0.509	0.06	B cell
BCKDK	0.722	0.444	1.13697	0.693	0.283	B cell
PLOD3	0.722	0.444	1.02647	0.579	0.138	B cell
SERINC4	0.278	0.444	-2.56791	0.096	0.512	B cell
AHI1	0.278	0.444	-2.81886	0.439	0.695	B cell
SV2B	0.278	0.444	-3.85848	0.018	0.453	B cell
MSL3	0.721	0.442	1.55779	0.64	0.204	B cell
TAPBP	0.72	0.44	1.8247	0.5	0.062	B cell
RS1	0.28	0.44	-4.60488	0.009	0.446	B cell
PPFIBP2	0.719	0.438	1.18079	0.509	0.066	B cell
REEP2	0.281	0.438	-3.02877	0.053	0.476	B cell
PCNX1	0.281	0.438	-3.15012	0.289	0.613	B cell
EDC4	0.281	0.438	-3.18244	0.307	0.618	B cell
CCDC88C	0.718	0.436	1.73642	0.474	0.037	B cell
ERAP1	0.718	0.436	1.66825	0.509	0.074	B cell
HTATIP2	0.717	0.434	1.29099	0.579	0.14	B cell
CD163	0.717	0.434	-1.40748	0.702	0.233	B cell
SYP	0.284	0.432	-3.617	0.018	0.442	B cell
AMPH	0.284	0.432	-3.65411	0	0.432	B cell
ANK3	0.284	0.432	-3.8612	0.167	0.53	B cell
KIFC3	0.284	0.432	-4.14135	0.035	0.452	B cell
DRD4	0.284	0.432	-4.45012	0.053	0.466	B cell
CTR9	0.285	0.43	-2.56976	0.518	0.705	B cell
CABP2	0.285	0.43	-4.7061	0	0.431	B cell
IGF1	0.715	0.43	3.46724	0.456	0.032	B cell
INSIG2	0.715	0.43	1.46013	0.658	0.239	B cell
SPATS2	0.715	0.43	1.09432	0.623	0.214	B cell
DUSP10	0.286	0.428	-3.40441	0.184	0.545	B cell
MLLT3	0.714	0.428	2.29753	0.482	0.062	B cell
SIL1	0.714	0.428	1.07943	0.623	0.216	B cell
IGFBP6	0.714	0.428	-1.74769	0.64	0.188	B cell
ENSMFAG00000002138	0.287	0.426	-1.82566	0.535	0.763	B cell
ENSMFAG00000044231	0.713	0.426	1.83825	0.526	0.101	B cell
NKG7	0.713	0.426	-2.40294	0.544	0.096	B cell
ZNF385A	0.288	0.424	-2.77846	0.105	0.49	B cell
ENSMFAG00000043279	0.288	0.424	-2.9663	0.658	0.719	B cell
SLC25A25	0.288	0.424	-3.20878	0.237	0.562	B cell
CALB1	0.288	0.424	-4.71182	0.018	0.434	B cell
CD38	0.712	0.424	2.88133	0.439	0.015	B cell
HIST1H2AE	0.712	0.424	2.14679	0.456	0.033	B cell
SLC35A2	0.712	0.424	1.61844	0.544	0.132	B cell
PDE7A	0.712	0.424	1.04342	0.544	0.112	B cell
SOD2	0.712	0.424	-1.19527	0.939	0.499	B cell
MORN2	0.289	0.422	-2.84441	0.167	0.536	B cell
ENSMFAG00000003875_YPEL	0.289	0.422	-3.16007	0.263	0.569	B cell
SMIM24	0.289	0.422	-3.79906	0	0.423	B cell
ENSMFAG00000043758	0.289	0.422	-4.15439	0.061	0.462	B cell
OGFOD3	0.711	0.422	2.33583	0.465	0.051	B cell
SPATS2L	0.711	0.422	1.78259	0.509	0.092	B cell
ZEB2	0.71	0.42	-1.83507	0.719	0.219	B cell
CLASP2	0.291	0.418	-2.2724	0.351	0.653	B cell
SLC6A6	0.291	0.418	-3.50736	0.053	0.452	B cell
ENSMFAG00000034478	0.709	0.418	1.25274	0.535	0.113	B cell
IMP4	0.709	0.418	1.12122	0.658	0.264	B cell
EGFLAM	0.292	0.416	-4.00461	0.018	0.428	B cell
POU2AF1	0.708	0.416	3.23428	0.421	0.006	B cell
SLC12A4	0.708	0.416	1.2613	0.482	0.065	B cell
GRB10	0.293	0.414	-4.02427	0.07	0.458	B cell
CACNB2	0.293	0.414	-4.27418	0	0.414	B cell
ENSMFAG00000030122	0.707	0.414	1.06917	0.535	0.125	B cell
TRIM36	0.294	0.412	-2.05544	0.211	0.56	B cell
DPEP3	0.706	0.412	4.7485	0.43	0.021	B cell
C9orf116	0.295	0.41	-2.3695	0.184	0.562	B cell
DUSP26	0.295	0.41	-3.86791	0.044	0.436	B cell
TUBB6	0.705	0.41	1.50815	0.491	0.076	B cell
ATP23	0.705	0.41	1.27354	0.526	0.124	B cell
ENSMFAG00000021158	0.296	0.408	-1.89515	0.658	0.785	B cell
TTC8	0.296	0.408	-2.36233	0.132	0.504	B cell
YBX3	0.296	0.408	-3.26242	0.246	0.559	B cell
CA2	0.296	0.408	-3.42914	0.07	0.461	B cell
KCNB1	0.296	0.408	-4.44352	0	0.409	B cell
VAX2	0.297	0.406	-4.02004	0.009	0.411	B cell
NID2	0.703	0.406	2.99975	0.421	0.018	B cell
CCR10	0.703	0.406	2.55621	0.439	0.037	B cell
SLAMF1	0.703	0.406	2.47296	0.43	0.026	B cell
GMPPA	0.703	0.406	1.30096	0.509	0.114	B cell
ZFP36L1	0.703	0.406	-1.83661	0.868	0.434	B cell
AIDA	0.702	0.404	1.0403	0.5	0.093	B cell
DPYSL3	0.299	0.402	-3.43693	0.263	0.551	B cell
ENSMFAG00000014837	0.701	0.402	1.57065	0.482	0.084	B cell
LAT	0.701	0.402	-1.01514	0.561	0.136	B cell
ENSMFAG00000036681	0.3	0.4	-2.26643	0.421	0.654	B cell
AAK1	0.3	0.4	-2.64501	0.307	0.598	B cell
LRTM1	0.958	0.916	6.10009	0.932	0.127	Bipolar cell
MGARP	0.941	0.882	2.33724	0.985	0.466	Bipolar cell
GNAO1	0.939	0.878	4.9856	0.902	0.15	Bipolar cell
TRPM1	0.915	0.83	3.56637	0.854	0.079	Bipolar cell
VSX2	0.913	0.826	4.23011	0.868	0.148	Bipolar cell
ENSMFAG00000039219	0.902	0.804	1.88299	1	0.932	Bipolar cell
CHTF18	0.899	0.798	2.40057	0.893	0.225	Bipolar cell
SNAP25	0.897	0.794	1.90912	0.99	0.78	Bipolar cell
CCDC136	0.89	0.78	5.18132	0.824	0.177	Bipolar cell
CCDC13	0.889	0.778	4.47339	0.839	0.22	Bipolar cell
EFR3A	0.884	0.768	2.32183	0.961	0.567	Bipolar cell
PCP2	0.881	0.762	6.15877	0.902	0.416	Bipolar cell
GABRA1	0.881	0.762	3.77097	0.815	0.145	Bipolar cell
GRIA2	0.88	0.76	4.10604	0.8	0.096	Bipolar cell
CAMK2B	0.873	0.746	5.46283	0.761	0.052	Bipolar cell
ISL1	0.87	0.74	5.24446	0.766	0.087	Bipolar cell
CABP5	0.867	0.734	6.62789	0.815	0.294	Bipolar cell
SLC4A10	0.864	0.728	4.06078	0.756	0.063	Bipolar cell
SNCB	0.852	0.704	1.78994	0.966	0.625	Bipolar cell
BEX1	0.848	0.696	2.04518	0.893	0.442	Bipolar cell
HMGN3	0.843	0.686	1.65905	0.971	0.748	Bipolar cell
PCP4L1	0.842	0.684	5.123	0.761	0.218	Bipolar cell
VDAC1	0.841	0.682	1.62646	0.966	0.701	Bipolar cell
BCL2L13	0.838	0.676	2.14543	0.883	0.461	Bipolar cell
TAGLN3	0.835	0.67	1.60941	0.82	0.306	Bipolar cell
APLP2	0.834	0.668	1.8945	0.956	0.637	Bipolar cell
SYNE1	0.833	0.666	2.86675	0.878	0.526	Bipolar cell
ENSMFAG00000031095	0.832	0.664	1.91565	0.898	0.507	Bipolar cell
ENSMFAG00000003189	0.829	0.658	3.89035	0.712	0.118	Bipolar cell
STMN1	0.827	0.654	2.09852	0.937	0.712	Bipolar cell
RGS16	0.82	0.64	4.23081	0.693	0.113	Bipolar cell
PEBP1	0.819	0.638	1.27793	0.995	0.927	Bipolar cell
CADPS	0.813	0.626	2.56619	0.741	0.168	Bipolar cell
CPLX3	0.811	0.622	3.02959	0.756	0.312	Bipolar cell
MFSD4A	0.81	0.62	2.35164	0.766	0.262	Bipolar cell
KCNMA1	0.807	0.614	3.51004	0.663	0.082	Bipolar cell
APC	0.806	0.612	2.25759	0.766	0.258	Bipolar cell
RASD1	0.805	0.61	3.49411	0.698	0.171	Bipolar cell
SYT4	0.804	0.608	3.5019	0.673	0.112	Bipolar cell
BEX3	0.803	0.606	1.77138	0.815	0.371	Bipolar cell
PCP4	0.798	0.596	1.89104	0.868	0.566	Bipolar cell
ENSMFAG00000044001	0.795	0.59	2.06953	0.805	0.429	Bipolar cell
GABRR1	0.792	0.584	4.61717	0.6	0.034	Bipolar cell
FAM171B	0.792	0.584	2.3149	0.751	0.291	Bipolar cell
PCBP3	0.789	0.578	1.64458	0.868	0.519	Bipolar cell
SLC1A7	0.788	0.576	2.36565	0.776	0.329	Bipolar cell
ENSMFAG00000003936	0.785	0.57	1.82587	0.946	0.751	Bipolar cell
ADGRL2	0.784	0.568	2.58773	0.663	0.171	Bipolar cell
ROGDI	0.781	0.562	1.39595	0.912	0.664	Bipolar cell
TMEM215	0.777	0.554	3.34457	0.556	0.004	Bipolar cell
GPR179	0.776	0.552	4.75993	0.561	0.017	Bipolar cell
ENSMFAG00000035858	0.776	0.552	3.90221	0.615	0.112	Bipolar cell
CRMP1	0.773	0.546	2.6335	0.644	0.161	Bipolar cell
SYT1	0.773	0.546	1.05077	0.951	0.682	Bipolar cell
CNTN4	0.772	0.544	4.41462	0.571	0.046	Bipolar cell
CPE	0.772	0.544	1.55866	0.863	0.563	Bipolar cell
SMTN	0.77	0.54	3.28527	0.59	0.09	Bipolar cell
ATP1A3	0.769	0.538	1.3661	0.868	0.515	Bipolar cell
SYNE2	0.231	0.538	-3.20914	0.459	0.761	Bipolar cell
TMEM196	0.768	0.536	3.66461	0.576	0.068	Bipolar cell
LNP1	0.767	0.534	2.84188	0.629	0.165	Bipolar cell
DST	0.767	0.534	1.44672	0.941	0.767	Bipolar cell
TTYH1	0.767	0.534	1.14454	0.971	0.726	Bipolar cell
DPYSL2	0.764	0.528	1.45103	0.805	0.392	Bipolar cell
SPCS1	0.764	0.528	1.22799	0.971	0.906	Bipolar cell
ANK3	0.764	0.528	1.15431	0.883	0.512	Bipolar cell
SNRPN	0.761	0.522	1.12801	0.937	0.692	Bipolar cell
TSPAN13	0.76	0.52	2.42079	0.634	0.186	Bipolar cell
RAP1GAP	0.759	0.518	3.90688	0.585	0.118	Bipolar cell
USP11	0.757	0.514	1.55044	0.79	0.444	Bipolar cell
AIPL1	0.243	0.514	-2.67869	0.898	0.831	Bipolar cell
BEX2	0.754	0.508	1.32318	0.868	0.511	Bipolar cell
PDE6A	0.246	0.508	-3.06597	0.698	0.793	Bipolar cell
RCVRN	0.25	0.5	-2.37605	1	0.904	Bipolar cell
PLXDC1	0.748	0.496	2.60801	0.629	0.213	Bipolar cell
PDC	0.252	0.496	-2.28807	1	0.866	Bipolar cell
RP1	0.253	0.494	-2.6554	0.927	0.833	Bipolar cell
CLSTN3	0.746	0.492	2.91001	0.556	0.095	Bipolar cell
ABCA4	0.256	0.488	-2.75507	0.263	0.635	Bipolar cell
RAB3A	0.743	0.486	1.15615	0.78	0.418	Bipolar cell
EDIL3	0.74	0.48	4.01342	0.541	0.106	Bipolar cell
CABP4	0.26	0.48	-3.00258	0.473	0.706	Bipolar cell
GUCA1A	0.261	0.478	-2.42623	0.98	0.86	Bipolar cell
PDE6G	0.263	0.474	-2.71134	1	0.894	Bipolar cell
CCDC112	0.736	0.472	2.76341	0.605	0.231	Bipolar cell
DLG2	0.731	0.462	3.68047	0.483	0.032	Bipolar cell
ZNF385B	0.731	0.462	1.73699	0.717	0.344	Bipolar cell
SYBU	0.73	0.46	3.49666	0.517	0.09	Bipolar cell
QPCT	0.729	0.458	4.54078	0.502	0.078	Bipolar cell
CLTB	0.729	0.458	2.95833	0.566	0.169	Bipolar cell
SAG	0.271	0.458	-2.5347	1	0.904	Bipolar cell
VAMP2	0.727	0.454	1.04448	0.839	0.539	Bipolar cell
GNAT1	0.273	0.454	-2.40304	1	0.86	Bipolar cell
GNGT1	0.273	0.454	-2.55166	1	0.898	Bipolar cell
ST18	0.726	0.452	4.70473	0.468	0.026	Bipolar cell
SERPINI1	0.726	0.452	1.60479	0.698	0.361	Bipolar cell
ROM1	0.274	0.452	-2.28971	0.995	0.874	Bipolar cell
RHO	0.275	0.45	-2.52762	1	0.897	Bipolar cell
CNGB1	0.276	0.448	-2.69859	0.951	0.825	Bipolar cell
HPCA	0.719	0.438	3.77625	0.444	0.008	Bipolar cell
OTX2	0.719	0.438	1.00808	0.873	0.626	Bipolar cell
PLEKHB1	0.281	0.438	-2.06956	0.946	0.869	Bipolar cell
REEP6	0.282	0.436	-2.48456	0.971	0.861	Bipolar cell
NRL	0.282	0.436	-2.67627	0.976	0.845	Bipolar cell
AHI1	0.284	0.432	-2.25395	0.459	0.698	Bipolar cell
RTBDN	0.284	0.432	-2.25729	0.932	0.817	Bipolar cell
NSG1	0.716	0.432	3.31601	0.615	0.252	Bipolar cell
ARHGAP21	0.715	0.43	1.69535	0.659	0.324	Bipolar cell
KCNV2	0.286	0.428	-2.67708	0.849	0.793	Bipolar cell
FAIM2	0.714	0.428	1.90104	0.61	0.23	Bipolar cell
PGRMC1	0.714	0.428	1.29658	0.81	0.541	Bipolar cell
KCNH2	0.713	0.426	3.98677	0.483	0.089	Bipolar cell
NDNF	0.712	0.424	2.95691	0.449	0.032	Bipolar cell
TSHB	0.708	0.416	5.83624	0.473	0.09	Bipolar cell
CA10	0.708	0.416	2.81589	0.439	0.032	Bipolar cell
TMEM59L	0.708	0.416	1.77013	0.659	0.357	Bipolar cell
EPS8	0.293	0.414	-2.74051	0.429	0.669	Bipolar cell
CACNA1G	0.707	0.414	4.17975	0.444	0.045	Bipolar cell
MAP1LC3A	0.706	0.412	1.02264	0.883	0.648	Bipolar cell
RDH12	0.295	0.41	-1.91877	0.985	0.849	Bipolar cell
KIF5C	0.705	0.41	2.81024	0.517	0.155	Bipolar cell
ENSMFAG00000030105	0.705	0.41	2.0831	0.546	0.188	Bipolar cell
ARL2	0.704	0.408	1.04946	0.873	0.713	Bipolar cell
TCF4	0.703	0.406	1.36994	0.644	0.314	Bipolar cell
BAZ2B	0.298	0.404	-1.59238	0.537	0.751	Bipolar cell
ATP2B1	0.702	0.404	1.00741	0.824	0.623	Bipolar cell
RD3L	0.701	0.402	2.38652	0.541	0.197	Bipolar cell
FSTL5	0.701	0.402	1.56038	0.6	0.243	Bipolar cell
YWHAG	0.701	0.402	1.28228	0.717	0.41	Bipolar cell
GNAT2	1	1	6.07604	1	0.22	Cone photoreceptor
ARR3	1	1	5.95017	1	0.482	Cone photoreceptor
PDE6H	1	1	5.5786	1	0.517	Cone photoreceptor
GNGT2	1	1	5.56151	1	0.265	Cone photoreceptor
EPHX2	1	1	4.75237	1	0.551	Cone photoreceptor
GUCA1C	0.997	0.994	6.03287	0.996	0.342	Cone photoreceptor
ENSMFAG00000039838	0.997	0.994	2.89076	1	0.876	Cone photoreceptor
GNB3	0.997	0.994	2.76282	1	0.794	Cone photoreceptor
GRK7	0.987	0.974	4.7478	0.978	0.045	Cone photoreceptor
LBH	0.987	0.974	4.05376	0.991	0.132	Cone photoreceptor
OPN1LW	0.984	0.968	6.61912	0.996	0.357	Cone photoreceptor
CNGB3	0.983	0.966	3.80768	0.978	0.056	Cone photoreceptor
PDE6C	0.98	0.96	4.14644	0.964	0.02	Cone photoreceptor
RXRG	0.977	0.954	3.22218	0.987	0.166	Cone photoreceptor
CALB1	0.977	0.954	3.10484	1	0.406	Cone photoreceptor
GUCA1A	0.975	0.95	1.66275	1	0.859	Cone photoreceptor
GPX4	0.974	0.948	2.00089	1	0.814	Cone photoreceptor
PPA1	0.973	0.946	2.08126	1	0.852	Cone photoreceptor
KCNB2	0.967	0.934	4.24944	0.942	0.029	Cone photoreceptor
ENSMFAG00000044694	0.964	0.928	1.66804	1	0.925	Cone photoreceptor
NPTX1	0.962	0.924	4.21382	0.933	0.03	Cone photoreceptor
WWC1	0.962	0.924	4.13799	0.946	0.095	Cone photoreceptor
SIX6	0.961	0.922	3.35418	0.955	0.135	Cone photoreceptor
ENSMFAG00000027932	0.961	0.922	2.0288	1	0.749	Cone photoreceptor
RAMP3	0.959	0.918	3.12201	0.96	0.143	Cone photoreceptor
ATP5I	0.954	0.908	1.74364	1	0.923	Cone photoreceptor
RBP4	0.952	0.904	1.93621	0.933	0.088	Cone photoreceptor
KCNMA1	0.95	0.9	2.61139	0.942	0.071	Cone photoreceptor
SERPINF1	0.944	0.888	1.90596	1	0.546	Cone photoreceptor
LCN2	0.942	0.884	2.43861	0.969	0.233	Cone photoreceptor
CKB	0.942	0.884	1.22661	1	0.928	Cone photoreceptor
MDH2	0.937	0.874	1.75334	1	0.752	Cone photoreceptor
PDLIM1	0.936	0.872	3.0485	0.915	0.102	Cone photoreceptor
TMEM159	0.936	0.872	2.60561	0.924	0.104	Cone photoreceptor
DZIP3	0.936	0.872	2.22157	0.942	0.132	Cone photoreceptor
COX1	0.936	0.872	1.83253	1	0.771	Cone photoreceptor
RS1	0.935	0.87	2.0539	1	0.418	Cone photoreceptor
ND5	0.934	0.868	1.87832	1	0.914	Cone photoreceptor
MYLK	0.933	0.866	2.94841	0.901	0.094	Cone photoreceptor
VOPP1	0.932	0.864	2.18889	0.996	0.532	Cone photoreceptor
ENSMFAG00000031095	0.931	0.862	1.89463	1	0.503	Cone photoreceptor
TGFB2	0.929	0.858	2.42793	0.915	0.101	Cone photoreceptor
ND6	0.928	0.856	1.82393	1	0.839	Cone photoreceptor
TUBA4A	0.927	0.854	2.23991	0.969	0.291	Cone photoreceptor
ETFA	0.924	0.848	2.04039	0.978	0.358	Cone photoreceptor
ERMAP	0.923	0.846	1.78492	0.928	0.152	Cone photoreceptor
RAB41	0.922	0.844	3.69538	0.888	0.111	Cone photoreceptor
ENSMFAG00000031476	0.922	0.844	1.52143	1	0.859	Cone photoreceptor
PGP	0.92	0.84	2.26734	0.933	0.194	Cone photoreceptor
AANAT	0.92	0.84	1.39823	1	0.85	Cone photoreceptor
MCF2	0.919	0.838	3.10991	0.87	0.058	Cone photoreceptor
ZNRF2	0.917	0.834	2.14721	0.892	0.113	Cone photoreceptor
MAP1B	0.917	0.834	1.38971	1	0.847	Cone photoreceptor
PAQR4	0.913	0.826	1.83997	0.955	0.244	Cone photoreceptor
ATP1A1	0.912	0.824	1.6449	0.991	0.424	Cone photoreceptor
HIST3H2A	0.911	0.822	1.99551	0.964	0.311	Cone photoreceptor
ITM2C	0.91	0.82	1.57957	1	0.704	Cone photoreceptor
PLEKHB1	0.91	0.82	1.18908	1	0.867	Cone photoreceptor
PYGB	0.909	0.818	2.22097	0.928	0.228	Cone photoreceptor
KCNV2	0.909	0.818	1.35384	1	0.788	Cone photoreceptor
MEGF9	0.908	0.816	1.73092	0.991	0.466	Cone photoreceptor
IMPG1	0.905	0.81	1.43311	1	0.735	Cone photoreceptor
DST	0.904	0.808	1.61223	1	0.764	Cone photoreceptor
ENSMFAG00000043626	0.903	0.806	4.26881	0.816	0.026	Cone photoreceptor
COTL1	0.903	0.806	1.0477	0.996	0.353	Cone photoreceptor
CHRNA3	0.902	0.804	2.26564	0.91	0.227	Cone photoreceptor
GOT2	0.902	0.804	1.64599	1	0.594	Cone photoreceptor
EGFLAM	0.902	0.804	1.41036	0.996	0.4	Cone photoreceptor
RTN4	0.901	0.802	1.24579	1	0.884	Cone photoreceptor
DHRS11	0.9	0.8	1.71241	0.946	0.257	Cone photoreceptor
ARHGEF9	0.899	0.798	1.64255	0.933	0.221	Cone photoreceptor
THRB	0.898	0.796	2.02511	0.901	0.217	Cone photoreceptor
ND4L	0.898	0.796	1.57322	1	0.656	Cone photoreceptor
CISD1	0.898	0.796	1.5196	0.996	0.556	Cone photoreceptor
SCG3	0.897	0.794	1.4942	1	0.422	Cone photoreceptor
RUFY3	0.895	0.79	1.6216	0.969	0.352	Cone photoreceptor
PEX5L	0.894	0.788	3.71942	0.798	0.021	Cone photoreceptor
WDR47	0.894	0.788	1.36503	0.987	0.401	Cone photoreceptor
LMOD1	0.892	0.784	1.70685	0.951	0.328	Cone photoreceptor
MPP7	0.891	0.782	2.24578	0.87	0.142	Cone photoreceptor
DPYSL5	0.89	0.78	1.70898	0.919	0.236	Cone photoreceptor
ABCC5	0.889	0.778	1.6315	0.987	0.55	Cone photoreceptor
TSPAN3	0.888	0.776	1.17304	1	0.88	Cone photoreceptor
CNGA3	0.887	0.774	2.91459	0.789	0.027	Cone photoreceptor
ASPH	0.887	0.774	1.19887	0.987	0.571	Cone photoreceptor
LOXL2	0.885	0.77	2.88847	0.785	0.024	Cone photoreceptor
ITCH	0.885	0.77	1.39622	0.91	0.185	Cone photoreceptor
GPM6A	0.885	0.77	1.02397	0.892	0.172	Cone photoreceptor
COX2	0.884	0.768	1.5486	1	0.949	Cone photoreceptor
CPE	0.884	0.768	1.41136	0.996	0.557	Cone photoreceptor
SEC14L5	0.883	0.766	2.20643	0.852	0.15	Cone photoreceptor
RBP7	0.882	0.764	2.26382	0.798	0.038	Cone photoreceptor
ARAP1	0.882	0.764	1.58064	0.883	0.191	Cone photoreceptor
FRA10AC1	0.882	0.764	1.03084	0.96	0.266	Cone photoreceptor
FRY	0.881	0.762	1.95658	0.83	0.099	Cone photoreceptor
CDK8	0.879	0.758	1.6397	0.897	0.191	Cone photoreceptor
FABP12	0.878	0.756	1.39439	0.924	0.265	Cone photoreceptor
ND3	0.877	0.754	1.95938	1	0.912	Cone photoreceptor
GTF3C1	0.877	0.754	1.49212	0.915	0.255	Cone photoreceptor
ENSMFAG00000040555	0.875	0.75	1.40157	0.946	0.321	Cone photoreceptor
ATP5C1	0.875	0.75	1.23394	1	0.901	Cone photoreceptor
ENSMFAG00000025290	0.874	0.748	1.51112	0.901	0.183	Cone photoreceptor
RIIAD1	0.873	0.746	3.21269	0.758	0.021	Cone photoreceptor
ENSMFAG00000036411	0.873	0.746	1.0263	1	0.947	Cone photoreceptor
ENSMFAG00000041722	0.871	0.742	1.61801	0.888	0.255	Cone photoreceptor
NIM1K	0.871	0.742	1.42653	0.874	0.185	Cone photoreceptor
UBAP1L	0.871	0.742	1.23324	0.933	0.228	Cone photoreceptor
RAX	0.87	0.74	2.5677	0.78	0.064	Cone photoreceptor
DPYSL3	0.87	0.74	1.51061	0.978	0.53	Cone photoreceptor
METTL9	0.87	0.74	1.29961	0.991	0.554	Cone photoreceptor
TP53BP2	0.87	0.74	1.25991	0.996	0.548	Cone photoreceptor
AHCYL1	0.869	0.738	1.19793	0.978	0.425	Cone photoreceptor
MARS	0.868	0.736	1.23378	0.96	0.376	Cone photoreceptor
ATP6V1C2	0.867	0.734	3.42247	0.744	0.021	Cone photoreceptor
KLHL41	0.867	0.734	1.99631	0.812	0.116	Cone photoreceptor
NREP	0.866	0.732	1.44128	0.892	0.251	Cone photoreceptor
PGRMC1	0.866	0.732	1.23362	0.996	0.533	Cone photoreceptor
GLT1D1	0.863	0.726	2.77499	0.762	0.052	Cone photoreceptor
SALL1	0.863	0.726	2.63172	0.762	0.054	Cone photoreceptor
LRRC39	0.863	0.726	1.3438	0.834	0.111	Cone photoreceptor
SCAMP1	0.861	0.722	1.13482	0.964	0.388	Cone photoreceptor
PARP1	0.861	0.722	1.0544	0.996	0.509	Cone photoreceptor
MAP7	0.86	0.72	1.34815	0.897	0.228	Cone photoreceptor
MPP4	0.859	0.718	1.10692	0.991	0.471	Cone photoreceptor
GYG1	0.858	0.716	1.64465	0.843	0.194	Cone photoreceptor
PACSIN1	0.857	0.714	1.11452	0.987	0.489	Cone photoreceptor
PLA2G5	0.854	0.708	1.34349	0.852	0.206	Cone photoreceptor
RORA	0.854	0.708	1.08755	0.91	0.227	Cone photoreceptor
PDCD2	0.854	0.708	1.06679	0.991	0.488	Cone photoreceptor
HOOK1	0.854	0.708	1.04127	0.951	0.353	Cone photoreceptor
MCM4	0.853	0.706	1.4139	0.848	0.176	Cone photoreceptor
TMEM30A	0.852	0.704	1.42692	0.951	0.432	Cone photoreceptor
C6orf62	0.852	0.704	1.21835	0.991	0.706	Cone photoreceptor
GPLD1	0.849	0.698	2.12752	0.785	0.132	Cone photoreceptor
MAP6	0.848	0.696	1.23654	0.987	0.727	Cone photoreceptor
BAG2	0.847	0.694	1.15069	0.861	0.224	Cone photoreceptor
RNF141	0.846	0.692	1.16282	0.951	0.416	Cone photoreceptor
RNF207	0.846	0.692	1.13231	0.942	0.381	Cone photoreceptor
RRAD	0.843	0.686	3.29366	0.726	0.084	Cone photoreceptor
SPAG9	0.842	0.684	1.30419	0.91	0.322	Cone photoreceptor
NSF	0.842	0.684	1.0087	0.978	0.587	Cone photoreceptor
CA2	0.84	0.68	1.3809	0.937	0.437	Cone photoreceptor
EXOSC5	0.84	0.68	1.08203	0.892	0.284	Cone photoreceptor
ENSMFAG00000001409	0.84	0.68	1.07148	0.978	0.531	Cone photoreceptor
GLO1	0.839	0.678	1.03037	0.982	0.551	Cone photoreceptor
GUCA1B	0.838	0.676	1.40872	0.843	0.18	Cone photoreceptor
SPTAN1	0.833	0.666	1.00219	0.982	0.52	Cone photoreceptor
FMN1	0.831	0.662	1.3774	0.767	0.113	Cone photoreceptor
LAPTM4B	0.831	0.662	1.00213	1	0.77	Cone photoreceptor
VASH1	0.828	0.656	1.06693	0.883	0.341	Cone photoreceptor
NDUFC2	0.827	0.654	1.02279	0.996	0.796	Cone photoreceptor
TMEM38A	0.826	0.652	1.73212	0.74	0.116	Cone photoreceptor
GCHFR	0.826	0.652	1.70998	0.731	0.102	Cone photoreceptor
PAM	0.826	0.652	1.56276	0.785	0.15	Cone photoreceptor
SLC25A5	0.824	0.648	1.00083	1	0.92	Cone photoreceptor
NCALD	0.822	0.644	2.26466	0.686	0.054	Cone photoreceptor
NRCAM	0.82	0.64	1.86347	0.744	0.119	Cone photoreceptor
RCAN3	0.819	0.638	1.51978	0.735	0.108	Cone photoreceptor
RHOBTB1	0.816	0.632	1.30232	0.731	0.118	Cone photoreceptor
ACBD6	0.815	0.63	1.96721	0.709	0.113	Cone photoreceptor
DUSP1	0.186	0.628	-3.67652	0.83	0.903	Cone photoreceptor
ISL2	0.814	0.628	2.84959	0.655	0.038	Cone photoreceptor
ENSMFAG00000036105	0.814	0.628	1.02472	0.892	0.349	Cone photoreceptor
CLSTN1	0.813	0.626	1.43544	0.717	0.106	Cone photoreceptor
WWP1	0.809	0.618	1.07771	0.771	0.173	Cone photoreceptor
ENSMFAG00000003384	0.808	0.616	1.48347	0.691	0.082	Cone photoreceptor
NEDD4L	0.807	0.614	2.30094	0.637	0.027	Cone photoreceptor
NUFIP1	0.807	0.614	1.51174	0.709	0.117	Cone photoreceptor
OCIAD2	0.803	0.606	1.18269	0.731	0.145	Cone photoreceptor
ST3GAL4	0.798	0.596	1.00447	0.812	0.279	Cone photoreceptor
SEMA6D	0.794	0.588	2.13675	0.628	0.045	Cone photoreceptor
TTK	0.794	0.588	1.72504	0.646	0.064	Cone photoreceptor
TRMT44	0.794	0.588	1.4947	0.646	0.062	Cone photoreceptor
ERICH2	0.793	0.586	2.0447	0.655	0.094	Cone photoreceptor
WSCD1	0.79	0.58	1.37107	0.655	0.085	Cone photoreceptor
GPR155	0.79	0.58	1.26123	0.762	0.226	Cone photoreceptor
SLC24A2	0.787	0.574	2.40802	0.583	0.012	Cone photoreceptor
HSD17B11	0.782	0.564	1.62542	0.601	0.038	Cone photoreceptor
RHO	0.219	0.562	-3.63654	1	0.897	Cone photoreceptor
GNAT1	0.22	0.56	-3.76229	0.991	0.86	Cone photoreceptor
GNGT1	0.221	0.558	-3.87908	1	0.898	Cone photoreceptor
HPDL	0.777	0.554	2.98885	0.565	0.012	Cone photoreceptor
C14orf39	0.776	0.552	1.9395	0.565	0.017	Cone photoreceptor
RCE1	0.776	0.552	1.17866	0.668	0.139	Cone photoreceptor
CELF3	0.773	0.546	1.52284	0.596	0.054	Cone photoreceptor
ENSMFAG00000033347	0.772	0.544	2.0888	0.561	0.017	Cone photoreceptor
NRL	0.229	0.542	-3.81805	0.969	0.845	Cone photoreceptor
TOGARAM2	0.768	0.536	3.23938	0.547	0.015	Cone photoreceptor
C4H6orf163	0.768	0.536	3.09862	0.556	0.033	Cone photoreceptor
SAG	0.232	0.536	-2.79096	1	0.903	Cone photoreceptor
GALNT13	0.767	0.534	1.707	0.547	0.013	Cone photoreceptor
ST8SIA1	0.764	0.528	1.91072	0.561	0.041	Cone photoreceptor
ABCA1	0.764	0.528	1.25802	0.637	0.117	Cone photoreceptor
REEP6	0.237	0.526	-3.63028	0.982	0.86	Cone photoreceptor
ATP8	0.762	0.524	1.75398	0.892	0.395	Cone photoreceptor
TIGAR	0.761	0.522	1.55252	0.596	0.085	Cone photoreceptor
LRFN2	0.761	0.522	1.04707	0.574	0.044	Cone photoreceptor
NR2E3	0.24	0.52	-3.65614	0.87	0.807	Cone photoreceptor
NDNF	0.759	0.518	1.26694	0.552	0.027	Cone photoreceptor
SLC38A1	0.757	0.514	1.02368	0.61	0.097	Cone photoreceptor
LHX3	0.753	0.506	2.51113	0.525	0.024	Cone photoreceptor
PFKFB3	0.752	0.504	1.10021	0.744	0.292	Cone photoreceptor
PDE6G	0.248	0.504	-3.37928	1	0.893	Cone photoreceptor
PDE6B	0.248	0.504	-3.58443	0.874	0.786	Cone photoreceptor
WLS	0.748	0.496	1.24136	0.578	0.091	Cone photoreceptor
B4GALT6	0.748	0.496	1.06906	0.641	0.151	Cone photoreceptor
ENSMFAG00000038324	0.746	0.492	1.47824	0.525	0.034	Cone photoreceptor
SRL	0.74	0.48	1.19772	0.596	0.127	Cone photoreceptor
ADRA1D	0.739	0.478	2.08416	0.484	0.007	Cone photoreceptor
SLC39A8	0.739	0.478	1.79129	0.529	0.053	Cone photoreceptor
MAP3K5	0.738	0.476	1.06625	0.578	0.113	Cone photoreceptor
SQOR	0.737	0.474	1.17069	0.601	0.149	Cone photoreceptor
ATP6V0D2	0.734	0.468	1.84267	0.502	0.038	Cone photoreceptor
SNTG2	0.732	0.464	2.92606	0.48	0.024	Cone photoreceptor
PTTG1	0.727	0.454	2.37028	0.552	0.124	Cone photoreceptor
ENSMFAG00000043045	0.726	0.452	1.16532	0.825	0.391	Cone photoreceptor
RRAGD	0.725	0.45	1.13291	0.538	0.091	Cone photoreceptor
FAM234B	0.724	0.448	1.12323	0.628	0.175	Cone photoreceptor
CLUL1	0.279	0.442	-3.79518	0.605	0.685	Cone photoreceptor
KCNH6	0.719	0.438	1.70311	0.489	0.057	Cone photoreceptor
FAM69A	0.717	0.434	1.27349	0.52	0.094	Cone photoreceptor
RAB17	0.715	0.43	2.67225	0.457	0.032	Cone photoreceptor
CCDC13	0.714	0.428	-1.10489	0.691	0.224	Cone photoreceptor
DENND2A	0.711	0.422	1.44611	0.444	0.021	Cone photoreceptor
ENSMFAG00000034063	0.702	0.404	1.10762	0.435	0.032	Cone photoreceptor
IRF8	1	1	5.32466	1	0.265	Dendritic cell
LILRA4	0.999	0.998	6.31244	1	0.059	Dendritic cell
GZMB	0.999	0.998	5.13179	1	0.755	Dendritic cell
CCDC50	0.998	0.996	5.17933	1	0.178	Dendritic cell
SELL	0.996	0.992	4.30611	1	0.064	Dendritic cell
POLD1	0.994	0.988	4.35311	1	0.085	Dendritic cell
IRF7	0.986	0.972	5.74374	0.977	0.076	Dendritic cell
PLAC8	0.985	0.97	5.6352	0.977	0.221	Dendritic cell
SUSD1	0.983	0.966	4.74592	0.977	0.072	Dendritic cell
SEL1L3	0.981	0.962	4.28188	0.977	0.126	Dendritic cell
ENSMFAG00000001552	0.98	0.96	2.93548	1	0.619	Dendritic cell
CYB561A3	0.979	0.958	3.16766	1	0.248	Dendritic cell
ENSMFAG00000039395	0.979	0.958	3.00536	1	0.227	Dendritic cell
SULF2	0.977	0.954	4.33558	0.977	0.13	Dendritic cell
RUNX2	0.977	0.954	4.14064	0.977	0.107	Dendritic cell
FCGRT	0.977	0.954	3.00596	1	0.344	Dendritic cell
BCL11A	0.974	0.948	5.14766	0.953	0.04	Dendritic cell
TCF4	0.973	0.946	3.1983	0.977	0.32	Dendritic cell
TAGLN2	0.97	0.94	2.89399	1	0.247	Dendritic cell
CD4	0.966	0.932	2.90833	1	0.173	Dendritic cell
ITGB2	0.964	0.928	2.73334	1	0.22	Dendritic cell
FCRLA	0.963	0.926	5.43137	0.93	0.027	Dendritic cell
CD164	0.963	0.926	3.21719	0.977	0.389	Dendritic cell
BLNK	0.962	0.924	3.91639	0.953	0.162	Dendritic cell
LSP1	0.961	0.922	3.08695	0.977	0.133	Dendritic cell
ENSMFAG00000036985	0.96	0.92	2.4266	1	0.408	Dendritic cell
S100A6	0.957	0.914	2.60918	1	0.293	Dendritic cell
SH3BGRL3	0.954	0.908	2.43372	0.977	0.397	Dendritic cell
CXCR4	0.951	0.902	2.51356	1	0.248	Dendritic cell
FGL2	0.951	0.902	2.3046	1	0.28	Dendritic cell
VAMP8	0.95	0.9	3.14349	0.953	0.179	Dendritic cell
GRN	0.95	0.9	2.10577	1	0.403	Dendritic cell
C12orf75	0.949	0.898	3.3643	0.907	0.027	Dendritic cell
RPS20	0.948	0.896	1.85784	1	0.92	Dendritic cell
FYB1	0.946	0.892	2.40141	0.977	0.152	Dendritic cell
CORO1A	0.945	0.89	2.04197	1	0.27	Dendritic cell
UGCG	0.942	0.884	3.05343	0.953	0.32	Dendritic cell
FCER1G	0.942	0.884	2.02961	1	0.461	Dendritic cell
STK17B	0.941	0.882	2.47353	0.977	0.172	Dendritic cell
ENSMFAG00000041709_RPS26	0.941	0.882	1.60574	1	0.926	Dendritic cell
TMSB10	0.94	0.88	1.86516	1	0.796	Dendritic cell
CD74	0.94	0.88	1.83504	1	0.757	Dendritic cell
ENSMFAG00000042537	0.939	0.878	3.32835	0.907	0.077	Dendritic cell
HLA-DPB1	0.937	0.874	1.6586	0.977	0.164	Dendritic cell
TNNI2	0.935	0.87	4.77395	0.884	0.06	Dendritic cell
CFP	0.935	0.87	2.88345	0.953	0.382	Dendritic cell
RPS9	0.935	0.87	1.62404	1	0.888	Dendritic cell
HCST	0.933	0.866	2.09181	0.977	0.239	Dendritic cell
RPS3A	0.932	0.864	1.67232	1	0.883	Dendritic cell
SIGLEC12	0.931	0.862	3.1781	0.884	0.045	Dendritic cell
CKB	0.069	0.862	-6.89383	0.512	0.933	Dendritic cell
HIST2H2AC	0.93	0.86	2.43224	0.977	0.48	Dendritic cell
RPS11	0.93	0.86	1.67033	1	0.838	Dendritic cell
TGFBR2	0.929	0.858	3.23472	0.93	0.182	Dendritic cell
FXYD5	0.928	0.856	1.85378	1	0.239	Dendritic cell
ENSMFAG00000032324	0.927	0.854	3.26004	0.907	0.11	Dendritic cell
RPL9	0.927	0.854	1.56534	1	0.929	Dendritic cell
CTSC	0.926	0.852	1.80226	0.977	0.237	Dendritic cell
RPS8	0.925	0.85	1.54633	1	0.806	Dendritic cell
RAC2	0.924	0.848	1.76691	1	0.193	Dendritic cell
ENSMFAG00000030228	0.922	0.844	3.10747	0.93	0.341	Dendritic cell
PPP1R14A	0.921	0.842	4.23485	0.86	0.056	Dendritic cell
RIPOR2	0.921	0.842	2.84981	0.884	0.087	Dendritic cell
RPL34	0.921	0.842	1.47405	1	0.918	Dendritic cell
HERPUD1	0.92	0.84	1.68444	1	0.574	Dendritic cell
SUB1	0.918	0.836	2.1596	0.977	0.727	Dendritic cell
RPL35	0.918	0.836	1.50531	1	0.889	Dendritic cell
FAM129C	0.917	0.834	5.14575	0.837	0.016	Dendritic cell
LCP1	0.917	0.834	1.90515	0.977	0.206	Dendritic cell
CTSB	0.916	0.832	1.4317	0.977	0.437	Dendritic cell
PLEKHB1	0.084	0.832	-5.57607	0.209	0.876	Dendritic cell
ROM1	0.087	0.826	-6.99259	0.302	0.882	Dendritic cell
PRKCD	0.912	0.824	2.77179	0.884	0.114	Dendritic cell
RPL23	0.912	0.824	1.61655	1	0.821	Dendritic cell
PDC	0.089	0.822	-6.80361	0.279	0.875	Dendritic cell
PDE6G	0.089	0.822	-6.85488	0.419	0.9	Dendritic cell
CD52	0.91	0.82	1.14509	0.977	0.277	Dendritic cell
NGLY1	0.909	0.818	2.55672	0.93	0.264	Dendritic cell
ARPC1B	0.909	0.818	1.57236	1	0.306	Dendritic cell
ENSMFAG00000000676	0.909	0.818	1.02478	0.977	0.247	Dendritic cell
GUCA1A	0.091	0.818	-6.93122	0.279	0.868	Dendritic cell
GNAT1	0.091	0.818	-7.01524	0.279	0.868	Dendritic cell
GNGT1	0.091	0.818	-7.26646	0.465	0.905	Dendritic cell
RAB15	0.908	0.816	4.44876	0.837	0.061	Dendritic cell
IQGAP1	0.908	0.816	1.91387	1	0.258	Dendritic cell
SAG	0.092	0.816	-7.48076	0.535	0.909	Dendritic cell
RPSA	0.907	0.814	1.32557	1	0.845	Dendritic cell
RHO	0.093	0.814	-6.58268	0.465	0.903	Dendritic cell
NRL	0.093	0.814	-7.15011	0.186	0.854	Dendritic cell
DUSP5	0.906	0.812	1.80605	0.977	0.244	Dendritic cell
CNGB1	0.094	0.812	-6.80496	0.093	0.834	Dendritic cell
RCVRN	0.094	0.812	-6.87576	0.581	0.909	Dendritic cell
RP1	0.094	0.812	-7.71493	0.14	0.84	Dendritic cell
CYTH4	0.905	0.81	2.21331	0.884	0.123	Dendritic cell
SPCS3	0.905	0.81	1.39898	1	0.441	Dendritic cell
PCBP4	0.095	0.81	-5.07928	0.302	0.877	Dendritic cell
SMIM5	0.904	0.808	5.5086	0.814	0.021	Dendritic cell
ENSMFAG00000042554	0.904	0.808	2.2644	0.953	0.464	Dendritic cell
RPL22	0.904	0.808	1.52649	1	0.834	Dendritic cell
MAP1B	0.096	0.808	-6.22524	0.233	0.857	Dendritic cell
RTBDN	0.096	0.808	-6.66071	0.093	0.826	Dendritic cell
UCP2	0.903	0.806	1.50086	0.953	0.155	Dendritic cell
HLA-DPA1	0.903	0.806	1.41463	0.953	0.281	Dendritic cell
STXBP1	0.097	0.806	-5.42936	0.116	0.835	Dendritic cell
AIPL1	0.098	0.804	-6.66868	0.14	0.837	Dendritic cell
ENSMFAG00000038867	0.099	0.802	-6.76405	0.14	0.828	Dendritic cell
IFI16	0.9	0.8	2.293	0.93	0.238	Dendritic cell
LAPTM5	0.9	0.8	1.75856	1	0.365	Dendritic cell
ENSMFAG00000043631	0.9	0.8	1.31524	1	0.924	Dendritic cell
BCAS4	0.899	0.798	4.34461	0.814	0.049	Dendritic cell
ATP13A2	0.899	0.798	2.37647	0.953	0.398	Dendritic cell
OGT	0.899	0.798	2.07219	0.953	0.447	Dendritic cell
MAP2	0.101	0.798	-6.3	0.07	0.813	Dendritic cell
B2M	0.898	0.796	1.48676	1	0.349	Dendritic cell
REEP6	0.102	0.796	-5.91322	0.326	0.868	Dendritic cell
GNB3	0.102	0.796	-6.63284	0.047	0.807	Dendritic cell
PSMB8	0.897	0.794	2.56739	0.884	0.142	Dendritic cell
RPL18	0.897	0.794	1.24417	1	0.869	Dendritic cell
SCN9A	0.896	0.792	3.63655	0.814	0.035	Dendritic cell
ARHGDIB	0.896	0.792	1.21908	1	0.317	Dendritic cell
AANAT	0.104	0.792	-6.21225	0.372	0.858	Dendritic cell
SP110	0.895	0.79	2.06657	0.93	0.24	Dendritic cell
NCF4	0.895	0.79	2.02322	0.953	0.246	Dendritic cell
ALDOC	0.105	0.79	-5.17737	0.14	0.829	Dendritic cell
PROS1	0.894	0.788	3.00775	0.86	0.171	Dendritic cell
RPL37	0.894	0.788	1.48283	1	0.922	Dendritic cell
TPT1	0.894	0.788	1.38696	1	0.91	Dendritic cell
ENSMFAG00000029991	0.894	0.788	1.33048	1	0.854	Dendritic cell
ENSMFAG00000032199	0.894	0.788	1.17383	1	0.945	Dendritic cell
PDE6B	0.107	0.786	-6.03486	0.023	0.794	Dendritic cell
ADAM19	0.892	0.784	3.30739	0.837	0.105	Dendritic cell
PPM1J	0.892	0.784	3.23321	0.837	0.131	Dendritic cell
ENSMFAG00000030598	0.892	0.784	1.32811	1	0.865	Dendritic cell
ELOVL4	0.108	0.784	-6.09205	0.023	0.789	Dendritic cell
ENSMFAG00000030042	0.89	0.78	1.77323	0.953	0.386	Dendritic cell
ZFP36	0.89	0.78	1.19696	1	0.53	Dendritic cell
ENSMFAG00000042744	0.889	0.778	1.38675	1	0.9	Dendritic cell
ENSMFAG00000045742	0.888	0.776	1.72149	0.953	0.445	Dendritic cell
RDH12	0.112	0.776	-5.25428	0.326	0.857	Dendritic cell
SNAP25	0.112	0.776	-5.77236	0.047	0.792	Dendritic cell
NR2E3	0.112	0.776	-5.93179	0.14	0.814	Dendritic cell
KCNV2	0.112	0.776	-6.35369	0.093	0.8	Dendritic cell
PLD4	0.887	0.774	2.96756	0.814	0.053	Dendritic cell
TP53I13	0.887	0.774	2.3313	0.907	0.263	Dendritic cell
GNG5	0.887	0.774	1.89484	0.953	0.306	Dendritic cell
GPX1	0.887	0.774	1.62362	0.93	0.234	Dendritic cell
ENSMFAG00000037878	0.887	0.774	1.5746	0.977	0.581	Dendritic cell
CADM1	0.113	0.774	-5.19457	0.186	0.822	Dendritic cell
HLA-DMA	0.886	0.772	1.29715	0.977	0.269	Dendritic cell
NGFR	0.885	0.77	4.20285	0.791	0.048	Dendritic cell
RPL31	0.885	0.77	1.34451	1	0.883	Dendritic cell
ENSMFAG00000017869	0.884	0.768	1.53176	1	0.607	Dendritic cell
ENSMFAG00000044845	0.884	0.768	1.35802	1	0.654	Dendritic cell
PRCD	0.116	0.768	-5.91993	0.14	0.801	Dendritic cell
RPS21	0.883	0.766	1.60281	1	0.786	Dendritic cell
ARPC3	0.883	0.766	1.54871	0.977	0.574	Dendritic cell
ATP6V0E1	0.883	0.766	1.52998	0.977	0.412	Dendritic cell
PRPH2	0.117	0.766	-6.25848	0.116	0.795	Dendritic cell
TMC4	0.882	0.764	5.11707	0.767	0.009	Dendritic cell
FLT3	0.882	0.764	3.2217	0.814	0.078	Dendritic cell
ENSMFAG00000037250_RPL26	0.882	0.764	1.33847	1	0.809	Dendritic cell
RPL6	0.882	0.764	1.31612	1	0.864	Dendritic cell
TYROBP	0.882	0.764	1.29857	0.977	0.412	Dendritic cell
BTG2	0.882	0.764	1.29183	1	0.469	Dendritic cell
ENSMFAG00000033890	0.882	0.764	1.24523	1	0.924	Dendritic cell
ACTB	0.882	0.764	1.19024	1	0.883	Dendritic cell
RAX2	0.118	0.764	-6.01204	0.116	0.792	Dendritic cell
CAT	0.881	0.762	1.86522	0.93	0.241	Dendritic cell
GMFG	0.881	0.762	1.47563	0.953	0.321	Dendritic cell
RPS16	0.881	0.762	1.1941	1	0.947	Dendritic cell
CNGA1	0.119	0.762	-7.10745	0.163	0.807	Dendritic cell
RFLNB	0.88	0.76	3.74425	0.791	0.072	Dendritic cell
PDE6A	0.12	0.76	-6.58133	0.116	0.795	Dendritic cell
PROM1	0.121	0.758	-5.74936	0.093	0.782	Dendritic cell
C12orf45	0.878	0.756	1.92727	0.93	0.342	Dendritic cell
LITAF	0.878	0.756	1.8667	0.884	0.218	Dendritic cell
ENSMFAG00000028033_RPS26	0.878	0.756	1.68278	0.977	0.62	Dendritic cell
RPS17	0.878	0.756	1.2723	0.977	0.883	Dendritic cell
RPL30	0.878	0.756	1.25209	1	0.915	Dendritic cell
MX1	0.877	0.754	4.33816	0.791	0.1	Dendritic cell
SDHB	0.877	0.754	1.85946	1	0.634	Dendritic cell
ZFP36L2	0.877	0.754	1.38523	0.977	0.407	Dendritic cell
ENSMFAG00000027717	0.877	0.754	1.18982	1	0.904	Dendritic cell
ACOT7	0.124	0.752	-4.917	0.186	0.815	Dendritic cell
MAK	0.124	0.752	-5.62728	0.093	0.777	Dendritic cell
MGST2	0.875	0.75	2.5961	0.86	0.224	Dendritic cell
ARPC4	0.875	0.75	2.19867	0.907	0.33	Dendritic cell
AZIN1	0.875	0.75	1.86551	0.93	0.283	Dendritic cell
ENSMFAG00000043121	0.875	0.75	1.14062	1	0.912	Dendritic cell
ENSMFAG00000014721	0.874	0.748	1.41349	1	0.759	Dendritic cell
ENSMFAG00000037514	0.874	0.748	1.08557	0.953	0.441	Dendritic cell
GAPDH	0.126	0.748	-2.19487	0.93	0.993	Dendritic cell
PRDX2	0.127	0.746	-5.48672	0.186	0.794	Dendritic cell
RB1	0.872	0.744	2.26948	0.884	0.263	Dendritic cell
LYN	0.872	0.744	2.1034	0.837	0.145	Dendritic cell
ENSMFAG00000000984	0.872	0.744	1.41344	0.93	0.277	Dendritic cell
IMPG1	0.128	0.744	-5.8996	0.023	0.749	Dendritic cell
ABRACL	0.871	0.742	2.56253	0.86	0.168	Dendritic cell
ANXA1	0.871	0.742	1.7205	0.907	0.198	Dendritic cell
ENSMFAG00000042652	0.871	0.742	1.29925	1	0.875	Dendritic cell
RPL15	0.871	0.742	1.11684	1	0.934	Dendritic cell
FAIM	0.129	0.742	-4.05902	0.256	0.832	Dendritic cell
LAPTM4B	0.129	0.742	-5.31935	0.14	0.782	Dendritic cell
TULP1	0.129	0.742	-6.19584	0.093	0.768	Dendritic cell
ENSMFAG00000004018	0.87	0.74	1.83631	0.884	0.215	Dendritic cell
NR4A2	0.87	0.74	1.30105	0.953	0.314	Dendritic cell
CLNK	0.869	0.738	4.05729	0.744	0.008	Dendritic cell
SH3BGRL	0.869	0.738	1.82386	0.93	0.353	Dendritic cell
ENSMFAG00000015746	0.869	0.738	1.56585	0.977	0.452	Dendritic cell
RPS15A	0.869	0.738	1.30396	1	0.823	Dendritic cell
RPS23	0.869	0.738	1.2232	1	0.895	Dendritic cell
RPS25	0.869	0.738	1.16257	1	0.843	Dendritic cell
FGR	0.868	0.736	2.08045	0.814	0.106	Dendritic cell
ENSMFAG00000036866	0.868	0.736	1.37115	1	0.777	Dendritic cell
TKT	0.867	0.734	1.65179	0.953	0.392	Dendritic cell
SLAMF7	0.866	0.732	2.00785	0.791	0.061	Dendritic cell
RPL27	0.866	0.732	1.20728	1	0.93	Dendritic cell
SLC38A3	0.134	0.732	-4.94393	0	0.733	Dendritic cell
IKZF1	0.864	0.728	2.35797	0.814	0.127	Dendritic cell
ITM2C	0.864	0.728	1.28334	0.977	0.712	Dendritic cell
RPL5	0.864	0.728	1.12088	1	0.879	Dendritic cell
PSMB9	0.863	0.726	1.86106	0.86	0.177	Dendritic cell
ENSMFAG00000027932	0.137	0.726	-5.74508	0.116	0.762	Dendritic cell
NCF1	0.862	0.724	2.3829	0.791	0.117	Dendritic cell
RPS6	0.862	0.724	1.0863	1	0.947	Dendritic cell
ENSMFAG00000002167	0.861	0.722	1.48956	0.977	0.633	Dendritic cell
ENSMFAG00000038283	0.86	0.72	1.53954	0.93	0.3	Dendritic cell
CKS2	0.86	0.72	1.5039	0.907	0.29	Dendritic cell
PPA1	0.14	0.72	-3.52179	0.395	0.861	Dendritic cell
CD37	0.859	0.718	1.60261	0.86	0.203	Dendritic cell
MRPS23	0.141	0.718	-3.40526	0.302	0.834	Dendritic cell
CUX2	0.858	0.716	3.61187	0.744	0.056	Dendritic cell
ENSMFAG00000001318	0.858	0.716	1.46044	0.93	0.39	Dendritic cell
ENSMFAG00000003296	0.858	0.716	1.19442	1	0.677	Dendritic cell
MNDA	0.858	0.716	1.1828	0.953	0.349	Dendritic cell
EPB41L2	0.142	0.716	-3.92242	0.372	0.848	Dendritic cell
FERMT3	0.857	0.714	2.074	0.791	0.095	Dendritic cell
BIN2	0.857	0.714	1.79981	0.907	0.341	Dendritic cell
OAZ1	0.857	0.714	1.09015	1	0.839	Dendritic cell
PPIB	0.856	0.712	1.30424	1	0.695	Dendritic cell
RNASET2	0.856	0.712	1.2967	0.953	0.547	Dendritic cell
CAMSAP1	0.144	0.712	-3.34428	0.209	0.809	Dendritic cell
ENSMFAG00000033356	0.855	0.71	1.58401	0.884	0.248	Dendritic cell
SERP1	0.855	0.71	1.25498	0.953	0.417	Dendritic cell
ATP6V1G1	0.854	0.708	1.50062	0.977	0.92	Dendritic cell
RPLP2	0.854	0.708	1.27792	1	0.815	Dendritic cell
CAPG	0.854	0.708	1.21136	0.907	0.22	Dendritic cell
RPLP0	0.854	0.708	1.20113	0.977	0.903	Dendritic cell
RPS24	0.854	0.708	1.11775	0.977	0.8	Dendritic cell
PLP2	0.853	0.706	2.87182	0.744	0.052	Dendritic cell
UBE2J1	0.853	0.706	2.21719	0.837	0.251	Dendritic cell
NAGK	0.853	0.706	2.18162	0.86	0.379	Dendritic cell
CYBA	0.853	0.706	1.40003	0.93	0.353	Dendritic cell
EEF1B2	0.853	0.706	1.2927	1	0.654	Dendritic cell
EEF1D	0.853	0.706	1.13862	1	0.469	Dendritic cell
IRF2BP2	0.852	0.704	1.82554	0.837	0.199	Dendritic cell
CNPY3	0.851	0.702	1.63656	0.907	0.42	Dendritic cell
R3HCC1	0.149	0.702	-4.93776	0.047	0.725	Dendritic cell
CCDC181	0.149	0.702	-5.22504	0.023	0.717	Dendritic cell
SELENOS	0.85	0.7	1.48178	0.977	0.57	Dendritic cell
SEMA4A	0.849	0.698	2.02298	0.791	0.128	Dendritic cell
ARPC5	0.849	0.698	1.45927	0.93	0.39	Dendritic cell
ERP29	0.848	0.696	1.49845	0.953	0.598	Dendritic cell
DMD	0.152	0.696	-3.79159	0.116	0.769	Dendritic cell
RIMS2	0.152	0.696	-6.35623	0.093	0.724	Dendritic cell
ENSMFAG00000028668	0.847	0.694	2.65775	0.744	0.078	Dendritic cell
SEPT1	0.847	0.694	2.44557	0.744	0.058	Dendritic cell
CFL1	0.847	0.694	1.16467	1	0.863	Dendritic cell
PLEK	0.846	0.692	1.79221	0.86	0.394	Dendritic cell
OSBPL1A	0.154	0.692	-5.34196	0.07	0.715	Dendritic cell
GNB1	0.155	0.69	-4.07019	0.767	0.911	Dendritic cell
AGPAT3	0.155	0.69	-4.30236	0.349	0.806	Dendritic cell
ENSMFAG00000037717	0.844	0.688	1.25547	0.977	0.619	Dendritic cell
IMPDH1	0.156	0.688	-4.61536	0.14	0.74	Dendritic cell
CDHR1	0.157	0.686	-5.25547	0.047	0.702	Dendritic cell
TBC1D8	0.842	0.684	3.50958	0.721	0.066	Dendritic cell
PSME2	0.842	0.684	1.82039	0.93	0.511	Dendritic cell
ENSMFAG00000032124	0.842	0.684	1.14806	1	0.925	Dendritic cell
MSRB3	0.841	0.682	3.77888	0.721	0.072	Dendritic cell
SYNE2	0.159	0.682	-3.51126	0.163	0.755	Dendritic cell
PRR13	0.84	0.68	1.56187	0.93	0.415	Dendritic cell
ENSMFAG00000040919	0.84	0.68	1.32865	0.953	0.645	Dendritic cell
RPL28	0.84	0.68	1.11574	1	0.776	Dendritic cell
SEPT4	0.16	0.68	-4.90381	0.07	0.708	Dendritic cell
GUCY2D	0.16	0.68	-4.94082	0.047	0.695	Dendritic cell
TIGIT	0.839	0.678	3.62653	0.698	0.036	Dendritic cell
IL6R	0.839	0.678	2.09948	0.791	0.148	Dendritic cell
CCDC88A	0.839	0.678	1.28412	0.93	0.412	Dendritic cell
ENSMFAG00000039785	0.839	0.678	1.04314	1	0.946	Dendritic cell
ENSMFAG00000004025	0.838	0.676	1.5116	0.907	0.431	Dendritic cell
CLEC2B	0.837	0.674	1.64869	0.791	0.123	Dendritic cell
MAPKAPK2	0.836	0.672	2.19927	0.767	0.154	Dendritic cell
ENSMFAG00000029774	0.836	0.672	1.95875	0.791	0.168	Dendritic cell
IGFLR1	0.836	0.672	1.90538	0.791	0.162	Dendritic cell
ENSMFAG00000029971	0.836	0.672	1.24118	0.977	0.621	Dendritic cell
RPS4X	0.836	0.672	1.14554	0.977	0.834	Dendritic cell
CABP4	0.164	0.672	-5.21234	0.07	0.703	Dendritic cell
SYT1	0.164	0.672	-5.32714	0.07	0.695	Dendritic cell
RPS10	0.835	0.67	1.12508	1	0.718	Dendritic cell
SEPT11	0.834	0.668	2.26868	0.814	0.233	Dendritic cell
CD53	0.834	0.668	1.39211	0.86	0.327	Dendritic cell
CLUL1	0.166	0.668	-5.36909	0.047	0.686	Dendritic cell
TRAM1	0.833	0.666	1.49371	0.953	0.413	Dendritic cell
FAM161A	0.167	0.666	-5.97286	0.116	0.708	Dendritic cell
PTPRC	0.832	0.664	1.07818	0.884	0.245	Dendritic cell
ENSMFAG00000034345	0.832	0.664	1.05575	1	0.783	Dendritic cell
PCMTD2	0.17	0.66	-2.73108	0.372	0.846	Dendritic cell
CPLX4	0.17	0.66	-4.90588	0.07	0.693	Dendritic cell
PLAUR	0.829	0.658	3.67703	0.674	0.023	Dendritic cell
NBEA	0.172	0.656	-4.46515	0.07	0.692	Dendritic cell
ENSMFAG00000038464	0.828	0.656	2.40782	0.767	0.161	Dendritic cell
TNFSF13	0.828	0.656	2.09968	0.791	0.198	Dendritic cell
PECAM1	0.827	0.654	1.80963	0.767	0.134	Dendritic cell
BST2	0.827	0.654	1.70709	0.791	0.168	Dendritic cell
OSTC	0.827	0.654	1.26282	0.907	0.355	Dendritic cell
ENSMFAG00000021547	0.826	0.652	1.03808	0.977	0.623	Dendritic cell
ENSMFAG00000039838	0.175	0.65	-2.96152	0.535	0.883	Dendritic cell
IRF1	0.825	0.65	2.02643	0.767	0.145	Dendritic cell
RRBP1	0.825	0.65	1.70055	0.837	0.266	Dendritic cell
GRASP	0.824	0.648	2.77668	0.698	0.059	Dendritic cell
OSBPL8	0.824	0.648	1.61429	0.884	0.379	Dendritic cell
CDKN1A	0.824	0.648	1.30713	0.791	0.152	Dendritic cell
CAP1	0.824	0.648	1.22353	0.953	0.508	Dendritic cell
KIF21A	0.177	0.646	-5.26685	0.093	0.684	Dendritic cell
RUBCNL	0.823	0.646	2.73027	0.698	0.085	Dendritic cell
CYBB	0.823	0.646	1.96773	0.767	0.178	Dendritic cell
ARMC9	0.178	0.644	-5.1227	0.093	0.68	Dendritic cell
RDH8	0.178	0.644	-5.32105	0.047	0.661	Dendritic cell
RNF130	0.822	0.644	1.36143	0.86	0.282	Dendritic cell
RAC1	0.822	0.644	1.07369	0.953	0.567	Dendritic cell
GLB1L2	0.179	0.642	-4.89772	0.023	0.652	Dendritic cell
TMEM268	0.821	0.642	2.396	0.721	0.128	Dendritic cell
HMGN1	0.18	0.64	-2.1248	0.907	0.984	Dendritic cell
UNC119	0.18	0.64	-2.63222	0.488	0.87	Dendritic cell
GRTP1	0.18	0.64	-5.17249	0.023	0.649	Dendritic cell
TRIM22	0.82	0.64	1.86526	0.791	0.23	Dendritic cell
OSTF1	0.82	0.64	1.61665	0.86	0.348	Dendritic cell
EMILIN2	0.819	0.638	2.53612	0.698	0.079	Dendritic cell
ENSMFAG00000037621	0.182	0.636	-2.83871	0.512	0.839	Dendritic cell
PIK3CD	0.818	0.636	2.38156	0.744	0.163	Dendritic cell
TRAF3IP3	0.818	0.636	1.22656	0.791	0.16	Dendritic cell
GNB5	0.183	0.634	-3.25531	0.233	0.766	Dendritic cell
ENSMFAG00000011609	0.817	0.634	1.11286	0.953	0.576	Dendritic cell
UCKL1	0.184	0.632	-2.71959	0.419	0.827	Dendritic cell
SNCB	0.184	0.632	-4.67602	0.023	0.64	Dendritic cell
CBX6	0.816	0.632	2.14901	0.791	0.235	Dendritic cell
S100A4	0.816	0.632	-1.81325	0.907	0.221	Dendritic cell
USP2	0.185	0.63	-4.442	0.07	0.662	Dendritic cell
VTN	0.185	0.63	-5.22342	0.047	0.655	Dendritic cell
ENSMFAG00000036152	0.815	0.63	3.06412	0.674	0.077	Dendritic cell
DOCK8	0.815	0.63	1.0446	0.791	0.186	Dendritic cell
FCER1A	0.815	0.63	-1.70567	0.767	0.111	Dendritic cell
ABCA4	0.186	0.628	-4.94439	0	0.627	Dendritic cell
SGTA	0.814	0.628	1.49624	0.884	0.424	Dendritic cell
RGS18	0.813	0.626	2.47385	0.698	0.104	Dendritic cell
ZNRF2	0.813	0.626	2.35427	0.721	0.136	Dendritic cell
ENSMFAG00000003478	0.812	0.624	1.34517	0.884	0.513	Dendritic cell
PIP4K2A	0.812	0.624	1.25389	0.791	0.175	Dendritic cell
MAN2B1	0.812	0.624	1.06302	0.837	0.238	Dendritic cell
ENO2	0.188	0.624	-2.82463	0.814	0.89	Dendritic cell
ENSMFAG00000033349	0.811	0.622	1.41916	0.837	0.306	Dendritic cell
ENSMFAG00000037184	0.81	0.62	1.75038	0.791	0.226	Dendritic cell
DAZAP2	0.81	0.62	1.23179	0.907	0.519	Dendritic cell
ENSMFAG00000044097	0.81	0.62	1.08687	1	0.804	Dendritic cell
RPS6KA1	0.809	0.618	2.19658	0.744	0.162	Dendritic cell
ZNF706	0.809	0.618	1.39776	0.953	0.584	Dendritic cell
TUSC3	0.191	0.618	-4.48957	0.093	0.659	Dendritic cell
TUBB6	0.808	0.616	3.31268	0.674	0.08	Dendritic cell
AP1S2	0.808	0.616	1.17048	0.907	0.507	Dendritic cell
CXCR3	0.807	0.614	3.24352	0.651	0.054	Dendritic cell
ADCY7	0.806	0.612	1.9196	0.721	0.145	Dendritic cell
CYFIP2	0.806	0.612	1.46562	0.814	0.313	Dendritic cell
APOD	0.806	0.612	-2.44272	0.814	0.185	Dendritic cell
ENSMFAG00000007166	0.805	0.61	1.2823	0.953	0.55	Dendritic cell
NOC2L	0.195	0.61	-2.88945	0.256	0.757	Dendritic cell
TTYH1	0.195	0.61	-3.56532	0.233	0.737	Dendritic cell
LGALSL	0.195	0.61	-3.82553	0.047	0.644	Dendritic cell
SLC38A5	0.803	0.606	2.04043	0.651	0.05	Dendritic cell
NCOA3	0.803	0.606	1.92489	0.791	0.299	Dendritic cell
CDKN1B	0.803	0.606	1.26811	0.837	0.262	Dendritic cell
ENSMFAG00000044507	0.197	0.606	-1.91899	0.86	0.96	Dendritic cell
RTN4	0.197	0.606	-2.25988	0.488	0.891	Dendritic cell
MEF2C	0.802	0.604	1.03957	0.953	0.578	Dendritic cell
RARRES2	0.198	0.604	-3.55483	0.535	0.851	Dendritic cell
LAIR1	0.8	0.6	2.98907	0.628	0.038	Dendritic cell
BZW2	0.2	0.6	-2.40413	0.256	0.734	Dendritic cell
MEIS1	0.2	0.6	-4.85617	0.023	0.61	Dendritic cell
IFNAR2	0.799	0.598	2.73197	0.674	0.109	Dendritic cell
ERP44	0.799	0.598	1.30162	0.86	0.378	Dendritic cell
ENSMFAG00000008239	0.799	0.598	1.08106	0.953	0.646	Dendritic cell
ENSMFAG00000044925	0.799	0.598	1.03292	1	0.901	Dendritic cell
PSD4	0.798	0.596	2.45754	0.651	0.063	Dendritic cell
BTN3A2	0.798	0.596	1.5217	0.721	0.13	Dendritic cell
ENSMFAG00000038661	0.797	0.594	2.09833	0.698	0.154	Dendritic cell
CNTROB	0.797	0.594	2.0934	0.698	0.162	Dendritic cell
NRP2	0.797	0.594	2.09026	0.674	0.092	Dendritic cell
GPR183	0.797	0.594	2.08716	0.698	0.112	Dendritic cell
ENSMFAG00000001668	0.797	0.594	1.21996	0.884	0.463	Dendritic cell
GNAI2	0.797	0.594	1.07863	0.93	0.519	Dendritic cell
TPM3	0.797	0.594	1.03639	0.953	0.602	Dendritic cell
RPL7A	0.797	0.594	1.02727	1	0.857	Dendritic cell
PARVB	0.796	0.592	2.37127	0.651	0.09	Dendritic cell
PIK3AP1	0.796	0.592	2.04095	0.674	0.106	Dendritic cell
ATP2B4	0.796	0.592	2.01244	0.698	0.138	Dendritic cell
HCLS1	0.796	0.592	1.73528	0.721	0.156	Dendritic cell
ENSMFAG00000007994	0.796	0.592	1.2963	1	0.7	Dendritic cell
ENSMFAG00000027483	0.796	0.592	1.1225	0.93	0.57	Dendritic cell
ENSMFAG00000015501	0.796	0.592	1.02974	0.953	0.566	Dendritic cell
TUBB4B	0.204	0.592	-2.9756	0.442	0.796	Dendritic cell
IFI6	0.795	0.59	2.51052	0.744	0.27	Dendritic cell
TAP1	0.795	0.59	1.94915	0.721	0.172	Dendritic cell
TF	0.205	0.59	-7.49716	0.163	0.66	Dendritic cell
PLIN3	0.794	0.588	2.9925	0.628	0.063	Dendritic cell
HPS1	0.794	0.588	2.95142	0.698	0.162	Dendritic cell
BMF	0.794	0.588	2.82657	0.628	0.049	Dendritic cell
TEX2	0.794	0.588	2.63169	0.698	0.205	Dendritic cell
SLC50A1	0.794	0.588	1.7041	0.744	0.221	Dendritic cell
RAB8A	0.794	0.588	1.59925	0.767	0.288	Dendritic cell
ADD1	0.206	0.588	-2.40694	0.698	0.882	Dendritic cell
TMEM138	0.206	0.588	-3.26676	0.209	0.724	Dendritic cell
PODXL	0.206	0.588	-4.55872	0.093	0.645	Dendritic cell
KLHL6	0.793	0.586	2.64371	0.628	0.051	Dendritic cell
ERN1	0.793	0.586	1.73781	0.698	0.151	Dendritic cell
FOSL2	0.793	0.586	1.36975	0.698	0.122	Dendritic cell
BTG1	0.793	0.586	1.22581	0.953	0.523	Dendritic cell
FAM57B	0.207	0.586	-4.68023	0.023	0.595	Dendritic cell
OTX2	0.207	0.586	-4.81538	0.116	0.637	Dendritic cell
SLC38A1	0.792	0.584	2.52065	0.674	0.111	Dendritic cell
ENSMFAG00000030582	0.792	0.584	1.40131	0.837	0.451	Dendritic cell
PTP4A3	0.208	0.584	-4.21911	0	0.584	Dendritic cell
CSF2RB	0.791	0.582	1.69119	0.674	0.11	Dendritic cell
WIPF1	0.791	0.582	1.25451	0.744	0.161	Dendritic cell
PTCRA	0.79	0.58	4.51187	0.581	0.004	Dendritic cell
TAX1BP3	0.79	0.58	2.1643	0.698	0.172	Dendritic cell
PDLIM2	0.79	0.58	2.09211	0.674	0.127	Dendritic cell
ENSMFAG00000045819	0.79	0.58	1.09787	0.837	0.265	Dendritic cell
ST6GALNAC4	0.789	0.578	2.73488	0.628	0.06	Dendritic cell
ENSMFAG00000019461	0.789	0.578	1.13859	0.953	0.728	Dendritic cell
ENSMFAG00000001740	0.789	0.578	1.07008	1	0.877	Dendritic cell
KLRF2	0.788	0.576	4.1427	0.581	0.01	Dendritic cell
MS4A6A	0.788	0.576	2.24812	0.907	0.617	Dendritic cell
ABCG4	0.212	0.576	-4.47908	0	0.576	Dendritic cell
ENSMFAG00000007971	0.787	0.574	1.748	0.791	0.355	Dendritic cell
FRMD4B	0.213	0.574	-4.3679	0.093	0.624	Dendritic cell
ATP2A3	0.786	0.572	2.67046	0.628	0.077	Dendritic cell
GTF2E2	0.786	0.572	1.96591	0.721	0.248	Dendritic cell
AES	0.786	0.572	1.88836	0.744	0.264	Dendritic cell
FKBP1A	0.785	0.57	1.06777	0.93	0.5	Dendritic cell
PSMB10	0.784	0.568	1.8762	0.767	0.24	Dendritic cell
SLC25A22	0.216	0.568	-4.14451	0.093	0.611	Dendritic cell
GAS6	0.783	0.566	2.38819	0.651	0.108	Dendritic cell
SH2B3	0.783	0.566	1.59045	0.721	0.217	Dendritic cell
MCUR1	0.217	0.566	-3.20147	0.256	0.706	Dendritic cell
CPE	0.217	0.566	-4.63526	0.023	0.576	Dendritic cell
SIT1	0.782	0.564	2.98079	0.605	0.054	Dendritic cell
SP100	0.782	0.564	1.80458	0.674	0.127	Dendritic cell
RCSD1	0.782	0.564	1.2095	0.721	0.145	Dendritic cell
ENSMFAG00000030534	0.782	0.564	1.14581	0.837	0.377	Dendritic cell
PLCD4	0.218	0.564	-3.89638	0.163	0.659	Dendritic cell
SEPT9	0.781	0.562	1.82185	0.721	0.196	Dendritic cell
CST3	0.781	0.562	-1.77419	1	0.651	Dendritic cell
DEFB119	0.219	0.562	-4.85241	0.023	0.574	Dendritic cell
SDC4	0.78	0.56	2.57917	0.628	0.109	Dendritic cell
GPSM3	0.78	0.56	1.62431	0.698	0.149	Dendritic cell
ENSMFAG00000018190	0.78	0.56	1.01111	0.907	0.46	Dendritic cell
INA	0.22	0.56	-4.80549	0.023	0.571	Dendritic cell
LPAR6	0.779	0.558	2.5104	0.651	0.111	Dendritic cell
C5orf34	0.779	0.558	2.16904	0.651	0.116	Dendritic cell
ENSMFAG00000003557_RHOA	0.779	0.558	1.47588	0.674	0.156	Dendritic cell
INPP5D	0.779	0.558	1.11205	0.721	0.2	Dendritic cell
TDRD7	0.221	0.558	-4.01848	0.093	0.617	Dendritic cell
TMEM136	0.222	0.556	-4.26203	0	0.556	Dendritic cell
ENSMFAG00000003875_YPEL	0.222	0.556	-4.54499	0.023	0.567	Dendritic cell
SPAG6	0.222	0.556	-4.5581	0.023	0.568	Dendritic cell
CYGB	0.222	0.556	-4.61494	0.023	0.567	Dendritic cell
TTC24	0.777	0.554	4.61016	0.558	0.006	Dendritic cell
ENSMFAG00000036170	0.777	0.554	4.41765	0.558	0.007	Dendritic cell
LDHB	0.223	0.554	-2.15099	0.744	0.909	Dendritic cell
SH3KBP1	0.776	0.552	1.39939	0.721	0.182	Dendritic cell
USF2	0.776	0.552	1.21201	0.884	0.445	Dendritic cell
ZEB2	0.775	0.55	2.44033	0.721	0.224	Dendritic cell
PFN1	0.775	0.55	1.19738	0.767	0.324	Dendritic cell
POLD4	0.775	0.55	1.15469	0.814	0.35	Dendritic cell
DHRS7	0.225	0.55	-3.48966	0.372	0.727	Dendritic cell
USH2A	0.225	0.55	-5.02553	0	0.551	Dendritic cell
TJP2	0.226	0.548	-4.55283	0.023	0.562	Dendritic cell
TSPAN13	0.773	0.546	2.10092	0.674	0.197	Dendritic cell
STAT1	0.773	0.546	1.80533	0.698	0.223	Dendritic cell
SLC17A7	0.227	0.546	-4.55999	0.047	0.569	Dendritic cell
PTPRE	0.772	0.544	2.05713	0.628	0.122	Dendritic cell
SASH3	0.772	0.544	1.39998	0.628	0.09	Dendritic cell
CCDC28B	0.228	0.544	-4.80983	0.023	0.556	Dendritic cell
CSK	0.771	0.542	1.7378	0.721	0.247	Dendritic cell
LASP1	0.771	0.542	1.36873	0.698	0.186	Dendritic cell
MTCL1	0.229	0.542	-4.41269	0	0.542	Dendritic cell
CDKN2D	0.77	0.54	1.23753	0.698	0.215	Dendritic cell
ENSMFAG00000042302	0.77	0.54	1.15144	0.814	0.348	Dendritic cell
NRP1	0.769	0.538	1.92729	0.628	0.111	Dendritic cell
ICAM3	0.769	0.538	1.90187	0.605	0.075	Dendritic cell
TRABD	0.769	0.538	1.28227	0.767	0.288	Dendritic cell
GSKIP	0.231	0.538	-4.44533	0.093	0.586	Dendritic cell
ENSMFAG00000029998	0.768	0.536	1.32219	0.744	0.246	Dendritic cell
ATP5B	0.232	0.536	-1.48147	0.814	0.947	Dendritic cell
GHITM	0.232	0.536	-2.01113	0.767	0.922	Dendritic cell
CFAP20	0.232	0.536	-3.36242	0.116	0.605	Dendritic cell
MGAT4A	0.767	0.534	3.47053	0.558	0.031	Dendritic cell
PLEKHD1	0.767	0.534	3.4008	0.558	0.038	Dendritic cell
PRPS2	0.767	0.534	3.10565	0.605	0.097	Dendritic cell
WDFY4	0.767	0.534	2.23655	0.605	0.08	Dendritic cell
LPXN	0.767	0.534	1.79731	0.674	0.162	Dendritic cell
ENSMFAG00000032800	0.233	0.534	-1.95884	0.86	0.937	Dendritic cell
PCBP3	0.233	0.534	-3.84718	0	0.534	Dendritic cell
RNPC3	0.234	0.532	-3.25095	0.488	0.759	Dendritic cell
NDUFS4	0.235	0.53	-2.2235	0.535	0.849	Dendritic cell
ENSMFAG00000030959	0.235	0.53	-2.35818	0.186	0.675	Dendritic cell
NXT2	0.764	0.528	2.32269	0.581	0.068	Dendritic cell
ENSMFAG00000037689	0.764	0.528	1.81556	0.674	0.24	Dendritic cell
TRIM36	0.236	0.528	-3.80091	0.047	0.557	Dendritic cell
DUSP10	0.236	0.528	-4.41236	0.023	0.542	Dendritic cell
ENSMFAG00000038096	0.763	0.526	1.4873	0.837	0.471	Dendritic cell
CACNA1F	0.237	0.526	-2.149	0.116	0.632	Dendritic cell
DPCD	0.237	0.526	-4.61445	0.163	0.604	Dendritic cell
GMIP	0.762	0.524	2.05016	0.581	0.071	Dendritic cell
FAM105A	0.762	0.524	1.78719	0.628	0.133	Dendritic cell
IGSF9	0.238	0.524	-4.5372	0.023	0.536	Dendritic cell
VASH2	0.761	0.522	3.25382	0.535	0.018	Dendritic cell
FUOM	0.761	0.522	1.85584	0.605	0.094	Dendritic cell
ENSMFAG00000035118	0.761	0.522	1.644	0.721	0.228	Dendritic cell
ST6GAL1	0.761	0.522	1.34423	0.674	0.154	Dendritic cell
ENSMFAG00000021373	0.761	0.522	1.2147	0.721	0.231	Dendritic cell
CDC42SE2	0.761	0.522	1.12083	0.721	0.239	Dendritic cell
TSPAN7	0.239	0.522	-4.29169	0	0.521	Dendritic cell
DPYSL3	0.239	0.522	-4.34318	0.047	0.549	Dendritic cell
SNX9	0.76	0.52	2.3328	0.558	0.049	Dendritic cell
SEMA4D	0.76	0.52	1.69695	0.628	0.139	Dendritic cell
ARL3	0.24	0.52	-1.9756	0.372	0.755	Dendritic cell
EPHX2	0.24	0.52	-5.30379	0.093	0.57	Dendritic cell
ENSMFAG00000030441	0.759	0.518	2.33606	0.535	0.022	Dendritic cell
GRK2	0.759	0.518	1.57932	0.721	0.269	Dendritic cell
ATP1A3	0.241	0.518	-3.26023	0.023	0.53	Dendritic cell
RBBP8	0.241	0.518	-3.40595	0.233	0.654	Dendritic cell
SAMD7	0.241	0.518	-5.00467	0.07	0.555	Dendritic cell
ENSMFAG00000030321	0.758	0.516	1.78988	0.605	0.105	Dendritic cell
HDGF	0.758	0.516	1.34105	0.721	0.241	Dendritic cell
ENSMFAG00000033208	0.758	0.516	1.22881	0.791	0.346	Dendritic cell
ESRRB	0.242	0.516	-4.6031	0.023	0.53	Dendritic cell
EFHD2	0.757	0.514	1.29806	0.628	0.122	Dendritic cell
GLMN	0.243	0.514	-2.98372	0.256	0.692	Dendritic cell
LIMA1	0.243	0.514	-3.72806	0.093	0.576	Dendritic cell
PPP2R2B	0.243	0.514	-4.46435	0	0.514	Dendritic cell
SLC7A5	0.756	0.512	1.51967	0.605	0.118	Dendritic cell
UBA7	0.755	0.51	1.47943	0.651	0.161	Dendritic cell
PTP4A1	0.755	0.51	1.15849	0.86	0.441	Dendritic cell
SEC61G	0.755	0.51	1.11449	0.93	0.651	Dendritic cell
TIRAP	0.754	0.508	2.786	0.558	0.065	Dendritic cell
ENSMFAG00000006890	0.754	0.508	2.23564	0.558	0.052	Dendritic cell
EDEM1	0.754	0.508	1.62347	0.674	0.187	Dendritic cell
MGAT1	0.754	0.508	1.25536	0.884	0.496	Dendritic cell
AKAP9	0.246	0.508	-1.8061	0.907	0.966	Dendritic cell
NEURL1	0.246	0.508	-3.47117	0.093	0.583	Dendritic cell
PHYHD1	0.246	0.508	-4.69432	0.047	0.535	Dendritic cell
ENSMFAG00000044522	0.753	0.506	2.46861	0.558	0.052	Dendritic cell
DOK2	0.753	0.506	2.15724	0.558	0.059	Dendritic cell
ARID5A	0.753	0.506	1.47216	0.651	0.155	Dendritic cell
IDH2	0.753	0.506	1.39027	0.674	0.187	Dendritic cell
TRAF4	0.752	0.504	2.46564	0.581	0.111	Dendritic cell
MGST1	0.248	0.504	-3.42888	0.163	0.601	Dendritic cell
KDM5B	0.248	0.504	-3.62468	0.279	0.672	Dendritic cell
YBX3	0.248	0.504	-4.27703	0.093	0.556	Dendritic cell
PNOC	0.751	0.502	2.61778	0.535	0.046	Dendritic cell
ENSMFAG00000034478	0.751	0.502	2.55274	0.605	0.118	Dendritic cell
TLR7	0.751	0.502	1.93755	0.558	0.075	Dendritic cell
ANXA7	0.751	0.502	1.33356	0.767	0.381	Dendritic cell
SLC4A7	0.249	0.502	-2.478	0.395	0.759	Dendritic cell
VDAC1	0.249	0.502	-2.7463	0.395	0.711	Dendritic cell
APLP2	0.249	0.502	-2.79041	0.186	0.65	Dendritic cell
PDE6H	0.249	0.502	-7.33294	0.07	0.537	Dendritic cell
INPP4A	0.75	0.5	1.82422	0.674	0.256	Dendritic cell
MAPRE1	0.75	0.5	1.14996	0.744	0.309	Dendritic cell
ENSMFAG00000006894	0.75	0.5	1.12094	0.605	0.105	Dendritic cell
ENSMFAG00000045551	0.75	0.5	1.04876	0.814	0.355	Dendritic cell
CCR2	0.749	0.498	2.75941	0.535	0.046	Dendritic cell
OAS2	0.749	0.498	2.64909	0.535	0.04	Dendritic cell
KLF6	0.749	0.498	1.12736	0.721	0.263	Dendritic cell
LPCAT1	0.251	0.498	-2.61888	0.209	0.634	Dendritic cell
TBC1D19	0.251	0.498	-4.40639	0	0.498	Dendritic cell
DSC3	0.748	0.496	3.88205	0.581	0.15	Dendritic cell
ARHGAP9	0.748	0.496	2.10204	0.581	0.108	Dendritic cell
RASSF3	0.748	0.496	1.8825	0.581	0.093	Dendritic cell
BEX2	0.252	0.496	-4.0626	0.047	0.526	Dendritic cell
IL18R1	0.747	0.494	3.10417	0.512	0.025	Dendritic cell
CCDC69	0.747	0.494	2.38061	0.581	0.104	Dendritic cell
TNFAIP8	0.747	0.494	2.09532	0.581	0.096	Dendritic cell
ENSMFAG00000032920	0.747	0.494	1.00653	0.791	0.358	Dendritic cell
FAM169A	0.253	0.494	-2.49141	0.023	0.526	Dendritic cell
ACAP1	0.746	0.492	2.06956	0.558	0.082	Dendritic cell
TPM4	0.746	0.492	1.94798	0.628	0.211	Dendritic cell
ENSMFAG00000046351	0.746	0.492	1.03688	0.744	0.332	Dendritic cell
MORN2	0.254	0.492	-3.94025	0.07	0.533	Dendritic cell
MPP4	0.254	0.492	-4.15222	0	0.493	Dendritic cell
TGFBI	0.745	0.49	1.85981	0.581	0.108	Dendritic cell
NUCB2	0.745	0.49	1.47102	0.767	0.416	Dendritic cell
LSM8	0.745	0.49	1.30198	0.791	0.378	Dendritic cell
ENSMFAG00000037649	0.745	0.49	1.28668	0.628	0.162	Dendritic cell
ENSMFAG00000034295	0.745	0.49	1.22685	0.767	0.375	Dendritic cell
SWAP70	0.745	0.49	1.22085	0.674	0.221	Dendritic cell
ENSMFAG00000036681	0.255	0.49	-3.14566	0.326	0.652	Dendritic cell
ARHGAP17	0.744	0.488	1.78156	0.605	0.144	Dendritic cell
C16H17orf62	0.744	0.488	1.7543	0.651	0.221	Dendritic cell
ENSMFAG00000027241	0.744	0.488	1.44469	0.535	0.058	Dendritic cell
OS9	0.744	0.488	1.00848	0.907	0.555	Dendritic cell
ENSMFAG00000031476	0.257	0.486	-1.70342	0.744	0.865	Dendritic cell
STX3	0.257	0.486	-2.27631	0.512	0.765	Dendritic cell
IVNS1ABP	0.742	0.484	1.2439	0.767	0.343	Dendritic cell
PPM1G	0.742	0.484	1.17533	0.744	0.336	Dendritic cell
APBB1IP	0.742	0.484	1.10871	0.628	0.143	Dendritic cell
ENSMFAG00000030655	0.742	0.484	1.10862	0.698	0.257	Dendritic cell
SSX2IP	0.258	0.484	-2.7668	0.14	0.597	Dendritic cell
ARR3	0.258	0.484	-6.43579	0.023	0.504	Dendritic cell
CHST12	0.741	0.482	1.78712	0.581	0.119	Dendritic cell
PIGS	0.741	0.482	1.00873	0.721	0.35	Dendritic cell
DYNC2H1	0.259	0.482	-2.6154	0.07	0.538	Dendritic cell
ATP6V0A1	0.259	0.482	-3.01229	0.419	0.704	Dendritic cell
ACSL6	0.259	0.482	-3.8821	0.023	0.497	Dendritic cell
CSGALNACT1	0.74	0.48	3.16248	0.512	0.041	Dendritic cell
NUAK2	0.74	0.48	1.97136	0.558	0.088	Dendritic cell
ENSMFAG00000034636	0.74	0.48	1.92746	0.558	0.092	Dendritic cell
MAD2L2	0.74	0.48	1.77129	0.674	0.247	Dendritic cell
PIM3	0.74	0.48	1.1975	0.628	0.172	Dendritic cell
ENSMFAG00000033055	0.74	0.48	1.08335	0.86	0.47	Dendritic cell
ENSMFAG00000044694	0.26	0.48	-1.47084	0.837	0.928	Dendritic cell
ENSMFAG00000046353	0.26	0.48	-1.96965	0.209	0.657	Dendritic cell
HK2	0.26	0.48	-3.92038	0.093	0.539	Dendritic cell
LRRC49	0.26	0.48	-4.32435	0	0.479	Dendritic cell
ADGRE5	0.739	0.478	1.10916	0.628	0.137	Dendritic cell
CPA3	0.739	0.478	-2.50398	0.581	0.108	Dendritic cell
MFGE8	0.261	0.478	-3.4277	0.047	0.504	Dendritic cell
WDR54	0.261	0.478	-3.89897	0.163	0.58	Dendritic cell
AGRP	0.261	0.478	-4.66216	0.047	0.512	Dendritic cell
TRIM25	0.738	0.476	2.06358	0.581	0.12	Dendritic cell
IFT43	0.262	0.476	-3.92982	0.256	0.625	Dendritic cell
CD46	0.737	0.474	1.07774	0.791	0.384	Dendritic cell
TMEM106C	0.263	0.474	-2.16787	0.395	0.735	Dendritic cell
NR3C1	0.736	0.472	1.25044	0.674	0.238	Dendritic cell
ANK3	0.264	0.472	-2.89908	0.07	0.527	Dendritic cell
LIMD2	0.735	0.47	1.13949	0.628	0.164	Dendritic cell
ENSMFAG00000041383	0.735	0.47	1.00349	0.814	0.401	Dendritic cell
VIM	0.735	0.47	-1.03579	0.953	0.522	Dendritic cell
CD69	0.735	0.47	-1.79752	0.628	0.125	Dendritic cell
C9orf116	0.265	0.47	-3.19951	0.116	0.558	Dendritic cell
SLC25A25	0.265	0.47	-3.21358	0.14	0.559	Dendritic cell
KIF20B	0.734	0.468	2.58488	0.535	0.084	Dendritic cell
HHEX	0.734	0.468	1.80785	0.535	0.084	Dendritic cell
ESYT1	0.734	0.468	1.39978	0.674	0.249	Dendritic cell
GTF3A	0.734	0.468	1.34732	0.674	0.269	Dendritic cell
TBC1D31	0.266	0.468	-3.59237	0.116	0.549	Dendritic cell
RPGRIP1	0.266	0.468	-4.56073	0	0.467	Dendritic cell
SLC24A1	0.266	0.468	-5.48266	0	0.469	Dendritic cell
OPN3	0.733	0.466	3.08534	0.488	0.034	Dendritic cell
FAM213A	0.733	0.466	1.73877	0.605	0.174	Dendritic cell
HNRNPLL	0.733	0.466	1.72342	0.628	0.234	Dendritic cell
SYK	0.733	0.466	1.24294	0.581	0.13	Dendritic cell
LAP3	0.733	0.466	1.20129	0.744	0.311	Dendritic cell
ENSMFAG00000044084	0.267	0.466	-3.82021	0.07	0.506	Dendritic cell
NCKAP1L	0.732	0.464	1.50458	0.581	0.128	Dendritic cell
STXBP2	0.732	0.464	1.00257	0.628	0.166	Dendritic cell
C1orf186	0.732	0.464	-1.69126	0.581	0.111	Dendritic cell
SERINC4	0.268	0.464	-2.74416	0.047	0.508	Dendritic cell
CNRIP1	0.268	0.464	-3.78498	0.07	0.508	Dendritic cell
RP1L1	0.268	0.464	-4.87236	0	0.463	Dendritic cell
BRD2	0.731	0.462	1.21028	0.907	0.605	Dendritic cell
GOT1	0.269	0.462	-2.97557	0.163	0.579	Dendritic cell
SORBS2	0.269	0.462	-3.88025	0.023	0.475	Dendritic cell
ATP10A	0.73	0.46	3.51971	0.488	0.033	Dendritic cell
PSMA6	0.73	0.46	1.08032	0.86	0.627	Dendritic cell
SNAP91	0.27	0.46	-3.94966	0.023	0.473	Dendritic cell
TM9SF2	0.729	0.458	1.56701	0.721	0.352	Dendritic cell
XPNPEP1	0.729	0.458	1.31058	0.651	0.239	Dendritic cell
PDE4B	0.729	0.458	1.19918	0.605	0.162	Dendritic cell
HYI	0.729	0.458	1.01837	0.744	0.34	Dendritic cell
TTC8	0.271	0.458	-3.88144	0.07	0.5	Dendritic cell
MGARP	0.271	0.458	-5.29425	0.047	0.485	Dendritic cell
TRAF1	0.728	0.456	1.58629	0.512	0.057	Dendritic cell
ENSMFAG00000041066	0.728	0.456	1.1606	0.605	0.165	Dendritic cell
SND1	0.728	0.456	1.03077	0.721	0.312	Dendritic cell
EDC4	0.272	0.456	-2.65479	0.209	0.615	Dendritic cell
ST5	0.272	0.456	-3.93447	0.023	0.469	Dendritic cell
SLC46A3	0.727	0.454	1.69543	0.581	0.15	Dendritic cell
TMEM179B	0.727	0.454	1.38012	0.674	0.242	Dendritic cell
MDH1	0.273	0.454	-1.75237	0.744	0.896	Dendritic cell
GRB10	0.273	0.454	-4.18082	0	0.454	Dendritic cell
CNP	0.726	0.452	1.61607	0.605	0.199	Dendritic cell
IL1B	0.726	0.452	-1.84147	0.674	0.203	Dendritic cell
RASSF5	0.725	0.45	1.43661	0.558	0.115	Dendritic cell
GOLGA4	0.275	0.45	-1.50728	0.791	0.91	Dendritic cell
PPP1R9B	0.724	0.448	1.75145	0.558	0.129	Dendritic cell
MICAL1	0.724	0.448	1.59998	0.558	0.13	Dendritic cell
SIPA1	0.724	0.448	1.45876	0.605	0.189	Dendritic cell
PGAM1	0.276	0.448	-1.52386	0.814	0.927	Dendritic cell
SV2B	0.276	0.448	-3.86064	0	0.448	Dendritic cell
WASF3	0.276	0.448	-3.97123	0.093	0.502	Dendritic cell
NELL2	0.276	0.448	-4.00683	0.093	0.499	Dendritic cell
KIFC3	0.276	0.448	-4.18085	0	0.447	Dendritic cell
ARHGAP10	0.276	0.448	-5.0997	0	0.447	Dendritic cell
NPDC1	0.277	0.446	-3.67439	0.07	0.496	Dendritic cell
BBS4	0.277	0.446	-3.96911	0.023	0.461	Dendritic cell
ROBO2	0.722	0.444	3.1551	0.488	0.057	Dendritic cell
ENSMFAG00000041885	0.722	0.444	1.69225	0.535	0.098	Dendritic cell
ARHGAP25	0.722	0.444	1.53768	0.535	0.102	Dendritic cell
IL2RG	0.722	0.444	1.00238	0.581	0.142	Dendritic cell
ZNF385A	0.278	0.444	-2.96337	0.07	0.486	Dendritic cell
PASK	0.278	0.444	-3.22577	0.023	0.47	Dendritic cell
REEP2	0.278	0.444	-3.69403	0.047	0.471	Dendritic cell
EGLN3	0.721	0.442	2.14981	0.512	0.088	Dendritic cell
CDC14A	0.721	0.442	1.75187	0.512	0.081	Dendritic cell
SKIV2L2	0.721	0.442	1.53387	0.628	0.251	Dendritic cell
PPP2R1A	0.279	0.442	-1.68611	0.488	0.734	Dendritic cell
RS1	0.279	0.442	-4.61562	0	0.441	Dendritic cell
CD27	0.72	0.44	2.06979	0.488	0.053	Dendritic cell
EPS15	0.72	0.44	1.64857	0.605	0.207	Dendritic cell
CYB5R3	0.72	0.44	1.54112	0.605	0.225	Dendritic cell
DENND4B	0.72	0.44	1.09746	0.651	0.235	Dendritic cell
CNNM4	0.28	0.44	-2.54702	0.14	0.549	Dendritic cell
CA2	0.28	0.44	-3.77003	0.023	0.457	Dendritic cell
TFPI2	0.28	0.44	-4.67629	0.023	0.454	Dendritic cell
CDH15	0.719	0.438	4.48574	0.442	0.006	Dendritic cell
SLA2	0.719	0.438	3.17915	0.465	0.033	Dendritic cell
PIK3CG	0.719	0.438	2.37813	0.512	0.091	Dendritic cell
ENSMFAG00000035574	0.719	0.438	1.90657	0.512	0.086	Dendritic cell
CTDSP2	0.719	0.438	1.47125	0.674	0.269	Dendritic cell
CYTIP	0.719	0.438	1.26944	0.558	0.123	Dendritic cell
RRP1B	0.281	0.438	-1.76197	0.465	0.786	Dendritic cell
MSI1	0.281	0.438	-3.21511	0.023	0.451	Dendritic cell
TRIM37	0.282	0.436	-4.62372	0.023	0.453	Dendritic cell
ZDHHC17	0.718	0.436	1.59279	0.558	0.175	Dendritic cell
ENSMFAG00000045172	0.718	0.436	1.46734	0.512	0.084	Dendritic cell
POR	0.718	0.436	1.35625	0.628	0.221	Dendritic cell
IRF9	0.718	0.436	1.3267	0.605	0.213	Dendritic cell
CD160	0.718	0.436	-1.16627	0.605	0.175	Dendritic cell
IFI30	0.718	0.436	-2.01387	0.767	0.27	Dendritic cell
PEA15	0.283	0.434	-1.72773	0.558	0.81	Dendritic cell
CRACR2B	0.283	0.434	-4.2123	0	0.433	Dendritic cell
HSH2D	0.717	0.434	2.7086	0.465	0.035	Dendritic cell
SH2D3C	0.717	0.434	2.34915	0.488	0.067	Dendritic cell
IRF4	0.717	0.434	1.16417	0.512	0.088	Dendritic cell
PBXIP1	0.717	0.434	1.01176	0.744	0.342	Dendritic cell
RGS1	0.717	0.434	-1.13614	0.977	0.793	Dendritic cell
ENSMFAG00000003416	0.284	0.432	-2.17611	0.419	0.713	Dendritic cell
DKK3	0.284	0.432	-5.51154	0.023	0.446	Dendritic cell
DDX60	0.716	0.432	2.17735	0.465	0.04	Dendritic cell
LAGE3	0.716	0.432	1.09887	0.767	0.372	Dendritic cell
LRRC25	0.716	0.432	1.07489	0.535	0.107	Dendritic cell
ENSMFAG00000033691	0.285	0.43	-1.15739	0.814	0.938	Dendritic cell
ENSMFAG00000030546	0.285	0.43	-1.55681	0.581	0.839	Dendritic cell
FAM107A	0.285	0.43	-3.52241	0.07	0.471	Dendritic cell
TMCC2	0.285	0.43	-3.81449	0	0.431	Dendritic cell
SCG3	0.285	0.43	-4.65088	0.023	0.445	Dendritic cell
CALB1	0.285	0.43	-4.71624	0	0.429	Dendritic cell
SRC	0.715	0.43	2.22172	0.465	0.046	Dendritic cell
MTPN	0.715	0.43	1.48055	0.674	0.344	Dendritic cell
MAPK3	0.286	0.428	-3.03029	0.186	0.56	Dendritic cell
AMPH	0.286	0.428	-3.64319	0	0.427	Dendritic cell
RASSF2	0.714	0.428	1.88547	0.535	0.115	Dendritic cell
MKL1	0.714	0.428	1.72587	0.535	0.132	Dendritic cell
RNASE6	0.714	0.428	1.43613	0.558	0.123	Dendritic cell
PTEN	0.714	0.428	1.41584	0.674	0.3	Dendritic cell
RCC2	0.713	0.426	3.11882	0.512	0.114	Dendritic cell
MYO1E	0.713	0.426	2.29694	0.465	0.046	Dendritic cell
SLC27A1	0.713	0.426	1.95207	0.535	0.132	Dendritic cell
HSPA4	0.288	0.424	-1.88174	0.349	0.696	Dendritic cell
SYP	0.288	0.424	-3.60239	0.023	0.437	Dendritic cell
CHD7	0.288	0.424	-4.61311	0.116	0.498	Dendritic cell
LY6D	0.712	0.424	3.47731	0.442	0.022	Dendritic cell
SLC20A1	0.712	0.424	1.66218	0.628	0.269	Dendritic cell
RGS14	0.712	0.424	1.64914	0.558	0.162	Dendritic cell
KDM2B	0.712	0.424	1.63717	0.558	0.15	Dendritic cell
ERO1A	0.712	0.424	1.22344	0.721	0.346	Dendritic cell
LRP10	0.712	0.424	1.16165	0.605	0.188	Dendritic cell
CD3D	0.712	0.424	-2.27549	0.558	0.109	Dendritic cell
PEX14	0.289	0.422	-3.43719	0.116	0.503	Dendritic cell
NOS2	0.711	0.422	1.77233	0.488	0.073	Dendritic cell
CCND3	0.711	0.422	1.39596	0.698	0.284	Dendritic cell
CD83	0.711	0.422	-1.16134	0.884	0.419	Dendritic cell
RAB28	0.29	0.42	-2.64422	0.116	0.515	Dendritic cell
ENSMFAG00000037558	0.29	0.42	-3.65526	0.256	0.581	Dendritic cell
THEMIS2	0.71	0.42	2.11945	0.465	0.049	Dendritic cell
CARHSP1	0.71	0.42	2.07094	0.512	0.113	Dendritic cell
UNC93B1	0.71	0.42	1.84226	0.465	0.051	Dendritic cell
BAZ1A	0.71	0.42	1.65925	0.512	0.104	Dendritic cell
ENSMFAG00000041917	0.71	0.42	1.42969	0.465	0.046	Dendritic cell
IQGAP2	0.71	0.42	1.1672	0.628	0.235	Dendritic cell
ITSN1	0.291	0.418	-3.43817	0.186	0.538	Dendritic cell
DAPP1	0.709	0.418	1.74804	0.488	0.076	Dendritic cell
HLA-DOB	0.709	0.418	1.67635	0.465	0.047	Dendritic cell
ERAP1	0.709	0.418	1.55183	0.488	0.079	Dendritic cell
ENSMFAG00000031459	0.292	0.416	-1.02211	0.349	0.679	Dendritic cell
HNRNPAB	0.708	0.416	1.38494	0.605	0.237	Dendritic cell
BCL2A1	0.708	0.416	-1.12115	0.581	0.133	Dendritic cell
ENSMFAG00000043399	0.707	0.414	1.70124	0.488	0.096	Dendritic cell
EPS8	0.294	0.412	-1.44371	0.279	0.664	Dendritic cell
TSPAN3	0.294	0.412	-1.49353	0.814	0.885	Dendritic cell
ATP2B1	0.294	0.412	-2.10375	0.326	0.632	Dendritic cell
CALCOCO2	0.294	0.412	-2.5216	0.372	0.633	Dendritic cell
ARL6	0.294	0.412	-2.79006	0.07	0.475	Dendritic cell
DEF6	0.706	0.412	1.27887	0.535	0.144	Dendritic cell
ENSMFAG00000035790	0.706	0.412	1.23579	0.535	0.138	Dendritic cell
SLC2A6	0.706	0.412	1.05513	0.558	0.154	Dendritic cell
MS4A2	0.706	0.412	-2.3407	0.512	0.093	Dendritic cell
CACNB2	0.295	0.41	-4.26312	0	0.41	Dendritic cell
ENSMFAG00000003353	0.296	0.408	-2.39449	0.163	0.53	Dendritic cell
DUSP7	0.704	0.408	1.67014	0.488	0.094	Dendritic cell
PNO1	0.297	0.406	-2.3654	0.209	0.56	Dendritic cell
VAX2	0.297	0.406	-4.0229	0	0.407	Dendritic cell
TNFRSF21	0.703	0.406	1.46329	0.535	0.167	Dendritic cell
ENSMFAG00000024955	0.703	0.406	1.03394	0.535	0.152	Dendritic cell
ENSMFAG00000039100	0.703	0.406	-2.47216	0.628	0.183	Dendritic cell
PIGH	0.298	0.404	-3.79525	0.07	0.457	Dendritic cell
KCNB1	0.298	0.404	-4.43243	0	0.404	Dendritic cell
BID	0.702	0.404	1.16131	0.535	0.139	Dendritic cell
S100A8	0.702	0.404	-3.09188	0.465	0.056	Dendritic cell
SMIM24	0.299	0.402	-3.71636	0.023	0.418	Dendritic cell
PLEKHA2	0.701	0.402	1.94136	0.512	0.114	Dendritic cell
LTBP4	0.701	0.402	1.89904	0.488	0.096	Dendritic cell
DDB1	0.3	0.4	-1.07228	0.419	0.772	Dendritic cell
ADGRV1	0.3	0.4	-3.78535	0	0.399	Dendritic cell
FCN3	0.999	0.998	7.78199	1	0.05	Endothelial cell
PECAM1	0.989	0.978	4.05732	1	0.125	Endothelial cell
HSPB1	0.988	0.976	3.92918	1	0.352	Endothelial cell
MGP	0.988	0.976	3.6406	1	0.217	Endothelial cell
[truncated: 6,716 more rows]

## Sheet: DEGs of Müller glia cells
Gene	myAUC	Power	Avgerage difference (log2)	pct.1	pct.2	Cluster
WIF1	0.967	0.934	2.02776	1	0.917	Müller glia cell subtype I
GPR37	0.934	0.868	2.41637	0.974	0.452	Müller glia cell subtype I
F3	0.929	0.858	2.78019	0.914	0.143	Müller glia cell subtype I
SPP1	0.92	0.84	2.00408	0.983	0.917	Müller glia cell subtype I
SLC2A1	0.918	0.836	1.9659	0.991	0.655	Müller glia cell subtype I
CLU	0.918	0.836	1.51598	1	0.929	Müller glia cell subtype I
ASAH1	0.912	0.824	2.67246	0.974	0.619	Müller glia cell subtype I
ENPP5	0.897	0.794	2.10225	0.983	0.488	Müller glia cell subtype I
LUC7L3	0.889	0.778	1.88819	0.983	0.774	Müller glia cell subtype I
KDR	0.884	0.768	2.08449	0.948	0.405	Müller glia cell subtype I
SLC1A3	0.878	0.756	2.07385	0.966	0.512	Müller glia cell subtype I
FAP	0.87	0.74	2.76381	0.836	0.155	Müller glia cell subtype I
WSB1	0.869	0.738	3.70341	0.845	0.262	Müller glia cell subtype I
PRELP	0.865	0.73	2.15124	0.871	0.262	Müller glia cell subtype I
AQP4	0.858	0.716	2.61882	0.879	0.345	Müller glia cell subtype I
HES1	0.858	0.716	1.71219	0.991	0.631	Müller glia cell subtype I
ENSMFAG00000026668	0.856	0.712	2.01906	0.871	0.31	Müller glia cell subtype I
PSAP	0.855	0.71	1.58943	0.966	0.714	Müller glia cell subtype I
CNMD	0.85	0.7	1.91771	0.845	0.31	Müller glia cell subtype I
RTN4	0.845	0.69	1.29679	1	0.94	Müller glia cell subtype I
COL9A2	0.841	0.682	1.34506	0.914	0.369	Müller glia cell subtype I
SLC15A2	0.838	0.676	2.23418	0.845	0.25	Müller glia cell subtype I
PSMD3	0.837	0.674	1.63943	0.948	0.488	Müller glia cell subtype I
MYO6	0.835	0.67	1.57561	0.897	0.417	Müller glia cell subtype I
ASPH	0.835	0.67	1.39138	0.966	0.643	Müller glia cell subtype I
COL9A1	0.832	0.664	1.78804	0.75	0.107	Müller glia cell subtype I
SPON1	0.828	0.656	1.99861	0.819	0.298	Müller glia cell subtype I
CADM1	0.825	0.65	1.61432	0.966	0.726	Müller glia cell subtype I
SPARC	0.824	0.648	1.73365	0.836	0.31	Müller glia cell subtype I
NCAM1	0.822	0.644	1.51678	0.888	0.44	Müller glia cell subtype I
HKDC1	0.82	0.64	2.37252	0.707	0.06	Müller glia cell subtype I
TMBIM6	0.82	0.64	1.66614	0.948	0.655	Müller glia cell subtype I
HSD17B5	0.819	0.638	1.29162	0.974	0.619	Müller glia cell subtype I
MALAT1	0.818	0.636	1.71541	0.845	0.262	Müller glia cell subtype I
GPM6B	0.818	0.636	1.17467	0.957	0.5	Müller glia cell subtype I
RASD1	0.813	0.626	2.32553	0.793	0.25	Müller glia cell subtype I
RDH10	0.812	0.624	1.57973	0.948	0.548	Müller glia cell subtype I
CHL1	0.811	0.622	1.01293	0.793	0.202	Müller glia cell subtype I
ID2	0.807	0.614	1.93555	0.879	0.464	Müller glia cell subtype I
SON	0.806	0.612	1.19534	0.983	0.786	Müller glia cell subtype I
SRGAP1	0.805	0.61	2.36055	0.707	0.167	Müller glia cell subtype I
AICDA	0.803	0.606	1.31655	0.948	0.583	Müller glia cell subtype I
IDO2	0.803	0.606	1.13667	0.966	0.655	Müller glia cell subtype I
SLC35D1	0.801	0.602	1.95526	0.75	0.19	Müller glia cell subtype I
DUSP1	0.8	0.6	2.33058	0.948	0.786	Müller glia cell subtype I
CP	0.795	0.59	2.65375	0.707	0.19	Müller glia cell subtype I
ANKRD35	0.795	0.59	1.05661	0.983	0.583	Müller glia cell subtype I
DST	0.794	0.588	1.32485	0.966	0.714	Müller glia cell subtype I
SFRP2	0.793	0.586	2.29131	0.759	0.286	Müller glia cell subtype I
DDR1	0.792	0.584	1.85113	0.733	0.19	Müller glia cell subtype I
DDX5	0.789	0.578	1.03761	0.966	0.762	Müller glia cell subtype I
PTGDS	0.786	0.572	1.04908	0.991	0.929	Müller glia cell subtype I
TMEM2	0.785	0.57	3.93165	0.638	0.119	Müller glia cell subtype I
COL4A3	0.777	0.554	3.42697	0.603	0.071	Müller glia cell subtype I
CHRDL1	0.776	0.552	1.79939	0.672	0.167	Müller glia cell subtype I
NKTR	0.775	0.55	1.73698	0.853	0.512	Müller glia cell subtype I
PAX6	0.775	0.55	1.13159	0.862	0.452	Müller glia cell subtype I
TMEM37	0.772	0.544	1.73773	0.681	0.202	Müller glia cell subtype I
CCNE1	0.772	0.544	1.1423	0.879	0.345	Müller glia cell subtype I
MTCL1	0.771	0.542	2.10404	0.845	0.452	Müller glia cell subtype I
ACSL3	0.769	0.538	2.62082	0.655	0.155	Müller glia cell subtype I
ENSMFAG00000043412	0.232	0.536	-1.23387	0.871	0.976	Müller glia cell subtype I
ENSMFAG00000044340_TUBB2A	0.767	0.534	1.182	0.862	0.452	Müller glia cell subtype I
LGI4	0.767	0.534	1.15204	0.862	0.44	Müller glia cell subtype I
LAMP2	0.766	0.532	1.41467	0.664	0.19	Müller glia cell subtype I
SASH1	0.765	0.53	2.23413	0.629	0.143	Müller glia cell subtype I
PPP1R3C	0.765	0.53	2.08571	0.724	0.298	Müller glia cell subtype I
SRSF5	0.765	0.53	1.09493	0.974	0.845	Müller glia cell subtype I
AGL	0.764	0.528	2.05893	0.793	0.488	Müller glia cell subtype I
RPLP2	0.236	0.528	-1.47485	0.776	0.929	Müller glia cell subtype I
ZBTB20	0.763	0.526	1.64075	0.69	0.238	Müller glia cell subtype I
MYO3A	0.762	0.524	1.92771	0.672	0.19	Müller glia cell subtype I
STK35	0.761	0.522	2.46622	0.793	0.464	Müller glia cell subtype I
TARS	0.761	0.522	1.92026	0.793	0.333	Müller glia cell subtype I
FAF2	0.76	0.52	2.00968	0.862	0.44	Müller glia cell subtype I
ENSMFAG00000002948	0.76	0.52	1.41016	0.698	0.238	Müller glia cell subtype I
EFHD1	0.76	0.52	1.23418	0.828	0.393	Müller glia cell subtype I
KTN1	0.759	0.518	1.11333	0.931	0.786	Müller glia cell subtype I
ENSMFAG00000003044	0.757	0.514	2.35955	0.621	0.131	Müller glia cell subtype I
ENSMFAG00000041709_RPS26	0.244	0.512	-1.32904	0.888	0.976	Müller glia cell subtype I
TERF1	0.754	0.508	1.37281	0.767	0.381	Müller glia cell subtype I
ENSMFAG00000043631	0.246	0.508	-1.21051	0.905	0.964	Müller glia cell subtype I
COL11A1	0.753	0.506	1.60421	0.586	0.071	Müller glia cell subtype I
PNISR	0.753	0.506	1.18021	0.888	0.667	Müller glia cell subtype I
SLC7A8	0.752	0.504	1.67611	0.716	0.286	Müller glia cell subtype I
MAGED2	0.752	0.504	1.2676	0.759	0.345	Müller glia cell subtype I
RPL8	0.248	0.504	-1.25953	0.922	0.988	Müller glia cell subtype I
ENSMFAG00000030598	0.248	0.504	-1.38036	0.845	0.964	Müller glia cell subtype I
RRBP1	0.751	0.502	2.14373	0.647	0.19	Müller glia cell subtype I
SORCS1	0.751	0.502	1.80316	0.647	0.19	Müller glia cell subtype I
ARSDR1	0.751	0.502	1.66962	0.595	0.107	Müller glia cell subtype I
ENSMFAG00000014721	0.249	0.502	-1.63624	0.681	0.869	Müller glia cell subtype I
CRB1	0.749	0.498	2.34437	0.647	0.214	Müller glia cell subtype I
KMT2E	0.749	0.498	1.51554	0.888	0.583	Müller glia cell subtype I
ST3GAL5	0.746	0.492	2.5119	0.707	0.31	Müller glia cell subtype I
MFAP2	0.746	0.492	2.48776	0.543	0.071	Müller glia cell subtype I
SREK1	0.746	0.492	1.33753	0.819	0.512	Müller glia cell subtype I
EFEMP1	0.745	0.49	1.93117	0.578	0.095	Müller glia cell subtype I
TRDN	0.745	0.49	1.66893	0.759	0.512	Müller glia cell subtype I
VSX2	0.745	0.49	1.14628	0.741	0.274	Müller glia cell subtype I
TCF4	0.744	0.488	1.39938	0.638	0.19	Müller glia cell subtype I
UNC80	0.742	0.484	1.35366	0.733	0.357	Müller glia cell subtype I
FCGR2B	0.741	0.482	1.11864	0.853	0.5	Müller glia cell subtype I
RPS4X	0.259	0.482	-1.16572	0.802	0.929	Müller glia cell subtype I
ENSMFAG00000039524	0.261	0.478	-1.27971	0.621	0.833	Müller glia cell subtype I
SAT1	0.738	0.476	1.37049	0.94	0.821	Müller glia cell subtype I
RORB	0.738	0.476	1.32584	0.681	0.262	Müller glia cell subtype I
ATP2B4	0.737	0.474	1.60697	0.629	0.179	Müller glia cell subtype I
OMG	0.737	0.474	1.47814	0.612	0.155	Müller glia cell subtype I
ENSMFAG00000018170	0.264	0.472	-1.2121	0.767	0.869	Müller glia cell subtype I
PRSS35	0.735	0.47	1.93786	0.621	0.19	Müller glia cell subtype I
RPS10	0.266	0.468	-1.43184	0.759	0.881	Müller glia cell subtype I
NR4A1	0.733	0.466	1.58438	0.81	0.417	Müller glia cell subtype I
HHATL	0.732	0.464	2.34178	0.638	0.238	Müller glia cell subtype I
ENSMFAG00000008239	0.268	0.464	-1.235	0.638	0.81	Müller glia cell subtype I
CSAD	0.731	0.462	1.24203	0.707	0.321	Müller glia cell subtype I
GRIA1	0.731	0.462	1.21856	0.629	0.179	Müller glia cell subtype I
MYO10	0.73	0.46	1.61848	0.578	0.119	Müller glia cell subtype I
PCSK2	0.73	0.46	1.42885	0.603	0.179	Müller glia cell subtype I
SEPT8	0.73	0.46	1.32297	0.733	0.345	Müller glia cell subtype I
LAPTM4A	0.727	0.454	1.50031	0.716	0.381	Müller glia cell subtype I
GRK6	0.726	0.452	1.08168	0.862	0.524	Müller glia cell subtype I
RAB33A	0.725	0.45	1.09016	0.81	0.417	Müller glia cell subtype I
RPL34	0.275	0.45	-1.26868	0.871	0.952	Müller glia cell subtype I
REV3L	0.724	0.448	1.86547	0.716	0.345	Müller glia cell subtype I
ERC2	0.722	0.444	4.69308	0.466	0.036	Müller glia cell subtype I
ENSMFAG00000007994	0.278	0.444	-1.14233	0.638	0.821	Müller glia cell subtype I
CA14	0.721	0.442	1.619	0.552	0.131	Müller glia cell subtype I
CAMK2D	0.72	0.44	2.47646	0.655	0.274	Müller glia cell subtype I
ID3	0.72	0.44	1.60715	0.733	0.429	Müller glia cell subtype I
APLP2	0.72	0.44	1.35777	0.836	0.5	Müller glia cell subtype I
CTTNBP2	0.719	0.438	2.30228	0.517	0.083	Müller glia cell subtype I
SORBS2	0.719	0.438	1.11206	0.776	0.452	Müller glia cell subtype I
RPL22	0.281	0.438	-1.29863	0.828	0.917	Müller glia cell subtype I
ANKZF1	0.718	0.436	2.28521	0.595	0.226	Müller glia cell subtype I
PHGDH	0.718	0.436	1.30199	0.586	0.179	Müller glia cell subtype I
CDC6	0.718	0.436	1.27141	0.836	0.476	Müller glia cell subtype I
KLHL8	0.717	0.434	1.08897	0.767	0.393	Müller glia cell subtype I
RPSA	0.284	0.432	-1.382	0.81	0.881	Müller glia cell subtype I
HEXB	0.715	0.43	1.39932	0.698	0.357	Müller glia cell subtype I
TGFB2	0.715	0.43	1.18519	0.629	0.226	Müller glia cell subtype I
PTPRZ1	0.714	0.428	1.87573	0.543	0.119	Müller glia cell subtype I
ABCA8	0.713	0.426	2.92986	0.466	0.048	Müller glia cell subtype I
SULF1	0.713	0.426	1.95842	0.629	0.274	Müller glia cell subtype I
DDX17	0.713	0.426	1.13992	0.836	0.476	Müller glia cell subtype I
ACTN4	0.712	0.424	1.94446	0.543	0.143	Müller glia cell subtype I
ENSMFAG00000025726	0.712	0.424	1.23286	0.836	0.607	Müller glia cell subtype I
PDIA3	0.711	0.422	1.9891	0.655	0.357	Müller glia cell subtype I
RSRP1	0.711	0.422	1.10013	0.81	0.583	Müller glia cell subtype I
RPS25	0.29	0.42	-1.1991	0.776	0.869	Müller glia cell subtype I
ENSMFAG00000040919	0.29	0.42	-1.6472	0.569	0.774	Müller glia cell subtype I
FOS	0.71	0.42	1.65711	0.931	0.845	Müller glia cell subtype I
DBI	0.291	0.418	-1.07522	0.983	0.929	Müller glia cell subtype I
DTX4	0.708	0.416	1.8914	0.569	0.179	Müller glia cell subtype I
RPL23	0.293	0.414	-1.23148	0.733	0.881	Müller glia cell subtype I
IGFBP5	0.707	0.414	2.0917	0.517	0.119	Müller glia cell subtype I
CDH2	0.707	0.414	1.58095	0.569	0.19	Müller glia cell subtype I
RPL10A	0.294	0.412	-1.24723	0.871	0.952	Müller glia cell subtype I
TAX1BP1	0.706	0.412	1.30923	0.776	0.476	Müller glia cell subtype I
ZFP36L1	0.705	0.41	1.40406	0.716	0.429	Müller glia cell subtype I
ARID4B	0.704	0.408	1.36206	0.707	0.381	Müller glia cell subtype I
ENSMFAG00000039531	0.297	0.406	-1.11759	0.948	0.881	Müller glia cell subtype I
POGZ	0.703	0.406	1.60282	0.664	0.357	Müller glia cell subtype I
GZF1	0.703	0.406	1.49631	0.655	0.31	Müller glia cell subtype I
RASGRP1	0.702	0.404	3.18244	0.448	0.06	Müller glia cell subtype I
SYNPR	0.702	0.404	1.4375	0.586	0.238	Müller glia cell subtype I
ATP1A1	0.702	0.404	1.20475	0.819	0.5	Müller glia cell subtype I
CTNNAL1	0.702	0.404	1.18096	0.655	0.31	Müller glia cell subtype I
RPS2	0.299	0.402	-1.52903	0.707	0.833	Müller glia cell subtype I
LUM	0.701	0.402	1.94307	0.457	0.048	Müller glia cell subtype I
LGR4	0.701	0.402	1.48984	0.5	0.107	Müller glia cell subtype I
WIF1	0.033	0.934	-2.02776	0.917	1	Müller glia cell subtype II
GPR37	0.066	0.868	-2.41637	0.452	0.974	Müller glia cell subtype II
F3	0.071	0.858	-2.78019	0.143	0.914	Müller glia cell subtype II
SPP1	0.08	0.84	-2.00408	0.917	0.983	Müller glia cell subtype II
CLU	0.082	0.836	-1.51598	0.929	1	Müller glia cell subtype II
SLC2A1	0.082	0.836	-1.9659	0.655	0.991	Müller glia cell subtype II
ASAH1	0.088	0.824	-2.67246	0.619	0.974	Müller glia cell subtype II
ENPP5	0.103	0.794	-2.10225	0.488	0.983	Müller glia cell subtype II
LUC7L3	0.111	0.778	-1.88819	0.774	0.983	Müller glia cell subtype II
KDR	0.116	0.768	-2.08449	0.405	0.948	Müller glia cell subtype II
SLC1A3	0.122	0.756	-2.07385	0.512	0.966	Müller glia cell subtype II
FAP	0.13	0.74	-2.76381	0.155	0.836	Müller glia cell subtype II
WSB1	0.131	0.738	-3.70341	0.262	0.845	Müller glia cell subtype II
PRELP	0.135	0.73	-2.15124	0.262	0.871	Müller glia cell subtype II
HES1	0.142	0.716	-1.71219	0.631	0.991	Müller glia cell subtype II
AQP4	0.142	0.716	-2.61882	0.345	0.879	Müller glia cell subtype II
ENSMFAG00000026668	0.144	0.712	-2.01906	0.31	0.871	Müller glia cell subtype II
PSAP	0.145	0.71	-1.58943	0.714	0.966	Müller glia cell subtype II
CNMD	0.15	0.7	-1.91771	0.31	0.845	Müller glia cell subtype II
RTN4	0.155	0.69	-1.29679	0.94	1	Müller glia cell subtype II
COL9A2	0.159	0.682	-1.34506	0.369	0.914	Müller glia cell subtype II
SLC15A2	0.162	0.676	-2.23418	0.25	0.845	Müller glia cell subtype II
PSMD3	0.163	0.674	-1.63943	0.488	0.948	Müller glia cell subtype II
ASPH	0.165	0.67	-1.39138	0.643	0.966	Müller glia cell subtype II
MYO6	0.165	0.67	-1.57561	0.417	0.897	Müller glia cell subtype II
COL9A1	0.168	0.664	-1.78804	0.107	0.75	Müller glia cell subtype II
SPON1	0.172	0.656	-1.99861	0.298	0.819	Müller glia cell subtype II
CADM1	0.175	0.65	-1.61432	0.726	0.966	Müller glia cell subtype II
SPARC	0.176	0.648	-1.73365	0.31	0.836	Müller glia cell subtype II
NCAM1	0.178	0.644	-1.51678	0.44	0.888	Müller glia cell subtype II
TMBIM6	0.18	0.64	-1.66614	0.655	0.948	Müller glia cell subtype II
HKDC1	0.18	0.64	-2.37252	0.06	0.707	Müller glia cell subtype II
HSD17B5	0.181	0.638	-1.29162	0.619	0.974	Müller glia cell subtype II
GPM6B	0.182	0.636	-1.17467	0.5	0.957	Müller glia cell subtype II
MALAT1	0.182	0.636	-1.71541	0.262	0.845	Müller glia cell subtype II
RASD1	0.187	0.626	-2.32553	0.25	0.793	Müller glia cell subtype II
RDH10	0.188	0.624	-1.57973	0.548	0.948	Müller glia cell subtype II
CHL1	0.189	0.622	-1.01293	0.202	0.793	Müller glia cell subtype II
ID2	0.193	0.614	-1.93555	0.464	0.879	Müller glia cell subtype II
SON	0.194	0.612	-1.19534	0.786	0.983	Müller glia cell subtype II
SRGAP1	0.195	0.61	-2.36055	0.167	0.707	Müller glia cell subtype II
IDO2	0.197	0.606	-1.13667	0.655	0.966	Müller glia cell subtype II
AICDA	0.197	0.606	-1.31655	0.583	0.948	Müller glia cell subtype II
SLC35D1	0.199	0.602	-1.95526	0.19	0.75	Müller glia cell subtype II
DUSP1	0.2	0.6	-2.33058	0.786	0.948	Müller glia cell subtype II
ANKRD35	0.205	0.59	-1.05661	0.583	0.983	Müller glia cell subtype II
CP	0.205	0.59	-2.65375	0.19	0.707	Müller glia cell subtype II
DST	0.206	0.588	-1.32485	0.714	0.966	Müller glia cell subtype II
SFRP2	0.207	0.586	-2.29131	0.286	0.759	Müller glia cell subtype II
DDR1	0.208	0.584	-1.85113	0.19	0.733	Müller glia cell subtype II
DDX5	0.211	0.578	-1.03761	0.762	0.966	Müller glia cell subtype II
PTGDS	0.214	0.572	-1.04908	0.929	0.991	Müller glia cell subtype II
TMEM2	0.215	0.57	-3.93165	0.119	0.638	Müller glia cell subtype II
COL4A3	0.223	0.554	-3.42697	0.071	0.603	Müller glia cell subtype II
CHRDL1	0.224	0.552	-1.79939	0.167	0.672	Müller glia cell subtype II
PAX6	0.225	0.55	-1.13159	0.452	0.862	Müller glia cell subtype II
NKTR	0.225	0.55	-1.73698	0.512	0.853	Müller glia cell subtype II
CCNE1	0.228	0.544	-1.1423	0.345	0.879	Müller glia cell subtype II
TMEM37	0.228	0.544	-1.73773	0.202	0.681	Müller glia cell subtype II
MTCL1	0.229	0.542	-2.10404	0.452	0.845	Müller glia cell subtype II
ACSL3	0.231	0.538	-2.62082	0.155	0.655	Müller glia cell subtype II
ENSMFAG00000043412	0.768	0.536	1.23387	0.976	0.871	Müller glia cell subtype II
LGI4	0.233	0.534	-1.15204	0.44	0.862	Müller glia cell subtype II
ENSMFAG00000044340_TUBB2A	0.233	0.534	-1.182	0.452	0.862	Müller glia cell subtype II
LAMP2	0.234	0.532	-1.41467	0.19	0.664	Müller glia cell subtype II
SRSF5	0.235	0.53	-1.09493	0.845	0.974	Müller glia cell subtype II
PPP1R3C	0.235	0.53	-2.08571	0.298	0.724	Müller glia cell subtype II
SASH1	0.235	0.53	-2.23413	0.143	0.629	Müller glia cell subtype II
RPLP2	0.764	0.528	1.47485	0.929	0.776	Müller glia cell subtype II
AGL	0.236	0.528	-2.05893	0.488	0.793	Müller glia cell subtype II
ZBTB20	0.237	0.526	-1.64075	0.238	0.69	Müller glia cell subtype II
MYO3A	0.238	0.524	-1.92771	0.19	0.672	Müller glia cell subtype II
TARS	0.239	0.522	-1.92026	0.333	0.793	Müller glia cell subtype II
STK35	0.239	0.522	-2.46622	0.464	0.793	Müller glia cell subtype II
EFHD1	0.24	0.52	-1.23418	0.393	0.828	Müller glia cell subtype II
ENSMFAG00000002948	0.24	0.52	-1.41016	0.238	0.698	Müller glia cell subtype II
FAF2	0.24	0.52	-2.00968	0.44	0.862	Müller glia cell subtype II
KTN1	0.241	0.518	-1.11333	0.786	0.931	Müller glia cell subtype II
ENSMFAG00000003044	0.243	0.514	-2.35955	0.131	0.621	Müller glia cell subtype II
ENSMFAG00000041709_RPS26	0.756	0.512	1.32904	0.976	0.888	Müller glia cell subtype II
ENSMFAG00000043631	0.754	0.508	1.21051	0.964	0.905	Müller glia cell subtype II
TERF1	0.246	0.508	-1.37281	0.381	0.767	Müller glia cell subtype II
PNISR	0.247	0.506	-1.18021	0.667	0.888	Müller glia cell subtype II
COL11A1	0.247	0.506	-1.60421	0.071	0.586	Müller glia cell subtype II
ENSMFAG00000030598	0.752	0.504	1.38036	0.964	0.845	Müller glia cell subtype II
RPL8	0.752	0.504	1.25953	0.988	0.922	Müller glia cell subtype II
MAGED2	0.248	0.504	-1.2676	0.345	0.759	Müller glia cell subtype II
SLC7A8	0.248	0.504	-1.67611	0.286	0.716	Müller glia cell subtype II
ENSMFAG00000014721	0.751	0.502	1.63624	0.869	0.681	Müller glia cell subtype II
ARSDR1	0.249	0.502	-1.66962	0.107	0.595	Müller glia cell subtype II
SORCS1	0.249	0.502	-1.80316	0.19	0.647	Müller glia cell subtype II
RRBP1	0.249	0.502	-2.14373	0.19	0.647	Müller glia cell subtype II
KMT2E	0.251	0.498	-1.51554	0.583	0.888	Müller glia cell subtype II
CRB1	0.251	0.498	-2.34437	0.214	0.647	Müller glia cell subtype II
SREK1	0.254	0.492	-1.33753	0.512	0.819	Müller glia cell subtype II
MFAP2	0.254	0.492	-2.48776	0.071	0.543	Müller glia cell subtype II
ST3GAL5	0.254	0.492	-2.5119	0.31	0.707	Müller glia cell subtype II
VSX2	0.255	0.49	-1.14628	0.274	0.741	Müller glia cell subtype II
TRDN	0.255	0.49	-1.66893	0.512	0.759	Müller glia cell subtype II
EFEMP1	0.255	0.49	-1.93117	0.095	0.578	Müller glia cell subtype II
TCF4	0.256	0.488	-1.39938	0.19	0.638	Müller glia cell subtype II
UNC80	0.258	0.484	-1.35366	0.357	0.733	Müller glia cell subtype II
RPS4X	0.741	0.482	1.16572	0.929	0.802	Müller glia cell subtype II
FCGR2B	0.259	0.482	-1.11864	0.5	0.853	Müller glia cell subtype II
ENSMFAG00000039524	0.739	0.478	1.27971	0.833	0.621	Müller glia cell subtype II
RORB	0.262	0.476	-1.32584	0.262	0.681	Müller glia cell subtype II
SAT1	0.262	0.476	-1.37049	0.821	0.94	Müller glia cell subtype II
OMG	0.263	0.474	-1.47814	0.155	0.612	Müller glia cell subtype II
ATP2B4	0.263	0.474	-1.60697	0.179	0.629	Müller glia cell subtype II
ENSMFAG00000018170	0.736	0.472	1.2121	0.869	0.767	Müller glia cell subtype II
PRSS35	0.265	0.47	-1.93786	0.19	0.621	Müller glia cell subtype II
RPS10	0.734	0.468	1.43184	0.881	0.759	Müller glia cell subtype II
NR4A1	0.267	0.466	-1.58438	0.417	0.81	Müller glia cell subtype II
ENSMFAG00000008239	0.732	0.464	1.235	0.81	0.638	Müller glia cell subtype II
HHATL	0.268	0.464	-2.34178	0.238	0.638	Müller glia cell subtype II
GRIA1	0.269	0.462	-1.21856	0.179	0.629	Müller glia cell subtype II
CSAD	0.269	0.462	-1.24203	0.321	0.707	Müller glia cell subtype II
SEPT8	0.27	0.46	-1.32297	0.345	0.733	Müller glia cell subtype II
PCSK2	0.27	0.46	-1.42885	0.179	0.603	Müller glia cell subtype II
MYO10	0.27	0.46	-1.61848	0.119	0.578	Müller glia cell subtype II
LAPTM4A	0.273	0.454	-1.50031	0.381	0.716	Müller glia cell subtype II
GRK6	0.274	0.452	-1.08168	0.524	0.862	Müller glia cell subtype II
RPL34	0.725	0.45	1.26868	0.952	0.871	Müller glia cell subtype II
RAB33A	0.275	0.45	-1.09016	0.417	0.81	Müller glia cell subtype II
REV3L	0.276	0.448	-1.86547	0.345	0.716	Müller glia cell subtype II
ENSMFAG00000007994	0.722	0.444	1.14233	0.821	0.638	Müller glia cell subtype II
ERC2	0.278	0.444	-4.69308	0.036	0.466	Müller glia cell subtype II
CA14	0.279	0.442	-1.619	0.131	0.552	Müller glia cell subtype II
APLP2	0.28	0.44	-1.35777	0.5	0.836	Müller glia cell subtype II
ID3	0.28	0.44	-1.60715	0.429	0.733	Müller glia cell subtype II
CAMK2D	0.28	0.44	-2.47646	0.274	0.655	Müller glia cell subtype II
RPL22	0.719	0.438	1.29863	0.917	0.828	Müller glia cell subtype II
SORBS2	0.281	0.438	-1.11206	0.452	0.776	Müller glia cell subtype II
CTTNBP2	0.281	0.438	-2.30228	0.083	0.517	Müller glia cell subtype II
CDC6	0.282	0.436	-1.27141	0.476	0.836	Müller glia cell subtype II
PHGDH	0.282	0.436	-1.30199	0.179	0.586	Müller glia cell subtype II
ANKZF1	0.282	0.436	-2.28521	0.226	0.595	Müller glia cell subtype II
KLHL8	0.283	0.434	-1.08897	0.393	0.767	Müller glia cell subtype II
RPSA	0.716	0.432	1.382	0.881	0.81	Müller glia cell subtype II
TGFB2	0.285	0.43	-1.18519	0.226	0.629	Müller glia cell subtype II
HEXB	0.285	0.43	-1.39932	0.357	0.698	Müller glia cell subtype II
PTPRZ1	0.286	0.428	-1.87573	0.119	0.543	Müller glia cell subtype II
DDX17	0.287	0.426	-1.13992	0.476	0.836	Müller glia cell subtype II
SULF1	0.287	0.426	-1.95842	0.274	0.629	Müller glia cell subtype II
ABCA8	0.287	0.426	-2.92986	0.048	0.466	Müller glia cell subtype II
ENSMFAG00000025726	0.288	0.424	-1.23286	0.607	0.836	Müller glia cell subtype II
ACTN4	0.288	0.424	-1.94446	0.143	0.543	Müller glia cell subtype II
RSRP1	0.289	0.422	-1.10013	0.583	0.81	Müller glia cell subtype II
PDIA3	0.289	0.422	-1.9891	0.357	0.655	Müller glia cell subtype II
FOS	0.29	0.42	-1.65711	0.845	0.931	Müller glia cell subtype II
ENSMFAG00000040919	0.71	0.42	1.6472	0.774	0.569	Müller glia cell subtype II
RPS25	0.71	0.42	1.1991	0.869	0.776	Müller glia cell subtype II
DBI	0.709	0.418	1.07522	0.929	0.983	Müller glia cell subtype II
DTX4	0.292	0.416	-1.8914	0.179	0.569	Müller glia cell subtype II
CDH2	0.293	0.414	-1.58095	0.19	0.569	Müller glia cell subtype II
IGFBP5	0.293	0.414	-2.0917	0.119	0.517	Müller glia cell subtype II
RPL23	0.707	0.414	1.23148	0.881	0.733	Müller glia cell subtype II
TAX1BP1	0.294	0.412	-1.30923	0.476	0.776	Müller glia cell subtype II
RPL10A	0.706	0.412	1.24723	0.952	0.871	Müller glia cell subtype II
ZFP36L1	0.295	0.41	-1.40406	0.429	0.716	Müller glia cell subtype II
ARID4B	0.296	0.408	-1.36206	0.381	0.707	Müller glia cell subtype II
GZF1	0.297	0.406	-1.49631	0.31	0.655	Müller glia cell subtype II
POGZ	0.297	0.406	-1.60282	0.357	0.664	Müller glia cell subtype II
ENSMFAG00000039531	0.703	0.406	1.11759	0.881	0.948	Müller glia cell subtype II
CTNNAL1	0.298	0.404	-1.18096	0.31	0.655	Müller glia cell subtype II
ATP1A1	0.298	0.404	-1.20475	0.5	0.819	Müller glia cell subtype II
SYNPR	0.298	0.404	-1.4375	0.238	0.586	Müller glia cell subtype II
RASGRP1	0.298	0.404	-3.18244	0.06	0.448	Müller glia cell subtype II
LGR4	0.299	0.402	-1.48984	0.107	0.5	Müller glia cell subtype II
LUM	0.299	0.402	-1.94307	0.048	0.457	Müller glia cell subtype II
RPS2	0.701	0.402	1.52903	0.833	0.707	Müller glia cell subtype II
SPOCK1	0.3	0.4	-1.04674	0.155	0.56	Müller glia cell subtype II
FGFR1	0.3	0.4	-2.46574	0.107	0.483	Müller glia cell subtype II
