# Supplementary material for: Deciphering primate retinal aging at single-cell resolution
Source: Protein Cell. 2020 Oct 14;12(11):889–98. doi: 10.1007/s13238-020-00791-x (PMC8563949; doi:10.1007/s13238-020-00791-x)
Supplement: Supplementary file 4 — Supplementary material 4 (XLSX 27 kb) [file 13238_2020_791_MOESM4_ESM.xlsx]

## Sheet: Summary
Table S3. SASP-related genes, the GenAge gene set and retinal disease gene sets.
Sheet	Summary
SASP	SASP gene set which is associated with senescence-associated secretory phenotype (SASP). The second column indicates the type of the corresponding gene, in which ‘cross-species common gene’ indicates that this gene is shared between monkey and human and ‘human specific gene’ indicates that this gene is only annotated in human.
GenAge	GenAge gene set which is associated with aging. The second column indicates the type of the corresponding gene, in which ‘cross-species common gene’ indicates that this gene is shared between monkey and human and ‘human specific gene’ indicates that this gene is only annotated in human.
Retinal disease	Retinal disease gene set which is associated with retinal disease. The second column indicates the retinal disease name. The third column indicates the type of the corresponding gene, in which ‘cross-species common gene’ indicates that this gene is shared between monkey and human and ‘human specific gene’ indicates that this gene is only annotated in human.

## Sheet: SASP
Gene	Type
AREG	Cross-species common gene
AXL	Cross-species common gene
BMP2	Cross-species common gene
BMP6	Cross-species common gene
CCL1	Cross-species common gene
CCL13	Cross-species common gene
CCL2	Cross-species common gene
CCL20	Cross-species common gene
CCL25	Cross-species common gene
CCL26	Cross-species common gene
CCL7	Cross-species common gene
CD55	Cross-species common gene
CD9	Cross-species common gene
CSF1	Cross-species common gene
CSF2	Cross-species common gene
CSF2RB	Cross-species common gene
CSF3	Cross-species common gene
CXCL1	Cross-species common gene
CXCL11	Cross-species common gene
CXCL12	Cross-species common gene
CXCL2	Cross-species common gene
CXCL3	Cross-species common gene
CXCL6	Cross-species common gene
CXCL8	Cross-species common gene
EGFR	Cross-species common gene
EREG	Cross-species common gene
ETS2	Cross-species common gene
FAS	Cross-species common gene
FGF2	Cross-species common gene
FGF7	Cross-species common gene
GDF15	Cross-species common gene
GEM	Cross-species common gene
GMFG	Cross-species common gene
HGF	Cross-species common gene
ICAM1	Cross-species common gene
ICAM3	Cross-species common gene
IGF1	Cross-species common gene
IGF2R	Cross-species common gene
IGFBP1	Cross-species common gene
IGFBP2	Cross-species common gene
IGFBP6	Cross-species common gene
IL13	Cross-species common gene
IL15	Cross-species common gene
IL1A	Cross-species common gene
IL1B	Cross-species common gene
IL6	Cross-species common gene
IL6ST	Cross-species common gene
IL7	Cross-species common gene
INHA	Cross-species common gene
INHBA	Cross-species common gene
IQGAP1	Cross-species common gene
ITGA2	Cross-species common gene
ITPKA	Cross-species common gene
MMP1	Cross-species common gene
MMP12	Cross-species common gene
MMP13	Cross-species common gene
MMP14	Cross-species common gene
MMP2	Cross-species common gene
MMP3	Cross-species common gene
MMP7	Cross-species common gene
MMP9	Cross-species common gene
PECAM1	Cross-species common gene
PIGF	Cross-species common gene
PLAUR	Cross-species common gene
PTGES	Cross-species common gene
RPS6KA5	Cross-species common gene
SERPINB2	Cross-species common gene
SERPINE1	Cross-species common gene
TGFB1	Cross-species common gene
TIMP1	Cross-species common gene
TIMP2	Cross-species common gene
TNFRSF11B	Cross-species common gene
TNFRSF1A	Cross-species common gene
TNFRSF1B	Cross-species common gene
VEGFA	Cross-species common gene
VEGFC	Cross-species common gene
WNT2	Cross-species common gene
ANG	Human specific gene
CCL3	Human specific gene
CXCL5	Human specific gene
JUN	Human specific gene
MIF	Human specific gene
MMP10	Human specific gene
NGF	Human specific gene
TNFRSF10C	Human specific gene

## Sheet: GenAge
Gene	Type
GHR	Cross-species common gene
GHRH	Cross-species common gene
SHC1	Cross-species common gene
POU1F1	Cross-species common gene
TP53	Cross-species common gene
TERT	Cross-species common gene
ATM	Cross-species common gene
PLAU	Cross-species common gene
ERCC2	Cross-species common gene
ERCC8	Cross-species common gene
WRN	Cross-species common gene
LMNA	Cross-species common gene
IGF1R	Cross-species common gene
KL	Cross-species common gene
E2F1	Cross-species common gene
PTPN11	Cross-species common gene
NFKB2	Cross-species common gene
STAT3	Cross-species common gene
NRG1	Cross-species common gene
GH1	Cross-species common gene
IL7R	Cross-species common gene
IGF1	Cross-species common gene
IGF2	Cross-species common gene
INS	Cross-species common gene
IRS1	Cross-species common gene
PTPN1	Cross-species common gene
IRS2	Cross-species common gene
AKT1	Cross-species common gene
PIK3CB	Cross-species common gene
NGFR	Cross-species common gene
HRAS	Cross-species common gene
MYC	Cross-species common gene
EGFR	Cross-species common gene
ERBB2	Cross-species common gene
INSR	Cross-species common gene
NCOR1	Cross-species common gene
NBN	Cross-species common gene
JUND	Cross-species common gene
IL2	Cross-species common gene
PDGFB	Cross-species common gene
EGF	Cross-species common gene
IL2RG	Cross-species common gene
FOS	Cross-species common gene
PDGFRB	Cross-species common gene
EPOR	Cross-species common gene
SST	Cross-species common gene
PRKCD	Cross-species common gene
PPARA	Cross-species common gene
RET	Cross-species common gene
PLCG2	Cross-species common gene
PEX5	Cross-species common gene
TCF3	Cross-species common gene
PARP1	Cross-species common gene
BRCA1	Cross-species common gene
PIN1	Cross-species common gene
PTEN	Cross-species common gene
CREBBP	Cross-species common gene
HIF1A	Cross-species common gene
UBB	Cross-species common gene
RPA1	Cross-species common gene
BCL2	Cross-species common gene
S100B	Cross-species common gene
VCP	Cross-species common gene
POLG	Cross-species common gene
IGFBP3	Cross-species common gene
HSP90AA1	Cross-species common gene
NR3C1	Cross-species common gene
EGR1	Cross-species common gene
VEGFA	Cross-species common gene
ABL1	Cross-species common gene
BRCA2	Cross-species common gene
TOP2A	Cross-species common gene
TOP2B	Cross-species common gene
NFKB1	Cross-species common gene
TOP1	Cross-species common gene
RAD51	Cross-species common gene
UBE2I	Cross-species common gene
TNF	Cross-species common gene
PDPK1	Cross-species common gene
CEBPB	Cross-species common gene
MXI1	Cross-species common gene
TGFB1	Cross-species common gene
ERCC6	Cross-species common gene
STK11	Cross-species common gene
EP300	Cross-species common gene
APTX	Cross-species common gene
PML	Cross-species common gene
GSK3B	Cross-species common gene
HTT	Cross-species common gene
PRKCA	Cross-species common gene
SSTR3	Cross-species common gene
HELLS	Cross-species common gene
APOC3	Cross-species common gene
ERCC3	Cross-species common gene
TERF1	Cross-species common gene
PRKDC	Cross-species common gene
CAT	Cross-species common gene
XRCC5	Cross-species common gene
PCNA	Cross-species common gene
FEN1	Cross-species common gene
FAS	Cross-species common gene
TERF2	Cross-species common gene
XRCC6	Cross-species common gene
POLD1	Cross-species common gene
BAX	Cross-species common gene
RB1	Cross-species common gene
GRB2	Cross-species common gene
FOXO3	Cross-species common gene
FOXO1	Cross-species common gene
HSF1	Cross-species common gene
XPA	Cross-species common gene
MSRA	Cross-species common gene
RECQL4	Cross-species common gene
SOD2	Cross-species common gene
SOD1	Cross-species common gene
FOXM1	Cross-species common gene
CACNA1A	Cross-species common gene
LRP2	Cross-species common gene
AIFM1	Cross-species common gene
UCHL1	Cross-species common gene
APP	Cross-species common gene
APOE	Cross-species common gene
A2M	Cross-species common gene
SNCG	Cross-species common gene
PRDX1	Cross-species common gene
PON1	Cross-species common gene
RELA	Cross-species common gene
IL6	Cross-species common gene
RGN	Cross-species common gene
ATP5O	Cross-species common gene
RAD52	Cross-species common gene
TOP3B	Cross-species common gene
ERCC1	Cross-species common gene
SIRT1	Cross-species common gene
HDAC1	Cross-species common gene
HSPA9	Cross-species common gene
GPX1	Cross-species common gene
GSR	Cross-species common gene
GSS	Cross-species common gene
GSTA4	Cross-species common gene
GSTP1	Cross-species common gene
HSPD1	Cross-species common gene
MAPK8	Cross-species common gene
PTK2B	Cross-species common gene
PTK2	Cross-species common gene
IL7	Cross-species common gene
MAPK14	Cross-species common gene
FGFR1	Cross-species common gene
SP1	Cross-species common gene
FLT1	Cross-species common gene
MED1	Cross-species common gene
MAPK9	Cross-species common gene
MAPK3	Cross-species common gene
HMGB1	Cross-species common gene
CCNA2	Cross-species common gene
HMGB2	Cross-species common gene
MAP3K5	Cross-species common gene
TAF1	Cross-species common gene
LMNB1	Cross-species common gene
FOXO4	Cross-species common gene
HESX1	Cross-species common gene
PIK3R1	Cross-species common gene
BSCL2	Cross-species common gene
AGPAT2	Cross-species common gene
EEF1A1	Cross-species common gene
TFAP2A	Cross-species common gene
BDNF	Cross-species common gene
CREB1	Cross-species common gene
ATF2	Cross-species common gene
TBP	Cross-species common gene
APEX1	Cross-species common gene
HBP1	Cross-species common gene
BUB1B	Cross-species common gene
PTGS2	Cross-species common gene
HSPA8	Cross-species common gene
SIN3A	Cross-species common gene
CDK1	Cross-species common gene
TFDP1	Cross-species common gene
DDIT3	Cross-species common gene
POLA1	Cross-species common gene
CTGF	Cross-species common gene
HDAC2	Cross-species common gene
MAX	Cross-species common gene
MXD1	Cross-species common gene
MDM2	Cross-species common gene
SUMO1	Cross-species common gene
H2AFX	Cross-species common gene
HOXB7	Cross-species common gene
HOXC4	Cross-species common gene
JAK2	Cross-species common gene
ESR1	Cross-species common gene
LEP	Cross-species common gene
LEPR	Cross-species common gene
NFKBIA	Cross-species common gene
CLU	Cross-species common gene
MTOR	Cross-species common gene
GHRHR	Cross-species common gene
CTNNB1	Cross-species common gene
PSEN1	Cross-species common gene
CDKN2A	Cross-species common gene
PPP1CA	Cross-species common gene
DBN1	Cross-species common gene
NOG	Cross-species common gene
ATR	Cross-species common gene
UCP3	Cross-species common gene
ZMPSTE24	Cross-species common gene
TP63	Cross-species common gene
UCP2	Cross-species common gene
POLB	Cross-species common gene
GCLC	Cross-species common gene
GCLM	Cross-species common gene
SIRT6	Cross-species common gene
RAE1	Cross-species common gene
PMCH	Cross-species common gene
MLH1	Cross-species common gene
STUB1	Cross-species common gene
PPM1D	Cross-species common gene
CHEK2	Cross-species common gene
PCK1	Cross-species common gene
ARHGAP1	Cross-species common gene
CDC42	Cross-species common gene
ARNTL	Cross-species common gene
CLOCK	Cross-species common gene
HIC1	Cross-species common gene
PAPPA	Cross-species common gene
ADCY5	Cross-species common gene
PPARGC1A	Cross-species common gene
GPX4	Cross-species common gene
UCP1	Cross-species common gene
FGF23	Cross-species common gene
EFEMP1	Cross-species common gene
ERCC4	Cross-species common gene
CETP	Cross-species common gene
PPARG	Cross-species common gene
AGTR1	Cross-species common gene
CISD2	Cross-species common gene
EPS8	Cross-species common gene
KCNA3	Cross-species common gene
SIRT7	Cross-species common gene
SLC13A1	Cross-species common gene
SOCS2	Cross-species common gene
TPP2	Cross-species common gene
TP53BP1	Cross-species common gene
SIRT3	Cross-species common gene
NCOR2	Cross-species common gene
SUN1	Cross-species common gene
IGFBP2	Cross-species common gene
PYCR1	Cross-species common gene
TP73	Cross-species common gene
CNR1	Cross-species common gene
NFE2L2	Cross-species common gene
CDKN1A	Cross-species common gene
PDGFRA	Cross-species common gene
PIK3CA	Cross-species common gene
C1QA	Cross-species common gene
CDKN2B	Cross-species common gene
EIF5A2	Cross-species common gene
DGAT1	Cross-species common gene
FGF21	Cross-species common gene
HTRA2	Cross-species common gene
GSK3A	Cross-species common gene
NUDT1	Cross-species common gene
IKBKB	Cross-species common gene
SQSTM1	Cross-species common gene
CDK7	Cross-species common gene
GRN	Cross-species common gene
SERPINE1	Cross-species common gene
SPRTN	Cross-species common gene
RICTOR	Cross-species common gene
CTF1	Cross-species common gene
TRAP1	Cross-species common gene
TRPV1	Cross-species common gene
NFE2L1	Cross-species common gene
IFNB1	Cross-species common gene
GDF11	Cross-species common gene
PROP1	Human specific gene
TERC	Human specific gene
TXN	Human specific gene
STAT5B	Human specific gene
STAT5A	Human specific gene
HDAC3	Human specific gene
NGF	Human specific gene
BLM	Human specific gene
CEBPA	Human specific gene
EEF2	Human specific gene
ERCC5	Human specific gene
AR	Human specific gene
GTF2H2	Human specific gene
EMD	Human specific gene
COQ7	Human specific gene
MT-CO1	Human specific gene
HSPA1A	Human specific gene
HSPA1B	Human specific gene
PCMT1	Human specific gene
YWHAZ	Human specific gene
JUN	Human specific gene
SDHC	Human specific gene
BMI1	Human specific gene
MAPT	Human specific gene
DLL3	Human specific gene
ELN	Human specific gene
BUB3	Human specific gene
CSNK1E	Human specific gene
EEF1E1	Human specific gene
BAK1	Human specific gene
MIF	Human specific gene
MT1E	Human specific gene

## Sheet: Retinal disease
Gene	Disease	Type
DR	Ocular diseases	Human specific gene
NCL	Ocular diseases	Human specific gene
NTG	Ocular diseases	Human specific gene
POAG	Ocular diseases	Human specific gene
RP	Ocular diseases	Human specific gene
CSNB	Ocular diseases	Human specific gene
AMD	Ocular diseases	Human specific gene
BEST1	Other retinopathy	Cross-species common gene
CAPN5	Other retinopathy	Cross-species common gene
CRB1	Other retinopathy	Cross-species common gene
FZD4	Other retinopathy	Cross-species common gene
ITM2B	Other retinopathy	Cross-species common gene
MAPKAPK3	Other retinopathy	Cross-species common gene
OPN1SW	Other retinopathy	Cross-species common gene
RB1	Other retinopathy	Cross-species common gene
RCBTB1	Other retinopathy	Cross-species common gene
TSPAN12	Other retinopathy	Cross-species common gene
ZNF408	Other retinopathy	Cross-species common gene
ASRGL1	Other retinopathy	Cross-species common gene
CDH3	Other retinopathy	Cross-species common gene
CNGA3	Other retinopathy	Cross-species common gene
CNGB3	Other retinopathy	Cross-species common gene
CNNM4	Other retinopathy	Cross-species common gene
CYP4V2	Other retinopathy	Cross-species common gene
MFRP	Other retinopathy	Cross-species common gene
MVK	Other retinopathy	Cross-species common gene
NBAS	Other retinopathy	Cross-species common gene
NR2E3	Other retinopathy	Cross-species common gene
OAT	Other retinopathy	Cross-species common gene
PLA2G5	Other retinopathy	Cross-species common gene
PROM1	Other retinopathy	Cross-species common gene
RBP4	Other retinopathy	Cross-species common gene
RGS9	Other retinopathy	Cross-species common gene
RGS9BP	Other retinopathy	Cross-species common gene
RLBP1	Other retinopathy	Cross-species common gene
CACNA1F	Other retinopathy	Cross-species common gene
CHM	Other retinopathy	Cross-species common gene
DMD	Other retinopathy	Cross-species common gene
NDP	Other retinopathy	Cross-species common gene
OPN1LW	Other retinopathy	Cross-species common gene
PGK1	Other retinopathy	Cross-species common gene
RS1	Other retinopathy	Cross-species common gene
LRP5	Other retinopathy	Human specific gene
MIR204	Other retinopathy	Human specific gene
C12orf65	Other retinopathy	Human specific gene
KSS	Other retinopathy	Human specific gene
LHON	Other retinopathy	Human specific gene
MT-ATP6	Other retinopathy	Human specific gene
MT-TH	Other retinopathy	Human specific gene
MT-TL1	Other retinopathy	Human specific gene
MT-TP	Other retinopathy	Human specific gene
MT-TS2	Other retinopathy	Human specific gene
OPN1MW	Other retinopathy	Human specific gene
CRX	Leber congenital amaurosis	Cross-species common gene
IMPDH1	Leber congenital amaurosis	Cross-species common gene
OTX2	Leber congenital amaurosis	Cross-species common gene
AIPL1	Leber congenital amaurosis	Cross-species common gene
CABP4	Leber congenital amaurosis	Cross-species common gene
CCT2	Leber congenital amaurosis	Cross-species common gene
CEP290	Leber congenital amaurosis	Cross-species common gene
CLUAP1	Leber congenital amaurosis	Cross-species common gene
CRB1	Leber congenital amaurosis	Cross-species common gene
DTHD1	Leber congenital amaurosis	Cross-species common gene
GDF6	Leber congenital amaurosis	Cross-species common gene
GUCY2D	Leber congenital amaurosis	Cross-species common gene
IFT140	Leber congenital amaurosis	Cross-species common gene
IQCB1	Leber congenital amaurosis	Cross-species common gene
KCNJ13	Leber congenital amaurosis	Cross-species common gene
LCA5	Leber congenital amaurosis	Cross-species common gene
LRAT	Leber congenital amaurosis	Cross-species common gene
NMNAT1	Leber congenital amaurosis	Cross-species common gene
PRPH2	Leber congenital amaurosis	Cross-species common gene
RD3	Leber congenital amaurosis	Cross-species common gene
RDH12	Leber congenital amaurosis	Cross-species common gene
RPE65	Leber congenital amaurosis	Cross-species common gene
RPGRIP1	Leber congenital amaurosis	Cross-species common gene
SPATA7	Leber congenital amaurosis	Cross-species common gene
TULP1	Leber congenital amaurosis	Cross-species common gene
ABCC6	Syndromic retinitis pigmentosa	Cross-species common gene
AFG3L2	Syndromic retinitis pigmentosa	Cross-species common gene
ATXN7	Syndromic retinitis pigmentosa	Cross-species common gene
COL11A1	Syndromic retinitis pigmentosa	Cross-species common gene
COL2A1	Syndromic retinitis pigmentosa	Cross-species common gene
JAG1	Syndromic retinitis pigmentosa	Cross-species common gene
KCNJ13	Syndromic retinitis pigmentosa	Cross-species common gene
KIF11	Syndromic retinitis pigmentosa	Cross-species common gene
MFN2	Syndromic retinitis pigmentosa	Cross-species common gene
OPA3	Syndromic retinitis pigmentosa	Cross-species common gene
PAX2	Syndromic retinitis pigmentosa	Cross-species common gene
VCAN	Syndromic retinitis pigmentosa	Cross-species common gene
ABHD12	Syndromic retinitis pigmentosa	Cross-species common gene
ACBD5	Syndromic retinitis pigmentosa	Cross-species common gene
ACO2	Syndromic retinitis pigmentosa	Cross-species common gene
ADAMTS18	Syndromic retinitis pigmentosa	Cross-species common gene
ADIPOR1	Syndromic retinitis pigmentosa	Cross-species common gene
AHI1	Syndromic retinitis pigmentosa	Cross-species common gene
ALMS1	Syndromic retinitis pigmentosa	Cross-species common gene
CC2D2A	Syndromic retinitis pigmentosa	Cross-species common gene
CEP164	Syndromic retinitis pigmentosa	Cross-species common gene
CEP290	Syndromic retinitis pigmentosa	Cross-species common gene
CLN3	Syndromic retinitis pigmentosa	Cross-species common gene
COL9A1	Syndromic retinitis pigmentosa	Cross-species common gene
CSPP1	Syndromic retinitis pigmentosa	Cross-species common gene
ELOVL4	Syndromic retinitis pigmentosa	Cross-species common gene
FLVCR1	Syndromic retinitis pigmentosa	Cross-species common gene
GNPTG	Syndromic retinitis pigmentosa	Cross-species common gene
HARS	Syndromic retinitis pigmentosa	Cross-species common gene
HMX1	Syndromic retinitis pigmentosa	Cross-species common gene
IFT140	Syndromic retinitis pigmentosa	Cross-species common gene
IFT81	Syndromic retinitis pigmentosa	Cross-species common gene
INPP5E	Syndromic retinitis pigmentosa	Cross-species common gene
INVS	Syndromic retinitis pigmentosa	Cross-species common gene
IQCB1	Syndromic retinitis pigmentosa	Cross-species common gene
LAMA1	Syndromic retinitis pigmentosa	Cross-species common gene
MKS1	Syndromic retinitis pigmentosa	Cross-species common gene
MTTP	Syndromic retinitis pigmentosa	Cross-species common gene
NPHP1	Syndromic retinitis pigmentosa	Cross-species common gene
NPHP3	Syndromic retinitis pigmentosa	Cross-species common gene
NPHP4	Syndromic retinitis pigmentosa	Cross-species common gene
PANK2	Syndromic retinitis pigmentosa	Cross-species common gene
PCYT1A	Syndromic retinitis pigmentosa	Cross-species common gene
PEX1	Syndromic retinitis pigmentosa	Cross-species common gene
PEX2	Syndromic retinitis pigmentosa	Cross-species common gene
PEX7	Syndromic retinitis pigmentosa	Cross-species common gene
PHYH	Syndromic retinitis pigmentosa	Cross-species common gene
PLK4	Syndromic retinitis pigmentosa	Cross-species common gene
PNPLA6	Syndromic retinitis pigmentosa	Cross-species common gene
POC5	Syndromic retinitis pigmentosa	Cross-species common gene
POC1B	Syndromic retinitis pigmentosa	Cross-species common gene
PRPS1	Syndromic retinitis pigmentosa	Cross-species common gene
RPGRIP1L	Syndromic retinitis pigmentosa	Cross-species common gene
SDCCAG8	Syndromic retinitis pigmentosa	Cross-species common gene
SLC25A46	Syndromic retinitis pigmentosa	Cross-species common gene
TMEM216	Syndromic retinitis pigmentosa	Cross-species common gene
TMEM237	Syndromic retinitis pigmentosa	Cross-species common gene
TRNT1	Syndromic retinitis pigmentosa	Cross-species common gene
TTPA	Syndromic retinitis pigmentosa	Cross-species common gene
TUB	Syndromic retinitis pigmentosa	Cross-species common gene
TUBGCP4	Syndromic retinitis pigmentosa	Cross-species common gene
TUBGCP6	Syndromic retinitis pigmentosa	Cross-species common gene
WDPCP	Syndromic retinitis pigmentosa	Cross-species common gene
WDR19	Syndromic retinitis pigmentosa	Cross-species common gene
WFS1	Syndromic retinitis pigmentosa	Cross-species common gene
ZNF423	Syndromic retinitis pigmentosa	Cross-species common gene
OFD1	Syndromic retinitis pigmentosa	Cross-species common gene
TREX1	Syndromic retinitis pigmentosa	Human specific gene
EXOSC2	Syndromic retinitis pigmentosa	Human specific gene
HGSNAT	Syndromic retinitis pigmentosa	Human specific gene
LRP5	Syndromic retinitis pigmentosa	Human specific gene
RDH11	Syndromic retinitis pigmentosa	Human specific gene
TIMM8A	Syndromic retinitis pigmentosa	Human specific gene
AIPL1	Cone rod dystrophy	Cross-species common gene
CRX	Cone rod dystrophy	Cross-species common gene
GUCA1A	Cone rod dystrophy	Cross-species common gene
GUCY2D	Cone rod dystrophy	Cross-species common gene
PITPNM3	Cone rod dystrophy	Cross-species common gene
PROM1	Cone rod dystrophy	Cross-species common gene
PRPH2	Cone rod dystrophy	Cross-species common gene
RIMS1	Cone rod dystrophy	Cross-species common gene
SEMA4A	Cone rod dystrophy	Cross-species common gene
UNC119	Cone rod dystrophy	Cross-species common gene
ABCA4	Cone rod dystrophy	Cross-species common gene
ADAM9	Cone rod dystrophy	Cross-species common gene
ATF6	Cone rod dystrophy	Cross-species common gene
C21orf2	Cone rod dystrophy	Cross-species common gene
C8orf37	Cone rod dystrophy	Cross-species common gene
CACNA2D4	Cone rod dystrophy	Cross-species common gene
CDHR1	Cone rod dystrophy	Cross-species common gene
CEP78	Cone rod dystrophy	Cross-species common gene
CERKL	Cone rod dystrophy	Cross-species common gene
CNGA3	Cone rod dystrophy	Cross-species common gene
CNGB3	Cone rod dystrophy	Cross-species common gene
CNNM4	Cone rod dystrophy	Cross-species common gene
GNAT2	Cone rod dystrophy	Cross-species common gene
IFT81	Cone rod dystrophy	Cross-species common gene
KCNV2	Cone rod dystrophy	Cross-species common gene
PDE6C	Cone rod dystrophy	Cross-species common gene
PDE6H	Cone rod dystrophy	Cross-species common gene
POC1B	Cone rod dystrophy	Cross-species common gene
RAB28	Cone rod dystrophy	Cross-species common gene
RAX2	Cone rod dystrophy	Cross-species common gene
RDH5	Cone rod dystrophy	Cross-species common gene
RPGRIP1	Cone rod dystrophy	Cross-species common gene
TTLL5	Cone rod dystrophy	Cross-species common gene
CACNA1F	Cone rod dystrophy	Cross-species common gene
RPGR	Cone rod dystrophy	Human specific gene
ADIPOR1	Bardet-Bied syndrome	Cross-species common gene
ARL6	Bardet-Bied syndrome	Cross-species common gene
BBS2	Bardet-Bied syndrome	Cross-species common gene
BBS4	Bardet-Bied syndrome	Cross-species common gene
BBS5	Bardet-Bied syndrome	Cross-species common gene
BBS7	Bardet-Bied syndrome	Cross-species common gene
BBS9	Bardet-Bied syndrome	Cross-species common gene
BBS10	Bardet-Bied syndrome	Cross-species common gene
C8orf37	Bardet-Bied syndrome	Cross-species common gene
CEP19	Bardet-Bied syndrome	Cross-species common gene
CEP290	Bardet-Bied syndrome	Cross-species common gene
IFT172	Bardet-Bied syndrome	Cross-species common gene
IFT27	Bardet-Bied syndrome	Cross-species common gene
INPP5E	Bardet-Bied syndrome	Cross-species common gene
KCNJ13	Bardet-Bied syndrome	Cross-species common gene
LZTFL1	Bardet-Bied syndrome	Cross-species common gene
MKKS	Bardet-Bied syndrome	Cross-species common gene
MKS1	Bardet-Bied syndrome	Cross-species common gene
NPHP1	Bardet-Bied syndrome	Cross-species common gene
SDCCAG8	Bardet-Bied syndrome	Cross-species common gene
TRIM32	Bardet-Bied syndrome	Cross-species common gene
TTC8	Bardet-Bied syndrome	Cross-species common gene
BBIP1	Bardet-Bied syndrome	Human specific gene
BBS1	Bardet-Bied syndrome	Human specific gene
BBS12	Bardet-Bied syndrome	Human specific gene
SNRNP200	Non-syndromic retinitis pigmentosa	Cross-species common gene
OFD1	Non-syndromic retinitis pigmentosa	Cross-species common gene
EMC1	Non-syndromic retinitis pigmentosa	Cross-species common gene
SLC24A1	Non-syndromic retinitis pigmentosa	Cross-species common gene
BBS2	Non-syndromic retinitis pigmentosa	Cross-species common gene
CRB1	Non-syndromic retinitis pigmentosa	Cross-species common gene
PRPF3	Non-syndromic retinitis pigmentosa	Cross-species common gene
FAM161A	Non-syndromic retinitis pigmentosa	Cross-species common gene
ABCA4	Non-syndromic retinitis pigmentosa	Cross-species common gene
CRX	Non-syndromic retinitis pigmentosa	Cross-species common gene
EYS	Non-syndromic retinitis pigmentosa	Cross-species common gene
GUCA1B	Non-syndromic retinitis pigmentosa	Cross-species common gene
DHDDS	Non-syndromic retinitis pigmentosa	Cross-species common gene
IFT172	Non-syndromic retinitis pigmentosa	Cross-species common gene
ARL3	Non-syndromic retinitis pigmentosa	Cross-species common gene
IMPDH1	Non-syndromic retinitis pigmentosa	Cross-species common gene
IFT140	Non-syndromic retinitis pigmentosa	Cross-species common gene
PDE6B	Non-syndromic retinitis pigmentosa	Cross-species common gene
ROM1	Non-syndromic retinitis pigmentosa	Cross-species common gene
PDE6G	Non-syndromic retinitis pigmentosa	Cross-species common gene
NR2E3	Non-syndromic retinitis pigmentosa	Cross-species common gene
PDE6A	Non-syndromic retinitis pigmentosa	Cross-species common gene
CNGA1	Non-syndromic retinitis pigmentosa	Cross-species common gene
SAG	Non-syndromic retinitis pigmentosa	Cross-species common gene
GNAT1	Non-syndromic retinitis pigmentosa	Cross-species common gene
NRL	Non-syndromic retinitis pigmentosa	Cross-species common gene
RHO	Non-syndromic retinitis pigmentosa	Cross-species common gene
CNGB1	Non-syndromic retinitis pigmentosa	Cross-species common gene
PRPH2	Non-syndromic retinitis pigmentosa	Cross-species common gene
RP1	Non-syndromic retinitis pigmentosa	Cross-species common gene
RDH12	Non-syndromic retinitis pigmentosa	Cross-species common gene
PRPF8	Non-syndromic retinitis pigmentosa	Cross-species common gene
KIAA1549	Non-syndromic retinitis pigmentosa	Cross-species common gene
NEUROD1	Non-syndromic retinitis pigmentosa	Cross-species common gene
USH2A	Non-syndromic retinitis pigmentosa	Cross-species common gene
CERKL	Non-syndromic retinitis pigmentosa	Cross-species common gene
IMPG2	Non-syndromic retinitis pigmentosa	Cross-species common gene
RP1L1	Non-syndromic retinitis pigmentosa	Cross-species common gene
C2orf71	Non-syndromic retinitis pigmentosa	Cross-species common gene
TULP1	Non-syndromic retinitis pigmentosa	Cross-species common gene
ARL6	Non-syndromic retinitis pigmentosa	Cross-species common gene
PRCD	Non-syndromic retinitis pigmentosa	Cross-species common gene
FSCN2	Non-syndromic retinitis pigmentosa	Cross-species common gene
MAK	Non-syndromic retinitis pigmentosa	Cross-species common gene
TTC8	Non-syndromic retinitis pigmentosa	Cross-species common gene
RPE65	Non-syndromic retinitis pigmentosa	Cross-species common gene
BEST1	Non-syndromic retinitis pigmentosa	Cross-species common gene
LRAT	Non-syndromic retinitis pigmentosa	Cross-species common gene
RGR	Non-syndromic retinitis pigmentosa	Cross-species common gene
SEMA4A	Non-syndromic retinitis pigmentosa	Cross-species common gene
CYP4V2	Non-syndromic retinitis pigmentosa	Cross-species common gene
ADGRA3	Non-syndromic retinitis pigmentosa	Cross-species common gene
RLBP1	Non-syndromic retinitis pigmentosa	Cross-species common gene
IDH3B	Non-syndromic retinitis pigmentosa	Cross-species common gene
PRPF4	Non-syndromic retinitis pigmentosa	Cross-species common gene
PRIM1	Non-syndromic retinitis pigmentosa	Cross-species common gene
SPATA7	Non-syndromic retinitis pigmentosa	Cross-species common gene
ZNF408	Non-syndromic retinitis pigmentosa	Cross-species common gene
SPP2	Non-syndromic retinitis pigmentosa	Cross-species common gene
NEK2	Non-syndromic retinitis pigmentosa	Cross-species common gene
KLHL7	Non-syndromic retinitis pigmentosa	Cross-species common gene
PRPF31	Non-syndromic retinitis pigmentosa	Cross-species common gene
RP9	Non-syndromic retinitis pigmentosa	Cross-species common gene
AGBL5	Non-syndromic retinitis pigmentosa	Cross-species common gene
ARL2BP	Non-syndromic retinitis pigmentosa	Cross-species common gene
RP2	Non-syndromic retinitis pigmentosa	Cross-species common gene
MERTK	Non-syndromic retinitis pigmentosa	Cross-species common gene
ZNF513	Non-syndromic retinitis pigmentosa	Cross-species common gene
KIZ	Non-syndromic retinitis pigmentosa	Cross-species common gene
MVK	Non-syndromic retinitis pigmentosa	Cross-species common gene
HK1	Non-syndromic retinitis pigmentosa	Cross-species common gene
CLRN1	Non-syndromic retinitis pigmentosa	Cross-species common gene
TOPORS	Non-syndromic retinitis pigmentosa	Cross-species common gene
POMGNT1	Non-syndromic retinitis pigmentosa	Cross-species common gene
TRNT1	Non-syndromic retinitis pigmentosa	Cross-species common gene
C8orf37	Non-syndromic retinitis pigmentosa	Cross-species common gene
SLC7A14	Non-syndromic retinitis pigmentosa	Cross-species common gene
ADIPOR1	Non-syndromic retinitis pigmentosa	Cross-species common gene
PRPF6	Non-syndromic retinitis pigmentosa	Cross-species common gene
PROM1	Non-syndromic retinitis pigmentosa	Cross-species common gene
REEP6	Non-syndromic retinitis pigmentosa	Cross-species common gene
RPGR	Non-syndromic retinitis pigmentosa	Human specific gene
BBS1	Non-syndromic retinitis pigmentosa	Human specific gene
RBP3	Non-syndromic retinitis pigmentosa	Human specific gene
DHX38	Non-syndromic retinitis pigmentosa	Human specific gene
CA4	Non-syndromic retinitis pigmentosa	Human specific gene
HGSNAT	Non-syndromic retinitis pigmentosa	Human specific gene
AHR	Non-syndromic retinitis pigmentosa	Human specific gene
ARHGEF18	Non-syndromic retinitis pigmentosa	Human specific gene
GPR125	Non-syndromic retinitis pigmentosa	Human specific gene
SAMD11	Non-syndromic retinitis pigmentosa	Human specific gene
RORB	Age-related macular degeneration	Cross-species common gene
HTRA1	Age-related macular degeneration	Cross-species common gene
B3GLCT	Age-related macular degeneration	Cross-species common gene
MMP9	Age-related macular degeneration	Cross-species common gene
CFH	Age-related macular degeneration	Cross-species common gene
RAD51B	Age-related macular degeneration	Cross-species common gene
CD63	Age-related macular degeneration	Cross-species common gene
ABCA1	Age-related macular degeneration	Cross-species common gene
LIPC	Age-related macular degeneration	Cross-species common gene
TGFBR1	Age-related macular degeneration	Cross-species common gene
PILRA	Age-related macular degeneration	Cross-species common gene
PRLR	Age-related macular degeneration	Cross-species common gene
SPEF2	Age-related macular degeneration	Cross-species common gene
VTN	Age-related macular degeneration	Cross-species common gene
ACAD10	Age-related macular degeneration	Cross-species common gene
COL4A3	Age-related macular degeneration	Cross-species common gene
APOE	Age-related macular degeneration	Cross-species common gene
CFB	Age-related macular degeneration	Cross-species common gene
SKIV2L	Age-related macular degeneration	Cross-species common gene
C3	Age-related macular degeneration	Cross-species common gene
ARHGAP21	Age-related macular degeneration	Cross-species common gene
VEGFA	Age-related macular degeneration	Cross-species common gene
SRPK2	Age-related macular degeneration	Cross-species common gene
KMT2E	Age-related macular degeneration	Cross-species common gene
SYN3	Age-related macular degeneration	Cross-species common gene
TIMP3	Age-related macular degeneration	Cross-species common gene
TRPM3	Age-related macular degeneration	Cross-species common gene
SLC16A8	Age-related macular degeneration	Cross-species common gene
RDH5	Age-related macular degeneration	Cross-species common gene
COL8A1	Age-related macular degeneration	Cross-species common gene
TSPAN10	Age-related macular degeneration	Cross-species common gene
TRPM1	Age-related macular degeneration	Cross-species common gene
BEST1	Age-related macular degeneration	Cross-species common gene
C1QTNF5	Age-related macular degeneration	Cross-species common gene
CTNNA1	Age-related macular degeneration	Cross-species common gene
EFEMP1	Age-related macular degeneration	Cross-species common gene
ELOVL4	Age-related macular degeneration	Cross-species common gene
FSCN2	Age-related macular degeneration	Cross-species common gene
GUCA1B	Age-related macular degeneration	Cross-species common gene
HMCN1	Age-related macular degeneration	Cross-species common gene
IMPG1	Age-related macular degeneration	Cross-species common gene
OTX2	Age-related macular degeneration	Cross-species common gene
PRDM13	Age-related macular degeneration	Cross-species common gene
PROM1	Age-related macular degeneration	Cross-species common gene
PRPH2	Age-related macular degeneration	Cross-species common gene
RP1L1	Age-related macular degeneration	Cross-species common gene
ABCA4	Age-related macular degeneration	Cross-species common gene
DRAM2	Age-related macular degeneration	Cross-species common gene
MFSD8	Age-related macular degeneration	Cross-species common gene
PILRB	Age-related macular degeneration	Human specific gene
ADAMTS9-AS2	Age-related macular degeneration	Human specific gene
CNN2	Age-related macular degeneration	Human specific gene
TMEM97	Age-related macular degeneration	Human specific gene
BLOC1S1	Age-related macular degeneration	Human specific gene
C2	Age-related macular degeneration	Human specific gene
CFI	Age-related macular degeneration	Human specific gene
NPLOC4	Age-related macular degeneration	Human specific gene
RPGR	Age-related macular degeneration	Human specific gene
CACNA1F	Congenital stationary night blindness	Cross-species common gene
CACNA2D4	Congenital stationary night blindness	Cross-species common gene
CABP4	Congenital stationary night blindness	Cross-species common gene
GRK1	Congenital stationary night blindness	Cross-species common gene
SLC24A1	Congenital stationary night blindness	Cross-species common gene
PDE6B	Congenital stationary night blindness	Cross-species common gene
GNAT1	Congenital stationary night blindness	Cross-species common gene
RHO	Congenital stationary night blindness	Cross-species common gene
SAG	Congenital stationary night blindness	Cross-species common gene
RLBP1	Congenital stationary night blindness	Cross-species common gene
LRIT3	Congenital stationary night blindness	Cross-species common gene
RDH5	Congenital stationary night blindness	Cross-species common gene
RPE65	Congenital stationary night blindness	Cross-species common gene
FFAR4	Congenital stationary night blindness	Cross-species common gene
GRM6	Congenital stationary night blindness	Cross-species common gene
GPR179	Congenital stationary night blindness	Cross-species common gene
NYX	Congenital stationary night blindness	Cross-species common gene
TRPM1	Congenital stationary night blindness	Cross-species common gene
GNB3	Congenital stationary night blindness	Cross-species common gene
