# Supplementary material for: Deciphering primate retinal aging at single-cell resolution
Source: Protein Cell. 2020 Oct 14;12(11):889–98. doi: 10.1007/s13238-020-00791-x (PMC8563949; doi:10.1007/s13238-020-00791-x)
Supplement: Supplementary file 5 — Supplementary material 5 (XLSX 13780 kb) [file 13238_2020_791_MOESM5_ESM.xlsx]

## Sheet: Summary
Table S4. Aging-associated DEGs and corresponding GO terms in each cell type.
Sheet	Summary
Rod photoreceptor, Cone photoreceptor, Bipolar cell, Müller glial cell, Retinal ganglion cell, Microglia, Retinal pigment epithelium, Granulocyte, Dendritic cell, Fibroblast, Endothelial cell, Macrophage, T cell, B cell, Mast cell	Aging-associated DEGs in each cell type.
GO (upregulated DEGs)	Gene ontology (GO) terms of aging-associated upregulated DEGs. This data is generated from website tool Metascape.
GO (downregulated DEGs)	Gene ontology (GO) terms of aging-associated downregulated DEGs. This data is generated from website tool Metascape.

## Sheet: Rod photoreceptor
Gene	Fold change (log2)	P value	Cluster
A2M	0.465879	0
A2ML1	0.00127657	0.716184
A3GALT2	0.0037024	0.53543
A4GALT	0	1
AAAS	0.0861671	0.0203217
AACS	-0.0406003	0.10799
AADAC	0	1
AADACL2	-0.00198553	0.652591
AADACL3	0.00594987	0.480862
AADACL4	0	1
AADAT	-0.0680527	0.0225159
AAGAB	0.0152123	0.340378
AAK1	0.194943	0.000945749
AAMDC	0.149077	0.00241115
AAMP	-0.0100946	0.547254
AANAT	-0.00785504	0.573213
AAR2	0.0432903	0.109868
AARD	0	1
AARS	0.00312522	0.744205
AARS2	-0.0666439	0.0351926
AASDH	-0.00338657	0.702694
AASDHPPT	0.0114119	0.462598
AASS	-0.0128648	0.322616
AATF	0.0728542	0.0612609
AATK	0.0377126	0.0590864
ABAT	0.0189823	0.237327
ABCA1	0.0335465	0.102534
ABCA10	-0.00342121	0.652663
ABCA12	-0.00738462	0.399314
ABCA13	-0.00708211	0.389427
ABCA2	-0.00258949	0.61918
ABCA3	-0.0303706	0.170125
ABCA4	-0.179412	0.00127772
ABCA5	0.108552	0.0130484
ABCA6	-0.00486443	0.564299
ABCA7	-0.16283	0.00219232
ABCA8	-0.0440708	0.0299844
ABCA9	-0.0294996	0.124191
ABCB1	0.0081138	0.383972
ABCB10	-0.0169961	0.29932
ABCB11	-0.00744824	0.394948
ABCB5	-0.0029887	0.588232
ABCB6	0.0478754	0.0894298
ABCB7	0.0280228	0.188566
ABCB8	-0.00217229	0.719451
ABCB9	-0.0390515	0.0755164
ABCC1	0.0237999	0.184859
ABCC10	0.174793	0.000273965
ABCC11	0.00433744	0.502569
ABCC12	-0.00149677	0.704111
ABCC2	0.0253581	0.125626
ABCC3	0.00675749	0.394158
ABCC4	-0.00393052	0.589839
ABCC5	-0.31232	2.61394e-07
ABCC6	0.00150393	0.703378
ABCC8	0.0241704	0.125981
ABCC9	0.0013366	0.715433
ABCD1	0.00341297	0.621276
ABCD2	-0.00154033	0.703591
ABCD3	0.082386	0.0238995
ABCD4	-0.000412283	0.840899
ABCE1	0.11805	0.00541136
ABCF1	-0.0752391	0.0912648
ABCF2	0.0725363	0.0446914
ABCF3	-0.0811712	0.056487
ABCG1	0.0390088	0.0832495
ABCG2	0.0178863	0.170764
ABCG4	-0.132797	0.0110417
ABCG5	-0.0235976	0.180156
ABCG8	-0.000778302	0.786358
ABHD1	0.00194921	0.688844
ABHD10	0.0591944	0.101322
ABHD11	0.00752448	0.564787
ABHD12	0.222137	6.01207e-06
ABHD12B	-0.0644794	0.00738256
ABHD13	-0.00180954	0.737783
ABHD14B	0.110628	0.0092998
ABHD15	-0.00560856	0.457625
ABHD16A	0.0375351	0.225147
ABHD16B	0.000110449	0.849421
ABHD17A	-0.0057424	0.542433
ABHD17B	0.0347259	0.12927
ABHD17C	-0.00372949	0.533305
ABHD18	0.0143022	0.337446
ABHD2	-0.0893486	0.00119227
ABHD3	0.0187416	0.358966
ABHD4	-0.0777297	0.0172181
ABHD5	-0.00147399	0.771224
ABHD6	0.00174973	0.700773
ABHD8	-0.000330412	0.833986
ABI1	-0.0388475	0.141885
ABI2	0.144364	0.00253298
ABI3	3.48903e-05	0.856246
ABI3BP	-0.0248318	0.176798
ABL1	-0.00180662	0.695052
ABL2	-0.00829302	0.435048
ABLIM1	0.0092409	0.518747
ABLIM2	-0.000998261	0.77265
ABLIM3	0.057528	0.0918411
ABO	0.00480256	0.474201
ABR	0.00545061	0.517944
ABRA	-0.00479666	0.511202
ABRACL	-0.0383715	0.0611237
ABRAXAS1	-0.00253011	0.685437
ABRAXAS2	-0.00653709	0.561157
ABT1	0.118235	0.00613524
ABTB1	-0.0829355	0.0133452
ABTB2	-0.0272119	0.130822
ACAA1	-0.00640194	0.545961
ACAA2	-0.0532784	0.0388139
ACACA	-0.0130276	0.375258
ACACB	0.00453477	0.522416
ACAD10	-0.00776819	0.488981
ACAD11	0.023725	0.190613
ACAD8	-0.0245349	0.166768
ACAD9	-0.0374071	0.173212
ACADL	0.018149	0.225302
ACADM	0.0187653	0.364321
ACADS	0.00127457	0.729009
ACADSB	0.0805121	0.0296889
ACADVL	-0.0630807	0.112656
ACAN	-0.000510036	0.807521
ACAP1	-0.00115826	0.761263
ACAP2	0.191386	0.00215867
ACAP3	0.0103264	0.327125
ACAT1	0.104855	0.0160045
ACBD3	0.0119194	0.492602
ACBD4	0.0986365	0.00427468
ACBD5	0.0403491	0.205713
ACBD6	0.00440787	0.572833
ACBD7	-0.0426974	0.0693143
ACCS	0.00902214	0.35584
ACCSL	0.0161812	0.189629
ACD	0.0670627	0.0183383
ACE2	0.0787124	0.0335061
ACER1	0.00315859	0.562108
ACER2	-0.000886402	0.770637
ACER3	-0.0732946	0.00775545
ACHE	0.0942079	0.000809657
ACIN1	-0.180329	0.00250977
ACKR1	0.0475949	0.0614732
ACKR2	0	1
ACKR3	0	1
ACKR4	0.00893916	0.326929
ACLY	0.00673982	0.592753
ACMSD	-0.00359547	0.553912
ACO1	-0.00928498	0.472778
ACO2	0.332404	1.66342e-07
ACOD1	-0.000326215	0.83031
ACOT11	0.00172491	0.681261
ACOT12	0.00870786	0.341742
ACOT13	0.148262	0.00120339
ACOT2	0.173201	0.00024495
ACOT4	-0.0210985	0.147039
ACOT6	-0.0266598	0.148567
ACOT7	0.235809	6.30198e-05
ACOT8	0.13744	0.00206856
ACOT9	-0.0559028	0.100668
ACOX1	-0.0130446	0.399333
ACOX2	-0.0139358	0.247058
ACOX3	-0.0399688	0.0559195
ACP1	0.287049	2.2575e-06
ACP2	-0.0693739	0.00672473
ACP4	0.0027507	0.590115
ACP5	0.243469	2.37631e-08
ACP6	0.126101	0.00112205
ACP7	0.00247647	0.622495
ACPP	-0.00696732	0.412577
ACR	0	1
ACRBP	0.00356151	0.539021
ACRV1	0.00186992	0.662164
ACSBG1	0.00191587	0.688431
ACSBG2	0.00117378	0.751673
ACSF2	-0.0125103	0.304362
ACSF3	0.0125712	0.31503
ACSL1	-0.033427	0.164828
ACSL3	0.182023	3.55496e-05
ACSL4	-0.0604085	0.0642557
ACSL5	0.0191736	0.184783
ACSL6	-0.297584	8.55473e-07
ACSM3	0.0217125	0.22773
ACSM4	0.0465857	0.0681626
ACSM5	-0.0125179	0.263889
ACSS1	0.00472759	0.534411
ACSS2	0.0831683	0.0159353
ACSS3	-0.0212649	0.15649
ACTA1	0.0177209	0.169323
ACTA2	0.00257916	0.655759
ACTB	0.244079	3.38625e-05
ACTBL2	0	1
ACTC1	0.0140472	0.247167
ACTG1	0.164916	0.000262749
ACTG2	-0.00801117	0.36241
ACTL10	0.0052173	0.465037
ACTL6A	0.013916	0.441547
ACTL6B	0.0623049	0.00688629
ACTL7A	-0.00197673	0.653367
ACTL7B	0.00246874	0.618111
ACTL8	0.0145727	0.208703
ACTN1	-0.00496706	0.632777
ACTN2	-0.010749	0.295018
ACTN3	-0.00498804	0.482418
ACTN4	-0.030207	0.146756
ACTR10	0.198852	0.000418825
ACTR1A	0.129159	0.00579606
ACTR1B	-0.0198594	0.342629
ACTR3	0.13826	0.000906088
ACTR3B	-0.0748489	0.0127756
ACTR5	-0.0494609	0.0537882
ACTR6	0.116374	0.00901
ACTR8	-0.0175253	0.332319
ACTRT1	0	1
ACTRT2	0	1
ACTRT3	0.0272702	0.157893
ACVR1	-0.0390743	0.0706377
ACVR1B	0.00305199	0.679921
ACVR1C	0.000792242	0.774951
ACVR2A	-0.0879895	0.0165767
ACVR2B	-0.00970408	0.415473
ACVRL1	0.0057092	0.449321
ACY3	0.0232704	0.117932
ACYP2	0.0538578	0.0354262
ADA2	0.00246173	0.620231
ADAD1	0.00736767	0.380562
ADAD2	3.63069e-05	0.856214
ADAL	0.0837265	0.0374509
ADAM10	0.0114794	0.389975
ADAM11	0.026385	0.113295
ADAM12	-0.0264916	0.124676
ADAM15	0.0275897	0.125636
ADAM17	-0.0144914	0.339772
ADAM18	0.000515352	0.812611
ADAM19	-0.00291939	0.678885
ADAM2	-0.00106583	0.74448
ADAM22	-0.0171944	0.235133
ADAM23	0.122935	2.35255e-05
ADAM28	-0.00456053	0.572534
ADAM32	0.0257195	0.127208
ADAM33	-0.00199623	0.648774
ADAM5	0.00771075	0.391394
ADAM7	-0.000837538	0.772844
ADAM8	-0.0377415	0.102502
ADAM9	0.00480691	0.657489
ADAMDEC1	0.0044305	0.49186
ADAMTS1	0.0206281	0.161831
ADAMTS10	0.00334975	0.56904
ADAMTS12	0.00127683	0.720022
ADAMTS13	-0.08404	0.00649679
ADAMTS14	-0.00480468	0.472173
ADAMTS15	0.00513618	0.460029
ADAMTS16	0.00790171	0.366427
ADAMTS17	-0.0275335	0.136185
ADAMTS18	-0.0431782	0.0503208
ADAMTS19	-0.00207742	0.650298
ADAMTS2	-0.009061	0.338288
ADAMTS20	-0.00318873	0.572352
ADAMTS3	0.0306755	0.12803
ADAMTS4	0.0115048	0.299404
ADAMTS5	-0.00221571	0.64685
ADAMTS6	-0.000183112	0.84268
ADAMTS7	-0.00133398	0.711294
ADAMTS8	-0.00121277	0.727587
ADAMTS9	0.00945933	0.317357
ADAMTSL1	-0.00569802	0.461108
ADAMTSL2	0.00575427	0.49251
ADAMTSL4	-0.020238	0.207796
ADAMTSL5	0.00136049	0.736116
ADAP1	0.0167495	0.20628
ADAP2	-0.0189455	0.201308
ADAR	0.0816375	0.0333042
ADARB1	0.00349246	0.549966
ADARB2	0.0103125	0.318196
ADAT1	0.00167174	0.695086
ADAT2	-0.0155255	0.286793
ADCK1	-0.0295388	0.130371
ADCK2	0.0302643	0.13776
ADCK5	-0.166417	0.000168742
ADCY1	0.00293863	0.664274
ADCY10	0.00458983	0.497184
ADCY2	0.00583939	0.510418
ADCY3	0.0318873	0.0654169
ADCY4	0.00658965	0.40009
ADCY5	0.00073355	0.780622
ADCY6	-0.0831106	0.00966841
ADCY7	-0.0140078	0.314805
ADCY8	0.0124524	0.29562
ADCYAP1	0.0450264	0.0269651
ADCYAP1R1	-0.00148137	0.712516
ADD1	-0.0772331	0.0521167
ADD2	-0.00760757	0.412989
ADD3	-0.119508	0.0120907
ADGB	-0.00057306	0.812773
ADGRA1	0.0187659	0.175464
ADGRA2	-0.0203972	0.228885
ADGRA3	-0.0070576	0.415622
ADGRB1	0.0309538	0.0666674
ADGRB2	0.00621247	0.530075
ADGRB3	-0.015614	0.265107
ADGRD1	-0.00510108	0.501463
ADGRD2	-0.000809522	0.771324
ADGRE1	-0.000183196	0.842312
ADGRE2	-0.000348228	0.828393
ADGRE3	0.00100718	0.747106
ADGRE5	-0.0055427	0.502811
ADGRF1	0	1
ADGRF3	0.0223495	0.14818
ADGRF4	0.00526819	0.458524
ADGRF5	0.00401623	0.531387
ADGRG1	-0.0362148	0.0814075
ADGRG2	0.004178	0.519711
ADGRG3	0.000370057	0.826067
ADGRG4	0	1
ADGRG5	0	1
ADGRG6	0.00488687	0.485506
ADGRG7	-0.00161381	0.682692
ADGRL1	0.00442097	0.651952
ADGRL2	-0.0885254	0.0119375
ADGRL3	0.0059183	0.438314
ADGRL4	0.00266259	0.600567
ADGRV1	-0.15953	0.00224714
ADH1B	-0.00487171	0.486669
ADH4	-0.0057134	0.463936
ADH5	0.205398	0.000135569
ADH6	-0.00312354	0.581968
ADHFE1	-0.0399944	0.0457564
ADI1	0.0542031	0.0603487
ADIG	-0.0024774	0.615112
ADIPOQ	0	1
ADIPOR1	0.0967812	0.0382464
ADIPOR2	0.0175841	0.373673
ADK	-0.0082574	0.496182
ADM	0.0361568	0.0490927
ADM2	0	1
ADM5	0.167874	2.58305e-05
ADNP	-0.258585	3.42189e-06
ADNP2	-0.0885025	0.00564664
ADO	0.00122089	0.72316
ADORA1	-0.00170248	0.673938
ADORA2A	0.0615737	0.0859284
ADORA2B	-0.00636482	0.445513
ADPGK	0.0991026	0.0110076
ADPRH	0.0652024	0.01631
ADPRHL2	-0.0182357	0.38074
ADPRM	0.264166	1.17627e-05
ADRA1A	0.197079	2.37631e-08
ADRA1B	0.00169062	0.688033
ADRA1D	-0.00043435	0.822173
ADRA2A	0	1
ADRB1	-0.00158258	0.686325
ADRM1	0.330761	2.37631e-07
ADSL	-0.00747278	0.536703
ADSS	0.00873977	0.454685
ADSSL1	0.0338597	0.0935765
ADTRP	0.00294716	0.577934
AEBP1	-0.004253	0.512691
AEBP2	-0.0155739	0.39512
AEN	0.0145009	0.251247
AES	-0.106039	0.00489012
AFAP1	-0.0120862	0.305303
AFAP1L1	0.00613162	0.428705
AFAP1L2	0.0130881	0.242955
AFDN	-0.0105604	0.471346
AFF1	-0.218379	0.000206311
AFF2	0.0790714	0.0243104
AFF3	0.00783379	0.368921
AFF4	0.106871	0.0191716
AFG1L	-0.0289827	0.126453
AFG3L2	0.0522577	0.10834
AFM	0	1
AFMID	-0.0275758	0.0940823
AFP	0.00568572	0.438265
AFTPH	0.00110769	0.813844
AGA	0.00486396	0.630537
AGAP1	0.00430172	0.590445
AGAP2	0.00452273	0.49242
AGAP3	-0.00125427	0.757049
AGBL1	-0.00289487	0.586383
AGBL2	-0.0109472	0.337169
AGBL3	-0.0329054	0.0865578
AGBL4	0.00580342	0.558766
AGBL5	0.46125	0
AGER	-0.00790798	0.415649
AGFG1	-0.0572997	0.0612448
AGGF1	-0.0138136	0.463046
AGK	0.0848251	0.0384187
AGL	-0.00193542	0.789353
AGMAT	-0.0307272	0.118414
AGMO	-0.00360569	0.541363
AGO1	-0.0279736	0.165369
AGO2	0.013257	0.289322
AGO3	0.0417404	0.0741248
AGO4	-0.0583269	0.0945398
AGPAT1	-0.0066024	0.538784
AGPAT2	0.00573464	0.460703
AGPAT3	0.0139121	0.491694
AGPAT4	0.0114047	0.333547
AGPAT5	-0.0440519	0.0922631
AGPS	0.00200161	0.714068
AGR2	-0.00542627	0.451836
AGR3	0.00424639	0.505604
AGRN	-0.0467476	0.0685096
AGRP	0.199765	0.00128611
AGT	-0.00534926	0.453731
AGTPBP1	0.247017	1.01944e-05
AGTR1	0	1
AGTR2	0	1
AGTRAP	0.0743583	0.0264204
AGXT	0.000846979	0.766798
AGXT2	-0.0017583	0.67761
AHCTF1	-0.0599063	0.0692195
AHCY	0.138245	0.00115341
AHCYL1	-0.00737568	0.600478
AHCYL2	-0.0895111	0.00673419
AHDC1	0.000255162	0.838993
AHI1	0.287756	2.64484e-05
AHNAK	0.0132412	0.244099
AHSA1	0.36402	0
AHSG	0	1
AHSP	0.000667005	0.788071
AICDA	0.0937353	0.0202479
AIDA	-0.00932349	0.39743
AIF1	-0.0181307	0.296672
AIF1L	-0.0269043	0.0966982
AIFM1	0.0454183	0.178666
AIFM2	0.00241699	0.656045
AIFM3	0.0904028	0.00644154
AIG1	0.0227133	0.197155
AIM2	-0.0422223	0.068051
AIMP1	0.0506232	0.158278
AIMP2	0.0256024	0.256006
AIP	0.152683	0.00114902
AIPL1	0.130806	0.00049059
AIRE	0.00265365	0.610475
AJAP1	-0.00302987	0.582219
AJUBA	-0.00515678	0.497981
AK1	0.190838	0.000322893
AK3	0.0054934	0.553369
AK4	-0.000663976	0.791834
AK5	0.00434482	0.508877
AK6	-0.0203165	0.36569
AK7	-0.00932316	0.414596
AK8	-0.00920205	0.501794
AK9	0.0441319	0.212136
AKAIN1	0.0176473	0.215817
AKAP1	-0.130752	0.00252189
AKAP10	0.0539411	0.0443629
AKAP11	0.0214967	0.321589
AKAP12	0.0256677	0.176943
AKAP13	-0.0143593	0.385223
AKAP14	-0.0305978	0.0845474
AKAP2	0.0206321	0.159729
AKAP3	-0.000343093	0.828917
AKAP4	0.00270509	0.594036
AKAP6	-0.0501634	0.115143
AKAP7	0.041336	0.135088
AKAP8	-0.0251695	0.305211
AKAP8L	-0.0133366	0.395818
AKAP9	-0.136182	0.000559954
AKIP1	0.048139	0.0937282
AKIRIN1	-0.0971362	0.0251463
AKIRIN2	0.0166896	0.387535
AKNA	-0.106538	0.0180511
AKR1B1	0.414547	0
AKR1D1	0	1
AKR1E2	-0.0178146	0.234094
AKR7A2	0.19254	7.58044e-05
AKR7A3	-0.000150409	0.8459
AKR7L	0.0149906	0.258032
AKT1	0.0111735	0.417535
AKT1S1	0.0650074	0.0443625
AKT2	-0.0652814	0.0283417
AKT3	0.00223656	0.689461
AKTIP	0.0785113	0.0445244
ALAD	0.0779055	0.00450321
ALAS1	0.0748691	0.0449342
ALAS2	0	1
ALB	-0.00133723	0.71094
ALCAM	0.000214427	0.842774
ALDH16A1	-0.0342509	0.060236
ALDH18A1	0.0151883	0.38803
ALDH1A1	0.0402748	0.0325854
ALDH1A2	-0.00127515	0.7406
ALDH1A3	-0.0482294	0.0487115
ALDH1B1	-0.00881369	0.337741
ALDH1L1	-0.00906975	0.337546
ALDH1L2	-0.000139961	0.846901
ALDH2	-0.116894	0.00424949
ALDH3A1	-0.0327674	0.108079
ALDH3A2	-0.115599	0.00510826
ALDH3B1	-0.00186075	0.685009
ALDH3B2	0	1
ALDH4A1	-0.0103582	0.421851
ALDH5A1	0.0674182	0.0128223
ALDH6A1	0.0088682	0.500918
ALDH8A1	-0.00432503	0.550994
ALDH9A1	0.0459144	0.130712
ALDOB	-0.00635229	0.41373
ALDOC	0.253919	1.00043e-05
ALG11	0.0399601	0.19188
ALG12	0.0845064	0.0138314
ALG13	0.0502111	0.117873
ALG14	0.187833	1.21192e-05
ALG2	0.00260073	0.736725
ALG3	0.201317	4.37242e-05
ALG5	0.0621832	0.0527177
ALG6	0.0369568	0.162751
ALG8	0.0533297	0.0689797
ALK	-0.00707822	0.401332
ALKAL1	0	1
ALKAL2	0.0018164	0.691656
ALKBH1	-0.00735608	0.534319
ALKBH2	0.00400113	0.68109
ALKBH3	0.0946925	0.0153827
ALKBH4	0.0136272	0.36244
ALKBH5	0.0379063	0.216076
ALKBH6	0.0307132	0.138886
ALKBH7	0.0942695	0.0433912
ALKBH8	0.00550479	0.566202
ALLC	-0.00647283	0.409135
ALMS1	-0.136096	0.000900813
ALOX12	0.00905257	0.411506
ALOX15	0.00031211	0.831691
ALOX15B	0.0162543	0.201252
ALOX5	0.0178534	0.218772
ALOX5AP	-0.0505394	0.0201784
ALOXE3	0	1
ALPK1	-0.000128904	0.848326
ALPK2	-0.00509283	0.472518
ALPK3	-0.00934682	0.369044
ALPL	0.160644	0.000775985
ALS2	0.02008	0.315346
ALS2CL	0.000468318	0.819697
ALS2CR12	0.00953512	0.401555
ALX1	0	1
ALX3	-0.00216216	0.635003
ALX4	0	1
ALYREF	0.00686451	0.441992
AMACR	0.0145639	0.307315
AMBN	0.00519114	0.501902
AMBP	0	1
AMBRA1	-0.0313482	0.147738
AMD1	0.031854	0.216286
AMDHD1	-0.000633872	0.792486
AMELX	0.00083989	0.767561
AMER1	0.00907435	0.346803
AMER2	-0.0133919	0.357972
AMFR	-0.0375928	0.183981
AMH	-0.00806109	0.365922
AMHR2	0.00171498	0.691913
AMIGO1	-0.00719447	0.395379
AMIGO2	-0.00784644	0.370843
AMIGO3	0.00727555	0.381268
AMMECR1	-0.086774	0.0439709
AMMECR1L	-0.0705236	0.0133736
AMN	0	1
AMN1	-0.00351819	0.705139
AMOT	0.0125735	0.329365
AMOTL1	0.00713924	0.388944
AMOTL2	-0.163449	5.197e-05
AMPD1	0.00937696	0.334885
AMPD2	0.0896642	0.00186707
AMPD3	0.00836107	0.356079
AMPH	-0.234796	1.99373e-05
AMT	0.17692	0.000245568
AMTN	0	1
AMZ1	-0.00289125	0.608823
AMZ2	0.012904	0.476404
ANAPC1	-0.0346139	0.111022
ANAPC10	0.0700589	0.0486724
ANAPC11	0.238278	0.000134285
ANAPC13	0.186112	0.000853785
ANAPC15	0.244269	0.000113754
ANAPC16	0.279677	1.00043e-05
ANAPC2	0.102758	0.00983021
ANAPC4	-0.0876715	0.0234334
ANAPC5	0.113974	0.0118477
ANAPC7	0.0748283	0.0277392
ANGEL1	-0.112991	0.00312977
ANGEL2	-0.0224722	0.328448
ANGPT1	-0.0118648	0.273631
ANGPT2	-0.0246804	0.163752
ANGPT4	0.00257501	0.607986
ANGPTL1	0.0440659	0.0939958
ANGPTL2	0.00182865	0.664377
ANGPTL3	0.00465676	0.504835
ANGPTL4	0.0117609	0.273344
ANGPTL5	-0.00438444	0.536606
ANGPTL6	0.00316883	0.593115
ANGPTL7	0.00158039	0.69618
ANGPTL8	-0.000267182	0.834662
ANHX	0	1
ANK1	0.0875562	0.00129606
ANK2	0.0369111	0.248837
ANK3	0.0963398	0.0510385
ANKAR	-0.0382962	0.165803
ANKDD1A	0.00156133	0.694771
ANKDD1B	0.0023036	0.625401
ANKEF1	0.00491115	0.481714
ANKFY1	0.0525839	0.112417
ANKH	0.00686531	0.434061
ANKIB1	-0.0223528	0.284098
ANKK1	-0.0115927	0.282487
ANKLE1	0.0046825	0.48514
ANKLE2	0.0335282	0.202454
ANKMY1	0.0206883	0.160803
ANKMY2	0.139744	0.00523395
ANKRA2	0.102325	0.00689314
ANKRD1	-0.000648068	0.796122
ANKRD10	-0.222493	3.8924e-05
ANKRD11	0.0586454	0.127626
ANKRD12	0.0791796	0.0860076
ANKRD13A	0.00679454	0.532956
ANKRD13B	-0.0428961	0.0677771
ANKRD13C	0.0275434	0.267942
ANKRD16	-0.0195757	0.211149
ANKRD17	-0.131896	0.00939178
ANKRD2	0.0264211	0.184432
ANKRD22	-0.000511472	0.808339
ANKRD24	0.0055785	0.472061
ANKRD26	0.0133384	0.51671
ANKRD27	-0.191994	5.20175e-05
ANKRD28	0.0975166	0.0479509
ANKRD29	0.0278248	0.0892502
ANKRD31	0.0266062	0.118558
ANKRD33	0.140314	0.00142712
ANKRD33B	0.00226645	0.633726
ANKRD34B	0	1
ANKRD34C	0	1
ANKRD35	0.105873	0.0168807
ANKRD37	0.013311	0.345733
ANKRD39	0.0806704	0.0300472
ANKRD40	-0.00790052	0.52962
ANKRD42	-0.0393795	0.137649
ANKRD44	-0.0597661	0.0372512
ANKRD45	-0.00263494	0.61572
ANKRD46	-0.00473734	0.553027
ANKRD49	-0.0265264	0.219258
ANKRD50	0.00107586	0.784569
ANKRD52	0.00829301	0.371272
ANKRD53	0.215276	0.000555273
ANKRD54	-0.0641104	0.0554793
ANKRD55	0.0073212	0.378126
ANKRD6	0.00199378	0.702952
ANKRD60	0	1
ANKRD61	-0.000836271	0.767916
ANKRD62	0.00210742	0.651973
ANKRD63	0	1
ANKRD66	0	1
ANKRD7	0	1
ANKRD9	0.0254355	0.122211
ANKS1A	0.0163107	0.210422
ANKS1B	-0.00435715	0.515942
ANKS3	0.109199	0.00378456
ANKS4B	-0.00104375	0.742808
ANKS6	0.00474622	0.480197
ANKUB1	0	1
ANKZF1	-0.024196	0.344225
ANLN	0.00883443	0.378063
ANO1	-0.000522478	0.808359
ANO10	0.000300134	0.835763
ANO2	0.079547	0.0264704
ANO3	-0.00106519	0.747146
ANO4	0.091016	0.000317357
ANO5	-0.228436	5.65562e-06
ANO6	0.0344421	0.0502636
ANO7	0.000150011	0.845788
ANO8	-0.00564142	0.487452
ANO9	0	1
ANOS1	-0.0162296	0.24561
ANP32A	-0.192501	0.00108343
ANP32E	0.00592111	0.68654
ANPEP	0.006502	0.408557
ANTXR1	0.00191682	0.657115
ANTXR2	0.000844152	0.767107
ANXA1	0.0648249	0.0066633
ANXA10	-0.000663658	0.808399
ANXA11	0.0150518	0.251955
ANXA13	-0.00389504	0.528355
ANXA2	0.207728	2.37631e-08
ANXA3	0.023227	0.117793
ANXA4	-0.218485	3.82586e-06
ANXA5	0.158643	0.00316667
ANXA6	0.0754449	0.0621566
ANXA7	0.0935512	0.0172918
ANXA9	0.000547563	0.809245
AOAH	0.0537369	0.0156798
AOC1	5.83287e-05	0.854172
AOC2	0.00569964	0.442986
AOC3	-0.00130269	0.718046
AOX1	0.00279261	0.613194
AOX2	0.109691	0.0122194
AOX4	0.00529783	0.455831
AP1AR	-0.0232857	0.150021
AP1B1	0.0221571	0.356965
AP1G1	0.0227169	0.22711
AP1G2	0.0133974	0.309959
AP1M1	0.151724	0.00110078
AP1S1	-0.00583219	0.460821
AP1S2	0.360322	0
AP1S3	0.0461823	0.0504047
AP2A1	0.00374078	0.595006
AP2A2	0.0510341	0.0773389
AP2B1	-0.00515273	0.592973
AP2M1	0.357679	2.37631e-08
AP2S1	0.197238	0.000160449
AP3B1	0.0426654	0.0730218
AP3B2	-0.0479935	0.0793334
AP3D1	0.0531604	0.122638
AP3M1	-0.0445153	0.109417
AP3M2	0.0494505	0.129408
AP3S1	0.0902876	0.0447651
AP4B1	0.0298594	0.262374
AP4E1	0.00603032	0.517266
AP4M1	-0.0282995	0.241147
AP4S1	0.00367845	0.607085
AP5B1	-0.0212274	0.184671
AP5M1	0.116545	0.00298184
AP5S1	0.0468042	0.133193
AP5Z1	-0.108731	0.00263761
APAF1	-0.025748	0.214755
APBA1	0.101954	0.00117288
APBA2	0.0670643	0.00661867
APBA3	-0.128244	0.000865976
APBB1	0.0213241	0.325996
APBB1IP	0.00108324	0.773363
APBB2	0.0121848	0.407865
APBB3	0.0390316	0.05283
APC	0.0532354	0.110572
APC2	-0.00482467	0.560726
APCDD1	-0.000448259	0.82693
APCDD1L	0	1
APCS	0	1
APEH	-0.0605879	0.0533774
APELA	0.000115415	0.848764
APEX1	0.363922	7.12894e-08
APEX2	-0.0079543	0.452616
APH1A	-0.0148021	0.283668
APH1B	0.0408728	0.0741583
API5	0.061609	0.0874194
APIP	-0.0358754	0.257054
APLF	0.0293183	0.0867554
APLNR	0	1
APLP1	-0.043944	0.122052
APLP2	0.305953	1.37113e-05
APMAP	0.060168	0.0987917
APOA1	0.018924	0.147874
APOA2	-0.00528463	0.454713
APOA4	0	1
APOA5	-0.0027279	0.619571
APOB	0	1
APOBEC1	0.00578023	0.436729
APOBEC2	-0.0325298	0.103709
APOBEC3A	-0.0152307	0.205486
APOBEC3C	0.0108332	0.294105
APOBEC3G	0.00219769	0.632106
APOBEC3H	0.00116543	0.748162
APOC1B	-0.0843971	0.00462621
APOC3	-0.00377987	0.531022
APOD	-0.035086	0.101298
APOE	-0.051717	0.10839
APOF	-0.000782781	0.784169
APOL2	0.00550341	0.48018
APOL4	0	1
APOL5	-0.015395	0.228413
APOL6	-0.22391	9.1488e-06
APOLD1	0.00143265	0.726412
APOM	0.0654217	0.0240901
APOO	0.259763	1.52322e-05
APOOL	-0.00747339	0.53667
APOPT1	0.119095	0.00873088
APP	0.109492	0.000221092
APPBP2	0.0297367	0.23879
APPL1	0.228372	0.000116558
APPL2	-0.117447	0.0130729
APRT	0.266944	3.08921e-07
APTX	0.0343126	0.0940824
AQP1	0.0538439	0.0122173
AQP10	0.0021053	0.643011
AQP11	0.0406527	0.0737898
AQP2	0.00232862	0.625745
AQP3	0.0301807	0.059788
AQP4	-0.088494	0.000982724
AQP5	-0.0033228	0.550717
AQP6	-0.00206734	0.646692
AQP8	0.0176994	0.214942
AQP9	-0.00846419	0.353648
AQR	-0.00487019	0.658164
ar	0.00534457	0.452792
ARAF	0.00151717	0.78871
ARAP1	0.0406132	0.0689177
ARAP2	0.010722	0.318244
ARAP3	0.0060514	0.449388
ARC	0.00162688	0.681339
ARCN1	-0.0164142	0.391574
AREG	0.00136809	0.72282
AREL1	-0.0497812	0.0956478
ARF1	0.356369	1.42579e-07
ARF3	0.000249875	0.849239
ARF4	0.196156	7.34043e-05
ARF5	0.154445	0.00451388
ARF6	-0.00161755	0.709078
ARFGAP1	-0.0294227	0.21274
ARFGAP2	0.0354254	0.238802
ARFGAP3	0.0317467	0.219956
ARFGEF1	0.034443	0.25912
ARFGEF2	-0.11714	0.00373278
ARFGEF3	0.000399772	0.824078
ARFIP1	0.0192997	0.382443
ARFIP2	0.032	0.249108
ARFRP1	0.100311	0.0253856
ARG1	-0.0146144	0.219632
ARG2	0.0148371	0.340097
ARGFX	0.00206748	0.652354
ARGLU1	-0.0126931	0.520224
ARHGAP1	0.00408347	0.637447
ARHGAP10	-0.171755	0.00605216
ARHGAP12	-0.136174	0.00361135
ARHGAP15	0.00643199	0.454496
ARHGAP17	0.0395369	0.0911824
ARHGAP18	0.0373128	0.0441302
ARHGAP20	0.148199	3.49318e-06
ARHGAP21	-0.102782	0.0163448
ARHGAP22	-0.0168499	0.229284
ARHGAP23	-0.000204506	0.840741
ARHGAP24	0.0256808	0.315764
ARHGAP25	-0.01293	0.263907
ARHGAP26	0.204369	0.000212181
ARHGAP27	0	1
ARHGAP28	0.0198259	0.197704
ARHGAP29	0.0501608	0.097376
ARHGAP30	0.00554771	0.474492
ARHGAP31	0.00611541	0.442855
ARHGAP32	-0.0463014	0.078658
ARHGAP33	0.00863167	0.406967
ARHGAP35	0.07173	0.0254178
ARHGAP36	0.004759	0.516667
ARHGAP39	-0.100712	0.00823868
ARHGAP4	-0.0162002	0.266346
ARHGAP40	0	1
ARHGAP42	0.112951	0.00396241
ARHGAP44	-0.000110966	0.851024
ARHGAP45	-0.0356848	0.169739
ARHGAP5	0.125189	0.0145941
ARHGAP6	-0.00495672	0.489918
ARHGAP9	0.00380001	0.562795
ARHGDIA	0.0333862	0.125978
ARHGDIB	0.00214676	0.720858
ARHGDIG	0.0498479	0.0177363
ARHGEF10	0.00100052	0.754877
ARHGEF10L	-0.0231996	0.198595
ARHGEF11	0.156936	0.000224205
ARHGEF12	-0.241512	8.88741e-06
ARHGEF15	0.0109087	0.278721
ARHGEF16	-0.0202104	0.216025
ARHGEF17	-0.0112292	0.373256
ARHGEF19	-0.00123944	0.733849
ARHGEF2	-0.00801653	0.421081
ARHGEF25	-0.00722029	0.401881
ARHGEF26	-0.135509	0.00296224
ARHGEF28	0.00167681	0.703307
ARHGEF3	-0.0138656	0.308686
ARHGEF33	0.0404529	0.10678
ARHGEF37	-0.0755016	0.00539155
ARHGEF38	0.000730034	0.78926
ARHGEF39	-0.00724143	0.420472
ARHGEF40	-0.0501909	0.0526384
ARHGEF5	-0.0206276	0.201042
ARHGEF6	0.0373897	0.0773435
ARHGEF7	0.0103365	0.506045
ARHGEF9	0.0350758	0.190703
ARID1A	-0.0580762	0.103106
ARID1B	-0.0585321	0.072265
ARID2	-0.010879	0.474287
ARID3A	-0.00253781	0.648617
ARID3B	0.000621395	0.809447
ARID3C	-0.0057869	0.437182
ARID4A	-0.135609	0.00708398
ARID4B	-0.132237	0.020351
ARID5A	0.0250985	0.223862
ARID5B	0.0485951	0.0595667
ARIH1	-0.0232607	0.201695
ARIH2OS	0.014583	0.316895
ARL1	0.156907	0.00132893
ARL10	-0.00243121	0.625097
ARL13A	0	1
ARL13B	0.0533443	0.185696
ARL14	0	1
ARL14EP	0.0969088	0.033987
ARL15	-0.0030985	0.621723
ARL16	-0.00468027	0.612172
ARL2	0.300348	1.42579e-06
ARL2BP	-0.00900687	0.576341
ARL3	0.172279	0.00387284
ARL4A	-0.0369935	0.154349
ARL4C	-0.000738449	0.781533
ARL4D	-0.292665	4.75263e-08
ARL5A	-0.00282664	0.648656
ARL5B	0.00538886	0.469323
ARL6	0.2739	8.91117e-06
ARL6IP4	0.268992	1.06934e-06
ARL6IP5	0.364516	0
ARL6IP6	0.0645228	0.0494221
ARL8A	-0.0270665	0.199337
ARL8B	0.0630085	0.054822
ARMC1	0.0807058	0.03177
ARMC10	0.156311	0.000904947
ARMC12	-0.0092843	0.430374
ARMC2	0.0527003	0.0710956
ARMC3	0.00663905	0.410876
ARMC4	-0.00149535	0.703044
ARMC5	0.0193888	0.26462
ARMC6	0.0159933	0.254191
ARMC7	0.0129568	0.309623
ARMC8	-0.0747536	0.0530609
ARMC9	0.035394	0.26641
ARMCX1	-0.000276745	0.843626
ARMCX5	0.0138414	0.321311
ARMS2	0	1
ARNT	-0.0733908	0.0322153
ARNT2	-0.0279354	0.149104
ARNTL	-0.0181879	0.406048
ARNTL2	0.00122843	0.721385
ARPC1A	0.327976	2.37631e-07
ARPC1B	0.0588983	0.044602
ARPC2	0.149505	0.00666389
ARPC3	0.260528	1.97234e-06
ARPC4	0.105705	0.00354698
ARPC5	0.110083	0.00730866
ARPP19	0.12266	0.0057439
ARPP21	0.00882763	0.352686
EGFR	2.13714	0	Upregulation
ARRB1	-0.0670078	0.016256
ARRB2	-0.0154321	0.336366
ARRDC2	0.0263802	0.114708
ARRDC3	0.0641293	0.115611
ARRDC4	-0.0362874	0.102354
ARRDC5	0.00132463	0.712245
ARSA	-0.0184925	0.252656
ARSB	0.0108523	0.392301
ARSDR1	0.0688004	0.036057
ARSE	0.00119351	0.724949
ARSF	-0.00237877	0.635616
ARSG	-0.00109501	0.778094
ARSH	0.00100951	0.745485
ARSI	0.00047721	0.811205
ARSJ	0.00353828	0.549091
ARSK	-0.0340302	0.101346
ART1	0.000456925	0.813697
ART3	0.0046405	0.484836
ART4	0.00106802	0.739173
ART5	0.00523943	0.461925
ARTN	0	1
ARV1	0.207558	2.59256e-05
ARVCF	0.0083129	0.444078
ARX	0	1
AS3MT	-0.0315221	0.0971779
ASAH1	0.180021	0.000274108
ASAH2	0.011698	0.285436
ASAP1	-0.0105907	0.335515
ASAP2	0.0321235	0.100207
ASAP3	-0.0340471	0.0535557
ASB1	0.00653576	0.505509
ASB10	0	1
ASB11	0.00427312	0.506521
ASB12	0	1
ASB13	0.00690611	0.405489
ASB14	-0.0507991	0.0287489
ASB15	-0.000334611	0.830172
ASB16	-0.0034793	0.551082
ASB17	0	1
ASB18	-0.00368551	0.53298
ASB2	0.159722	0.000196521
ASB3	-0.0174621	0.338206
ASB4	0.00114506	0.744016
ASB5	0.00194342	0.656094
ASB6	0.0368083	0.162147
ASB7	0.0578679	0.0385105
ASB8	-0.0168206	0.440575
ASB9	0.000418556	0.822794
ASCC1	0.0713687	0.0352932
ASCC2	-0.081085	0.0275995
ASCC3	0.00269496	0.755383
ASCL1	-0.00541591	0.447636
ASCL2	0	1
ASCL5	-0.000905093	0.76353
ASF1A	0.236133	2.68523e-06
ASF1B	0.0230147	0.21372
ASGR1	0.0318802	0.0894086
ASH1L	-0.0349444	0.249534
ASH2L	0.0189743	0.396622
ASIC1	-0.0019675	0.669482
ASIC2	0.000482377	0.814401
ASIC3	0.0102915	0.379821
ASIC4	-0.00161935	0.686275
ASIC5	0	1
ASIP	0.0692446	0.0672675
ASNA1	0.083695	0.0555869
ASNSD1	0.102252	0.0262397
ASPA	-0.0037666	0.533457
ASPDH	0.000700006	0.788537
ASPG	0.00279631	0.608266
ASPH	0.26704	4.58628e-06
ASPHD1	-0.00140391	0.705534
ASPHD2	-0.0490562	0.0616736
ASPM	0.00834951	0.390084
ASPN	-0.00301158	0.577469
ASPRV1	0.00138618	0.706032
ASPSCR1	0.00470565	0.640031
ASRGL1	0.0297774	0.214193
ASTE1	-0.00282281	0.656367
ASTN1	0.00765871	0.380669
ASTN2	0.00410687	0.525221
ASXL1	-0.0926019	0.00280728
ASXL2	0.0138817	0.388922
ASXL3	-0.0164626	0.199364
ASZ1	0	1
ATAD2	-0.0126556	0.307358
ATAD2B	-0.0918007	0.0305821
ATAD5	0.000211326	0.851346
ATAT1	0.00950361	0.503739
ATCAY	-0.00190378	0.658925
ATE1	-0.00596972	0.586452
ATF1	0.055485	0.0672011
ATF2	0.0651114	0.0247621
ATF3	-0.00945323	0.372144
ATF4	0.317174	9.50525e-07
ATF5	0.00678668	0.40623
ATF6	0.0212421	0.313673
ATF6B	-0.0428757	0.126822
ATF7IP	-0.00853142	0.579596
ATF7IP2	0.0600592	0.0437198
ATG10	-0.040918	0.113669
ATG101	0.135958	0.00236353
ATG12	0.29825	6.7012e-06
ATG13	0.000954737	0.829072
ATG14	-0.0210895	0.307107
ATG16L1	-0.115422	0.0113118
ATG16L2	0.0740403	0.0299074
ATG2A	-0.0108346	0.422193
ATG2B	-0.179776	2.94425e-05
ATG3	0.0818297	0.0563659
ATG4A	0.0144827	0.373361
ATG4B	0.0800831	0.0405921
ATG4C	0.0800015	0.0211124
ATG4D	-0.0358277	0.0571482
ATG5	0.106266	0.0045274
ATG7	0.0289854	0.147949
ATG9A	-0.0941965	0.00964885
ATG9B	0.00434626	0.549698
ATIC	0.0230029	0.206648
ATL1	0.0195645	0.252102
ATL2	-0.0250135	0.188396
ATL3	0.0080212	0.436462
ATM	-0.0662649	0.08441
ATMIN	-0.0139754	0.380176
ATN1	0.109298	0.00843035
ATOH1	0	1
ATOH7	-0.00026113	0.835824
ATOH8	0.000555019	0.802466
ATOX1	0.38583	0
ATP10A	0.00365254	0.541563
ATP10B	-0.000349783	0.826712
ATP10D	0.030114	0.139239
ATP11A	0.0300937	0.127585
ATP11B	0.098411	0.00571413
ATP11C	0.123721	0.0107819
ATP12A	0.00358957	0.539671
ATP13A1	0.0150146	0.379322
ATP13A2	0.147128	0.00126581
ATP13A3	0.0153957	0.374967
ATP13A4	-0.110809	0.000305499
ATP13A5	0.00110885	0.740223
ATP1A1	0.0784027	0.0352631
ATP1A3	0.128948	0.00442063
ATP1A4	-0.0965118	0.00181225
ATP1B1	0.282071	4.27736e-07
ATP1B2	-0.0414985	0.131153
ATP1B3	-0.0350509	0.134876
ATP1B4	-0.00300212	0.590133
ATP23	0.0285056	0.179776
ATP2A1	0.00869871	0.463894
ATP2A2	0.0036097	0.693884
ATP2A3	-0.00390911	0.550846
ATP2B1	-0.0826526	0.0771406
ATP2B2	0.0839959	0.00187717
ATP2B3	0.0430068	0.0519955
ATP2B4	0.00253141	0.694533
ATP2C1	0.0217477	0.257462
ATP2C2	0.00154005	0.699689
ATP4A	0	1
ATP4B	0.00686511	0.403313
ATP5A1	0.0172901	0.391543
ATP5B	0.265609	9.74288e-07
ATP5C1	0.283799	1.85352e-06
ATP5D	0.248663	6.34238e-05
ATP5G2	0.237204	5.53206e-05
ATP5G3	0.158645	0.00179882
ATP5I	0.25932	6.53486e-06
ATP5J	0.312393	3.08921e-07
ATP5O	0.199959	0.000570173
ATP5S	0.0821908	0.0424492
ATP6	-0.184223	0.00144038
ATP6AP1	0.193426	0.000603631
ATP6AP1L	0.0532661	0.0650667
ATP6AP2	0.245632	1.29509e-05
ATP6V0A1	0.0822721	0.0784052
ATP6V0A4	0.00338779	0.579823
ATP6V0B	0.370742	2.37631e-08
ATP6V0C	0.332799	1.66342e-07
ATP6V0D1	0.273322	5.32294e-06
ATP6V0D2	-0.0451408	0.0336683
ATP6V0E1	0.111116	0.00521979
ATP6V1B1	-0.0259201	0.201967
ATP6V1B2	-0.0558132	0.132341
ATP6V1C1	0.129083	0.00394007
ATP6V1C2	0.0148689	0.236836
ATP6V1D	0.492476	0
ATP6V1E1	0.454772	0
ATP6V1E2	0	1
ATP6V1F	0.305748	4.77639e-06
ATP6V1G1	0.335231	1.66342e-07
ATP6V1G2	0.0919655	0.00130864
ATP6V1G3	0	1
ATP6V1H	0.166984	0.00166482
ATP7A	0.0188851	0.256377
ATP7B	0.0134542	0.326884
ATP8	0.0612519	0.0738536
ATP8A1	0.0098462	0.509271
ATP8A2	-0.0149336	0.376962
ATP8B1	-0.0347938	0.0981665
ATP8B2	0.00857244	0.365905
ATP8B3	-0.0193316	0.209562
ATP8B4	0.0077564	0.390805
ATP9A	-0.00165997	0.718503
ATP9B	-0.0312644	0.196381
ATPAF1	0.0201934	0.306487
ATPAF2	0.0645812	0.0609011
ATPIF1	0.150034	0.00520902
ATR	-0.321185	7.12894e-08
ATRAID	0.243644	4.36053e-05
ATRIP	-0.0204828	0.224603
ATRN	-0.0394083	0.133268
ATRNL1	0.0308675	0.0896083
ATRX	0.157968	0.00801103
ATXN1	-0.00592763	0.470723
ATXN10	0.210684	0.000144361
ATXN1L	-0.00100858	0.746909
ATXN2	-0.0575347	0.0864906
ATXN2L	-0.0616142	0.0634099
ATXN7	-0.116005	0.00505168
ATXN7L1	-0.00946073	0.344935
ATXN7L2	0.01232	0.341837
ATXN7L3	0.00661401	0.532971
ATXN7L3B	0.120864	0.00509346
AUH	0.00736544	0.619153
AUNIP	0.00132913	0.770243
AUP1	0.162495	0.00381082
AURKA	0.0133054	0.336739
AURKAIP1	0.077001	0.036411
AURKB	0.00877606	0.382132
AURKC	0.0150544	0.235944
AUTS2	-0.00372452	0.589061
AVEN	-0.00199353	0.694622
AVIL	-0.0276117	0.121295
AVP	-0.00454568	0.503438
AVPI1	0.106607	0.00250152
AVPR1A	0	1
AVPR1B	0	1
AVPR2	0.00402906	0.514302
AWAT1	0	1
AWAT2	0.00285457	0.588991
AXDND1	0.0048467	0.525292
AXIN1	-0.0236694	0.237965
AXIN2	-0.0403013	0.0615579
AXL	-0.055116	0.0232186
AZGP1	0.0155913	0.257014
AZI2	-0.00143957	0.805781
AZIN1	0.1354	0.00159643
AZIN2	0.0263049	0.158616
AZU1	-0.00309415	0.572012
B2AR	0.0039115	0.520286
B2M	0.183073	3.87339e-06
B3AR	0	1
B3GALNT2	-0.0427476	0.186029
B3GALT1	0	1
B3GALT2	-0.0294505	0.0850172
B3GALT5	0	1
B3GALT6	-0.00250416	0.635406
B3GAT1	-0.0928787	0.00696668
B3GAT2	-0.0151529	0.270495
B3GAT3	0.286975	7.12894e-08
B3GLCT	0.0614204	0.0545637
B3GNT2	-0.00404643	0.511764
B3GNT3	0	1
B3GNT4	-0.0114221	0.284104
B3GNT5	-0.00340526	0.575649
B3GNT6	0.000315586	0.828947
B3GNT7	0.00090045	0.763516
B3GNT8	0.000356395	0.826134
B3GNT9	0	1
B3GNTL1	0.00211189	0.717958
B4GALNT1	0.0442184	0.0254382
B4GALNT2	-0.00561695	0.453192
B4GALNT3	-0.00236445	0.630104
B4GALNT4	-0.043902	0.0331503
B4GALT1	-0.0512519	0.07006
B4GALT2	-0.010037	0.419973
B4GALT3	-0.0387023	0.16119
B4GALT4	0.0159133	0.226262
B4GALT5	0.0144955	0.323337
B4GALT6	-0.078723	0.0139488
B4GALT7	-0.00123544	0.806243
B4GAT1	0.0599888	0.0756023
B9D1	0.0373165	0.193818
B9D2	0.0601173	0.0468305
BAALC	-0.00678615	0.421268
BAAT	0.00177395	0.709009
BABAM1	0.0377897	0.223903
BABAM2	0.0701695	0.0222886
BACE1	-0.0488684	0.0949924
BACE2	0.0114269	0.298505
BACH1	0.0322158	0.13413
BACH2	-0.00648171	0.436019
BAD	-0.0889199	0.0500325
BAG1	0.0753749	0.0268535
BAG2	-0.0117693	0.471328
BAG3	0.0376026	0.0490504
BAG4	-0.102576	0.00579333
BAG5	0.0810761	0.0430946
BAG6	-0.148692	0.00211846
BAHCC1	0.000383575	0.827769
BAHD1	-0.0384739	0.0967617
BAIAP2	0.0349443	0.171844
BAIAP2L1	0.00113452	0.74142
BAIAP2L2	-0.0136955	0.280584
BAIAP3	-0.00763083	0.407101
BAMBI	-0.00424907	0.528383
BANF1	0.3891	0
BANF2	0	1
BANK1	1.54951e-05	0.858262
BANP	0.12703	0.00215042
BAP1	-0.0367862	0.159941
BARD1	0.0120736	0.286277
BARHL1	0	1
BARHL2	-0.183643	0
BARX2	0.000746688	0.781831
BASP1	0	1
BATF	0.00238954	0.638201
BATF2	0.000619695	0.797963
BATF3	0.03164	0.0716963
BAX	0.00346752	0.650324
BAZ1A	0.0289351	0.149647
BAZ1B	-0.097163	0.0316999
BAZ2A	-0.015173	0.423747
BAZ2B	-0.0394387	0.263442
BBC3	-0.00247862	0.636137
BBOF1	0.0144577	0.417329
BBOX1	-0.0280848	0.0867872
BBS10	-0.0526507	0.052646
BBS2	-0.0455117	0.180361
BBS4	0.0607605	0.12328
BBS5	0.0818191	0.0717875
BBS7	0.225009	1.63728e-05
BBS9	0.0802132	0.024772
BBX	0.0563469	0.123755
BCAM	0.00691259	0.392209
BCAN	0.0138393	0.259907
BCAP29	0.0462178	0.183688
BCAP31	0.338448	3.08921e-07
BCAR1	-0.000616343	0.818225
BCAR3	-0.00737905	0.402414
BCAS1	0.00590775	0.436188
BCAS2	0.303082	3.1605e-06
BCAS3	0.0330372	0.124821
BCAS4	0.0521776	0.0197851
BCAT1	0.00294007	0.583154
BCAT2	0.08571	0.0169615
BCCIP	0.140726	0.00701737
BCDIN3D	0.0472599	0.124232
BCHE	0.000902903	0.790308
BCKDHA	0.024659	0.30642
BCKDHB	0.0964617	0.0104845
BCKDK	0.199483	3.83775e-05
BCL10	0.0766027	0.0112961
BCL11A	0.00997732	0.331443
BCL11B	0	1
BCL2	-0.00915288	0.367547
BCL2A1	0.0103134	0.339322
BCL2L1	-0.0652417	0.0402215
BCL2L10	0.0649287	0.00361903
BCL2L11	-0.105541	0.00281453
BCL2L13	0.193553	0.000330284
BCL2L14	0	1
BCL2L15	0.00306535	0.571935
BCL2L2-PABPN1	-0.0179869	0.411219
BCL3	-0.00114517	0.79509
BCL6	-0.0118645	0.320136
BCL6-AS1	0.0622268	0.0163154
BCL6B	0.00883066	0.333535
BCL7A	-0.00216164	0.670067
BCL7B	0.0939928	0.0175704
BCL7C	0.00229925	0.694964
BCL9	-0.0110244	0.380769
BCL9L	0.0165584	0.231682
BCLAF1	-0.200396	0.00125926
BCLAF3	0.0129756	0.402825
BCO2	0.489088	0
BCOR	-0.0847099	0.0286403
BCORL1	-0.00918629	0.353103
BCR	0.0283858	0.0910951
BCS1L	0.0540049	0.0836422
BDH1	0.0506212	0.0966201
BDH2	-0.0131313	0.423567
BDKRB1	0.0119502	0.272192
BDNF	0.00335843	0.596613
BDP1	-0.088676	0.0746266
BEAN1	0.068352	0.00296212
BECN1	0.0108028	0.349967
BEGAIN	0.009152	0.333721
BEND2	0.00304746	0.580267
BEND3	0.0138794	0.235275
BEND4	-0.00269207	0.600093
BEND5	0.0459306	0.152399
BEND6	0.0880906	0.000602633
BEND7	0.00593811	0.575848
BEST1	-0.00538751	0.505248
BEST2	-0.00289428	0.594347
BEST3	-0.00100872	0.745626
BEST4	0.0108284	0.3113
BET1	0.21757	1.30935e-05
BET1L	-0.0032665	0.577475
BEX1	0.273029	3.70705e-06
BEX2	0.342606	4.75263e-08
BEX3	0.104157	0.0164799
BEX4	0.0218782	0.205083
BFAR	0.0267955	0.267993
BFSP1	0	1
BFSP2	-0.015671	0.213841
BGLAP	0.030988	0.160716
BGN	0.0340761	0.0569392
BHLHB9	0.0341697	0.0673239
BHLHE22	0	1
BHLHE40	0.0512892	0.0327509
BHLHE41	0.0845059	0.0251478
BHMG1	0	1
BHMT	-0.00291637	0.612774
BHMT2	0.00850066	0.382446
BICC1	0.00161185	0.688476
BICD1	-0.00380621	0.558516
BICD2	-0.0233641	0.227252
BICDL1	-0.0111988	0.35427
BICDL2	0.00937386	0.345103
BICRA	0.0177046	0.170734
BICRAL	-0.00137492	0.750103
BID	0.0069931	0.455684
BIK	0.145537	9.24386e-05
BIN1	0.0276297	0.121494
BIN2	-0.0346031	0.136667
BIN3	0.016166	0.353922
BIRC2	-0.0307512	0.254025
BIRC3	0.00606971	0.444829
BIRC5	0.000390834	0.823255
BIRC6	-0.0868684	0.0516877
BIRC7	0.00309582	0.576113
BLACE	0	1
BLCAP	0.00751213	0.416339
BLK	-0.000978287	0.752553
BLMH	0.109657	0.00441467
BLNK	-0.0397138	0.0698622
BLOC1S2	0.115487	0.0106927
BLOC1S6	0.0265043	0.331334
BLVRA	-0.110532	0.0117024
BLVRB	0.0668974	0.0213355
BLZF1	0.0205564	0.340036
BMF	-0.00656076	0.449437
BMP1	-0.00490033	0.482659
BMP10	0.00112114	0.73437
BMP15	0.00215288	0.634083
BMP2	-0.00165387	0.688635
BMP2K	-0.070518	0.012169
BMP3	-0.00071304	0.795334
BMP4	0.0792563	0.000840906
BMP5	0.00526874	0.46808
BMP6	0.000641971	0.794521
BMP7	-0.0200547	0.17241
BMPER	0.0161892	0.192803
BMPR1A	-0.0206485	0.246387
BMPR1B	-0.0183728	0.179752
BMPR2	0.0259045	0.224343
BMT2	0.124668	0.000806354
BMX	0.022349	0.137686
BNC1	0.0062872	0.422511
BNC2	-0.00266506	0.600146
BNIP1	0.0390988	0.149622
BNIP2	-0.023288	0.327171
BNIP3	0.391454	0
BNIP3L	0.153176	0.00208602
BNIPL	0.0104334	0.337775
BOC	-0.00323926	0.565596
BOD1	-0.0397589	0.0930381
BOD1L1	-0.250675	2.5379e-05
BOD1L2	0	1
BOK	-0.142136	0.000629628
BOLA3	0.160791	0.00496207
BOLL	0.00162759	0.681498
BOP1	0.00867758	0.416085
BORA	0.0232401	0.155153
BORCS5	0.0086801	0.541846
BORCS6	0.016196	0.20586
BORCS8	-0.042228	0.0821706
BPGM	0.102052	0.0141053
BPHL	0.312631	2.37631e-08
BPI	-0.025935	0.11969
BPIFA1	-0.000876555	0.762723
BPIFA2	0	1
BPIFA3	0.00110747	0.736003
BPIFB1	0.00109537	0.741629
BPIFB2	0	1
BPIFB3	0	1
BPIFB4	0	1
BPIFB6	0	1
BPIFC	0.00560748	0.502136
BPNT1	0.0320707	0.178896
BPTF	-0.0770987	0.081059
BRAF	-0.0142055	0.338549
BRAP	-0.0747275	0.0251863
BRAT1	-0.178303	8.43353e-05
BRCA1	0.0333264	0.259613
BRCA2	0.015015	0.23671
BRD1	-0.0807596	0.0126294
BRD2	-0.140109	0.00631372
BRD3	0.0820234	0.0430963
BRD3OS	-0.000765745	0.77987
BRD4	0.00883939	0.549513
BRD7	-0.000843462	0.829435
BRD8	0.0967225	0.045105
BRD9	0.011627	0.40388
BRDT	0.0121071	0.254198
BRF1	-0.0445751	0.0927447
BRF2	0.0941853	0.0142778
BRI3	0.139443	0.00129188
BRI3BP	0.00195167	0.710732
BRICD5	-0.00286394	0.590606
BRINP2	0.044327	0.022176
BRINP3	0.00252651	0.62318
BRIP1	-0.00151768	0.693913
BRIX1	-0.0152125	0.43797
BRMS1	0.155775	0.00106699
BRMS1L	-0.0409231	0.132292
BROX	-0.0183337	0.328019
BRPF1	-0.047029	0.0589378
BRPF3	-0.121824	0.000449147
BRS3	-0.000581993	0.799253
BRSK2	-0.0346524	0.186281
BRWD1	-0.17563	0.00146153
BRWD3	0.01578	0.335222
BSCL2	0.205689	0.000291906
BSDC1	-0.0258344	0.270295
BSG	0.0928112	0.0271157
BSN	-0.00773935	0.381826
BSND	-0.00127388	0.717523
BSPH1	-0.00175315	0.669582
BSPRY	0.0193613	0.214467
BST1	-0.0293837	0.115003
BST2	0.0230543	0.146016
BSX	0	1
BTAF1	-0.123	0.0149297
BTBD1	0.0547001	0.0663429
BTBD10	0.0877662	0.0286304
BTBD11	0.00720316	0.410887
BTBD16	-0.00178246	0.674367
BTBD17	0.00358671	0.54099
BTBD18	-0.00329934	0.616849
BTBD19	0.0875913	0.00235611
BTBD2	-0.0419444	0.112588
BTBD6	0.0182857	0.271179
BTBD7	-0.061971	0.0526262
BTBD8	-0.021437	0.173275
BTBD9	0.0101982	0.413099
BTC	0.0109727	0.284036
BTD	0.2216	0.00016273
BTF3L4	0.172925	0.00102776
BTG1	0.0321964	0.263006
BTG2	0.210248	1.59213e-06
BTG3	0.051167	0.0165782
BTG4	0.00905581	0.353621
BTK	-0.00326749	0.563409
BTLA	-0.00605875	0.438448
BTN1A1	0	1
BTN2A1	0.00949466	0.334345
BTN3A1	0.00117193	0.748166
BTN3A2	0.0075262	0.420555
BTNL8	0.00577763	0.492197
BTNL9	-0.00813923	0.363769
BTRC	-0.0249504	0.299453
BUB1	0.00180257	0.67054
BUB1B	0.0149328	0.278069
BUD13	-0.027882	0.207033
BUD23	0.182908	6.15465e-06
BUD31	0.00379886	0.704423
BVES	0.0185471	0.174853
BYSL	0.0477596	0.0332129
BZW1	0.0514708	0.128707
BZW2	0.34526	1.18816e-07
C10orf113	0	1
C10orf120	0.00325635	0.553697
C10orf126	0	1
C10orf128	0.00873429	0.395541
C10orf143	0.0304601	0.0922107
C10orf55	0	1
C10orf76	-0.112983	0.00719224
C10orf82	0.000849995	0.766198
C10orf88	0.0625872	0.0545382
C10orf90	0	1
C10orf95	-0.00239339	0.628666
C10orf99	-0.0379275	0.0371885
C11H12orf10	0.255338	7.31904e-06
C11H12orf56	-0.0057123	0.469546
C11orf16	-0.00119678	0.726024
C11orf21	0	1
C11orf40	0	1
C11orf42	0.000757366	0.777363
C11orf52	0.000450935	0.825188
C11orf53	0.00235882	0.631074
C11orf54	0.01864	0.307933
C11orf58	0.0441949	0.212809
C11orf65	0.0395548	0.0547051
C11orf68	0.0265768	0.161906
C11orf70	-0.031233	0.0710775
C11orf71	0.00763861	0.523934
C11orf74	0.119851	0.000513973
C11orf80	0.0119618	0.335582
C11orf84	-0.0149284	0.250344
C11orf88	-0.00129077	0.715683
C11orf94	-0.00183205	0.674408
C11orf95	0.00204747	0.647689
C11orf96	0	1
C11orf97	0.000866254	0.763932
C12orf29	-0.0846859	0.0223009
C12orf4	-0.0480683	0.0859065
C12orf40	0.00808278	0.375132
C12orf42	-0.000968925	0.76163
C12orf43	0.0372537	0.133364
C12orf45	-0.100134	0.0223743
C12orf49	0.0373662	0.13906
C12orf50	-0.0088321	0.346464
C12orf54	-0.00386207	0.525023
CALB1	1.69347	0	Upregulation
C12orf66	0.0342056	0.0664114
C12orf71	-0.00338205	0.584155
C12orf73	0.111869	0.00528746
C12orf74	0	1
C12orf75	0.0011399	0.736407
C12orf76	0.0010911	0.744445
C13orf42	-0.00167591	0.679214
C14H11orf1	0.0676828	0.0380291
C14H11orf49	0.163925	0.000550259
C14H11orf87	0.00321967	0.561019
C14orf119	0.0508527	0.076856
C14orf132	0.0141883	0.246836
C14orf177	0	1
C14orf178	-0.00251643	0.607597
C14orf180	-0.0154457	0.210109
C14orf28	-0.0529911	0.0243456
C14orf37	0.00586045	0.433893
C14orf39	-0.00476273	0.507978
C14orf93	0.0268167	0.125585
C15H9orf40	-0.0192246	0.248553
C15H9orf43	-0.137149	0.000200822
C15orf39	-0.0345748	0.0900367
C15orf40	0.0380253	0.223349
C15orf41	-0.00416419	0.547387
C15orf48	0.00938874	0.330616
C15orf52	0.0126408	0.271488
C15orf53	0	1
C15orf59	0.0116478	0.28046
C15orf61	0.00675698	0.636338
C15orf62	0	1
C15orf65	0.031812	0.166408
C16H17orf62	0.0418507	0.123235
C16orf45	0.174213	1.66342e-07
C16orf52	-0.00588237	0.486917
C16orf58	0.0542708	0.0542905
C16orf62	0.00774187	0.529184
C16orf70	-0.088501	0.00400844
C16orf71	-0.0144725	0.249183
C16orf72	0.030472	0.161529
C16orf74	0.0389088	0.0719064
C16orf78	0	1
C16orf86	0.012474	0.305708
C16orf87	-0.020563	0.286675
C16orf89	0.0050676	0.472381
C16orf90	-0.00282083	0.59145
C16orf91	-0.0380387	0.214397
C16orf92	0	1
C16orf95	0.0264173	0.11236
C16orf96	0.000521198	0.814239
C17orf100	-0.00813104	0.368411
C17orf105	0	1
C17orf107	-0.0106115	0.314458
C17orf113	-0.0145548	0.279988
C17orf50	-0.00224593	0.64216
C17orf51	0.00579641	0.456303
C17orf53	0.00547461	0.457497
C17orf58	-0.0858006	0.0345531
C17orf64	0	1
C17orf67	0.00786745	0.420326
C17orf75	-0.0352865	0.131764
C17orf78	-0.00135628	0.708979
C17orf80	0.0133527	0.401769
C17orf97	-0.0158516	0.279951
C17orf98	0.00317513	0.564583
C17orf99	4.29291e-05	0.855401
C18orf21	0.274285	1.40202e-06
C18orf25	0.0236449	0.308695
C18orf54	-0.00605999	0.433374
C18orf63	0.000257907	0.836264
C18orf8	0.0679334	0.0641076
C19H19orf48	0.0288308	0.11793
C19H19orf71	-0.00211784	0.64084
C19orf12	0.0281618	0.121367
C19orf18	-0.0106845	0.306937
C19orf24	0.229622	3.3506e-06
C19orf25	0.143748	0.00130419
C19orf33	-0.00313999	0.606942
C19orf38	-0.0115425	0.354805
C19orf44	-0.0160802	0.344376
C19orf47	-0.0073473	0.464059
C19orf54	-0.0456363	0.0794196
C19orf57	-0.0112532	0.283196
C19orf66	0.147735	0.000172639
C19orf81	0.0574944	0.0418419
C19orf84	0	1
C1GALT1	0.000397249	0.838563
C1GALT1C1	0.031578	0.116975
C1GALT1C1L	0.0073234	0.505369
C1H1orf43	0.352162	2.37631e-08
C1orf100	0.00140386	0.702985
C1orf105	-0.00329834	0.576491
C1orf109	0.0334605	0.136655
C1orf112	-0.0188294	0.364219
C1orf115	0.00272419	0.594075
C1orf116	0	1
C1orf122	0.0563565	0.0365029
C1orf123	0.290932	1.18816e-07
C1orf127	-0.00671132	0.420451
C1orf131	0.0658208	0.0329257
C1orf141	0.00546773	0.448962
C1orf146	-0.113579	0.00699674
C1orf158	-0.00791728	0.365649
C1orf159	0	1
C1orf162	-0.000931782	0.791813
C1orf167	0	1
C1orf174	0.0385679	0.168934
C1orf185	0	1
C1orf186	-0.00879384	0.380767
C1orf189	0.00205386	0.647162
C1orf198	0.00271218	0.614347
C1orf21	0.00634025	0.431817
C1orf210	-0.00645991	0.405656
C1orf216	0.00172977	0.716577
C1orf228	0.0344701	0.120209
C1orf232	0.00402207	0.51994
C1orf27	-0.0176512	0.381539
C1orf35	0.0349603	0.215955
C1orf50	0.191243	0.000660971
C1orf53	-0.0123579	0.377088
C1orf54	-0.0067052	0.422852
C1orf56	-0.0132771	0.269677
C1orf68	0	1
C1orf74	0.00841527	0.369206
C1orf87	0	1
C1orf94	0.00181568	0.664307
C1QA	-0.0882501	0.015831
C1QB	-0.0319292	0.200052
C1QBP	0.285082	9.74288e-06
C1QC	0.0133371	0.426164
C1QL1	0.000472286	0.821019
C1QL2	-0.00196471	0.661149
C1QL3	0.0147515	0.311647
C1QL4	0.00105155	0.741805
C1QTNF1	-0.00317049	0.60581
C1QTNF12	-0.0094735	0.330216
C1QTNF2	0.0206933	0.175652
C1QTNF4	-0.0074014	0.407113
C1QTNF5	-0.138557	0.000300936
C1QTNF6	0.0270609	0.106389
C1QTNF7	-0.00414264	0.513601
C1QTNF8	0	1
C1RL	-0.00232548	0.624457
C20H16orf46	0.0184494	0.23179
C20orf141	0.0113374	0.312199
C20orf144	0.000755757	0.777664
C20orf173	-0.0117202	0.292786
C20orf194	0.0643352	0.0621272
C20orf196	-0.0228157	0.226339
C20orf202	0.000641415	0.791487
C20orf204	0.00643899	0.414259
C20orf24	0.0187721	0.325283
C20orf27	0.0644563	0.0530446
C20orf85	0	1
C20orf96	0.009841	0.332305
C21orf2	0.0583508	0.0593101
C21orf58	-0.000825407	0.769131
C21orf59	0.136503	0.00230182
C21orf62	0.00464652	0.488664
C21orf91	0.0508789	0.0613668
C22orf23	-0.00262999	0.700391
C22orf31	0	1
C22orf39	0.0116933	0.386653
C2CD2	-0.0912506	0.0275051
C2CD2L	-0.109861	0.00673131
C2CD3	0.0381167	0.130601
C2CD4B	0.00769436	0.376101
C2CD4C	-0.00291678	0.597816
C2CD4D	0	1
C2CD5	0.0805377	0.0103865
C2CD6	0.0338559	0.103093
C2orf15	0.10124	0.00405397
C2orf40	-0.0434918	0.0410225
C2orf49	0.0658322	0.0799398
C2orf50	0.00169257	0.682497
C2orf54	0	1
C2orf66	-0.00332843	0.574195
C2orf68	-0.159629	0.00287391
C2orf69	0.023375	0.27488
C2orf70	0.00299967	0.579487
C2orf71	0.0154225	0.379123
C2orf72	0	1
C2orf73	-0.000582035	0.806189
C2orf74	-0.00337025	0.574456
C2orf76	-0.00646149	0.483214
C2orf78	0	1
C2orf80	0.0140153	0.326521
C2orf82	-0.0128268	0.314743
C2orf88	0.0074519	0.39057
C2orf91	0.000323386	0.82814
C2orf92	-0.00201109	0.68958
C3	0.0588175	0.0419632
C3H7orf31	0	1
C3H7orf57	0.0885866	0.00252528
C3orf14	0.390392	0
C3orf18	-0.0318434	0.175694
C3orf20	0.000563187	0.821218
C3orf22	0	1
C3orf33	-0.0160552	0.361519
C3orf35	-0.00253224	0.607532
C3orf36	0	1
C3orf38	0.0902815	0.00791037
C3orf49	0.00153547	0.694728
C3orf52	0.00682863	0.42601
C3orf58	-0.00597669	0.566554
C3orf62	-0.0372243	0.134184
C3orf67	0.00482289	0.507069
C3orf70	0.00111351	0.75619
C3orf80	0	1
C3orf84	0	1
C3orf85	0	1
C4BPA	0.052076	0.0174467
C4BPB	0.238904	6.9626e-06
C4H6orf163	0.0481638	0.0213132
C4H6orf201	0.0162576	0.230342
C4H6orf229	0.000846173	0.766896
C4orf17	-0.00119497	0.726212
C4orf19	0.0249137	0.100089
C4orf22	0.0148445	0.329772
C4orf33	0.00755633	0.56686
C4orf36	-0.00257164	0.608211
C4orf45	-0.00899994	0.365222
C4orf46	-0.0654221	0.063261
C4orf47	0.0437804	0.0521677
C4orf48	0.114838	0.000715793
C4orf50	-0.000602776	0.807693
C4orf51	-0.0428278	0.031198
C5	-0.00175727	0.693442
C5orf24	-0.00530592	0.649358
C5orf30	-0.00389785	0.553877
C5orf34	-0.0875012	0.00712321
C5orf42	-0.0222786	0.342278
C5orf46	0	1
C5orf49	-0.0151348	0.208797
C5orf51	0.0704721	0.0271633
C5orf52	0.00392679	0.54071
C5orf58	-0.000284474	0.834735
C5orf60	0	1
C5orf63	0.0661959	0.0613771
C5orf67	0	1
C6	0.00162088	0.68192
C6H5orf15	-0.0289988	0.268614
C6H5orf22	0.0905635	0.00184637
C6orf10	-0.00260883	0.601277
C6orf106	-0.0154467	0.40663
C6orf118	0.000810709	0.779355
C6orf120	-0.00743881	0.427144
C6orf132	0.00943243	0.368882
C6orf136	0.0672472	0.077315
C6orf15	0	1
C6orf222	0	1
C6orf223	-0.00029935	0.834639
C6orf48	0.138388	0.0106431
C6orf52	-0.124245	0.00368172
C6orf58	0.000742519	0.779495
C6orf62	-0.284469	1.92481e-06
C6orf89	0.0154334	0.319714
C7	0.0188106	0.188026
C7orf25	0.0224284	0.271771
C7orf26	0.0348221	0.119758
C7orf33	0.000200955	0.841817
C7orf43	-0.0608661	0.0319599
C7orf49	0.0286624	0.173614
C7orf50	0.0178729	0.28055
C7orf55-LUC7L2	0.226085	0.000171807
C7orf61	-0.0230906	0.119303
C7orf77	0	1
C8A	0.00117464	0.728599
C8B	0.00284949	0.584273
C8G	0.0019313	0.657171
C8orf34	0.000282551	0.833921
C8orf37	-0.013589	0.342057
C8orf46	-0.0049659	0.480153
C8orf74	0	1
C8orf82	0.0466449	0.0589182
C8orf88	0.017069	0.191745
C8orf89	0	1
C9	-0.00280701	0.589545
C9orf116	0.0787315	0.0835437
C9orf129	-0.0127674	0.383452
C9orf131	-0.0153943	0.260823
C9orf135	0.0666476	0.0375211
C9orf152	-0.00238709	0.621543
C9orf153	-0.00521998	0.462654
C9orf172	0	1
C9orf3	0.0332696	0.124187
C9orf47	-0.00385874	0.524169
C9orf57	0	1
C9orf64	0.033047	0.154867
C9orf66	0	1
C9orf72	0.00426065	0.633365
C9orf78	0.123002	0.0169919
C9orf84	0.0250784	0.177603
C9orf85	0.0765525	0.0419679
C9orf92	0	1
CA1	0.000625842	0.795163
CA10	0.0241783	0.145234
CA11	0.115015	0.000545744
CA12	-0.0158375	0.223787
CA13	0.00550674	0.454665
CA14	-0.018652	0.204503
CA2	-0.0452731	0.176485
CA3	0.00303614	0.573455
CA5A	-0.00765304	0.48668
CA5B	-0.00586029	0.490952
CA6	0.00217058	0.635759
CA7	0.00398648	0.522002
CA8	0.0196337	0.208993
CA9	-0.0015055	0.706629
CAAP1	-0.0138674	0.421728
CAB39	-0.0701656	0.062083
CAB39L	0.01046	0.406097
CABCOCO1	0.0207302	0.220023
CABLES2	-0.00261166	0.599499
CABP2	0.112297	0.0311024
CABP4	-0.118212	0.0181532
CABP5	0.071067	0.0359773
CABP7	-0.00236807	0.658781
CABYR	0.0443693	0.167662
CACFD1	0.0417659	0.178245
CACHD1	-0.00762049	0.39556
CACNA1A	0.0066525	0.427219
CACNA1C	-0.00307958	0.570398
CACNA1D	0.00662422	0.419661
CACNA1E	0.0109601	0.297513
CACNA1F	0.0874428	0.0580648
CACNA1G	-0.0279865	0.109686
CACNA1H	0.0628336	0.00885129
CACNA1I	-0.000339384	0.827428
CACNA1S	-0.000907764	0.766239
CACNA2D1	-0.00438599	0.524202
CACNA2D2	-0.116142	0.000679198
CACNA2D3	-0.0525152	0.0443475
CACNA2D4	0.0834627	0.0172375
CACNB1	-0.0321791	0.0770044
CACNB2	-0.00860747	0.598252
CACNB3	0.0182927	0.197008
CACNB4	-0.00025708	0.837536
CACNG1	0.000942511	0.762746
CACNG2	0.00354191	0.562038
CACNG3	0.0493267	0.015092
CACNG4	-0.0125873	0.269107
CACNG5	0.00180948	0.669612
CACNG6	0	1
CACNG7	-0.000487855	0.811085
CACNG8	0	1
CACTIN	-0.113455	0.000561927
CACUL1	0.0996701	0.00877416
CACYBP	0.22592	0.000249513
CAD	-0.0269253	0.211652
CADM1	-0.326397	4.75263e-08
CADM2	0.255539	4.37242e-06
CADM3	0.0326462	0.155734
CADM4	0.0132047	0.265407
CADPS	0.080427	0.0260564
CADPS2	0.00250736	0.614126
CAGE1	0.000421077	0.824884
DHRS7	1.05799	0	Upregulation
CALB2	0.0347661	0.130828
CALCA	-0.00319046	0.55999
CALCB	0.0115941	0.267228
CALCOCO1	0.000725649	0.823162
CALCOCO2	-0.020553	0.409993
CALCR	-0.00376264	0.540103
CALCRL	0.00187125	0.664767
CALD1	0.0655439	0.0142277
CALHM1	0	1
CALHM2	0.0220694	0.12268
CALHM3	0.00686488	0.447763
CALHM4	0	1
CALHM5	0.000345967	0.82619
CALHM6	0.00192343	0.680315
CALM2	0.204074	0.000114229
CALM3	0.263202	2.66147e-06
CALML3	0	1
CALML4	-0.00648933	0.444525
CALML6	-0.00107218	0.739608
CALN1	0	1
CALR	0.279179	2.709e-06
CALU	0.0269727	0.236214
CALY	0.0141209	0.304175
CAMK1	0.0497747	0.0194244
CAMK1D	-0.0172085	0.284214
CAMK1G	-0.000519895	0.807603
CAMK2A	0.0518561	0.0124667
CAMK2B	0.0236028	0.156666
CAMK2D	0.0328544	0.256669
CAMK2G	0.0224788	0.35727
CAMK2N1	0.0557879	0.0382266
CAMK2N2	0	1
CAMK4	0.0140361	0.24767
CAMKK1	0.0476171	0.115155
CAMKK2	-0.0228299	0.210151
CAMKMT	0.0643224	0.0169652
CAMKV	-0.0229627	0.120195
CAMLG	0.174763	0.00235949
CAMP	-0.0182086	0.172676
ND3	1.037	0	Upregulation
CAMSAP2	0.0125245	0.41662
CAMSAP3	-0.0312958	0.137741
CAMTA1	0.041094	0.218661
CAMTA2	-0.116414	0.00395145
CAND1	0.0168738	0.382524
CAND2	0.00936334	0.332292
CANT1	-0.0109757	0.36622
CANX	0.139262	0.0054663
CAP1	0.117644	0.0101956
CAP2	0.022315	0.163059
CAPG	0.0269939	0.144996
CAPN1	-0.007346	0.421778
CAPN10	0.00190236	0.759247
CAPN11	-0.000947243	0.759616
CAPN12	0.0125369	0.259304
CAPN13	-0.00268511	0.600683
CAPN14	0.00468921	0.483932
CAPN15	0.00060768	0.81897
CAPN2	0.0704424	0.0262206
CAPN3	-0.0227689	0.16257
CAPN5	-0.00188077	0.670991
CAPN6	0	1
CAPN7	0.0567801	0.0930432
CAPN8	0	1
CAPN9	-0.00638936	0.413866
CAPRIN1	0.109512	0.0110142
CAPRIN2	-0.0768688	0.0174363
CAPS	0.0070513	0.402256
CAPS2	0.046942	0.098546
CAPSL	0.00321597	0.562755
CAPZA1	0.0773056	0.0612152
CAPZA2	0.164361	0.00151328
CAPZA3	0	1
CAPZB	0.286021	1.85352e-06
CARD10	0.0137043	0.232819
CARD11	-0.00328325	0.556989
CARD14	0.00171055	0.690211
CARD18	0	1
CARD19	0.0846146	0.0504747
CARD6	-0.0089542	0.360244
CARD9	0.0877487	0.00218585
CARF	-0.00365969	0.6764
CARHSP1	0.0237104	0.171076
CARM1	-0.000858154	0.78103
CARMIL1	0.00470603	0.516702
CARMIL2	0.00683272	0.446614
CARMIL3	-0.0441305	0.0410696
CARNMT1	-0.0679462	0.0331501
CARNS1	0	1
CARS	0.031573	0.171929
CARS2	0.0239703	0.230697
CARTPT	-0.0142032	0.261983
CASC1	0.0327104	0.152243
CASC10	0	1
[truncated: 19,042 more rows]

## Sheet: Cone photoreceptor
Gene	Fold change (log2)	P value	Cluster
A2M	-0.141948	0.181465
A2ML1	0.00277849	0.622923
A3GALT2	0	1
A4GALT	0	1
AAAS	-0.303324	0.0819222
AACS	-0.209419	0.120257
AADAC	0	1
AADACL2	0	1
AADACL3	-0.0437563	0.143501
AADACL4	0	1
AADAT	0.19846	0.0451456
AAGAB	-0.0598721	0.504634
ENSMFAG00000011609	1.55434	0	Upregulation
AAMDC	0.304552	0.122492
AAMP	-0.190351	0.229423
AANAT	-0.192303	0.0122987
AAR2	0.126676	0.335875
AARD	0	1
AARS	-0.0614949	0.566497
AARS2	0.143615	0.145699
AASDH	0.107715	0.420194
TTR	1.19642	0.00218554	Upregulation
AASS	0.0204791	0.600711
AATF	-0.37582	0.061466
AATK	0.043562	0.474374
ABAT	-0.0934692	0.222252
ABCA1	-0.121343	0.41801
ABCA10	-0.0895729	0.192972
ABCA12	0	1
ABCA13	-0.00877854	0.404647
ABCA2	-0.0417207	0.143553
ABCA3	0.0592219	0.539777
ABCA4	-0.162272	0.228232
DDX10	1.09754	9.98051e-06	Upregulation
ABCA6	-0.0372114	0.500435
ATG10	1.03966	1.14063e-06	Upregulation
ABCA8	0.00689894	0.599443
ABCA9	-0.00806047	0.707912
ABCB1	-0.0238193	0.179122
ABCB10	0.0106452	0.702736
ABCB11	0.00023519	0.741951
ABCB5	-0.00920073	0.395042
ABCB6	-0.0416109	0.575474
ABCB7	0.0185828	0.685521
ABCB8	-0.0274947	0.642348
ABCB9	-0.0585607	0.378923
ABCC1	0.186928	0.109814
ABCC10	0.337426	0.0399625
ABCC11	0	1
ABCC12	0	1
ABCC2	-0.012117	0.467214
ABCC3	0.0267529	0.332709
SLC22A17	1.03051	2.85158e-07	Upregulation
ABCC5	-0.0136409	0.707834
ABCC6	0.00710753	0.508908
ABCC8	0.011153	0.62317
ABCC9	-0.0338934	0.192092
ABCD1	-0.0924054	0.136079
ABCD2	-0.0874875	0.114439
ABCD3	0.133463	0.339665
ABCD4	-0.0488535	0.555304
ABCE1	-0.192952	0.208151
ABCF1	-0.176431	0.309234
ABCF2	-0.10481	0.453378
ABCF3	-0.224631	0.18995
ABCG1	0.0650727	0.165882
ABCG2	0.0133301	0.357998
ABCG4	0.0167306	0.701722
ABCG5	-0.137662	0.0630914
ABCG8	0.0226091	0.399372
ABHD1	-0.00490686	0.694172
ABHD10	0.217887	0.208771
ABHD11	-0.0757974	0.538427
ABHD12	0.183541	0.239634
ABHD12B	0.0608162	0.281415
ABHD13	0.0081865	0.705627
ABHD14B	-0.296261	0.0951544
ABHD15	0.0188436	0.394173
ABHD16A	0.0296551	0.671086
ABHD16B	0	1
ABHD17A	0.0273211	0.621597
ABHD17B	-0.0716267	0.138057
ABHD17C	0	1
ABHD18	-0.191913	0.111861
ABHD2	-0.146217	0.0525045
ABHD3	0.154266	0.320742
ABHD4	0.138529	0.118961
ABHD5	-0.0751954	0.43509
ABHD6	0.0427484	0.39693
ABHD8	-0.0241633	0.186133
ABI1	-0.226916	0.083597
ABI2	0.0954861	0.508131
ABI3	0	1
ABI3BP	-0.11792	0.113578
ABL1	0.0397956	0.244212
ABL2	0.0679672	0.201601
ABLIM1	-0.0443521	0.0963923
ABLIM2	0.100775	0.198808
ABLIM3	0.00714327	0.686157
ABO	0	1
ABR	0.010072	0.491773
ABRA	0	1
ABRACL	0.0431834	0.246856
ABRAXAS1	0.157743	0.156845
ABRAXAS2	-0.19217	0.148646
ABT1	0.0814006	0.492198
ABTB1	-0.0657213	0.494099
ABTB2	-0.0214357	0.472519
ACAA1	0.11762	0.304833
ACAA2	-0.0327037	0.526706
ACACA	0.0262551	0.655222
ACACB	0.0104127	0.658756
ACAD10	0.0383456	0.592899
ACAD11	0.0329307	0.578648
ACAD8	-0.0527669	0.288259
ACAD9	-0.44222	0.0214083
ACADL	0.0432477	0.47351
ACADM	0.0972117	0.472195
ACADS	0.0209878	0.611268
ACADSB	0.245588	0.140772
ACADVL	0.193135	0.23279
ACAN	0.0135676	0.429336
ACAP1	-0.0179743	0.489731
ACAP2	-0.0254385	0.694658
ACAP3	0.0811522	0.114211
ACAT1	-0.0908947	0.507318
ACBD3	0.23103	0.240751
ACBD4	0.0998817	0.237857
ACBD5	-0.379278	0.0483547
PITPNB	1.0245	1.59213e-06	Upregulation
ACBD7	-0.0115398	0.516795
ACCS	-0.0340729	0.219077
ACCSL	0.0261808	0.20922
ACD	-0.0051727	0.718602
ACE2	0.412969	0.0194852
ACER1	0.0155385	0.414246
ACER2	0.0246452	0.386574
ACER3	-0.00711491	0.701014
ACHE	0.0348414	0.441797
ACIN1	-0.14334	0.393792
ACKR1	0.0975233	0.203631
ACKR2	0	1
ACKR3	0	1
ACKR4	0	1
ACLY	0.0793568	0.504533
ACMSD	0	1
ACO1	0.317113	0.0388955
ACO2	0.0769622	0.49352
ACOD1	0	1
ACOT11	-0.0455242	0.139487
ACOT12	0.00635574	0.493308
ACOT13	-0.45042	0.0432039
RGS9	1.01593	4.98075e-05	Upregulation
ACOT4	-0.0137815	0.587899
ACOT6	-0.182776	0.0856443
ACOT7	0.0525001	0.457891
ACOT8	0.478611	0.00957913
ACOT9	-0.171903	0.327114
ACOX1	0.0122364	0.709819
ACOX2	0.00375228	0.590693
ACOX3	0.0765678	0.273119
ACP1	-0.262891	0.140481
ACP2	-0.00544126	0.71828
ACP4	0	1
ACP5	-0.436985	0.0272505
ACP6	-0.229649	0.0933622
ACP7	0.00716983	0.571433
ACPP	0.00404922	0.641368
ACR	0	1
ACRBP	0.00929732	0.475338
ACRV1	0	1
ACSBG1	0.0244292	0.336541
ACSBG2	-0.017361	0.41174
ACSF2	0.0201264	0.36712
ACSF3	-0.0880449	0.133302
ACSL1	0.165223	0.249542
ACSL3	0.439348	0.0436681
ACSL4	-0.148233	0.209429
ACSL5	-0.0284374	0.448604
ACSL6	0.202607	0.205632
ACSM3	-0.00381672	0.728902
ACSM4	-0.0461655	0.131767
ACSM5	0.046158	0.227803
ACSS1	0.016065	0.555666
ACSS2	0.353993	0.0537237
ACSS3	0.00959133	0.618119
ACTA1	-0.0138272	0.605263
ACTA2	-0.0144729	0.46322
ACTB	0.109696	0.326332
ACTBL2	0	1
ACTC1	-0.170688	0.0775631
ACTG1	-0.00747458	0.704107
ACTG2	0.00798001	0.454134
ACTL10	0	1
ACTL6A	0.111842	0.377635
ACTL6B	0.305811	0.0270411
ACTL7A	0	1
ACTL7B	0	1
ACTL8	0.00764698	0.460382
ACTN1	-0.0402542	0.649566
ACTN2	-0.0750469	0.230496
ACTN3	-0.014619	0.223887
ACTN4	-0.331435	0.00546476
ACTR10	0.365026	0.0478922
ACTR1A	-0.0288394	0.674766
ACTR1B	0.0850861	0.481807
ACTR3	-0.073754	0.530346
ACTR3B	0.109336	0.297257
ACTR5	-0.065212	0.41316
C4H6orf163	0.975145	0.000638729	Upregulation
ACTR8	-0.089524	0.343987
ACTRT1	0	1
ACTRT2	0	1
ACTRT3	0.00559624	0.723151
ACVR1	-0.00878602	0.702972
ACVR1B	0.0525251	0.566549
ACVR1C	0.0147927	0.419891
ACVR2A	-0.22343	0.176116
ACVR2B	0.062805	0.338844
ACVRL1	0.0041956	0.66221
ACY3	0.011826	0.34643
ACYP2	0.0389386	0.616151
ADA2	0	1
ADAD1	0.00354455	0.597132
ADAD2	-0.0576881	0.118637
ADAL	0.265464	0.161418
ADAM10	0.179894	0.0703304
ADAM11	-0.0380368	0.324949
ADAM12	0.0274234	0.468823
ADAM15	0.012389	0.673565
ADAM17	-0.119712	0.235553
ADAM18	0.038559	0.236966
ADAM19	0.034054	0.64438
ADAM2	-0.00929461	0.538031
ADAM22	-0.0511953	0.29617
ADAM23	0.0309317	0.548122
ADAM28	0.0563654	0.263458
ADAM32	0.0854529	0.124976
ADAM33	-0.0287059	0.210305
ADAM5	-0.0702375	0.118311
ADAM7	0	1
ADAM8	-0.136586	0.0869099
ADAM9	0.100253	0.476555
ADAMDEC1	0	1
ADAMTS1	-0.0142449	0.335784
ADAMTS10	-0.00165324	0.696404
ADAMTS12	0	1
ADAMTS13	-0.236298	0.0527544
ADAMTS14	-0.0691152	0.0993912
ADAMTS15	0	1
ADAMTS16	0	1
ADAMTS17	-0.0256167	0.512686
ADAMTS18	-0.0708877	0.04891
ADAMTS19	0.102148	0.0529343
ADAMTS2	0.000768109	0.722056
ADAMTS20	0	1
ADAMTS3	0.0231618	0.261267
ADAMTS4	0.00211276	0.688534
ADAMTS5	0.0139334	0.392894
ADAMTS6	0.0362091	0.525741
ADAMTS7	0	1
ADAMTS8	0.0286455	0.337795
ADAMTS9	0	1
ADAMTSL1	0	1
ADAMTSL2	-0.132338	0.00191222
ADAMTSL4	-0.167712	0.0176443
ADAMTSL5	-0.0467388	0.122789
ADAP1	0.0150818	0.525298
ADAP2	-0.01178	0.473872
ADAR	-0.219314	0.200153
ADARB1	-0.00849802	0.620734
ADARB2	0.0248162	0.365682
ADAT1	-0.0339849	0.200644
ADAT2	0.0528188	0.181859
ADCK1	0.20053	0.144606
ADCK2	0.0233514	0.64378
ADCK5	-0.17401	0.155676
ADCY1	-0.1394	0.13656
ADCY10	0.0178233	0.360078
ADCY2	-0.0356514	0.380459
ADCY3	-6.88653e-05	0.746062
ADCY4	0	1
ADCY5	0	1
ADCY6	-0.0705275	0.275251
ADCY7	-0.141687	0.0235484
ADCY8	-0.00587879	0.682322
ADCYAP1	0.0638711	0.12616
ADCYAP1R1	-0.0142199	0.379411
ADD1	0.00334961	0.730643
ADD2	-0.0395449	0.250156
ADD3	-0.250773	0.139415
ADGB	-0.0251772	0.578959
ADGRA1	0.0533358	0.100879
ADGRA2	0.0631941	0.294538
ADGRA3	2.07933e-05	0.746542
ADGRB1	0.0439875	0.0789065
ADGRB2	0.196003	0.0365661
ADGRB3	-0.129598	0.00734026
ADGRD1	0.00247629	0.696897
ADGRD2	0	1
ADGRE1	0.00224217	0.643248
ADGRE2	0.0042302	0.576551
ADGRE3	-0.0337312	0.192595
ADGRE5	-0.0417873	0.245486
ADGRF1	0	1
ADGRF3	0.134439	0.044069
ADGRF4	0	1
ADGRF5	0	1
ADGRG1	-0.106074	0.00591452
ADGRG2	-0.0289024	0.439616
ADGRG3	0	1
ADGRG4	0	1
ADGRG5	0	1
ADGRG6	0	1
ADGRG7	0	1
ADGRL1	-0.141995	0.212536
ADGRL2	-0.064539	0.465314
ADGRL3	0	1
ADGRL4	0	1
ADGRV1	0.0357672	0.658552
ADH1B	0.00920007	0.427236
ADH4	0.00365968	0.593607
ADH5	0.386179	0.0676166
ADH6	0.0217916	0.379117
ADHFE1	-0.009777	0.671634
ADI1	0.311178	0.0230125
ADIG	0	1
ADIPOQ	0	1
ADIPOR1	-0.184739	0.166704
HSPA4L	0.965552	3.75933e-05	Upregulation
ADK	0.166526	0.188809
ADM	-0.0306481	0.64695
ADM2	0	1
ADM5	0.324406	0.00791804
ADNP	0.371199	0.0631395
ADNP2	-0.191116	0.105558
ADO	-0.0025961	0.613863
ADORA1	0.0110934	0.423166
ADORA2A	0.15715	0.0700445
ADORA2B	-0.0122587	0.487712
ADPGK	-0.0995889	0.460261
ADPRH	-0.0350843	0.559684
ADPRHL2	-0.164172	0.270877
ADPRM	0.237315	0.152258
ADRA1A	-0.00147496	0.722575
ADRA1B	-0.0402962	0.402648
ADRA1D	-0.217859	0.141351
ADRA2A	0	1
ADRB1	0	1
ADRM1	0.13432	0.39299
ADSL	0.210176	0.166227
ADSS	-0.0495092	0.538333
ADSSL1	-0.0689156	0.179579
ADTRP	0	1
AEBP1	0	1
AEBP2	0.114604	0.379063
AEN	0.14283	0.0503598
AES	-0.407893	0.03692
AFAP1	-0.0605297	0.192798
AFAP1L1	0	1
AFAP1L2	0.00776806	0.455205
AFDN	0.168289	0.305549
AFF1	0.0615689	0.595352
YBX3	0.946603	2.78029e-05	Upregulation
AFF3	-0.0198102	0.591431
AFF4	0.107417	0.462551
AFG1L	-0.000672175	0.742953
AFG3L2	-0.185689	0.240773
AFM	0	1
AFMID	-0.021557	0.24232
AFP	0	1
AFTPH	0.38652	0.0343324
AGA	0.290618	0.0390685
AGAP1	0.0684137	0.332738
AGAP2	0	1
AGAP3	-0.0403136	0.282523
AGBL1	0	1
AGBL2	0.0713533	0.0728606
AGBL3	0.120047	0.17322
AGBL4	0.344436	0.0329529
AGBL5	0.0896442	0.35486
AGER	0.0225342	0.448592
AGFG1	0.298124	0.0176034
AGGF1	0.211674	0.269343
AGK	0.341434	0.0448922
AGL	-0.0415047	0.657164
AGMAT	-0.200959	0.0115234
AGMO	0	1
AGO1	-0.123362	0.122509
AGO2	0.0434294	0.4565
AGO3	0.231129	0.0356507
AGO4	-0.216463	0.219561
AGPAT1	-0.187562	0.198301
AGPAT2	-0.00255411	0.671559
AGPAT3	0.0680406	0.397672
AGPAT4	-0.00150552	0.719968
AGPAT5	-0.195162	0.106614
AGPS	0.00760797	0.696227
AGR2	0.00545057	0.659321
AGR3	0.00734264	0.503139
AGRN	-0.136111	0.165662
AGRP	0.0191407	0.654379
AGT	-0.0163934	0.287433
ENSMFAG00000002811	0.940896	1.13588e-05	Upregulation
AGTR1	0	1
AGTR2	0	1
MPLKIP	0.896973	8.70919e-05	Upregulation
AGXT	0.00325094	0.606862
AGXT2	0.0259169	0.334499
AHCTF1	0.0112872	0.713333
AHCY	-0.281899	0.131532
AHCYL1	-0.0262395	0.669725
AHCYL2	-0.133718	0.203645
AHDC1	-0.0406889	0.16038
AHI1	0.229877	0.122505
AHNAK	0.025473	0.323566
UFSP2	0.886431	8.4668e-05	Upregulation
AHSG	0	1
AHSP	0	1
AICDA	-0.0885427	0.405733
AIDA	0.011668	0.551327
AIF1	0.0635476	0.264964
AIF1L	0.0443391	0.282263
AIFM1	0.134085	0.36291
AIFM2	-0.00253741	0.707626
AIFM3	-0.0360944	0.573196
AIG1	0.265519	0.0474547
AIM2	-0.171599	0.000750558
AIMP1	-0.0880659	0.527524
AIMP2	0.294608	0.0703333
AIP	-0.234954	0.172716
AIPL1	-0.122515	0.0769409
AIRE	0.00341347	0.601467
AJAP1	-0.0536374	0.130442
AJUBA	-0.0166731	0.345191
AK1	-0.297183	0.122679
AK3	0.00434949	0.729671
AK4	0.00341347	0.601467
AK5	0.0478998	0.144527
HSPH1	0.813791	0.000716031	Upregulation
AK7	0.0328768	0.645137
AK8	-0.122233	0.404747
AK9	-0.178743	0.32285
AKAIN1	0.0561913	0.123685
AKAP1	-0.1987	0.176558
AKAP10	0.0230565	0.643947
AKAP11	0.458712	0.0135121
AKAP12	0.0847851	0.268944
AKAP13	0.441561	0.00116755
AKAP14	0.00169747	0.735811
AKAP2	-0.00741337	0.611826
AKAP3	-0.0119366	0.58913
AKAP4	0	1
AKAP6	-0.0671902	0.504294
AKAP7	0.00180112	0.741672
AKAP8	0.293836	0.0620906
LOXL2	0.801203	0.000125351	Upregulation
AKAP9	-0.0287403	0.481901
AKIP1	0.122849	0.32531
AKIRIN1	0.227532	0.155057
AKIRIN2	0.239277	0.140445
AKNA	-0.095291	0.510405
AKR1B1	-0.231216	0.210729
AKR1D1	0	1
AKR1E2	0.0167609	0.640263
AKR7A2	0.254334	0.153844
AKR7A3	0.00263715	0.628794
AKR7L	0.0908979	0.0609083
AKT1	0.147117	0.204811
AKT1S1	0.345643	0.0111473
AKT2	-0.293096	0.021899
AKT3	0.0533133	0.338905
AKTIP	0.094683	0.477341
ALAD	0.0129805	0.700199
ALAS1	0.15162	0.363376
ALAS2	0	1
ALB	0	1
ALCAM	-0.0643964	0.0586727
ALDH16A1	-0.0432378	0.215471
ALDH18A1	-0.101031	0.419013
ALDH1A1	-0.0543526	0.100686
ALDH1A2	-0.0562963	0.113745
ALDH1A3	0.0656947	0.13432
ALDH1B1	-0.00787054	0.516969
ALDH1L1	-0.00958244	0.386463
ALDH1L2	0	1
ALDH2	-0.431027	0.0156931
ALDH3A1	0.00756819	0.671979
ALDH3A2	0.0990964	0.462386
ALDH3B1	-0.00504322	0.607255
ALDH3B2	0	1
ALDH4A1	0.344397	0.00351043
ALDH5A1	0.367208	0.0372276
ALDH6A1	0.201702	0.130427
ALDH8A1	-0.0860323	0.13913
INTU	0.794345	0.00087617	Upregulation
ALDOB	0.0114062	0.466068
ALDOC	0.222934	0.0948958
ALG11	0.0776312	0.53969
ALG12	-0.156227	0.257288
ALG13	0.481487	0.0138647
ALG14	-0.136082	0.362214
ALG2	0.121697	0.374888
ALG3	-0.121997	0.450109
ALG5	0.180196	0.198629
ALG6	-0.275677	0.0626741
ALG8	0.125147	0.378405
ALK	-0.0257791	0.601696
ALKAL1	0	1
ALKAL2	-0.0214933	0.411191
ALKBH1	0.296817	0.0894769
ALKBH2	-0.0722326	0.550792
COPB2	0.792596	0.000327717	Upregulation
ALKBH4	0.286845	0.0304852
ALKBH5	-0.138402	0.371977
ALKBH6	-0.180241	0.194255
ALKBH7	-0.111051	0.423917
ALKBH8	-0.149179	0.221024
ALLC	0	1
ALMS1	-0.207572	0.0974129
ALOX12	0.0273988	0.460325
ALOX15	0	1
ALOX15B	0.0679732	0.141372
ALOX5	-0.0313731	0.413368
ALOX5AP	0.210224	0.0676863
ALOXE3	0	1
ALPK1	0.00321363	0.608134
ALPK2	-0.327722	0.00862863
ALPK3	0.0269868	0.271137
ALPL	0.0610061	0.300412
ALS2	-0.0825174	0.46955
ALS2CL	0.0271517	0.181475
ALS2CR12	0.0174664	0.592575
ALX1	0	1
ALX3	-0.0378793	0.127728
ALX4	0	1
ALYREF	-0.00465054	0.701588
AMACR	-0.117635	0.235408
AMBN	-0.0230663	0.163835
AMBP	0	1
AMBRA1	0.187717	0.0992702
AMD1	0.140652	0.302437
AMDHD1	0	1
AMELX	0	1
AMER1	0.0263112	0.405316
AMER2	-0.0582634	0.382497
AMFR	-0.237183	0.163503
AMH	0	1
AMHR2	-0.0100358	0.376186
AMIGO1	0.0201544	0.387403
AMIGO2	0.00878798	0.447125
AMIGO3	0	1
AMMECR1	-0.0124194	0.713567
AMMECR1L	0.0808229	0.431608
AMN	0	1
AMN1	-0.139316	0.354029
AMOT	-0.00318149	0.711886
AMOTL1	0	1
AMOTL2	-0.34739	0.0733145
AMPD1	0.00423696	0.576119
AMPD2	-0.183822	0.220262
AMPD3	-0.124079	0.118498
METAP2	0.787371	0.000419681	Upregulation
AMT	0.0667381	0.580551
AMTN	0	1
AMZ1	-0.0583845	0.138311
AMZ2	-0.355819	0.0582948
ANAPC1	-0.108101	0.150979
ANAPC10	0.273229	0.112081
ANAPC11	0.227398	0.0971822
ANAPC13	-0.0354751	0.658833
ANAPC15	-0.203179	0.246424
ANAPC16	0.036444	0.64512
ANAPC2	0.166785	0.24514
ANAPC4	0.039172	0.61687
ANAPC5	0.338731	0.0691364
ANAPC7	0.0759796	0.533039
ANGEL1	-0.387026	0.00343045
ANGEL2	0.0438065	0.610176
ANGPT1	0.00838638	0.565771
ANGPT2	-0.0393429	0.328985
ANGPT4	-0.00502145	0.576267
ANGPTL1	0.0247372	0.611468
ANGPTL2	0.020745	0.384286
ANGPTL3	0.0827096	0.100047
ANGPTL4	0.0081919	0.444265
ANGPTL5	-0.0483102	0.160933
ANGPTL6	-0.0231633	0.462023
ANGPTL7	0.0283148	0.325798
ANGPTL8	0	1
ANHX	0	1
ANK1	0.0337071	0.54859
ANK2	-0.159371	0.36937
ANK3	-0.168129	0.30479
ANKAR	-0.162205	0.201259
ANKDD1A	0.00971748	0.46973
ANKDD1B	-0.0128995	0.278123
ANKEF1	0	1
ANKFY1	0.224325	0.0974076
ANKH	0.103773	0.227288
ANKIB1	0.225748	0.143899
ANKK1	0.00843615	0.642633
ANKLE1	0	1
ANKLE2	-0.0544268	0.597537
ANKMY1	-0.0194852	0.594554
ANKMY2	-0.152351	0.340218
ANKRA2	0.0636422	0.541185
ANKRD1	0	1
ANKRD10	-0.291002	0.106094
ANKRD11	-0.308145	0.126966
ANKRD12	-0.330565	0.0498353
ANKRD13A	0.051242	0.465348
ANKRD13B	0.028674	0.498252
ANKRD13C	-0.206475	0.197317
ANKRD16	0.110835	0.141853
ZCCHC9	0.78637	0.00035609	Upregulation
ANKRD2	0.17332	0.0598292
ANKRD22	0	1
ANKRD24	-0.0243613	0.253138
ANKRD26	0.413241	0.0353483
ANKRD27	-0.191517	0.235558
ANKRD28	0.482746	0.0170293
ANKRD29	0.0273145	0.396389
ANKRD31	0.00378048	0.712347
ANKRD33	-0.385303	0.0262347
ANKRD33B	0.0243973	0.36853
ANKRD34B	0	1
ANKRD34C	0	1
ANKRD35	0.118522	0.338456
ANKRD37	0.222378	0.0163992
ANKRD39	-0.0139643	0.71239
ANKRD40	0.119323	0.348611
ANKRD42	0.131258	0.295336
ANKRD44	0.0729122	0.0665264
ANKRD45	-0.00610709	0.569477
ANKRD46	0.214249	0.0180853
ANKRD49	0.346694	0.014376
ANKRD50	0.0591134	0.419587
ANKRD52	0.0632938	0.129579
ANKRD53	-0.0054269	0.705102
ANKRD54	-0.215244	0.194427
ANKRD55	0.00830427	0.553802
ANKRD6	0.188672	0.140803
ANKRD60	0	1
ANKRD61	0	1
ANKRD62	0	1
ANKRD63	0	1
ANKRD66	0	1
ANKRD7	0.0394268	0.406458
ANKRD9	0.124596	0.0415514
ANKS1A	0.098915	0.147654
ANKS1B	0.0346062	0.176648
ANKS3	-0.072215	0.460284
ANKS4B	0	1
ANKS6	0.040341	0.297968
ANKUB1	0	1
ANKZF1	0.11553	0.408772
ANLN	0.0247574	0.351304
ANO1	0	1
ANO10	0.0065353	0.6078
ANO2	-0.0531697	0.478705
ANO3	-0.00534664	0.657892
ANO4	0.0205523	0.544222
ANO5	-0.221447	0.0458808
ANO6	0.0994687	0.0386002
ANO7	0	1
ANO8	0.0429197	0.267429
ANO9	0	1
ANOS1	0.0061562	0.641315
ANP32A	0.22375	0.223774
ANP32E	0.0168848	0.709708
ANPEP	0.0060765	0.530161
ANTXR1	0.00304027	0.613429
ANTXR2	0	1
ANXA1	0.0259789	0.298056
ANXA10	0.102363	0.0745121
ANXA11	0	1
ANXA13	0.0411637	0.258797
ANXA2	0.0779995	0.325727
ANXA3	-0.0253119	0.212435
ANXA4	0.106221	0.336723
ENSMFAG00000032614	0.783223	2.13868e-07	Upregulation
ANXA6	0.299721	0.00477549
ANXA7	-0.174618	0.253575
ANXA9	-0.00705139	0.449081
AOAH	0.0225781	0.46925
AOC1	0	1
AOC2	0.0064917	0.521121
AOC3	0.0133848	0.405236
AOX1	0.00263715	0.628794
AOX2	-0.00790876	0.694944
AOX4	0	1
AP1AR	-0.0375609	0.501625
AP1B1	-0.20518	0.235161
AP1G1	0.0856106	0.301118
AP1G2	-0.0638093	0.146099
AP1M1	-0.0288803	0.674855
AP1S1	-0.0488853	0.24119
AP1S2	0.349447	0.0437504
AP1S3	0.372059	0.00673326
AP2A1	-0.054573	0.40242
AP2A2	0.295693	0.0760585
AP2B1	-0.173041	0.219542
AP2M1	0.1462	0.101418
AP2S1	0.185571	0.209125
AP3B1	0.0454952	0.575306
AP3B2	0.266371	0.0534081
AP3D1	-0.382679	0.0741697
AP3M1	-0.106607	0.326138
AP3M2	-0.0230508	0.693173
AP3S1	0.0286063	0.67355
AP4B1	0.0499606	0.584176
AP4E1	-0.178111	0.0507618
AP4M1	0.175737	0.160528
AP4S1	-0.105473	0.101571
AP5B1	0.0452415	0.3606
AP5M1	-0.0170835	0.693778
AP5S1	0.0713809	0.569779
AP5Z1	-0.385669	0.00347381
APAF1	-0.137273	0.250075
APBA1	-0.00684569	0.714623
APBA2	0.114509	0.0661697
APBA3	-0.0302752	0.614745
APBB1	0.203779	0.162084
APBB1IP	-0.0274139	0.350335
APBB2	-0.385513	0.00567485
APBB3	-0.0190553	0.557894
APC	0.28393	0.114559
APC2	-0.181738	0.0690674
APCDD1	-0.0227949	0.634539
APCDD1L	0	1
APCS	0	1
APEH	-0.180877	0.227558
APELA	0.00713706	0.468321
APEX1	-0.192947	0.19999
APEX2	-0.0279606	0.627233
APH1A	-0.082063	0.289615
APH1B	0.0533604	0.44825
API5	0.0319934	0.664848
APIP	0.0524335	0.577794
APLF	0.23646	0.0246781
APLNR	0	1
ATXN7L3B	0.782575	0.000326981	Upregulation
APLP2	0.0706641	0.497283
APMAP	-0.442508	0.0306746
APOA1	0.00959277	0.421434
APOA2	0	1
APOA4	0	1
APOA5	0.0299942	0.262495
APOB	0	1
APOBEC1	0.00263715	0.628794
APOBEC2	0.0304001	0.42194
APOBEC3A	-0.0116047	0.346368
APOBEC3C	-0.0114692	0.382346
APOBEC3G	0	1
APOBEC3H	0.00636615	0.523957
APOC1B	-0.060773	0.320306
APOC3	-0.0512461	0.156725
APOD	-0.005974	0.666091
APOE	-0.213563	0.0989244
APOF	0.00625572	0.526235
APOL2	0.041119	0.22929
APOL4	0	1
APOL5	-0.0726527	0.0781567
APOL6	0.243272	0.0935114
APOLD1	0.00781478	0.452945
APOM	0.0309284	0.631801
APOO	0.40923	0.0435599
APOOL	0.150649	0.319921
APOPT1	-0.0967531	0.499571
APP	-0.0684506	0.461577
APPBP2	-0.198196	0.219357
APPL1	0.431071	0.0396314
APPL2	0.399941	0.0048501
APRT	0.157609	0.309354
APTX	0.0272876	0.62005
AQP1	0.0201476	0.210688
AQP10	0.021444	0.380672
AQP11	0.140956	0.170805
AQP2	0	1
AQP3	0.0102089	0.405498
AQP4	-0.00402826	0.692305
AQP5	0	1
AQP6	0.00365968	0.593607
AQP8	-0.0414694	0.182854
AQP9	0	1
AQR	0.191928	0.214935
ar	0	1
ARAF	0.113821	0.32023
ARAP1	-0.270541	0.0999098
ARAP2	0.0176803	0.354575
ARAP3	-0.0407418	0.160072
ARC	0.00341347	0.601467
ARCN1	0.160361	0.251007
AREG	0	1
AREL1	0.0989492	0.391539
ARF1	-0.271796	0.0468904
ARF3	-0.0830233	0.526823
ARF4	-0.142362	0.361758
ARF5	0.124472	0.41677
ARF6	0.0477775	0.259541
ARFGAP1	-0.131852	0.287085
ARFGAP2	0.0274274	0.666129
ARFGAP3	0.42173	0.0211491
ARFGEF1	0.45227	0.0337579
ARFGEF2	0.20258	0.170717
ARFGEF3	0.0138072	0.321109
ARFIP1	0.213152	0.199297
ARFIP2	-0.190237	0.264512
ARFRP1	-0.00537052	0.734285
ARG1	0	1
ARG2	-0.0509345	0.539693
ARGFX	0	1
ARGLU1	0.236233	0.129223
ARHGAP1	-0.0816651	0.319942
ARHGAP10	0.300821	0.147847
ARHGAP12	-0.0143725	0.710091
ARHGAP15	-0.336297	0.0623637
ARHGAP17	-0.074646	0.30456
ARHGAP18	-0.00704424	0.55357
ARHGAP20	0.00290291	0.699353
ARHGAP21	0.0912144	0.466735
ARHGAP22	-0.0110089	0.540156
ARHGAP23	-0.0434517	0.169258
ARHGAP24	-0.0730542	0.286957
ARHGAP25	-0.0169844	0.316445
ARHGAP26	0.111984	0.353959
ARHGAP27	0	1
ARHGAP28	-0.103447	0.314224
ARHGAP29	-0.180908	0.159392
ARHGAP30	0	1
ARHGAP31	0.000911229	0.737055
ARHGAP32	0.493192	0.0192308
ARHGAP33	-0.0283211	0.357245
ARHGAP35	0.156553	0.297427
ARHGAP36	-0.0398519	0.419455
ARHGAP39	0.043513	0.560612
ARHGAP4	-0.00371573	0.709965
ARHGAP40	0	1
ARHGAP42	0.442132	0.0145234
ARHGAP44	0	1
ARHGAP45	-0.27825	0.0379612
HK2	0.78105	0.00026907	Upregulation
ARHGAP6	0.0296886	0.137076
ARHGAP9	-0.0765808	0.229631
ARHGDIA	-0.0109241	0.693427
ARHGDIB	0.029993	0.413719
ARHGDIG	0.0312818	0.34026
ARHGEF10	0	1
ARHGEF10L	0.0183105	0.550612
ARHGEF11	-0.198901	0.220417
ARHGEF12	-0.14856	0.350359
ARHGEF15	0	1
ARHGEF16	-0.0846969	0.103985
ARHGEF17	0.00296823	0.72209
ARHGEF19	0.0143279	0.383919
ARHGEF2	-0.0450315	0.0891343
ARHGEF25	-0.00105722	0.721346
ARHGEF26	-0.402236	0.0500165
ARHGEF28	-0.0569966	0.0818291
ARHGEF3	-0.155685	0.0601359
ARHGEF33	0.147152	0.11442
ARHGEF37	-0.0467119	0.15553
ARHGEF38	0	1
ARHGEF39	-0.0395459	0.338853
ARHGEF40	0.140916	0.0493348
ARHGEF5	-0.0117661	0.678634
ARHGEF6	0.0236669	0.58519
ARHGEF7	-0.227947	0.172195
ND3	0.769812	4.53638e-05	Upregulation
ARID1A	-0.220939	0.204361
ARID1B	0.121524	0.312103
ARID2	-0.149113	0.259255
ARID3A	-0.112469	0.017712
ARID3B	0.0696339	0.182389
ARID3C	-0.0185749	0.218235
TMEM60	0.765724	0.000360487	Upregulation
ARID4B	0.0986211	0.468066
ARID5A	0.0187928	0.572793
ARID5B	-0.269538	0.0676628
ARIH1	0.120225	0.127911
ARIH2OS	-0.0797772	0.124539
ARL1	0.388568	0.0282051
ARL10	0.0128883	0.588338
ARL13A	0	1
ARL13B	0.0615203	0.612177
ARL14	0	1
ARL14EP	0.462774	0.0325052
ARL15	0.04894	0.153102
ARL16	0.48629	0.000153724
ARL2	0.0937626	0.451457
ARL2BP	0.180967	0.281851
ARL3	0.0393337	0.543651
ARL4A	0.000312687	0.74533
ARL4C	-0.00290002	0.62437
ARL4D	-0.0136417	0.706771
ARL5A	-0.0987475	0.0621713
ARL5B	0.0482898	0.236381
ARL6	0.188601	0.239661
ARL6IP4	0.25997	0.131712
ARL6IP5	0.276285	0.00138104
ARL6IP6	0.0346178	0.62563
ARL8A	-0.171669	0.124648
ARL8B	0.0959272	0.450973
ARMC1	0.356086	0.0317785
ARMC10	-0.0833387	0.514548
ARMC12	0.0217116	0.523001
ARMC2	0.0968789	0.362995
ARMC3	0.00972539	0.469606
ARMC4	0	1
ARMC5	0.0703636	0.470569
ARMC6	-0.0555287	0.195253
ARMC7	0.0384626	0.384992
ARMC8	-0.217923	0.216587
ARMC9	0.134566	0.18948
ARMCX1	-0.0322813	0.468235
ARMCX5	-0.0284778	0.555674
ARMS2	0	1
ARNT	-0.166737	0.14327
ARNT2	-0.0996156	0.212128
ARNTL	-0.370941	0.0448238
ARNTL2	0	1
ARPC1A	0.187882	0.278665
ARPC1B	-0.122288	0.171035
ARPC2	-0.235347	0.123665
NT5C	0.765566	0.000228292	Upregulation
ARPC4	-0.0369655	0.628138
ARPC5	-0.0391197	0.643439
ARPP19	0.059775	0.608292
ARPP21	0.0372407	0.194021
ARR3	-0.022734	0.536267
ARRB1	-0.356376	0.00849846
ARRB2	0.0447093	0.515315
ARRDC2	-0.0230517	0.477123
ARRDC3	-0.474514	0.0103449
ARRDC4	-0.226422	0.0236584
ARRDC5	0	1
ARSA	-0.028038	0.524698
ARSB	-0.134342	0.233673
ARSDR1	0.311377	0.0546119
ARSE	0	1
ARSF	-0.00449367	0.585075
ARSG	-0.139949	0.00734271
ARSH	0.0350533	0.340212
ARSI	-0.0360508	0.215763
ARSJ	0.0102403	0.415185
ARSK	-0.0667144	0.414397
ART1	-0.0118037	0.343034
ART3	0	1
ART4	0	1
ART5	0.0100163	0.469823
ARTN	0	1
ARV1	0.342563	0.0831003
ARVCF	0.192425	0.0681091
ARX	0	1
AS3MT	0.0119434	0.64163
ASAH1	-0.132308	0.356127
ASAH2	0.0687672	0.0975423
ASAP1	0.0600219	0.17449
ASAP2	0.0682254	0.132644
ASAP3	-0.0198266	0.18865
ASB1	0.0642503	0.402123
ASB10	0	1
ASB11	0	1
ASB12	0	1
ASB13	0.00992902	0.467121
ASB14	0.00681245	0.693201
ASB15	0	1
ASB16	0.0048218	0.560474
ASB17	0	1
ASB18	-0.0059575	0.481038
ASB2	-0.0511824	0.161334
ASB3	-0.09895	0.379034
ASB4	0	1
ASB5	-0.0134839	0.3191
ASB6	0.0887325	0.4635
ASB7	0.18635	0.0794261
ASB8	0.142892	0.398877
ASB9	0	1
ASCC1	-0.168652	0.215547
ASCC2	0.152598	0.239781
ANKRD17	0.752989	0.000211064	Upregulation
ASCL1	0	1
ASCL2	0.0037806	0.589721
ASCL5	0.00375228	0.590693
ASF1A	-0.156043	0.350986
ASF1B	-0.0528791	0.530008
ASGR1	0.0359762	0.413794
ASH1L	0.0140759	0.713912
ASH2L	-0.055144	0.60615
ASIC1	0.0104946	0.569723
ASIC2	0.0130159	0.379247
ASIC3	-0.0702392	0.317003
ASIC4	0.0426896	0.144451
ASIC5	0	1
ASIP	-0.328802	0.00144689
ASNA1	0.08088	0.539193
ASNSD1	0.139245	0.39143
ASPA	0.0168774	0.444511
ASPDH	0.0109853	0.455015
ASPG	0.00569665	0.539391
ASPH	0.0161424	0.685597
ASPHD1	0.00938765	0.47406
ASPHD2	0.216551	0.129566
ASPM	0.0111621	0.452897
ASPN	0	1
ASPRV1	0	1
ASPSCR1	-0.0675436	0.533408
ASRGL1	-0.129278	0.377282
ASTE1	-0.0126908	0.672585
ASTN1	-0.00570489	0.489182
ASTN2	0.0227572	0.267169
ASXL1	0.019794	0.664547
ASXL2	-0.239232	0.0631391
ASXL3	0.0285491	0.23205
ASZ1	0	1
ATAD2	-0.016378	0.478656
ATAD2B	-0.297734	0.118246
ATAD5	0.0209749	0.649065
ATAT1	-0.272873	0.0296946
ATCAY	0.00169352	0.664789
ATE1	0.071445	0.536559
ATF1	-0.195287	0.122142
ATF2	0.0767681	0.40747
ATF3	0.0614979	0.0670846
ATF4	0.0393474	0.606384
ATF5	0.00796809	0.46058
ATF6	0.44265	0.0221487
ATF6B	-0.153964	0.150394
ATF7IP	0.213849	0.223599
ATF7IP2	0.114364	0.322688
EZH1	0.750259	0.000550021	Upregulation
ATG101	-0.0429471	0.642322
ATG12	0.143954	0.349469
ATG13	-0.0082817	0.725946
ATG14	0.0496399	0.535623
ATG16L1	0.304163	0.0681777
ATG16L2	0.033058	0.640392
ATG2A	-0.251352	0.0325827
ATG2B	-0.28249	0.0498817
ATG3	0.0578822	0.605788
ATG4A	4.31254e-05	0.746872
ATG4B	-0.0627803	0.584086
ATG4C	0.432273	0.0167387
ATG4D	0.171942	0.0476341
ATG5	-0.158929	0.17402
ATG7	0.0496607	0.371873
ATG9A	-0.378828	0.0117383
ATG9B	-0.106026	0.198251
ATIC	0.20803	0.0378199
ATL1	0.0781098	0.332438
ATL2	0.0207038	0.629136
ATL3	-0.0281228	0.545628
ATM	-0.429335	0.0363341
ATMIN	-0.0243146	0.671035
ATN1	0.0598344	0.54245
ATOH1	0	1
ATOH7	0	1
ATOH8	0	1
ATOX1	-0.00175094	0.741662
ATP10A	0.0479225	0.176173
ATP10B	0	1
ATP10D	-0.0564658	0.390045
ATP11A	-0.108693	0.297956
ATP11B	0.124372	0.277649
ATP11C	0.104379	0.224211
ATP12A	0	1
ATP13A1	0.117683	0.292929
ATP13A2	0.354542	0.0680729
ATP13A3	-0.0996147	0.326683
ATP13A4	-0.0670345	0.217048
ATP13A5	-0.208533	0.0616154
ATP1A1	-0.205041	0.142905
ATP1A3	-0.344605	0.0228197
ATP1A4	0.0452246	0.453989
ATP1B1	0.290363	0.0510658
ATP1B2	0.317077	0.0276938
ATP1B3	0.234605	0.171377
ATP1B4	0.0242575	0.348816
ATP23	0.141302	0.116586
ATP2A1	-0.00652623	0.715811
ATP2A2	-0.455799	0.0231603
ATP2A3	0.00636615	0.523957
ATP2B1	0.143812	0.320643
ATP2B2	0.0462302	0.413764
ATP2B3	-0.0199532	0.619911
ATP2B4	-0.0795241	0.135519
ATP2C1	0.100662	0.279004
ATP2C2	0.0164303	0.404355
ATP4A	0.0246205	0.326515
ATP4B	0.00543211	0.644313
ATP5A1	-0.104228	0.117114
ATP5B	0.0812339	0.190219
ATP5C1	-0.0987285	0.260627
ATP5D	-0.0967633	0.344577
ATP5G2	-0.196288	0.098772
ATP5G3	-0.116141	0.228702
ATP5I	0.00992706	0.679695
ATP5J	-0.127338	0.0825456
ATP5O	-0.0241703	0.621782
ATP5S	0.27234	0.141159
ATP6	-0.413125	7.12894e-08
ATP6AP1	0.145478	0.305534
ATP6AP1L	0.19566	0.178427
ATP6AP2	0.203127	0.201007
ATP6V0A1	0.0991307	0.447929
ATP6V0A4	-0.0384986	0.179675
ATP6V0B	0.347166	0.0118316
ATP6V0C	-0.114273	0.20686
ATP6V0D1	0.221958	0.184003
ATP6V0D2	0.467479	0.0119925
ATP6V0E1	0.0630036	0.488454
ATP6V1B1	-0.064026	0.252947
ATP6V1B2	0.109356	0.44376
PSAP	0.749696	1.52084e-06	Upregulation
ATP6V1C2	0.313509	0.114563
ATP6V1D	0.329258	0.0339891
ATP6V1E1	0.0774556	0.411965
ATP6V1E2	0.00654581	0.519852
ATP6V1F	0.00538813	0.731703
ATP6V1G1	0.189368	0.0961743
ATP6V1G2	0.0502831	0.335257
ATP6V1G3	0	1
ATP6V1H	0.0503042	0.610182
ATP7A	0.0279222	0.556029
ATP7B	-0.00217466	0.729793
ENSMFAG00000003406	0.748042	0.00037175	Upregulation
ATP8A1	-0.126425	0.0679132
ATP8A2	0.0373403	0.594702
ATP8B1	0.0156954	0.623468
ATP8B2	0.0273124	0.327811
ATP8B3	0.0427312	0.415715
ATP8B4	-0.0083131	0.415649
ATP9A	-0.0969693	0.039522
ATP9B	-0.0852635	0.458629
ATPAF1	0.111423	0.41686
ATPAF2	0.0971996	0.493593
ATPIF1	-0.0551883	0.46477
ATR	0.282517	0.145731
ATRAID	-0.099287	0.488392
ATRIP	-0.0716214	0.270413
ATRN	0.0643578	0.483953
ATRNL1	0.00074808	0.741412
ATRX	0.410794	0.0170145
ATXN1	-0.0308529	0.317108
RORA	0.743225	0.00108203	Upregulation
ATXN1L	0	1
ATXN2	0.336152	0.0470713
ATXN2L	-0.293612	0.0576568
ATXN7	-0.372974	0.0298503
ATXN7L1	0.169674	0.0487467
ATXN7L2	0.0859008	0.179024
ATXN7L3	-0.214003	0.103697
BOLA3	0.736153	4.40806e-05	Upregulation
AUH	-0.120003	0.429361
AUNIP	-0.00771173	0.711246
AUP1	-0.160104	0.2795
AURKA	-0.064851	0.23451
AURKAIP1	0.10812	0.452359
AURKB	-0.0207965	0.394509
AURKC	-0.00317052	0.711033
AUTS2	0.014975	0.487797
AVEN	0.0199198	0.352027
AVIL	0.00833871	0.541965
AVP	0	1
AVPI1	-0.0297923	0.660532
AVPR1A	0	1
AVPR1B	0	1
AVPR2	-0.0177755	0.295988
AWAT1	0	1
AWAT2	0	1
AXDND1	0.0356799	0.490083
AXIN1	-0.439954	0.000627679
AXIN2	0.0589701	0.30367
AXL	-0.0516972	0.125059
AZGP1	0.0113762	0.531879
AZI2	0.208962	0.24544
AZIN1	0.0960097	0.447672
AZIN2	-0.195905	0.0673617
AZU1	0	1
B2AR	0	1
B2M	-0.0614046	0.225792
B3AR	0	1
B3GALNT2	0.361319	0.0385999
B3GALT1	0	1
B3GALT2	0.00655068	0.620902
B3GALT5	0	1
B3GALT6	0.066555	0.137127
B3GAT1	0.0624678	0.316612
B3GAT2	-0.160586	0.0185144
B3GAT3	0.190437	0.291116
B3GLCT	-0.00573805	0.731342
B3GNT2	0.00341347	0.601467
B3GNT3	0	1
B3GNT4	-0.122588	0.0122178
B3GNT5	-0.116658	0.0274162
B3GNT6	0	1
B3GNT7	0	1
B3GNT8	0	1
B3GNT9	0	1
B3GNTL1	-0.170758	0.115361
B4GALNT1	0.0616129	0.101353
B4GALNT2	0.0189927	0.456145
B4GALNT3	-0.00623575	0.616676
B4GALNT4	0.0270409	0.381101
B4GALT1	0.0755708	0.517858
B4GALT2	-0.00420151	0.728214
B4GALT3	-0.206792	0.189038
B4GALT4	0.0242756	0.577245
B4GALT5	-0.0244374	0.513803
B4GALT6	-0.0869363	0.507867
B4GALT7	-0.0708337	0.531395
B4GAT1	-0.434791	0.0329841
B9D1	0.0608123	0.603581
B9D2	0.0211069	0.699743
BAALC	-0.163673	0.00598422
BAAT	0.0271082	0.25864
BABAM1	-0.0461396	0.638752
BABAM2	0.0823586	0.436898
BACE1	0.00368545	0.73718
BACE2	0.00548335	0.544535
BACH1	0.125105	0.216715
BACH2	0.143864	0.16091
BAD	-0.116065	0.473238
BAG1	-0.427886	0.0221878
BAG2	-0.129508	0.421773
BAG3	0.00609556	0.723615
BAG4	0.399073	0.063559
BAG5	0.104374	0.493748
BAG6	-0.0511351	0.621785
BAHCC1	0	1
BAHD1	0.0521622	0.490878
BAIAP2	0.469192	0.0212626
BAIAP2L1	0	1
BAIAP2L2	0.00212438	0.723554
BAIAP3	0.0245473	0.27686
BAMBI	0.00292411	0.696972
BANF1	-0.0910778	0.326243
BANF2	0	1
BANK1	-0.0102925	0.370844
BANP	0.0770827	0.428796
BAP1	0.0720861	0.539867
BARD1	0.0182911	0.289998
BARHL1	0	1
BARHL2	-0.0591271	0.0587056
BARX2	0	1
BASP1	0	1
BATF	0	1
BATF2	0	1
BATF3	0.0330862	0.222762
BAX	-0.247564	0.0200609
BAZ1A	-0.127177	0.316065
BAZ1B	0.273335	0.178127
BAZ2A	-0.291372	0.138193
BAZ2B	0.042046	0.637505
BBC3	0.0108082	0.488405
BBOF1	0.172235	0.23481
BBOX1	0.0137312	0.606034
BBS10	0.0347737	0.56264
BBS2	0.386589	0.0331493
BBS4	-0.161176	0.309191
BBS5	0.00256757	0.74058
BBS7	0.0326746	0.659563
BBS9	0.0487454	0.556822
BBX	-0.0254736	0.691217
BCAM	-0.0203552	0.32098
BCAN	0.0130184	0.595463
BCAP29	0.0206383	0.699521
BCAP31	0.133865	0.351889
BCAR1	-0.0575627	0.388238
BCAR3	-0.0120498	0.512875
BCAS1	-0.0172357	0.214983
BCAS2	0.0189043	0.698055
BCAS3	-0.285187	0.00955496
BCAS4	-0.0166199	0.616677
BCAT1	0	1
BCAT2	-0.164884	0.210628
BCCIP	0.390356	0.0581607
BCDIN3D	-0.17883	0.207248
BCHE	0.108515	0.0170181
BCKDHA	-0.375865	0.0684328
BCKDHB	0.202657	0.220402
BCKDK	0.284103	0.129348
BCL10	-0.159128	0.0907648
BCL11A	-0.010013	0.600769
BCL11B	0	1
BCL2	-0.0119605	0.429815
BCL2A1	-0.04223	0.0947034
BCL2L1	0.208709	0.154857
BCL2L10	0.0838783	0.0433688
BCL2L11	-0.135341	0.0421063
BCL2L13	0.24018	0.168989
BCL2L14	0	1
BCL2L15	0	1
BCL2L2-PABPN1	-0.481464	0.0178664
BCL3	-0.00537543	0.713942
BCL6	0.0664156	0.146622
BCL6-AS1	-0.0811861	0.267853
BCL6B	0.00472555	0.562956
BCL7A	0.118985	0.119188
BCL7B	0.164801	0.305363
BCL7C	0.0466494	0.49339
BCL9	0.0540168	0.493993
BCL9L	0.0473325	0.322224
BCLAF1	0.149113	0.348272
BCLAF3	-0.462354	0.00183014
BCO2	0.451349	0.00988658
BCOR	-0.220448	0.161267
BCORL1	-0.0194932	0.189553
BCR	-0.0619866	0.218302
SNCG	0.734897	0.00482199	Upregulation
BDH1	0.159271	0.235878
BDH2	0.285559	0.162405
BDKRB1	-0.0480594	0.177989
BDNF	-0.0163484	0.58738
BDP1	-0.164154	0.331015
BEAN1	0.0704344	0.0611931
BECN1	-0.0190179	0.575937
BEGAIN	-0.0042754	0.635743
BEND2	0	1
BEND3	0	1
BEND4	0.0247257	0.367546
BEND5	-0.168463	0.312019
BEND6	0.334875	0.00553897
BEND7	0.228241	0.0272049
BEST1	-0.0268217	0.493037
BEST2	-0.0567872	0.10015
BEST3	0	1
BEST4	-0.00490199	0.64852
BET1	0.362	0.0520585
BET1L	-0.0246648	0.304966
BEX1	-0.0386008	0.638743
BEX2	-0.0580389	0.590893
BEX3	-0.311129	0.101
BEX4	0.130463	0.0287355
BFAR	0.100713	0.460632
BFSP1	-0.0376913	0.181739
BFSP2	0	1
BGLAP	-0.405542	0.00879229
BGN	0.00710753	0.508908
BHLHB9	0.0813226	0.124356
BHLHE22	0	1
BHLHE40	0.0527729	0.269124
LRRC49	0.726534	0.000787985	Upregulation
BHMG1	0	1
BHMT	0.0607408	0.166613
BHMT2	-0.0225102	0.427731
BICC1	-0.0101843	0.373097
MRPS12	0.726166	0.00142733	Upregulation
BICD2	0.0619491	0.555663
BICDL1	0.0259267	0.610965
BICDL2	-0.00150869	0.731505
BICRA	0.00902353	0.432573
BICRAL	0.0637263	0.28578
BID	-0.0128143	0.48503
BIK	0.0389112	0.446607
BIN1	0.0499463	0.485808
BIN2	0.214946	0.00485443
BIN3	-0.0730127	0.481916
BIRC2	0.0973865	0.467242
BIRC3	-0.0116683	0.345241
BIRC5	0	1
BIRC6	-0.323904	0.100945
BIRC7	0	1
BLACE	0	1
BLCAP	-0.0189321	0.528693
BLK	0	1
BLMH	-0.0342546	0.630713
BLNK	-0.00481371	0.705677
BLOC1S2	-0.0673477	0.546465
BLOC1S6	-0.0517517	0.621915
BLVRA	-0.0709337	0.58036
BLVRB	-0.458471	0.0557519
BLZF1	-0.262185	0.109628
BMF	-0.0792862	0.0507611
BMP1	-0.00423291	0.543458
BMP10	0	1
BMP15	0	1
BMP2	0.00365968	0.593607
BMP2K	-0.141489	0.0525675
BMP3	-0.0415729	0.309756
BMP4	0.0116038	0.397575
BMP5	-0.0260871	0.221643
BMP6	0.00304027	0.613429
BMP7	0.0153648	0.295478
BMPER	-0.172585	0.0128913
BMPR1A	-0.0116746	0.677509
BMPR1B	-0.248465	0.00260213
BMPR2	-0.166131	0.318821
BMT2	0.26626	0.0481318
BMX	-0.00612292	0.558715
BNC1	-0.000862665	0.723446
BNC2	0	1
BNIP1	0.0492746	0.605281
BNIP2	-0.16374	0.267764
BNIP3	0.198656	0.271154
BNIP3L	0.406759	0.0510347
BNIPL	0.0724075	0.204076
BOC	0	1
BOD1	0.00219193	0.73987
BOD1L1	-0.15715	0.376413
BOD1L2	0	1
BOK	-0.25316	0.0448007
TMEM14B	0.721682	0.000171213	Upregulation
BOLL	0.00477058	0.561691
BOP1	-0.0949694	0.209464
BORA	0.126835	0.0574642
BICD1	0.721343	0.000733996	Upregulation
BORCS6	0.0508886	0.078684
BORCS8	-0.366725	0.00547826
BPGM	-0.0861772	0.528747
BPHL	-0.0880685	0.465084
BPI	0.00613576	0.684045
BPIFA1	0	1
BPIFA2	0	1
BPIFA3	0	1
BPIFB1	0	1
BPIFB2	0	1
BPIFB3	0	1
BPIFB4	0	1
BPIFB6	0	1
BPIFC	-0.0288269	0.498045
BPNT1	0.0723681	0.49181
BPTF	0.0989593	0.514072
BRAF	0.0152351	0.678331
BRAP	0.157503	0.266533
BRAT1	-0.255039	0.128878
BRCA1	0.253699	0.131891
BRCA2	0.0157003	0.509882
BRD1	0.0114163	0.695982
BRD2	-0.247446	0.15622
BRD3	-0.0966485	0.498452
BRD3OS	0	1
BRD4	-0.0544061	0.610971
BRD7	-0.194116	0.275243
BRD8	0.321151	0.0684299
BRD9	0.0664385	0.383747
BRDT	0.00732835	0.468532
BRF1	-0.0319341	0.632891
BRF2	-0.302749	0.0759948
BRI3	-0.227716	0.188089
BRI3BP	-0.0160591	0.683518
BRICD5	-0.0673002	0.127526
BRINP2	0.0117244	0.564659
BRINP3	0.00550284	0.663675
BRIP1	0	1
BRIX1	-0.126523	0.43027
BRMS1	-0.0987504	0.479012
BRMS1L	-0.122561	0.38211
BROX	-0.0806443	0.421704
BRPF1	-0.122782	0.175638
BRPF3	-0.0340265	0.532213
BRS3	0	1
BRSK2	0.024536	0.686385
BRWD1	-0.208321	0.24887
BRWD3	0.0449835	0.573713
BSCL2	-0.0169967	0.702153
BSDC1	0.214825	0.169117
BSG	-0.372581	0.0432452
BSN	0.0123881	0.454093
BSND	0	1
BSPH1	-0.0100457	0.375928
BSPRY	0.200478	0.218907
BST1	0.079267	0.325007
BST2	0.0491161	0.182976
BSX	0	1
BTAF1	-0.112115	0.46624
BTBD1	-0.15425	0.240076
BTBD10	-0.141647	0.314224
BTBD11	0.0043465	0.668839
BTBD16	-0.0179348	0.206664
BTBD17	0.0101348	0.410861
BTBD18	-0.0755741	0.150464
BTBD19	0.0865231	0.0649261
BTBD2	-0.0450815	0.566954
BTBD6	-0.0266209	0.638496
BTBD7	-0.0549774	0.559249
BTBD8	-0.0219585	0.44314
BTBD9	0.0863557	0.151417
BTC	0.00803649	0.511976
BTD	0.0739201	0.558341
BTF3L4	0.264917	0.152348
BTG1	-0.0153006	0.699421
BTG2	0.133943	0.147955
BTG3	0.0545574	0.134204
BTG4	-0.0401856	0.193042
BTK	0.0195163	0.362713
BTLA	0.00957979	0.424548
BTN1A1	0	1
BTN2A1	0.0392871	0.243334
BTN3A1	-0.0379679	0.180992
BTN3A2	-0.0512715	0.145678
BTNL8	-0.00422178	0.726958
BTNL9	-0.00666636	0.668351
BTRC	-0.0599506	0.594416
BUB1	0	1
BUB1B	0.023963	0.293369
BUD13	0.399805	0.00378193
BUD23	0.174367	0.157206
BUD31	0.296014	0.0799603
BVES	-0.0935064	0.0490087
BYSL	0.113158	0.218994
BZW1	-0.103761	0.448533
BZW2	0.0595695	0.510839
C10orf113	0	1
C10orf120	0	1
C10orf126	0	1
C10orf128	0.0255661	0.313986
C10orf143	0.0320655	0.365699
C10orf55	0	1
C10orf76	0.12138	0.449436
C10orf82	0	1
C10orf88	0.0074694	0.725311
C10orf90	0	1
C10orf95	-0.00868214	0.406904
C10orf99	0.0013586	0.679112
C11H12orf10	-0.190516	0.301984
C11H12orf56	0.0116912	0.446953
C11orf16	0	1
C11orf21	0	1
C11orf40	0	1
C11orf42	0	1
C11orf52	0.0223732	0.582065
C11orf53	-0.0122525	0.381759
C11orf54	-0.289115	0.0567225
C11orf58	-0.0479088	0.585052
C11orf65	0.0395518	0.471364
C11orf68	-0.0630125	0.434586
C11orf70	-0.0100217	0.558506
C11orf71	-0.110344	0.372455
C11orf74	0.0189096	0.68597
C11orf80	-0.227777	0.0102429
C11orf84	-0.0186484	0.452363
C11orf88	0.00882899	0.481633
C11orf94	0	1
C11orf95	0	1
C11orf96	0	1
C11orf97	0	1
C12orf29	-0.0740709	0.521786
C12orf4	0.000298386	0.745918
C12orf40	0.0927374	0.166786
C12orf42	0.00743925	0.50321
C12orf43	0.00190051	0.739879
C12orf45	-0.0234471	0.696868
C12orf49	-0.095172	0.425659
C12orf50	0.0041362	0.653338
C12orf54	-0.00539625	0.665882
RNPC3	0.713554	0.000290552	Upregulation
C12orf66	-0.0344534	0.49545
C12orf71	0.020924	0.38321
C12orf73	0.0211933	0.688229
C12orf74	0	1
C12orf75	0.0156427	0.38045
C12orf76	-0.0161085	0.543487
C13orf42	0	1
C14H11orf1	0.155849	0.319735
C14H11orf49	0.34934	0.0828501
C14H11orf87	-0.00593493	0.665305
C14orf119	-0.0357302	0.615815
C14orf132	-0.0723368	0.0587844
C14orf177	0	1
C14orf178	0	1
C14orf180	-0.309399	9.28663e-05
C14orf28	-0.111321	0.151337
C14orf37	-0.0883964	0.180872
C14orf39	0.0995605	0.465761
C14orf93	-0.00501078	0.711634
C15H9orf40	-0.156522	0.0925673
C15H9orf43	-0.200098	0.0638209
C15orf39	0.00462294	0.686679
C15orf40	0.284129	0.15614
C15orf41	-0.048369	0.345209
C15orf48	0	1
C15orf52	0.00610232	0.495229
C15orf53	0	1
C15orf59	0.012712	0.517705
C15orf61	-0.17947	0.287433
C15orf62	0	1
C15orf65	-0.0406261	0.612314
C16H17orf62	-0.0485181	0.592494
C16orf45	0.0492147	0.433537
C16orf52	0.0509948	0.445798
C16orf58	-0.188649	0.121741
C16orf62	0.00559152	0.731416
C16orf70	0.148998	0.173972
C16orf71	0.0184466	0.583995
C16orf72	-0.208728	0.0386441
C16orf74	0.113763	0.254549
C16orf78	0	1
C16orf86	-0.0935224	0.219379
C16orf87	0.244828	0.0830569
C16orf89	0	1
C16orf90	0	1
C16orf91	-0.0501171	0.617957
C16orf92	0	1
C16orf95	0.00755297	0.697927
C16orf96	0.0111597	0.389737
C17orf100	0.00496136	0.556435
C17orf105	0	1
C17orf107	-0.0141246	0.549969
C17orf113	-0.0763717	0.180705
C17orf50	0	1
C17orf51	0.0208789	0.383478
C17orf53	0.0100829	0.465023
C17orf58	0.148474	0.356885
C17orf64	0	1
C17orf67	-0.0794932	0.14503
C17orf75	0.0677373	0.463766
C17orf78	0	1
C17orf80	0.0302107	0.635935
C17orf97	0.0317423	0.560911
C17orf98	0.0342532	0.341925
C17orf99	0	1
C18orf21	0.222685	0.243434
C18orf25	-0.210076	0.165714
C18orf54	0	1
C18orf63	0	1
C18orf8	0.312509	0.0663695
C19H19orf48	0.0759351	0.161009
C19H19orf71	0	1
C19orf12	0.34223	0.00442085
C19orf18	-0.0106034	0.364746
C19orf24	0.344421	0.0610511
C19orf25	-0.0933751	0.489062
C19orf33	0.040562	0.151581
C19orf38	-0.270672	0.00453529
C19orf44	-0.209056	0.21001
C19orf47	-0.174666	0.0756629
C19orf54	0.116609	0.291963
C19orf57	0.0209744	0.468276
C19orf66	0.0602039	0.539972
C19orf81	-0.0522607	0.522014
C19orf84	0	1
C1GALT1	0.124699	0.231675
C1GALT1C1	0.195035	0.0589048
C1GALT1C1L	-0.223128	0.0234409
C1H1orf43	0.230122	0.129313
C1orf100	0	1
C1orf105	0.0134693	0.582397
C1orf109	-0.0376762	0.576794
C1orf112	0.167644	0.113611
C1orf115	0.00598	0.5326
C1orf116	0	1
C1orf122	0.0479171	0.555366
C1orf123	0.241346	0.11741
C1orf127	-0.0335652	0.161846
C1orf131	-0.248173	0.0454794
C1orf141	-0.0399827	0.176274
C1orf146	0.18722	0.171507
C1orf158	0.00690114	0.512837
C1orf159	0	1
C1orf162	0.00578803	0.659851
C1orf167	0	1
C1orf174	-0.120321	0.353329
C1orf185	0	1
C1orf186	0.00457434	0.62501
C1orf189	0	1
C1orf198	0.00201783	0.651682
C1orf21	0.080646	0.081482
C1orf210	0	1
C1orf216	-0.011307	0.657202
C1orf228	0.325063	0.0388948
C1orf232	0	1
C1orf27	0.317001	0.0975135
C1orf35	-0.458661	0.0213296
C1orf50	-0.0858335	0.539951
C1orf53	0.414133	0.0218502
C1orf54	0.0405743	0.251112
C1orf56	-0.00270707	0.723009
C1orf68	0	1
C1orf74	-0.00346247	0.678551
C1orf87	0	1
C1orf94	0.00393569	0.565152
C1QA	-0.0635101	0.399888
C1QB	-0.0113508	0.690549
C1QBP	0.0583711	0.594879
C1QC	-0.0704274	0.396814
C1QL1	-0.0205857	0.433642
C1QL2	0.0104163	0.557419
C1QL3	-0.0270704	0.437225
C1QL4	0.00282518	0.620718
C1QTNF1	0.0461658	0.153583
C1QTNF12	-0.000758892	0.724726
C1QTNF2	0.0174645	0.564877
C1QTNF4	0.0234653	0.216123
C1QTNF5	-0.459157	0.00171104
C1QTNF6	0.0333358	0.165593
C1QTNF7	0	1
C1QTNF8	0	1
C1RL	0	1
C20H16orf46	0.145022	0.134134
C20orf141	0.318462	0.0263204
C20orf144	0	1
C20orf173	-0.0470375	0.070604
C20orf194	-0.229795	0.209465
C20orf196	-0.236805	0.051787
C20orf202	0	1
C20orf204	0	1
C20orf24	-0.158835	0.295905
C20orf27	-0.314631	0.0530104
C20orf85	0	1
C20orf96	-0.00292993	0.71945
C21orf2	-0.174267	0.264972
C21orf58	0.00577259	0.537705
C21orf59	0.228554	0.230193
C21orf62	0	1
C21orf91	0.0208296	0.648113
C22orf23	0.0869471	0.236363
C22orf31	0	1
C22orf39	-0.294489	0.0644707
C2CD2	-0.182936	0.273598
C2CD2L	-0.373631	0.0503526
C2CD3	-0.319722	0.0256096
C2CD4B	0.0513402	0.179819
C2CD4C	-0.00257949	0.709286
C2CD4D	0	1
C2CD5	0.245784	0.0835858
C2CD6	-0.094379	0.143944
C2orf15	0.369514	0.0177736
C2orf40	0.074281	0.20459
C2orf49	0.373123	0.0489644
C2orf50	0	1
C2orf54	0	1
C2orf66	0	1
NGDN	0.706317	0.000970938	Upregulation
C2orf69	0.0713997	0.473944
C2orf70	0.00472555	0.562956
DDX19B	0.705576	0.000120954	Upregulation
C2orf72	0	1
C2orf73	-0.0313501	0.20031
C2orf74	-0.0874346	0.207936
C2orf76	0.0224384	0.540206
C2orf78	0	1
C2orf80	0.0777987	0.0460151
C2orf82	-0.0254619	0.371613
C2orf88	-0.0530995	0.156176
C2orf91	0.0252689	0.365652
C2orf92	0.0247541	0.546354
C3	-0.0918367	0.1789
C3H7orf31	0	1
C3H7orf57	0.098679	0.261337
C3orf14	-0.0779278	0.533461
C3orf18	-0.0235565	0.653279
C3orf20	-0.00233241	0.727723
C3orf22	0	1
C3orf33	0.0560365	0.54159
C3orf35	0.00342079	0.601041
C3orf36	0	1
C3orf38	0.219556	0.111998
C3orf49	0	1
C3orf52	0.0262376	0.239037
C3orf58	0.348055	0.0636654
C3orf62	-0.170277	0.18315
C3orf67	0.000891499	0.7376
C3orf70	-0.082205	0.0579669
C3orf80	0	1
C3orf84	0	1
C3orf85	0	1
C4BPA	0.183573	0.0011709
C4BPB	0.0990572	0.0947603
PEX5L	0.705462	0.00208248	Upregulation
C4H6orf201	0.0157411	0.387556
C4H6orf229	0	1
C4orf17	-0.0130116	0.325434
C4orf19	0.016644	0.51853
C4orf22	-0.0724245	0.464645
C4orf33	-0.200895	0.215999
C4orf36	0	1
C4orf45	0	1
C4orf46	-0.101209	0.460719
C4orf47	0.0933737	0.201729
C4orf48	0.0588899	0.46419
C4orf50	0	1
C4orf51	-0.0262773	0.506872
C5	0.129082	0.121574
C5orf24	-0.0453722	0.628871
C5orf30	0.0420827	0.394125
C5orf34	0.154895	0.151691
C5orf42	0.0432555	0.639702
C5orf46	0	1
C5orf49	-0.023809	0.524663
C5orf51	0.149064	0.203016
C5orf52	0.00961069	0.603365
C5orf58	0.0133922	0.431209
C5orf60	0	1
C5orf63	-0.110083	0.445554
C5orf67	0	1
C6	0.0357889	0.282029
C6H5orf15	0.198072	0.208698
C6H5orf22	0.0916664	0.206955
C6orf10	0	1
C6orf106	-0.331278	0.0767785
C6orf118	0	1
C6orf120	0.0387027	0.455275
C6orf132	0.093518	0.0838469
C6orf136	0.144959	0.375083
C6orf15	0	1
C6orf222	0	1
C6orf223	0	1
C6orf48	0.10567	0.425937
C6orf52	-0.46834	0.028207
C6orf58	0	1
C6orf62	-0.247502	0.0724915
C6orf89	0.203651	0.11004
C7	-0.044384	0.152953
C7orf25	0.0675246	0.502761
C7orf26	0.206128	0.110036
C7orf33	0.00174471	0.72364
C7orf43	-0.280778	0.0253505
C7orf49	-0.0703755	0.317436
C7orf50	-0.0314733	0.574495
C7orf55-LUC7L2	0.0326694	0.624158
C7orf61	-0.0248923	0.12103
C7orf77	0	1
C8A	0	1
C8B	-0.00982567	0.380836
C8G	0	1
C8orf34	0.0130035	0.434722
C8orf37	-0.200229	0.0774713
C8orf46	0	1
C8orf74	-0.0381399	0.180554
C8orf82	-0.0125244	0.702553
C8orf88	0.0143485	0.48852
C8orf89	0	1
C9	0	1
C9orf116	0.0854101	0.519135
C9orf129	0.292832	0.0116022
C9orf131	-0.0023361	0.712848
C9orf135	0.127954	0.443977
C9orf152	0	1
C9orf153	0.0128035	0.436393
C9orf172	0	1
C9orf3	0.0953543	0.351626
C9orf47	0	1
C9orf57	0	1
C9orf64	0.0819012	0.441755
C9orf66	0	1
C9orf72	-0.307468	0.00889551
C9orf78	-0.253333	0.135986
C9orf84	0.0523545	0.141587
C9orf85	0.0844379	0.513444
C9orf92	0	1
CA1	0	1
CA10	0.0791777	0.182066
CA11	0.183946	0.132788
CA12	0.0670021	0.113493
CA13	0.00337786	0.663345
CA14	-0.0560707	0.17253
CA2	0.474223	0.0268068
CA3	0.0248445	0.300175
CA5A	-0.0526279	0.329287
CA5B	-0.106703	0.0931733
CA6	0	1
CA7	0.0294744	0.22125
CA8	-0.00451633	0.708051
CA9	-0.0128992	0.352901
CAAP1	0.210827	0.178107
CAB39	0.258898	0.159892
CAB39L	0.067052	0.420335
CABCOCO1	-0.425282	0.0294781
CABLES2	0	1
CABP2	-0.0365519	0.515361
CABP4	-0.348651	0.00434566
CABP5	0.0859959	0.273082
CABP7	0.00390427	0.633224
CABYR	-0.0271456	0.65414
CACFD1	0.393581	0.0270744
CACHD1	-0.0203154	0.503299
CACNA1A	0.0150589	0.355715
CACNA1C	0	1
CACNA1D	0.00124431	0.708901
CACNA1E	0.0247356	0.272542
CACNA1F	-0.0913547	0.488238
CACNA1G	0.0083204	0.605691
CACNA1H	-0.0545629	0.266414
CACNA1I	0	1
CACNA1S	0	1
CACNA2D1	0.0826457	0.128443
CACNA2D2	0.037321	0.50177
CACNA2D3	8.41494e-05	0.746196
CACNA2D4	0.130197	0.298069
CACNB1	-0.00503764	0.664086
CACNB2	-0.288364	0.11056
CACNB3	0.0255772	0.481772
CACNB4	-0.00399884	0.624454
CACNG1	0	1
CACNG2	-0.0125427	0.580473
CACNG3	0.0672217	0.0342354
CACNG4	0.0134885	0.322184
CACNG5	0.00354455	0.597132
CACNG6	0	1
CACNG7	0.0013586	0.679112
CACNG8	0	1
CACTIN	-0.11474	0.291578
CACUL1	0.123086	0.219907
CACYBP	0.24038	0.143032
CAD	-0.434157	0.00343574
CADM1	-0.23356	0.0834372
RPP14	0.69282	3.38149e-05	Upregulation
CADM3	0.00129403	0.741312
CADM4	0.0940999	0.118157
CADPS	0.159164	0.319219
CADPS2	0	1
CAGE1	-0.0125664	0.58511
CALB1	0.317878	0.0127973
CALB2	-0.134305	0.313761
CALCA	0	1
CALCB	0.00479369	0.623384
CALCOCO1	0.0719314	0.470483
CALCOCO2	0.297866	0.0809488
CALCR	0	1
CALCRL	0	1
CALD1	-0.0249583	0.553099
CALHM1	0	1
CALHM2	0.0638923	0.141279
CALHM3	0.107885	0.19313
CALHM4	0	1
CALHM5	0	1
CALHM6	-0.018412	0.221525
CALM2	0.0288567	0.615928
CALM3	0.271134	0.115687
CALML3	0	1
CALML4	-0.0106034	0.364746
CALML6	0	1
CALN1	0	1
CALR	0.319533	0.0484354
CALU	-0.016601	0.707171
CALY	-0.0518865	0.315491
CAMK1	0.0363624	0.199821
CAMK1D	-0.301009	0.0259645
CAMK1G	0	1
CAMK2A	0.031911	0.112014
CAMK2B	-0.0435752	0.388874
CAMK2D	-0.0300987	0.671916
CAMK2G	-0.316005	0.0862589
CAMK2N1	0.0255254	0.604478
CAMK2N2	0	1
CAMK4	-0.00118377	0.724598
CAMKK1	0.172063	0.162142
CAMKK2	0.13522	0.0541428
CAMKMT	0.127739	0.182379
CAMKV	-0.00233942	0.69124
CAMLG	0.36107	0.0669228
CAMP	0	1
CAMSAP1	-0.250345	0.102857
CAMSAP2	-0.255342	0.0795469
CAMSAP3	0.199957	0.0924357
CAMTA1	0.134584	0.369721
CAMTA2	-0.157665	0.248699
CAND1	0.0613386	0.560029
CAND2	0.0063881	0.523472
CANT1	0.00179822	0.7391
CANX	-0.307891	0.0365253
CAP1	-0.144846	0.338476
CAP2	0.0158166	0.516702
CAPG	0.051485	0.422349
CAPN1	-0.0887441	0.048772
CAPN10	-0.110631	0.476171
CAPN11	0	1
CAPN12	0	1
CAPN13	0	1
CAPN14	0	1
CAPN15	0.0353258	0.496931
CAPN2	-0.0161576	0.679582
CAPN3	0.0157521	0.388408
CAPN5	0	1
CAPN6	0	1
CAPN7	0.427942	0.0187614
CAPN8	0	1
CAPN9	-0.00851752	0.586026
CAPRIN1	0.402473	0.0328219
CAPRIN2	0.27713	0.0870572
CAPS	0.0291229	0.369627
CAPS2	-0.142965	0.304732
CAPSL	0	1
CAPZA1	-0.241302	0.15903
CRCP	0.688026	0.00230569	Upregulation
CAPZA3	0	1
CAPZB	-0.1888	0.219924
CARD10	0.00341347	0.601467
CARD11	0.00455653	0.566913
CARD14	0	1
CARD18	0	1
CARD19	-0.104807	0.403985
CARD6	0.0103526	0.406522
CARD9	-0.031767	0.488114
CARF	-0.148034	0.250761
CARHSP1	0.0280994	0.492653
CARM1	0.0666128	0.38751
CARMIL1	-0.0608286	0.320496
CARMIL2	0.0280294	0.180817
CARMIL3	-0.0222306	0.404096
CARNMT1	0.106748	0.425887
CARNS1	0	1
CARS	0.20821	0.0910562
CARS2	-0.208871	0.113625
CARTPT	-0.0239745	0.443177
CASC1	-0.0423212	0.571642
CASC10	0	1
[truncated: 19,042 more rows]

## Sheet: Bipolar cell
Gene	Fold change (log2)	P value	Cluster
A2M	0.342016	0.0146277
A2ML1	0.00558325	0.576798
A3GALT2	0	1
A4GALT	0	1
AAAS	-0.329788	0.0617514
AACS	-0.180992	0.142578
AADAC	0	1
AADACL2	0	1
AADACL3	-0.0373384	0.447748
AADACL4	0	1
AADAT	-0.168672	0.174433
AAGAB	0.14659	0.200454
AAK1	0.490106	0.0453688
EGFR	1.71212	1.94858e-05	Upregulation
AAMP	-0.000651097	0.700647
AANAT	0.277823	0.0871346
AAR2	-0.147886	0.296606
AARD	0	1
AARS	-0.0111698	0.681496
AARS2	0.187849	0.110611
AASDH	0.178027	0.3034
AASDHPPT	0.272985	0.193401
AASS	0.0371147	0.382337
AATF	0.262995	0.0742466
AATK	0.116485	0.316058
ABAT	-0.0193587	0.638528
ABCA1	0.0968428	0.283389
ABCA10	-0.0653598	0.347473
ABCA12	0	1
ABCA13	0	1
ABCA2	0.00690436	0.634523
ABCA3	-0.0649793	0.445061
ABCA4	0.125903	0.286355
ABCA5	-0.103997	0.510106
ABCA6	0.190139	0.0183766
ABCA7	0.196281	0.210533
ABCA8	-0.191676	0.0117866
ABCA9	-0.0685488	0.306439
ABCB1	0.0424919	0.206821
ABCB10	-0.0220126	0.629883
ABCB11	0.00757993	0.542852
ABCB5	0.0219908	0.379755
ABCB6	0.0750907	0.479305
ABCB7	0.271433	0.0335067
ABCB8	0.125191	0.11363
ABCB9	0.131205	0.0730752
ABCC1	0.0155112	0.590449
ABCC10	0.117736	0.38967
ABCC11	-0.0513952	0.264377
ABCC12	0	1
ABCC2	-0.0536854	0.347852
ABCC3	0.0173175	0.420976
ABCC4	-0.00199399	0.691317
ABCC5	-0.170371	0.325962
ABCC6	0.0218406	0.380918
ABCC8	-0.0558827	0.575012
ABCC9	-0.0127387	0.472233
ABCD1	0.0296153	0.366769
ABCD2	0.0581716	0.174884
ABCD3	0.316833	0.0951606
ABCD4	-0.218997	0.0978271
ABCE1	0.100471	0.454471
ABCF1	-0.103116	0.540121
ABCF2	0.252826	0.137244
ABCF3	-0.159373	0.428556
ABCG1	-0.139101	0.0629576
ABCG2	0.0261067	0.296804
ABCG4	0.0856576	0.497609
ABCG5	-0.0748143	0.322564
ABCG8	-0.0167949	0.427954
ABHD1	0.00948205	0.513884
ABHD10	-0.272839	0.192227
ABHD11	0.0908213	0.504917
ABHD12	0.340312	0.0924135
ABHD12B	-0.162256	0.0952138
ABHD13	-0.0477932	0.495776
ABHD14B	-0.059465	0.514987
ABHD15	0	1
ABHD16A	-0.383291	0.0868874
ABHD16B	-0.0165993	0.429648
ABHD17A	0.0398074	0.544005
ABHD17B	0.00624971	0.650087
ABHD17C	0	1
ABHD18	0.149691	0.0859391
ABHD2	-0.28165	0.0157319
ABHD3	0.0739692	0.537524
ABHD4	0.0244468	0.603758
ABHD5	0.28351	0.00411064
ABHD6	0.033304	0.552289
ABHD8	0	1
ABI1	-0.0216963	0.64226
ABI2	0.345323	0.128061
ABI3	-0.0260618	0.353478
ABI3BP	-0.0412151	0.480714
ABL1	0.0304297	0.328642
ABL2	0.0845822	0.164425
ABLIM1	-0.0734217	0.300748
ABLIM2	-0.017075	0.425337
ABLIM3	0.176338	0.0779795
ABO	0	1
ABR	-0.198276	0.0333351
ABRA	-0.0229005	0.483111
ABRACL	-0.091001	0.241853
ABRAXAS1	0.0950469	0.179536
ABRAXAS2	0.103091	0.195825
ABT1	0.029772	0.629716
ABTB1	0.190186	0.0603978
ABTB2	0.080608	0.114495
ACAA1	0.0108157	0.668207
ACAA2	-0.203014	0.158149
ACACA	-0.103651	0.328218
ACACB	0.0203416	0.441162
ACAD10	-0.20108	0.0635325
ACAD11	-0.162152	0.10656
ACAD8	-0.0732256	0.344875
ACAD9	-0.0781183	0.491512
ACADL	-0.0613715	0.246108
ACADM	-0.0247272	0.641415
ACADS	-0.107424	0.0992524
ACADSB	0.149112	0.355657
ACADVL	0.145113	0.406356
ACAN	0	1
ACAP1	0.00926332	0.517472
ACAP2	0.0543147	0.618587
ACAP3	-0.0346333	0.409034
ACAT1	-0.242321	0.217446
ACBD3	0.288693	0.164404
ACBD4	0.215024	0.0204765
ACBD5	-0.20334	0.330841
ACBD6	-0.295222	0.0977592
ACBD7	0.0603036	0.109736
ACCS	0.0254039	0.35577
ACCSL	0.0412125	0.288671
ACD	0.171693	0.0782464
ACE2	0.126758	0.291905
ACER1	0.0116572	0.484474
ACER2	0	1
ACER3	0.0189681	0.609103
ACHE	0.482179	0.0208934
ACIN1	0.106839	0.529307
ND3	1.36543	0	Upregulation
ACKR2	0	1
ACKR3	0	1
ACKR4	-0.0146695	0.448951
RPL7A	1.30851	6.39228e-06	Upregulation
ACMSD	0	1
ACO1	-0.0929271	0.379289
ACO2	-0.0793773	0.566302
ACOD1	0	1
ACOT11	-0.0356052	0.47924
ACOT12	0.0248755	0.359866
ACOT13	0.259014	0.201141
ACOT2	0.205858	0.115343
ACOT4	-0.0321966	0.418377
ACOT6	-0.0109654	0.609743
ACOT7	-0.0896921	0.538814
ACOT8	0.18337	0.194732
ACOT9	0.133285	0.240639
ACOX1	-0.143123	0.234375
ACOX2	0.00660557	0.621073
ACOX3	-0.0167725	0.586228
ACP1	0.176579	0.354642
ACP2	-0.0263307	0.592083
ACP4	0	1
ACP5	0.070158	0.370417
ACP6	-0.272999	0.0412288
ACP7	0.0719809	0.377165
ACPP	0.0188301	0.406483
ACR	0	1
ACRBP	0.0162738	0.431565
ACRV1	0	1
ACSBG1	0.0405943	0.290434
ACSBG2	0.00826959	0.624279
ACSF2	0.0651876	0.321975
ACSF3	0.00597012	0.677684
ACSL1	-0.0125967	0.640762
ACSL3	0.146851	0.419773
ACSL4	0.0093129	0.683621
ACSL5	0.0059248	0.625323
ACSL6	0.172212	0.323793
ACSM3	0.0482793	0.507437
ACSM4	-0.011774	0.618145
ACSM5	-0.0905735	0.115954
ACSS1	0.00327213	0.680054
ACSS2	0.0108873	0.663212
ACSS3	-0.0828726	0.146642
ACTA1	-0.0482025	0.345037
ACTA2	-0.0654677	0.0988241
ACTB	0.237732	0.223609
ACTBL2	0	1
ACTC1	0.0246065	0.579886
ACTG1	0.155556	0.191035
ACTG2	0	1
ACTL10	0	1
ACTL6A	-0.053538	0.575776
ACTL6B	0.079234	0.404205
ACTL7A	0	1
ACTL7B	0	1
ACTL8	0	1
ACTN1	0.424872	0.0342728
ACTN2	0.0521381	0.299429
ACTN3	0	1
ATP6V1F	1.17947	0.000119956	Upregulation
ACTR10	0.29831	0.191976
ACTR1A	-0.277331	0.202466
ACTR1B	-0.201403	0.231293
ACTR3	0.0168719	0.659431
ACTR3B	-0.0279982	0.595988
ACTR5	0.0617392	0.412726
ACTR6	0.176564	0.279058
ACTR8	-0.102146	0.342039
ACTRT1	0	1
ACTRT2	0	1
ACTRT3	-0.0480438	0.226495
ACVR1	-0.017144	0.649003
ACVR1B	-0.116338	0.312201
ACVR1C	0	1
ACVR2A	-0.0435169	0.607164
ACVR2B	0.0503432	0.430194
ACVRL1	-0.0356451	0.230879
ACY3	0.0274238	0.304615
ACYP2	0.0540775	0.562337
ADA2	0	1
ADAD1	0	1
ADAD2	0.0372072	0.238941
ADAL	0.192885	0.218473
ADAM10	-0.00395767	0.684081
ADAM11	0.054111	0.17169
ADAM12	0.0914573	0.110243
ADAM15	-0.0204676	0.635306
ADAM17	0.026395	0.584477
ADAM18	0	1
ADAM19	-0.126218	0.236558
ADAM2	0	1
ADAM22	-0.0120421	0.610688
ADAM23	0.314883	0.0700651
ADAM28	0.0983639	0.187344
ADAM32	0.133478	0.212824
ADAM33	0	1
ADAM5	-0.0323744	0.322169
ADAM7	0	1
ADAM8	0.100132	0.250831
ADAM9	-0.295401	0.135623
ADAMDEC1	0	1
ADAMTS1	-0.0381473	0.241345
ADAMTS10	0	1
ADAMTS12	0.0523627	0.285931
ADAMTS13	0.13258	0.0559849
ADAMTS14	0	1
ADAMTS15	-0.0559477	0.254979
ADAMTS16	0	1
ADAMTS17	0.00160421	0.693138
ADAMTS18	-0.0102716	0.503326
ADAMTS19	0.0319004	0.322015
ADAMTS2	0	1
ADAMTS20	0	1
ADAMTS3	-0.0083415	0.531793
ADAMTS4	0.0216366	0.537219
ADAMTS5	0.0658392	0.444856
ADAMTS6	-0.0172274	0.423455
ADAMTS7	0	1
ADAMTS8	0	1
ADAMTS9	0	1
ADAMTSL1	-0.00751489	0.606438
ADAMTSL2	0.0215515	0.538575
ADAMTSL4	-0.040956	0.246523
ADAMTSL5	-0.00162138	0.684869
ADAP1	-0.0839025	0.172317
ADAP2	-0.00433641	0.668942
ADAR	-0.13301	0.427729
ADARB1	0.0325948	0.319268
ADARB2	0.0436918	0.430928
ADAT1	0.0364916	0.304101
ADAT2	-0.106	0.135215
ADCK1	0.090758	0.315776
ADCK2	0.00152871	0.696616
ADCK5	0.44739	0.0136541
ADCY1	0.0649134	0.154208
ADCY10	0	1
ADCY2	-0.0695248	0.232921
ADCY3	0.0800782	0.096018
ADCY4	0.0116572	0.484474
ADCY5	0	1
ADCY6	0.0339849	0.585425
ADCY7	0.0573968	0.347414
ADCY8	-0.00349882	0.672758
ADCYAP1	0.015623	0.531927
ADCYAP1R1	-0.0175427	0.584249
ADD1	0.224325	0.207797
ADD2	0.11464	0.0590676
ADD3	0.151001	0.305768
ADGB	0	1
ADGRA1	0	1
ADGRA2	-0.0672386	0.271772
ADGRA3	-0.0687295	0.266933
ADGRB1	0.213391	0.0130904
ADGRB2	-0.086254	0.505697
ADGRB3	0.00884922	0.686401
ADGRD1	-0.067064	0.12112
ADGRD2	0.0523881	0.259261
ADGRE1	0.0292696	0.334162
ADGRE2	0	1
ADGRE3	0	1
ADGRE5	-0.000159292	0.700438
ADGRF1	0	1
ADGRF3	0.0669972	0.247459
ADGRF4	0	1
ADGRF5	0	1
ADGRG1	0.104437	0.116462
ADGRG2	0.000312067	0.699184
ADGRG3	0	1
ADGRG4	0	1
ADGRG5	0	1
ADGRG6	0.0226418	0.374942
ADGRG7	0	1
ADGRL1	0.323582	0.0978362
PFKL	1.13808	1.99373e-05	Upregulation
ADGRL3	0	1
ADGRL4	0	1
ADGRV1	0.0551464	0.579645
ADH1B	0	1
ADH4	-0.0150334	0.44447
ADH5	0.224803	0.28379
ADH6	0	1
ADHFE1	-0.0489613	0.158894
ADI1	0.179407	0.230409
ADIG	0	1
ADIPOQ	0	1
ADIPOR1	0.0590322	0.582454
ADIPOR2	-0.025476	0.626518
ADK	-0.00742578	0.675449
ADM	0.00506188	0.640862
ADM2	0	1
CLTB	1.13799	0.000265933	Upregulation
ADNP	-0.134631	0.421957
ADNP2	-0.0983956	0.247028
ADO	0	1
ADORA1	0	1
ADORA2A	0.0844129	0.309353
ADORA2B	0.0697063	0.20166
ADPGK	0.0725037	0.452152
ADPRH	0.0656766	0.258238
ADPRHL2	0.0273371	0.644761
ADPRM	-0.132074	0.390704
ADRA1A	-0.0696346	0.440591
ADRA1B	-0.0195498	0.523191
ADRA1D	0.0156697	0.520859
ADRA2A	0	1
ADRB1	0	1
ADRM1	-0.27654	0.240102
ADSL	-0.0560679	0.461071
ADSS	-0.128465	0.17144
ADSSL1	-0.0758587	0.201593
ADTRP	0	1
AEBP1	0.13703	0.0409114
AEBP2	-0.147159	0.332729
AEN	-0.0495067	0.299779
AES	0.000632287	0.700676
AFAP1	0.11976	0.0480807
AFAP1L1	-0.0264481	0.4691
AFAP1L2	0	1
AFDN	-0.00815934	0.687639
HIGD2A	1.11973	0.000477948	Upregulation
AFF2	0.0771491	0.170933
AFF3	0.0844801	0.172388
AFF4	0.278936	0.217652
AFG1L	-0.0299856	0.559499
AFG3L2	0.335163	0.107645
AFM	0	1
AFMID	-0.0285629	0.276201
AFP	0	1
AFTPH	-0.228023	0.173695
AGA	-0.25572	0.111429
AGAP1	-0.0827987	0.452953
AGAP2	0.0494471	0.266039
AGAP3	0.069322	0.316324
AGBL1	0	1
AGBL2	0	1
AGBL3	-0.0396245	0.443835
AGBL4	0.134564	0.06107
GABRR1	1.09137	0.000681717	Upregulation
AGER	0.155368	0.151354
AGFG1	0.130098	0.20941
AGGF1	0.00585353	0.689941
AGK	0.466305	0.0483548
AGL	-0.0243834	0.644664
AGMAT	-0.0370784	0.465296
AGMO	0.0523881	0.259261
AGO1	-0.0239192	0.610224
AGO2	0.0197928	0.533261
AGO3	0.0269248	0.536882
AGO4	0.175391	0.286232
AGPAT1	0.224429	0.152753
AGPAT2	-0.0794546	0.160892
AGPAT3	0.179563	0.381974
AGPAT4	-0.0994538	0.113744
AGPAT5	-0.0641481	0.487084
AGPS	-0.00127397	0.691364
AGR2	-0.0222943	0.379285
AGR3	-0.0585287	0.250383
AGRN	0.106419	0.263491
AGRP	0.00553861	0.686337
AGT	-0.0461328	0.277159
AGTPBP1	0.340243	0.0335553
AGTR1	0	1
AGTR2	0	1
AGTRAP	0.0325847	0.575882
AGXT	0	1
AGXT2	0	1
AHCTF1	0.154709	0.26086
AHCY	0.226637	0.198521
AHCYL1	0.0514408	0.597305
AHCYL2	-0.0500935	0.579594
AHDC1	0.081624	0.185092
AHI1	0.0665014	0.56222
AHNAK	0.0636498	0.36938
MFSD4A	1.06304	0.000408797	Upregulation
AHSG	0	1
AHSP	0	1
AICDA	0.149596	0.250397
AIDA	-0.190347	0.0386462
AIF1	-0.0676529	0.485883
AIF1L	0.01044	0.499735
AIFM1	0.0530604	0.588754
AIFM2	0.0479913	0.254936
AIFM3	0.019025	0.644595
AIG1	-0.167153	0.0995218
AIM2	-0.0588375	0.411193
AIMP1	-0.15186	0.41481
AIMP2	-0.0316801	0.627313
AIP	0.219106	0.302474
AIPL1	-0.469046	0.0188872
AIRE	0.0517384	0.260694
AJAP1	0.118915	0.105828
AJUBA	-0.0346806	0.235418
AK1	-0.340182	0.145062
AK3	0.0552635	0.545492
AK4	0	1
AK5	0.0383805	0.217217
AK6	-0.2968	0.173956
AK7	0.0222506	0.561636
AK8	-0.000589885	0.698994
AK9	0.176857	0.209884
AKAIN1	-0.0756236	0.207059
AKAP1	-0.156896	0.293945
AKAP10	-0.305421	0.0322219
AKAP11	-0.312595	0.147197
AKAP12	-0.396815	0.0283599
AKAP13	0.0381363	0.462233
AKAP14	-0.14386	0.0444858
AKAP2	-0.0614954	0.290831
AKAP3	0.00392081	0.643225
AKAP4	0	1
AKAP6	0.0237387	0.652392
AKAP7	0.169783	0.238862
AKAP8	-0.235511	0.192483
AKAP8L	0.0836436	0.42489
AKAP9	0.371721	0.0852136
AKIP1	-0.103953	0.406719
AKIRIN1	-0.184578	0.320293
AKIRIN2	0.0102195	0.681766
AKNA	-0.20913	0.200322
AKR1B1	-0.0287016	0.649496
AKR1D1	0	1
AKR1E2	0.172099	0.0725628
AKR7A2	0.464344	0.0298518
AKR7A3	-0.0228256	0.313738
AKR7L	-0.0061832	0.654331
AKT1	0.139413	0.149394
AKT1S1	0.221185	0.0893723
AKT2	0.166668	0.295703
AKT3	0.0252817	0.539437
AKTIP	-0.261603	0.169013
ALAD	-0.00310719	0.685936
ALAS1	0.0635593	0.548054
ALAS2	0	1
ALB	0	1
ALCAM	0.00332833	0.693455
ALDH16A1	0.000808383	0.696743
ALDH18A1	0.4602	0.00802022
ALDH1A1	0.0536342	0.283623
ALDH1A2	-0.0430015	0.236793
ALDH1A3	-0.0329375	0.32821
ALDH1B1	0	1
ALDH1L1	0.0196361	0.399359
ALDH1L2	-0.0265084	0.531227
ALDH2	0.379805	0.1001
ALDH3A1	-0.124832	0.13107
ALDH3A2	0.213405	0.201036
ALDH3B1	0.000833372	0.686803
ALDH3B2	0	1
ALDH4A1	0.18331	0.0790178
ALDH5A1	0.0341385	0.557122
ALDH6A1	-0.242045	0.13022
ALDH8A1	-0.0252704	0.539639
ALDH9A1	0.0987164	0.401944
ALDOB	0	1
ALDOC	0.258746	0.203166
ALG11	0.164632	0.32381
ALG12	0.139757	0.258741
ALG13	0.179522	0.32154
ALG14	0.121923	0.332119
ALG2	0.301211	0.0867968
ALG3	0.178924	0.241646
ALG5	-0.0942586	0.402325
ALG6	0.162842	0.20869
ALG8	-0.0915147	0.406004
ALK	0.00898546	0.626891
ALKAL1	-0.0263231	0.351989
ALKAL2	-0.0477646	0.19059
ALKBH1	0.0101299	0.668297
ALKBH2	-0.190189	0.247235
ALKBH3	0.274685	0.0722421
ALKBH4	-0.0511412	0.516978
ALKBH5	0.415602	0.0652712
ALKBH6	0.293943	0.0767003
ALKBH7	0.12748	0.465636
ALKBH8	-0.081512	0.433245
ALLC	-0.047528	0.226483
ALMS1	0.200038	0.148386
ALOX12	-0.000550142	0.699322
ALOX15	0	1
ALOX15B	0	1
ALOX5	-0.0529372	0.269704
ALOX5AP	0.00949314	0.608945
ALOXE3	0	1
ALPK1	0.019629	0.399517
ALPK2	0.00948205	0.513884
ALPK3	0.025602	0.354469
ALPL	-0.177937	0.0596978
ALS2	-0.225321	0.0998929
ALS2CL	0	1
ALS2CR12	0.226766	0.0504218
ALX1	0	1
ALX3	0	1
ALX4	0	1
ALYREF	-0.00437399	0.672398
AMACR	-0.00614737	0.685112
AMBN	-0.0235455	0.508422
AMBP	0	1
AMBRA1	0.195461	0.0903444
AMD1	0.157368	0.159389
AMDHD1	0	1
AMELX	0	1
AMER1	0	1
AMER2	0.0363508	0.506294
AMFR	0.0867431	0.479886
AMH	-0.0198662	0.594526
AMHR2	0	1
AMIGO1	-0.0239578	0.580746
AMIGO2	0.081595	0.38439
AMIGO3	0	1
AMMECR1	-0.334317	0.0586374
AMMECR1L	-0.0385843	0.344052
AMN	0	1
AMN1	0.207237	0.229364
AMOT	-0.0613024	0.316373
AMOTL1	0.00791775	0.667997
AMOTL2	0.234188	0.0884945
AMPD1	0	1
AMPD2	0.367362	0.12535
AMPD3	-0.120088	0.240149
AMPH	-0.00984424	0.682125
AMT	-0.0265722	0.641599
AMTN	0	1
AMZ1	0.015108	0.442632
AMZ2	-0.0620134	0.582693
ANAPC1	-0.13132	0.26846
ANAPC10	-0.131187	0.32845
ANAPC11	-0.428201	0.0985685
ANAPC13	-0.261416	0.247904
ANAPC15	0.359484	0.162781
ANAPC16	-0.297937	0.200695
ANAPC2	0.0110499	0.675646
ANAPC4	-0.116458	0.396121
ANAPC5	0.30206	0.114925
ANAPC7	0.135331	0.302344
ANGEL1	0.037428	0.56832
ANGEL2	0.0112012	0.676286
ANGPT1	0.020227	0.393757
ANGPT2	0.0100364	0.633438
ANGPT4	0	1
ANGPTL1	-0.0964721	0.302159
ANGPTL2	-0.0232422	0.532338
ANGPTL3	0	1
ANGPTL4	0	1
ANGPTL5	0.0237685	0.367177
ANGPTL6	-0.0629514	0.162681
ANGPTL7	0	1
ANGPTL8	0	1
ANHX	0	1
ANK1	-0.0688829	0.454775
ANK2	0.0907234	0.565429
ANK3	0.483685	0.0569962
ANKAR	-0.0430929	0.551527
ANKDD1A	0	1
ANKDD1B	0	1
ANKEF1	-0.019879	0.398982
ANKFY1	0.0310187	0.624053
ANKH	0.0242884	0.364028
ANKIB1	0.129064	0.296691
ANKK1	-0.017075	0.425337
ANKLE1	0	1
ANKLE2	-0.189548	0.230567
ANKMY1	0.00897373	0.623511
ANKMY2	-0.137447	0.422066
ANKRA2	-0.261655	0.076802
ANKRD1	0	1
ANKRD10	0.201861	0.313344
ANKRD11	-0.00399453	0.695115
ANKRD12	-0.534078	0.0505462
C12orf57	1.05932	0.00034131	Upregulation
ANKRD13B	0.00541382	0.661519
ANKRD13C	0.293555	0.080296
ANKRD16	0.0910127	0.155446
ANKRD17	-0.0891825	0.471271
ANKRD2	-0.0549515	0.330012
ANKRD22	0	1
ANKRD24	0.0473428	0.190628
ANKRD26	-0.0343039	0.648434
ANKRD27	-0.317429	0.0606929
ANKRD28	-0.265961	0.1167
ANKRD29	0.0554672	0.211947
ANKRD31	0.131843	0.08039
ANKRD33	-0.022768	0.579751
ANKRD33B	0	1
ANKRD34B	0	1
ANKRD34C	0	1
ANKRD35	-0.269111	0.101731
ANKRD37	0.131804	0.102444
ANKRD39	-0.290226	0.0806099
ANKRD40	-0.194118	0.254872
ANKRD42	0.00258352	0.689802
ANKRD44	0.0997298	0.225363
ANKRD45	0.0134275	0.463362
ANKRD46	0.021523	0.451287
ANKRD49	0.226749	0.11646
ANKRD50	-0.140862	0.27072
ANKRD52	0	1
ANKRD53	0.231475	0.0500395
ANKRD54	0.307756	0.0832365
ANKRD55	0.118481	0.0974786
ANKRD6	-0.376697	0.0680845
ANKRD60	0	1
ANKRD61	-0.0179961	0.415751
ANKRD62	-0.0261604	0.517135
ANKRD63	0	1
ANKRD66	0	1
ANKRD7	-0.0585137	0.250432
ANKRD9	0.0415757	0.436827
ANKS1A	0.0659058	0.29962
ANKS1B	-0.0797487	0.445514
ANKS3	-0.144972	0.269434
ANKS4B	0	1
ANKS6	0	1
ANKUB1	0	1
ANKZF1	0.123341	0.476066
ANLN	0.00766269	0.66018
ANO1	0	1
ANO10	0.0111314	0.580152
ANO2	0.0883566	0.117882
ANO3	-0.0789659	0.434673
ANO4	-0.0117468	0.557943
ANO5	-0.00702699	0.684593
ANO6	0.0197614	0.5586
ANO7	-0.0190305	0.406124
ANO8	-0.0671611	0.227559
ANO9	0	1
ANOS1	0.213547	0.327129
ANP32A	-0.304392	0.18545
ANP32E	-0.398694	0.13934
ANPEP	0	1
ANTXR1	0	1
ANTXR2	0	1
ANXA1	0.0253631	0.394691
ANXA10	0.0208332	0.388321
ANXA11	-0.0187997	0.52952
ANXA13	0	1
ANXA2	0.124281	0.185252
ANXA3	0.0173175	0.420976
ANXA4	-0.041381	0.487421
ANXA5	-0.327114	0.0953958
ANXA6	-0.143184	0.172647
ANXA7	-0.347912	0.0795404
ANXA9	0.0347063	0.279825
AOAH	0.0989826	0.140881
AOC1	0.0198879	0.397174
AOC2	-0.0476747	0.273196
AOC3	0	1
AOX1	0.0174787	0.419357
AOX2	0.153061	0.0772148
AOX4	0	1
AP1AR	-0.0985252	0.150841
AP1B1	0.158664	0.35317
AP1G1	0.143271	0.120401
AP1G2	0.202714	0.120759
AP1M1	0.042969	0.621587
AP1S1	0.118953	0.177572
AP1S2	0.314981	0.193263
AP1S3	0.0358191	0.231858
AP2A1	-0.038853	0.502749
AP2A2	0.156922	0.277097
AP2B1	0.112848	0.416754
AP2M1	0.234386	0.246745
AP2S1	0.0969634	0.515144
AP3B1	-0.408833	0.00748646
AP3B2	-0.257881	0.0714309
AP3D1	-0.209667	0.340061
AP3M1	0.13546	0.243229
YWHAG	1.03239	0.000163039	Upregulation
AP3S1	0.121743	0.44245
AP4B1	0.35571	0.0655571
AP4E1	0.184053	0.0401851
AP4M1	-0.103072	0.30317
AP4S1	0.090755	0.241541
AP5B1	0.018516	0.598944
AP5M1	0.14841	0.295519
AP5S1	-0.158539	0.303377
AP5Z1	0.225593	0.115513
APAF1	-0.223008	0.0844294
APBA1	-0.249471	0.196535
APBA2	-0.0149874	0.661397
APBA3	-0.0865049	0.208829
APBB1	0.316789	0.169661
APBB1IP	-0.0745931	0.164368
APBB2	-0.0495147	0.585743
APBB3	0.0761416	0.140991
APC	0.0905556	0.568588
APC2	0.0528078	0.360612
APCDD1	-0.0190714	0.584761
APCDD1L	0	1
APCS	0	1
APEH	0.0111221	0.661417
APELA	0.0157448	0.436346
APEX1	-0.0685008	0.583971
APEX2	0.0110383	0.654869
APH1A	-0.16082	0.0440247
APH1B	0.0995527	0.0626838
API5	-0.187795	0.275475
APIP	0.0388145	0.61696
APLF	-0.113111	0.120501
APLNR	0	1
APLP1	0.501629	0.0540246
LSM6	0.979478	0.000123259	Upregulation
APMAP	-0.151289	0.440201
APOA1	0	1
APOA2	-0.0488125	0.270293
APOA4	0	1
APOA5	0.0517384	0.260694
APOB	0	1
APOBEC1	-0.0124307	0.475686
APOBEC2	0.195125	0.367145
APOBEC3A	0	1
APOBEC3C	-0.000232592	0.698378
APOBEC3G	0	1
APOBEC3H	0.055518	0.216566
APOC1B	0.0725196	0.441422
APOC3	0	1
APOD	-0.11359	0.117954
APOE	-0.410868	0.0638841
APOF	0	1
APOL2	0.0255838	0.302326
APOL4	0	1
APOL5	-0.0369728	0.371142
APOL6	0.359631	0.0692903
APOLD1	-0.0738031	0.149862
APOM	-0.0843369	0.397603
APOO	0.11504	0.505111
APOOL	0.193974	0.17044
APOPT1	-0.266878	0.169239
APP	-0.103087	0.294223
APPBP2	-0.347559	0.0637009
APPL1	-0.252041	0.262563
APPL2	0.0428464	0.612401
APRT	-0.10772	0.47695
APTX	-0.0169322	0.626996
AQP1	-0.0215894	0.543308
AQP10	0	1
AQP11	0.159335	0.12225
AQP2	0	1
AQP3	0	1
AQP4	-0.00944023	0.667159
AQP5	-0.0555241	0.202958
AQP6	-0.0295572	0.334783
AQP8	0.0401417	0.211774
AQP9	-0.0101092	0.50564
AQR	0.211707	0.187537
ar	-0.00220317	0.670034
ARAF	0.299724	0.0820449
ARAP1	0.0414782	0.594339
ARAP2	-0.0043317	0.683279
ARAP3	-0.0209923	0.388958
ARC	0	1
ARCN1	-0.0779356	0.547905
AREG	0	1
AREL1	0.115484	0.301665
ARF1	-0.336702	0.154871
ARF3	-0.0516622	0.601798
UBL3	0.975548	0.00204237	Upregulation
ARF5	0.229277	0.317157
ARF6	0.0624189	0.124659
ARFGAP1	0.00900826	0.679334
ARFGAP2	0.0437448	0.596523
ARFGAP3	0.339469	0.108208
ARFGEF1	0.0633478	0.565474
ARFGEF2	-0.069711	0.499468
ARFGEF3	0	1
ARFIP1	-0.00122696	0.697903
ARFIP2	0.188754	0.29316
ARFRP1	0.0209214	0.655798
ARG1	0	1
ARG2	-0.0702058	0.354919
ARGFX	0.0251744	0.357598
ARGLU1	-0.111882	0.498849
ARHGAP1	-0.113819	0.339044
ARHGAP10	-0.151963	0.200758
ARHGAP12	0.0599331	0.478997
ARHGAP15	0.095502	0.0771729
ARHGAP17	0.0331061	0.572919
ARHGAP18	-0.08001	0.0841272
ARHGAP20	0.411951	0.00492051
LENG1	0.970739	3.89953e-05	Upregulation
ARHGAP22	-0.0703144	0.14266
ARHGAP23	-0.0573607	0.454333
ARHGAP24	0.097106	0.280317
ARHGAP25	-0.0154558	0.500851
ARHGAP26	-0.130981	0.194488
ARHGAP27	0	1
ARHGAP28	-0.0231219	0.545209
ARHGAP29	0.0347365	0.54351
ARHGAP30	0	1
ARHGAP31	0.0208705	0.54413
ARHGAP32	-0.0170692	0.655318
ARHGAP33	0.0962203	0.255798
ARHGAP35	-0.0243375	0.636227
ARHGAP36	0	1
ARHGAP39	0.191505	0.171412
ARHGAP4	-0.00983495	0.657134
ARHGAP40	0	1
ARHGAP42	0.145018	0.0827682
ARHGAP44	0	1
ARHGAP45	0.123801	0.24141
ARHGAP5	-0.0428311	0.633355
ARHGAP6	0.0208332	0.388321
ARHGAP9	0.0625137	0.14241
ARHGDIA	0.302242	0.023401
ARHGDIB	0.0812116	0.340903
ARHGDIG	0.00282634	0.68615
ARHGEF10	-0.0471102	0.274609
ARHGEF10L	-0.254872	0.0487809
ARHGEF11	-0.0411263	0.610029
ARHGEF12	-0.0593735	0.600181
ARHGEF15	0	1
ARHGEF16	0.0184	0.509739
ARHGEF17	-0.195783	0.244383
ARHGEF19	0	1
ARHGEF2	0.263256	0.128868
ARHGEF25	-0.061316	0.173475
ARHGEF26	-0.146189	0.224442
ARHGEF28	0.114762	0.256238
ARHGEF3	0.260583	0.0362719
ARHGEF33	-0.241846	0.204037
ARHGEF37	0.0502705	0.317925
ARHGEF38	0	1
ARHGEF39	0.00638905	0.56277
ARHGEF40	-0.0644393	0.36342
ARHGEF5	0.00266564	0.668591
ARHGEF6	-0.0261661	0.58383
ARHGEF7	0.0600103	0.585103
ARHGEF9	-0.107386	0.483496
ARID1A	-0.327814	0.1232
ARID1B	-0.0541206	0.553723
ARID2	0.0865984	0.390816
ARID3A	-0.00303141	0.663974
ARID3B	0.0218406	0.380918
ARID3C	0	1
ARID4A	0.423818	0.123833
ARID4B	-0.380574	0.162032
ARID5A	-0.0924088	0.267599
ARID5B	-0.163149	0.440064
ARIH1	-0.0177892	0.60806
ARIH2OS	-0.0467593	0.40708
ARL1	0.290119	0.139467
ARL10	0	1
ARL13A	0	1
ARL13B	-0.350529	0.0837628
ARL14	0	1
ARL14EP	0.0245463	0.65699
ARL15	0.023008	0.372398
ARL16	0.474545	0.00167853
ARL2	-0.261526	0.247234
ARL2BP	-0.119357	0.486265
ARL3	-0.148003	0.442971
ARL4A	0.0620597	0.307011
ARL4C	0.0116152	0.576853
ARL4D	-0.163782	0.174152
ARL5A	-0.0342502	0.45892
ARL5B	0.025602	0.354469
ARL6	0.0963144	0.499588
ARL6IP4	0.036427	0.644788
ARL6IP5	0.308703	0.14837
ARL6IP6	-0.367863	0.0105904
ARL8A	0.245452	0.113405
ARL8B	-0.0971481	0.431202
ARMC1	0.0216435	0.646233
ARMC10	-0.162579	0.296288
ARMC12	-0.0841962	0.219438
ARMC2	0.00225971	0.689675
ARMC3	0	1
ARMC4	0	1
ARMC5	-0.00986802	0.669545
ARMC6	0.122152	0.134784
ARMC7	-0.0127387	0.472233
ARMC8	-0.169426	0.306928
ARMC9	0.212563	0.20265
ARMCX1	-0.0160801	0.650263
ARMCX5	0.0673813	0.27979
ARMS2	0	1
ARNT	-0.0332607	0.60508
ARNT2	-0.246011	0.0758852
ARNTL	0.125421	0.429001
ARNTL2	0	1
ARPC1A	-0.0155263	0.676077
ARPC1B	0.0627212	0.421718
ARPC2	-0.504237	0.0539885
ARPC3	0.458884	0.0664293
ARPC4	0.281398	0.0597542
ARPC5	-0.447343	0.0289194
ARPP19	-0.0106882	0.680894
ARPP21	0.06153	0.556852
ENSMFAG00000029971	0.959524	2.36206e-05	Upregulation
ARRB1	0.0975436	0.199087
ARRB2	-0.279389	0.051907
ARRDC2	0.0163667	0.570596
ARRDC3	-0.00662134	0.689502
ARRDC4	-0.0197643	0.592738
ARRDC5	0	1
ARSA	0.0410052	0.44148
ARSB	-0.126677	0.265225
ARSDR1	-0.0328344	0.603798
ARSE	0	1
ARSF	0.0211474	0.332722
ARSG	0.0226428	0.528693
ARSH	0	1
ARSI	0	1
ARSJ	-0.0166207	0.429429
ARSK	0.137367	0.127732
ART1	0	1
ART3	0	1
ART4	0	1
ART5	0.0350576	0.382207
ARTN	0	1
ARV1	-0.0868651	0.509349
ARVCF	0.227476	0.00689487
ARX	0	1
AS3MT	-0.123	0.196971
ASAH1	0.060854	0.589462
ASAH2	-0.0220501	0.547375
ASAP1	0.204916	0.0272203
ASAP2	0.176419	0.330761
ASAP3	-0.0968892	0.108741
ASB1	0.0795653	0.283033
ASB10	0	1
ASB11	0	1
ASB12	0.0234109	0.369632
ASB13	0	1
ASB14	-0.00354433	0.684365
ASB15	-0.0125227	0.474698
ASB16	0	1
ASB17	0	1
ASB18	0	1
ASB2	-0.0858669	0.359587
ASB3	-0.0211924	0.635681
ASB4	-0.012144	0.658847
ASB5	0	1
ASB6	-0.152697	0.291943
ASB7	0.0106194	0.649995
ASB8	0.243103	0.240704
ASB9	0.0659937	0.495155
ASCC1	0.0787275	0.509015
ASCC2	0.112232	0.37011
ASCC3	-0.0517869	0.56029
ASCL1	0	1
ASCL2	0	1
ASCL5	0	1
ASF1A	0.244164	0.220209
ASF1B	-0.203271	0.0731719
ASGR1	-0.0111378	0.635647
ASH1L	-0.120476	0.497196
ASH2L	0.1691	0.370038
ASIC1	-0.0478441	0.432365
ASIC2	-0.0173163	0.553403
ASIC3	-0.0471515	0.462238
ASIC4	0.0964736	0.144935
ASIC5	0	1
ASIP	0.0598404	0.45513
ASNA1	0.381747	0.118861
ASNSD1	-0.391189	0.0661054
ASPA	0	1
ASPDH	0.121164	0.121807
ASPG	0	1
ASPH	0.220883	0.309185
ASPHD1	0	1
ASPHD2	0.0235293	0.630525
ASPM	0.0343491	0.379556
ASPN	-0.0418437	0.289273
ASPRV1	0	1
ASPSCR1	-0.396593	0.0197328
ASRGL1	-0.273565	0.0553862
ASTE1	-0.0110869	0.62842
ASTN1	0.0603536	0.227631
ASTN2	-0.0303027	0.331321
ASXL1	-0.019784	0.588142
ASXL2	0.125085	0.292341
ASXL3	0	1
ASZ1	0	1
ATAD2	0.126377	0.107632
ATAD2B	0.0754847	0.555163
ATAD5	-0.329784	0.0605379
ATAT1	0.263155	0.0616713
ATCAY	0.0399583	0.211695
ATE1	0.171221	0.194882
ATF1	0.35504	0.0489194
ATF2	-0.202558	0.0555198
ATF3	0.123981	0.115626
ENSMFAG00000032614	0.956578	1.18816e-06	Upregulation
ATF5	0	1
ATF6	0.295987	0.0702093
ATF6B	-0.391173	0.00542382
ATF7IP	0.11044	0.485571
ATF7IP2	-0.231248	0.046377
ATG10	-0.0759971	0.203827
ATG101	0.463236	0.020483
ATG12	0.179271	0.360612
ATG13	-0.0714002	0.556472
ATG14	0.249779	0.0473238
ATG16L1	-0.187645	0.225227
ATG16L2	-0.118171	0.286872
ATG2A	-0.232467	0.0126831
ATG2B	0.0336499	0.602238
ATG3	0.36067	0.107298
ATG4A	0.194575	0.0552976
ATG4B	0.141526	0.388778
ATG4C	0.153201	0.219199
ATG4D	0.0015386	0.692379
ATG5	0.301741	0.0801223
ATG7	0.31706	0.0283323
ATG9A	0.0692357	0.484284
ATG9B	-0.105782	0.161069
ATIC	0.277941	0.0397759
ATL1	-0.000234639	0.701275
ATL2	0.149211	0.174251
ATL3	0.0721217	0.0702414
ATM	0.0187882	0.664373
ATMIN	0.27349	0.0560614
ATN1	0.293627	0.118778
ATOH1	0	1
ATOH7	0	1
ATOH8	0	1
ATOX1	0.459402	0.0661833
ATP10A	-0.0373806	0.303308
ATP10B	0	1
ATP10D	-0.0369522	0.546501
ATP11A	0.00931248	0.641024
ATP11B	0.0805222	0.284816
ATP11C	0.127395	0.128142
ATP12A	0	1
ATP13A1	0.33332	0.0358924
ATP13A2	-0.117361	0.474954
ATP13A3	-0.203577	0.178974
ATP13A4	-0.0157396	0.535261
ATP13A5	-0.039195	0.241027
ATP1A1	-0.0688879	0.54295
ATP1A3	0.361374	0.0674899
ATP1A4	-0.199267	0.0143686
ATP1B1	0.110569	0.358869
ATP1B2	0.17699	0.242544
ATP1B3	0.137236	0.228793
ATP1B4	0.00818248	0.607779
ATP23	-0.0872111	0.285032
ATP2A1	-0.10047	0.235853
AHSA1	0.939495	0.000423079	Upregulation
ATP2A3	0.0100128	0.575908
ENSMFAG00000035858	0.9359	0.00501122	Upregulation
PHAX	0.927611	0.00197108	Upregulation
ATP2B3	0.0349557	0.512694
ATP2B4	-0.00861667	0.637544
ATP2C1	-0.182417	0.143695
ATP2C2	-0.0299853	0.332866
ATP4A	-0.041572	0.290069
ATP4B	0	1
ATP5A1	-0.439644	0.0078751
ATP5B	0.293765	0.101585
ATP5C1	0.319146	0.10472
ATP5D	-0.0829568	0.555321
ATP5G2	0.271539	0.1767
ATP5G3	0.0138912	0.671699
ATP5I	0.252226	0.159401
ATP5J	-0.0119773	0.677791
ATP5O	-0.018736	0.665783
PRDX6	0.920533	0.000997053	Upregulation
ATP6	-0.227035	0.00786731
ATP6AP1	0.0798214	0.569808
ATP6AP1L	0.0887186	0.291951
ATP6AP2	-0.0720362	0.585555
ATP6V0A1	0.346204	0.154831
ATP6V0A4	0	1
ATP6V0B	0.434582	0.0725282
ATP6V0C	-0.00433151	0.693252
ATP6V0D1	-0.341923	0.157527
ATP6V0D2	0.160367	0.0595862
ATP6V0E1	-0.115924	0.310605
ATP6V1B1	-0.0218777	0.536343
ATP6V1B2	-0.108687	0.506163
ATP6V1C1	0.361631	0.0732066
ATP6V1C2	0.11199	0.0809599
ATP6V1D	-0.193866	0.359973
ATP6V1E1	-0.249712	0.251881
ATP6V1E2	0	1
RORB	0.920437	0.000485124	Upregulation
ATP6V1G1	-0.056416	0.600632
ATP6V1G2	0.173106	0.285751
ATP6V1G3	0	1
CDK5	0.915279	0.000147664	Upregulation
ATP7A	0.0956206	0.234434
ATP7B	0.00477585	0.6633
ATP8	0.366324	0.088865
ATP8A1	-0.000715354	0.699712
ATP8A2	-0.0926083	0.364798
ATP8B1	-0.0558481	0.339491
ATP8B2	0.0614737	0.244213
ATP8B3	-0.102509	0.143917
ATP8B4	0	1
ATP9A	-0.0984701	0.437354
ATP9B	0.216724	0.182993
ATPAF1	0.417481	0.0116315
ATPAF2	0.372961	0.0236826
ATPIF1	-0.108931	0.484
ATR	-0.169857	0.216039
ATRAID	0.161049	0.371909
ATRIP	-0.0737158	0.0872559
ATRN	-0.201901	0.0653983
ATRNL1	-0.158324	0.376911
ATRX	-0.429149	0.122677
ATXN1	0	1
PCP4	0.910434	0.0105273	Upregulation
ATXN1L	0	1
ATXN2	-0.0410977	0.613418
ATXN2L	0.411242	0.0283073
ATXN7	-0.105743	0.42137
ATXN7L1	0.139313	0.237156
ATXN7L2	-0.0689233	0.307691
ATXN7L3	0.413774	0.00771411
ATXN7L3B	-0.0254359	0.641969
AUH	-0.00257216	0.696809
AUNIP	-0.099166	0.171351
AUP1	-0.022442	0.66239
AURKA	-0.12106	0.0674573
AURKAIP1	0.127532	0.393475
AURKB	-0.0358367	0.419752
AURKC	0.0157448	0.436346
AUTS2	-0.116095	0.332597
AVEN	-0.0438773	0.239557
AVIL	-0.0106232	0.664685
AVP	0	1
AVPI1	0.0831712	0.43566
AVPR1A	0	1
AVPR1B	0	1
AVPR2	-0.0183028	0.412565
AWAT1	0	1
AWAT2	0	1
AXDND1	-0.0589997	0.249646
AXIN1	-0.0763005	0.355411
AXIN2	0.187934	0.0264395
AXL	-0.178684	0.0902776
AZGP1	-0.0250867	0.547549
AZI2	0.0343251	0.62703
AZIN1	-0.0523624	0.589229
AZIN2	-0.132829	0.187764
AZU1	-0.0341214	0.315527
B2AR	-0.0260618	0.353478
B2M	0.0290957	0.595866
B3AR	0	1
B3GALNT2	0.0289976	0.625841
B3GALT1	0	1
B3GALT2	-0.0281563	0.481011
B3GALT5	0	1
B3GALT6	0.0380435	0.218799
B3GAT1	0.0704646	0.474704
B3GAT2	0	1
B3GAT3	0.278872	0.16359
B3GLCT	-0.0454804	0.507929
B3GNT2	0.0653974	0.26601
B3GNT3	0	1
B3GNT4	-0.0140001	0.456876
B3GNT5	0.034324	0.251265
B3GNT6	0	1
B3GNT7	0.020432	0.391869
B3GNT8	0.0468632	0.272554
B3GNT9	0	1
B3GNTL1	-0.321642	0.0157846
B4GALNT1	0.0425824	0.490207
B4GALNT2	0	1
B4GALNT3	0	1
B4GALNT4	0.161551	0.069159
B4GALT1	0.0774005	0.351016
B4GALT2	0.176536	0.122682
B4GALT3	0.0686872	0.544768
B4GALT4	0.0146884	0.633107
B4GALT5	-0.00534435	0.675268
B4GALT6	-0.0690976	0.550667
B4GALT7	-0.0916368	0.424613
B4GAT1	-0.024089	0.65305
B9D1	0.0429866	0.542294
B9D2	0.0326162	0.608415
BAALC	-0.0502687	0.146055
BAAT	-0.0492383	0.269428
ATF4	0.907403	0.00061815	Upregulation
BABAM2	0.158094	0.31751
BACE1	0.24961	0.0768868
BACE2	0.112587	0.0602071
BACH1	0.0400651	0.41831
BACH2	-0.146744	0.0502499
BAD	0.140023	0.400855
BAG1	-0.304848	0.116424
BAG2	-0.192547	0.22541
BAG3	0.0775474	0.117995
BAG4	-0.146128	0.258095
BAG5	0.00555475	0.687727
BAG6	0.157507	0.380259
BAHCC1	0	1
BAHD1	-0.0234135	0.603272
BAIAP2	-0.084309	0.477833
BAIAP2L1	0	1
BAIAP2L2	0.0257267	0.486688
BAIAP3	0	1
BAMBI	-0.0104761	0.606111
CEP57L1	0.901982	0.00070441	Upregulation
BANF2	0.0409483	0.289478
BANK1	0.0444394	0.279107
BANP	-0.0712575	0.529098
BAP1	0.12934	0.320372
BARD1	0	1
BARHL1	0	1
BARHL2	-0.0107606	0.631323
BARX2	0	1
BASP1	0	1
BATF	0	1
BATF2	0	1
BATF3	-0.0272304	0.336718
BAX	-0.106154	0.15442
BAZ1A	-0.175536	0.0328379
BAZ1B	-0.180435	0.394838
BAZ2A	-0.017745	0.66563
NDUFA12	0.892985	0.00151663	Upregulation
BBC3	-0.0138603	0.458447
BBOF1	-0.031328	0.588086
BBOX1	-0.0204264	0.432299
BBS10	0.220874	0.0313391
BBS2	-0.13376	0.403311
BBS4	-0.187442	0.267457
BBS5	0.00662163	0.688458
BBS7	0.0424782	0.549378
BBS9	0.0153174	0.626787
BBX	0.363227	0.151692
BCAM	0	1
BCAN	0.0143683	0.565252
BCAP29	0.196877	0.261465
BCAP31	-0.156018	0.406841
BCAR1	-0.124276	0.212939
BCAR3	-0.0825036	0.161347
BCAS1	-0.00893859	0.523019
BCAS2	0.184415	0.397358
BCAS3	-0.185392	0.147676
BCAS4	0.0621461	0.268668
BCAT1	0.0818976	0.292574
BCAT2	0.263842	0.0937246
BCCIP	0.275562	0.223141
BCDIN3D	0.0625934	0.555968
BCHE	0.115205	0.466304
BCKDHA	-0.204553	0.307619
BCKDHB	-0.242016	0.135509
BCKDK	0.243186	0.243648
BCL10	0.0274752	0.524859
BCL11A	-0.0571138	0.252895
BCL11B	0	1
BCL2	0.0389761	0.223391
BCL2A1	0.00331734	0.656284
BCL2L1	0.0629584	0.484052
BCL2L10	0.00936933	0.602488
BCL2L11	-0.0635503	0.440683
BCL2L13	0.360002	0.126974
BCL2L14	0	1
BCL2L15	0	1
ENSMFAG00000004020	0.886751	0.000564398	Upregulation
BCL3	-0.00703268	0.677814
BCL6	-0.00544808	0.671872
BCL6-AS1	0.0468102	0.436655
BCL6B	-0.0201408	0.396592
BCL7A	-0.134875	0.236912
BCL7B	0.284772	0.155979
BCL7C	0.0644541	0.32485
BCL9	0.0935596	0.408725
BCL9L	0.0169723	0.611479
BCLAF1	0.317147	0.202481
BCLAF3	0.220523	0.0483407
BCO2	0.160919	0.117495
BCOR	0.164955	0.342956
BCORL1	-0.0268233	0.477457
BCR	0.0664518	0.491597
BCS1L	0.239236	0.0996325
BDH1	-0.314453	0.0211177
BDH2	-0.145433	0.339138
BDKRB1	-0.00717497	0.662566
BDNF	-0.128638	0.193833
BDP1	-0.116436	0.537293
BEAN1	0.126304	0.0242305
BECN1	0.0359017	0.306296
BEGAIN	0.0776962	0.256843
BEND2	0	1
BEND3	0	1
BEND4	-0.0579317	0.251455
BEND5	0.010343	0.67238
ENSMFAG00000011609	0.878583	0.00027684	Upregulation
BEND7	0.0234813	0.553873
BEST1	0.0657723	0.121812
BEST2	0	1
BEST3	0	1
BEST4	0	1
BET1	0.0828834	0.511772
BET1L	0	1
BEX1	-0.280629	0.198594
BEX2	0.324432	0.160722
BEX3	-0.0780338	0.57869
BEX4	-0.111552	0.36515
BFAR	-3.55389e-05	0.701753
BFSP1	0	1
BFSP2	-0.0101842	0.582935
BGLAP	0.262981	0.0920247
BGN	-0.0118355	0.548462
BHLHB9	0.103933	0.163023
BHLHE22	0	1
BHLHE40	0.279526	0.182977
BHLHE41	-0.0160114	0.668746
BHMG1	0	1
BHMT	0	1
BHMT2	0.108117	0.0388578
BICC1	0	1
BICD1	-0.0699977	0.417359
BICD2	2.52328e-05	0.701721
BICDL1	-0.0256069	0.291318
BICDL2	-0.0149441	0.524202
BICRA	0.0299376	0.330979
BICRAL	-0.0330053	0.51455
BID	0.0535423	0.176414
BIK	0.155918	0.0958934
BIN1	-0.0449675	0.464421
BIN2	0.0939637	0.321303
BIN3	-0.134308	0.245551
BIRC2	0.467564	0.0115954
BIRC3	0	1
BIRC5	0	1
BIRC6	-0.384185	0.0999418
BIRC7	0	1
BLACE	0	1
BLCAP	-0.0278398	0.343548
BLK	0	1
BLMH	0.459789	0.0184097
BLNK	0.0297788	0.541064
BLOC1S2	-0.0218679	0.66226
BLOC1S6	-0.0399906	0.626806
BLVRA	0.155604	0.408171
BLVRB	0.0846453	0.543047
BLZF1	-0.327618	0.029034
BMF	-0.0307277	0.257518
BMP1	0.0219717	0.494891
BMP10	0	1
BMP15	0	1
BMP2	0	1
BMP2K	-0.139342	0.197249
BMP3	0.129631	0.320958
BMP4	0.0103587	0.501352
BMP5	0.0281939	0.339581
BMP6	0	1
BMP7	0.124775	0.0838143
BMPER	0	1
BMPR1A	0.0897245	0.210814
BMPR1B	-0.0636097	0.154474
BMPR2	-0.0585719	0.545029
BMT2	-0.133339	0.361619
BMX	0.00807805	0.660381
BNC1	0	1
BNC2	0	1
BNIP1	-0.199739	0.235947
BNIP2	0.178228	0.276179
ATXN10	0.877978	0.00159332	Upregulation
BNIP3L	0.389224	0.124108
BNIPL	-0.0216972	0.383522
BOC	0	1
BOD1	0.412436	0.00139525
TECR	0.866265	0.00228848	Upregulation
BOD1L2	0	1
BOK	-0.0603238	0.2539
BOLA3	0.444897	0.0822699
BOLL	0	1
BOP1	0.20055	0.0157712
BORA	0	1
BORCS5	0.281448	0.114069
BORCS6	-0.0582936	0.1362
BORCS8	-0.02367	0.593231
BPGM	-0.0830143	0.535687
BPHL	0.0138786	0.674746
BPI	-0.0123726	0.567177
BPIFA1	0	1
BPIFA2	0	1
BPIFA3	0	1
BPIFB1	0	1
BPIFB2	0	1
BPIFB3	0	1
BPIFB4	0	1
BPIFB6	0	1
BPIFC	-0.00690523	0.652706
BPNT1	0.167702	0.139975
SCG3	0.86031	0.00321567	Upregulation
BRAF	0.15812	0.0764532
BRAP	-0.209479	0.138571
BRAT1	-0.37209	0.0154464
BRCA1	-0.0578263	0.504874
BRCA2	0.0130087	0.613673
BRD1	0.0108302	0.675253
BRD2	-0.0685262	0.58501
BRD3	0.0872553	0.55044
BRD3OS	0	1
ENSMFAG00000045190_RPL32	0.853124	0.00131365	Upregulation
BRD7	0.378934	0.0628932
BRD8	0.172481	0.373807
BRD9	0.0761629	0.367799
BRDT	0	1
BRF1	0.240701	0.0399265
BRF2	-0.00416943	0.687672
RPL31	0.850701	0.000748657	Upregulation
BRI3BP	-0.166391	0.0577121
BRICD5	0	1
BRINP2	0.026659	0.465271
BRINP3	0.0015786	0.685485
BRIP1	0.0265552	0.348731
RCC1	0.84396	0.00392714	Upregulation
BRMS1	0.185727	0.312076
BRMS1L	0.214092	0.227417
BROX	-0.0933779	0.453156
BRPF1	-0.0154633	0.650309
BRPF3	-0.017875	0.63879
BRS3	0	1
BRSK2	0.0363447	0.634995
BRWD1	-0.318601	0.158795
BRWD3	-0.177247	0.198453
BSCL2	0.209279	0.345626
BSDC1	-0.237939	0.206185
BSG	-0.01093	0.678572
BSN	0.0163497	0.430679
BSND	0	1
BSPH1	-0.0156264	0.633019
BSPRY	-0.028717	0.29326
BST1	-0.0524356	0.381146
BST2	0.0624368	0.239073
BSX	0	1
BTAF1	-0.150767	0.358846
BTBD1	0.0912553	0.450625
BTBD10	0.390479	0.0297871
BTBD11	0.0850858	0.259872
BTBD16	-0.0207635	0.486556
BTBD17	0	1
BTBD18	0.0438147	0.200689
BTBD19	0.10604	0.190217
BTBD2	-0.131513	0.357105
BTBD6	-0.147779	0.222978
BTBD7	0.0250447	0.62769
BTBD8	0.0933412	0.257674
BTBD9	0.0592276	0.435392
BTC	0.0198879	0.397174
BTD	0.337282	0.0842708
YWHAB	0.840035	0.00418951	Upregulation
BTG1	0.495672	0.0650065
DSTN	0.839681	0.00138836	Upregulation
BTG3	-0.0505241	0.324376
BTG4	0	1
BTK	0	1
BTLA	0.012145	0.478364
BTN1A1	0	1
BTN2A1	-0.0106009	0.58776
BTN3A1	0.0159981	0.43401
BTN3A2	-0.00566828	0.666687
BTNL8	0.0214561	0.565714
BTNL9	-0.0202534	0.395568
BTRC	0.389265	0.0336751
BUB1	0.0296276	0.482188
BUB1B	-0.0986875	0.173849
BUD13	0.208015	0.0819363
BUD23	-0.0887807	0.381079
BUD31	0.0264123	0.64298
BVES	-0.000880207	0.691122
BYSL	-0.0332974	0.560365
BZW1	0.250839	0.230742
BZW2	0.25257	0.197075
C10orf113	0	1
C10orf120	-0.0224044	0.491808
C10orf126	0	1
C10orf128	0.0821619	0.135806
C10orf143	-0.0160998	0.626982
C10orf55	0	1
C10orf76	0.322157	0.171569
C10orf82	0	1
C10orf88	0.238154	0.120446
C10orf90	0	1
C10orf95	0	1
C10orf99	-0.0610864	0.146139
C11H12orf10	-0.0141829	0.673142
C11H12orf56	-0.0214829	0.328487
C11orf16	-0.0104121	0.501062
C11orf21	0	1
C11orf40	0	1
C11orf42	0	1
C11orf52	0.0858242	0.1986
C11orf53	0	1
C11orf54	0.0926899	0.420073
C11orf58	-0.332654	0.158706
C11orf65	0.0188856	0.574478
C11orf68	0.119518	0.307799
C11orf70	0.0276942	0.387412
C11orf71	-0.122642	0.183865
C11orf74	-0.182452	0.150204
C11orf80	0.0495006	0.430604
C11orf84	0.0977196	0.128382
C11orf88	0	1
C11orf94	0.0201965	0.39405
C11orf95	0	1
C11orf96	0	1
C11orf97	0	1
C12orf29	-0.152214	0.219518
C12orf4	-0.0190272	0.636504
C12orf40	0.0166405	0.428185
C12orf42	0	1
C12orf43	-0.089444	0.426239
C12orf45	-0.255836	0.199995
C12orf49	0.0757116	0.421412
C12orf50	-0.0135762	0.462053
C12orf54	0	1
ENSMFAG00000003478	0.832095	0.000289411	Upregulation
C12orf66	-0.00884206	0.524544
C12orf71	0.070742	0.231819
C12orf73	-0.0800168	0.554955
C12orf74	0	1
C12orf75	0.00220802	0.684687
C12orf76	0	1
C13orf42	0	1
C14H11orf1	0.169755	0.199942
C14H11orf49	-0.112665	0.397658
C14H11orf87	0.13154	0.195128
C14orf119	0.0231597	0.627697
C14orf132	0.0633383	0.296577
C14orf177	0	1
C14orf178	-0.0306336	0.329925
C14orf180	0.0692324	0.185659
C14orf28	0.135548	0.0887833
C14orf37	0	1
C14orf39	-0.0566293	0.210989
C14orf93	0.0348071	0.413095
C15H9orf40	0.0636512	0.367895
C15H9orf43	-0.126225	0.157465
C15orf39	-0.168762	0.0316761
IMPDH1	0.830758	0.00219797	Upregulation
C15orf41	0.0327576	0.411384
C15orf48	0.0198879	0.397174
C15orf52	0.0191683	0.618674
C15orf53	0	1
C15orf59	0.117174	0.16255
C15orf61	0.234046	0.310734
C15orf62	0	1
C15orf65	-0.00203768	0.68995
C16H17orf62	-0.103742	0.382421
C16orf45	0.14364	0.242568
C16orf52	0.00793637	0.662628
C16orf58	0.0626064	0.534283
C16orf62	0.216111	0.183861
C16orf70	-0.150681	0.293482
C16orf71	0.0374568	0.32354
C16orf72	0.0105053	0.670778
C16orf74	-0.051441	0.514517
C16orf78	0	1
C16orf86	0.0541193	0.458875
C16orf87	-0.0260534	0.63047
C16orf89	0	1
C16orf90	0.0257379	0.353388
C16orf91	-0.170871	0.326814
C16orf92	0	1
C16orf95	0.0296204	0.25874
C16orf96	0.0248377	0.331821
C17orf100	0	1
C17orf105	0	1
C17orf107	0.0122685	0.54702
C17orf113	-0.031985	0.256235
C17orf50	0	1
C17orf51	-0.00968207	0.625514
C17orf53	0	1
C17orf58	-0.148734	0.220984
C17orf64	0	1
C17orf67	-0.0263959	0.44225
C17orf75	-0.0802686	0.410811
C17orf78	0	1
C17orf80	-0.186855	0.12066
C17orf97	0.0907226	0.240555
C17orf98	0	1
C17orf99	0.061572	0.243205
C18orf21	-0.154904	0.320123
C18orf25	0.0919865	0.473454
C18orf54	-0.0693288	0.158518
C18orf63	0	1
C18orf8	0.0719148	0.435832
C19H19orf48	0.0273242	0.543177
C19H19orf71	0	1
C19orf12	0.0976867	0.305267
C19orf18	-0.0288017	0.561913
MAT2A	0.830341	0.00111677	Upregulation
C19orf25	-0.197256	0.291302
C19orf33	-0.002297	0.678728
C19orf38	0.0579917	0.20712
C19orf44	-0.0147189	0.644723
C19orf47	-0.0169164	0.61566
C19orf54	-0.0476832	0.535571
C19orf57	0	1
C19orf66	0.0512361	0.591973
C19orf81	0.0212203	0.631162
C19orf84	0	1
C1GALT1	-0.172183	0.113217
C1GALT1C1	-0.03443	0.537872
C1GALT1C1L	0.0562831	0.380317
C1H1orf43	0.275254	0.215614
C1orf100	0	1
C1orf105	0.0408225	0.21035
C1orf109	-0.0432925	0.549045
C1orf112	-0.0613831	0.494289
C1orf115	0.118596	0.141669
C1orf116	0	1
C1orf122	0.140379	0.289274
C1orf123	0.175832	0.338851
C1orf127	-0.00884206	0.524544
C1orf131	-0.0791668	0.43744
C1orf141	0.0209076	0.38765
C1orf146	-0.260632	0.0258405
C1orf158	0	1
C1orf159	0	1
C1orf162	0.0705156	0.237232
C1orf167	-0.0395982	0.295953
C1orf174	0.125935	0.31122
C1orf185	0	1
C1orf186	0.0137872	0.592231
C1orf189	0	1
C1orf198	0	1
C1orf21	0.0397538	0.508026
C1orf210	0	1
C1orf216	0	1
C1orf228	0.117113	0.197234
C1orf232	0.00774518	0.662549
C1orf27	0.166472	0.348911
C1orf35	-0.0118288	0.676353
C1orf50	0.128248	0.456411
C1orf53	0.204219	0.100258
C1orf54	0.0474703	0.270914
C1orf56	-0.0489562	0.351762
C1orf68	0	1
C1orf74	0	1
C1orf87	0	1
C1orf94	0.0103587	0.501352
C1QA	0.177633	0.167029
C1QB	0.269236	0.0524698
C1QBP	0.182274	0.396722
C1QC	0.285966	0.0516347
C1QL1	-0.0950004	0.327277
C1QL2	0.0089677	0.586505
C1QL3	-0.0454055	0.309187
C1QL4	0	1
C1QTNF1	0.12075	0.0619945
C1QTNF12	-0.00893066	0.604219
C1QTNF2	0.0066598	0.662711
C1QTNF4	-0.0310162	0.451261
C1QTNF5	0.150018	0.158156
C1QTNF6	-0.0397535	0.319516
C1QTNF7	0	1
C1QTNF8	0	1
C1RL	0	1
C20H16orf46	0.0754931	0.145885
C20orf141	0	1
C20orf144	0	1
C20orf173	-0.0210241	0.556224
C20orf194	-0.0709295	0.544905
C20orf196	0.0912833	0.378343
C20orf202	0	1
C20orf204	0	1
C20orf24	-0.22125	0.121269
C20orf27	0.231197	0.224971
C20orf85	0	1
C20orf96	0.0157448	0.436346
C21orf2	-0.365377	0.0396114
C21orf58	0	1
C21orf59	-0.020417	0.655075
C21orf62	0.0240244	0.546431
C21orf91	-0.0200894	0.640878
C22orf23	0.105947	0.0539172
C22orf31	0	1
C22orf39	-0.0216777	0.608999
C2CD2	0.0648167	0.57068
C2CD2L	0.152478	0.20817
C2CD3	-0.335789	0.0116707
C2CD4B	0	1
C2CD4C	0	1
C2CD4D	0	1
C2CD5	-0.00311648	0.681509
C2CD6	-0.0181419	0.581352
C2orf15	0.174487	0.1879
C2orf40	-0.0821837	0.341009
C2orf49	-0.0718088	0.552169
C2orf50	0	1
C2orf54	0	1
C2orf66	-0.0306336	0.329925
C2orf68	-0.0628458	0.595857
C2orf69	-0.142104	0.217664
C2orf70	-7.81467e-06	0.701789
C2orf71	0.00845008	0.628226
C2orf72	0	1
C2orf73	0.00771993	0.540517
C2orf74	-0.019879	0.398982
C2orf76	-0.0364779	0.417889
C2orf78	0	1
C2orf80	-0.108267	0.151939
C2orf82	-0.0581249	0.274427
C2orf88	0	1
C2orf91	0	1
C2orf92	0	1
C3	0.162367	0.245272
C3H7orf31	0.0541808	0.255562
C3H7orf57	0.0131221	0.514769
C3orf14	0.177266	0.367188
C3orf18	-0.0949403	0.239886
C3orf20	-0.1886	0.0429683
C3orf22	0	1
C3orf33	0.124887	0.255116
C3orf35	0	1
C3orf36	0	1
C3orf38	-0.0322302	0.60096
C3orf49	-0.0405569	0.293073
C3orf52	-0.050163	0.23239
C3orf58	0.116811	0.209606
C3orf62	-0.0565017	0.510227
C3orf67	0.0739365	0.18846
C3orf70	0.0459932	0.274765
C3orf80	0	1
C3orf84	0	1
C3orf85	0	1
C4BPA	0.272126	0.00165101
C4BPB	-0.0870763	0.279286
C4H6orf163	0.0667004	0.540879
C4H6orf201	0.00542608	0.618354
C4H6orf229	0	1
C4orf17	0	1
C4orf19	-0.00267974	0.684063
C4orf22	0.0149467	0.444151
C4orf33	0.223002	0.183944
C4orf36	0	1
C4orf45	-0.00955381	0.513391
C4orf46	-0.176902	0.245994
C4orf47	0.0334861	0.386801
C4orf48	0.2413	0.0622808
C4orf50	0	1
C4orf51	-0.0751518	0.180494
C5	-0.020573	0.392669
C5orf24	0.306615	0.106477
C5orf30	-0.014551	0.529739
C5orf34	-0.133692	0.240174
C5orf42	-0.0704312	0.54881
C5orf46	0	1
C5orf49	0	1
C5orf51	-0.0190345	0.650537
C5orf52	-0.0280796	0.34227
C5orf58	0.00876987	0.525059
C5orf60	0	1
C5orf63	-0.0376003	0.627801
C5orf67	0	1
C6	0.0192606	0.402746
C6H5orf15	0.45964	0.0310627
C6H5orf22	0.19465	0.0157064
C6orf10	0	1
C6orf106	-0.0663631	0.529605
C6orf118	0.0485285	0.268444
C6orf120	0	1
C6orf132	0.00917487	0.51894
C6orf136	0.338431	0.0540408
C6orf15	0	1
C6orf222	0	1
C6orf223	0.0173175	0.420976
C6orf48	-0.2137	0.318022
C6orf52	0.380502	0.0744765
C6orf58	0	1
C6orf62	-0.0531073	0.605548
C6orf89	0.236532	0.0440837
C7	0.0582501	0.485603
C7orf25	0.0487956	0.527655
C7orf26	0.101065	0.250802
C7orf33	0	1
C7orf43	0.0291832	0.576964
C7orf49	0.0784684	0.270474
C7orf50	0.260248	0.0469938
TUBB3	0.827861	0.000448078	Upregulation
C7orf61	-0.0309369	0.253039
C7orf77	0	1
C8A	0	1
C8B	0	1
C8G	0	1
C8orf34	0.0333212	0.316351
C8orf37	0.0584678	0.440169
C8orf46	0	1
C8orf74	0	1
C8orf82	-0.0943472	0.373347
C8orf88	-0.124976	0.121287
C8orf89	0	1
C9	0.0134275	0.463362
C9orf116	0.167179	0.290158
C9orf129	0.0661121	0.472337
C9orf131	0.0202004	0.546707
C9orf135	0.00354957	0.682875
C9orf152	0	1
C9orf153	0.0399425	0.222143
C9orf172	0	1
C9orf3	-0.0114416	0.667098
C9orf47	-0.00908624	0.620947
C9orf57	0	1
C9orf64	0.0867098	0.395596
C9orf66	0.0146937	0.447368
C9orf72	-0.0329308	0.576164
C9orf78	-0.0270962	0.657428
C9orf84	-0.0175125	0.593574
C9orf85	0.0629197	0.566993
C9orf92	0	1
CA1	0	1
CA10	0.322492	0.098334
CA11	-0.0204542	0.654017
CA12	0.0116724	0.599203
CA13	0	1
CA14	-0.106325	0.0938455
CA2	-0.0867943	0.517292
CA3	0	1
CA5A	0.0625834	0.383539
CA5B	-0.024481	0.551144
CA6	0	1
CA7	0.0300479	0.330507
CA8	-0.234763	0.342866
CA9	-0.0202864	0.395232
CAAP1	0.125634	0.32998
CAB39	0.367324	0.0443146
CAB39L	0.0839475	0.47135
CABCOCO1	-0.119957	0.165914
CABLES2	0	1
CABP2	0.544638	0.0804363
CABP4	0.188887	0.210255
CABP5	0.776521	0.0664258
CABP7	0.0446343	0.240747
CABYR	0.179503	0.196458
CACFD1	0.0628196	0.443692
CACHD1	-0.0242122	0.527093
CACNA1A	0.0589248	0.222894
CACNA1C	-0.00274304	0.672005
CACNA1D	0.203859	0.0911005
CACNA1E	0.195836	0.0759595
CACNA1F	0.321793	0.154672
CACNA1G	0.0638508	0.602836
CACNA1H	0.267889	0.0115181
CACNA1I	0.034264	0.312774
CACNA1S	0.019629	0.399517
CACNA2D1	0.197621	0.262006
CACNA2D2	-0.164483	0.148306
CACNA2D3	0.156707	0.311507
CACNA2D4	0.0606582	0.560583
CACNB1	0.00226966	0.689968
CACNB2	-0.297339	0.134477
CACNB3	0.16787	0.00747246
CACNB4	0	1
CACNG1	0	1
CACNG2	0.033943	0.314016
CACNG3	0.0741111	0.403711
CACNG4	0.0781114	0.147828
CACNG5	0.0313192	0.324475
CACNG6	0	1
CACNG7	-0.00988457	0.633194
CACNG8	0	1
CACTIN	0.218995	0.0540901
CACUL1	0.0430351	0.446058
CACYBP	-0.0482456	0.626719
CAD	-0.0727874	0.423065
CADM1	-0.165147	0.312862
CADM2	-0.0466618	0.614968
CADM3	-0.0343205	0.640216
CADM4	0.0671831	0.396628
CADPS	0.486097	0.06964
CADPS2	-0.1872	0.0404433
CAGE1	0.0462703	0.274005
PSMB2	0.826833	0.00395107	Upregulation
CALB2	0.395415	0.186912
CALCA	0	1
CALCB	0.0335239	0.238311
CALCOCO1	-0.0257301	0.622731
CALCOCO2	0.019846	0.664955
CALCR	0.0461711	0.274255
CALCRL	-0.0356414	0.309852
CALD1	0.0180141	0.663833
CALHM1	0	1
CALHM2	0.0232827	0.392692
CALHM3	-0.00384703	0.645479
CALHM4	0	1
CALHM5	0	1
CALHM6	-0.0173983	0.529353
CALM2	-0.475851	0.00543976
CALM3	-0.0288897	0.650016
CALML3	0	1
CALML4	-0.0161117	0.567938
CALML6	0	1
CALN1	0	1
CALR	0.269495	0.21062
CALU	0.185862	0.362541
CALY	0.446147	0.0156424
CAMK1	-0.041702	0.449845
CAMK1D	-0.0557373	0.371794
CAMK1G	0	1
CAMK2A	-0.0361122	0.46384
CAMK2B	0.0524465	0.631325
CAMK2D	-0.220887	0.247396
CAMK2G	0.0878168	0.525179
CAMK2N1	0.0728916	0.540905
CAMK2N2	0	1
RPS10	0.825052	0.00229545	Upregulation
NSMCE1	0.82017	0.00197781	Upregulation
CAMKK2	-0.203146	0.0736612
CAMKMT	-0.0789469	0.385013
CAMKV	0.0280852	0.552116
CAMLG	-0.151085	0.455498
CAMP	-0.0221164	0.380588
ENSMFAG00000009138	0.813276	0.00153042	Upregulation
CAMSAP2	0.375342	0.0835876
CAMSAP3	-0.167289	0.149341
CAMTA1	0.344866	0.103099
CAMTA2	-0.300813	0.107995
CAND1	-0.109395	0.432777
CAND2	0.00310421	0.663031
CANT1	0.0713786	0.34395
CANX	0.086505	0.548735
CAP1	-0.0624044	0.586253
CAP2	0.000489318	0.700365
CAPG	0.0380704	0.463469
CAPN1	0.0252657	0.375993
CAPN10	0.0015715	0.695629
CAPN11	0	1
CAPN12	0	1
CAPN13	0	1
CAPN14	-0.0985792	0.122436
CAPN15	0.0332514	0.487597
CAPN2	0.257799	0.0515341
CAPN3	0.119629	0.133008
CAPN5	0.0627403	0.360964
CAPN6	0	1
CAPN7	-0.355418	0.0766766
CAPN8	0	1
CAPN9	0.0349066	0.310251
CAPRIN1	-0.00176123	0.697876
CAPRIN2	0.208528	0.0860108
CAPS	0.00360168	0.613917
CAPS2	0.0477397	0.310299
CAPSL	0	1
CAPZA1	-0.0454719	0.618126
CAPZA2	-0.48323	0.0369678
CAPZA3	0	1
CAPZB	0.341153	0.136317
CARD10	0	1
CARD11	0	1
CARD14	0.0430895	0.282983
CARD18	0	1
CARD19	0.172009	0.275227
CARD6	0.0655227	0.178502
CARD9	0.0133714	0.620062
CARF	-0.227737	0.123806
CARHSP1	0.0127721	0.6298
CARM1	-0.0290173	0.312924
CARMIL1	0.0729472	0.124789
CARMIL2	0.101727	0.381593
CARMIL3	0.00500367	0.663524
CARNMT1	-0.110457	0.414892
CARNS1	0	1
CARS	-0.0112841	0.670427
CARS2	0.0686852	0.501867
CARTPT	-0.111803	0.120678
CASC1	0.0470697	0.408156
CASC10	-0.0186584	0.409201
[truncated: 19,042 more rows]

## Sheet: Müller glial cell
Gene	Fold change (log2)	P value	Cluster
EGFR	1.91243	3.32684e-06	Upregulation
A2ML1	0	1
A3GALT2	0	1
A4GALT	0	1
AAAS	-0.293831	0.0611961
AACS	0.0744326	0.512904
AADAC	0	1
AADACL2	0	1
AADACL3	-0.043956	0.326121
AADACL4	0	1
AADAT	0.183301	0.044912
AAGAB	-0.193706	0.0943054
AAK1	0.247599	0.24238
AAMDC	0.104047	0.537914
AAMP	0.454219	0.0716626
AANAT	-0.223484	0.269675
AAR2	0.21236	0.151614
AARD	0	1
AARS	-0.106304	0.484507
AARS2	-0.0515873	0.556876
AASDH	0.37788	0.110067
AASDHPPT	-0.349012	0.162948
AASS	-0.043313	0.563722
AATF	-0.0616309	0.56044
AATK	0.194831	0.0697535
ABAT	-0.420689	0.0636765
ABCA1	0.0945687	0.191838
ABCA10	0.0277436	0.401241
ABCA12	0.0225045	0.518416
ABCA13	0	1
ABCA2	0	1
ABCA3	0.061525	0.444612
ABCA4	0.0280248	0.651354
ABCA5	-0.274604	0.0752363
ABCA6	0.0146019	0.654583
ABCA7	0.217033	0.129692
ABCA8	0.036326	0.654926
ABCA9	-0.0961449	0.537202
ABCB1	0	1
ABCB10	0.298064	0.0223948
ABCB11	-0.169371	0.341148
ABCB5	0.0123519	0.569406
ABCB6	0.0329174	0.631042
ABCB7	0.287334	0.00234376
ABCB8	-0.172778	0.110768
ABCB9	-0.0637448	0.527476
ABCC1	0	1
ABCC10	0.193319	0.292231
ABCC11	0	1
ABCC12	-0.0508278	0.330056
ABCC2	0	1
ABCC3	0.0510485	0.103334
ABCC4	0.0408596	0.319055
ABCC5	-0.107362	0.484832
ABCC6	0	1
ABCC8	0.0991658	0.170229
ABCC9	0	1
ABCD1	-0.0510831	0.543055
ABCD2	0	1
ABCD3	0.0331197	0.644978
ABCD4	-0.282264	0.0721598
ABCE1	0.136402	0.376732
ABCF1	0.177285	0.437874
ABCF2	0.103723	0.342736
ABCF3	-0.0511831	0.608706
ABCG1	-0.00532717	0.681808
ABCG2	0	1
ABCG4	0.363192	0.0545175
ABCG5	0.174078	0.0365821
ABCG8	-0.0206021	0.399842
ABHD1	0.14852	0.0216213
ABHD10	0.029466	0.650917
ABHD11	0.0768368	0.539963
ABHD12	0.251531	0.193998
ABHD12B	-0.239084	0.388373
ABHD13	0.00212456	0.698413
ABHD14B	0.0732934	0.461055
ABHD15	0	1
ABHD16A	0.272026	0.167566
ABHD16B	0	1
ABHD17A	-0.00739197	0.671246
ABHD17B	0.194556	0.0154209
ABHD17C	0.0392285	0.203961
ABHD18	0.16597	0.058316
ABHD2	-0.555447	0.0835993
ABHD3	0.0596954	0.548059
ABHD4	-0.0863637	0.499646
ABHD5	0.062817	0.483862
ABHD6	0.0133784	0.528077
ABHD8	-0.0560878	0.223272
ABI1	-0.0419261	0.632936
ABI2	0.154722	0.395326
ABI3	0	1
ABI3BP	0.00331445	0.683738
ABL1	-0.0530063	0.249034
ABL2	-0.0129895	0.611702
ABLIM1	0.0540174	0.478337
ABLIM2	0.0284659	0.43756
ABLIM3	-0.157403	0.46734
ABO	0.0148747	0.330334
ABR	0.0864055	0.265265
ABRA	0	1
ABRACL	-0.112687	0.476357
ABRAXAS1	-0.019604	0.596998
ABRAXAS2	-0.11221	0.298073
ABT1	-0.0621337	0.56563
ABTB1	-0.0340807	0.5741
ABTB2	0.0720213	0.122053
ACAA1	-0.198332	0.19893
ACAA2	-0.290622	0.243147
ACACA	0.281642	0.00853876
ACACB	0.0257557	0.611724
ACAD10	0.352199	0.0041638
ACAD11	0.12778	0.173702
ACAD8	-0.0156758	0.560244
ACAD9	0.199785	0.150977
ACADL	-0.104449	0.117523
ACADM	-0.139744	0.399031
ACADS	-0.0802419	0.322227
ACADSB	0.452805	0.0574611
ACADVL	-0.290893	0.23676
ACAN	0	1
ACAP1	-0.137354	0.0587275
ACAP2	0.348344	0.132069
ACAP3	0.0231339	0.517498
ACAT1	-0.412927	0.0734173
ENSMFAG00000002766	1.45285	3.58586e-05	Upregulation
ACBD4	0.243085	0.0281991
ACBD5	0.434242	0.0321094
ACBD6	-0.0757994	0.511348
ACBD7	-0.0257049	0.441305
ACCS	-0.0856123	0.386088
ACCSL	0.0793726	0.0755411
ACD	0.101975	0.291787
ACE2	-0.0757792	0.363841
ACER1	-0.0329491	0.264133
ACER2	0.0188922	0.295503
ACER3	-0.013501	0.64687
ACHE	0.044403	0.537543
ACIN1	-0.316569	0.214154
ACKR1	0.342674	0.0012416
ACKR2	0	1
ACKR3	0	1
ACKR4	-0.0412122	0.343452
ACLY	-0.00392058	0.70109
ACMSD	0	1
ACO1	-0.110681	0.408962
RPS24	1.32988	1.43529e-05	Upregulation
ACOD1	0	1
ACOT11	0.188979	0.213744
ACOT12	0	1
ACOT13	0.0254938	0.643913
ACOT2	0.112817	0.218441
ACOT4	0	1
ACOT6	0.100525	0.410249
ACOT7	-0.310944	0.145563
ACOT8	-0.129678	0.309453
ACOT9	0.226855	0.127048
ACOX1	0.272255	0.213247
ACOX2	-0.0586849	0.57365
ACOX3	0.115295	0.137508
ACP1	-0.148367	0.402621
ACP2	-0.184464	0.113582
ACP4	0	1
ACP5	0.110661	0.347872
ACP6	0.221338	0.156558
ACP7	-0.0148815	0.362827
ACPP	0	1
ACR	0	1
ACRBP	0	1
ACRV1	0	1
ACSBG1	0	1
ACSBG2	-0.0484104	0.332572
ACSF2	0.254612	0.0775788
ACSF3	0.0201758	0.581205
ACSL1	-0.0306206	0.569168
ENSMFAG00000036310	1.30336	0.0002051	Upregulation
ACSL4	-0.0659305	0.551823
ACSL5	0.0319849	0.226015
TAGLN2	1.29403	7.29528e-05	Upregulation
ACSM3	0.0498356	0.455943
ACSM4	-0.0157756	0.636014
ACSM5	-0.0672192	0.461265
ACSS1	0.0535704	0.549213
ACSS2	-0.249209	0.0878961
ACSS3	-0.116801	0.505323
ACTA1	-0.0193925	0.318979
ACTA2	0.0170685	0.449961
ACTB	0.109332	0.488106
ACTBL2	0	1
ACTC1	0.0899047	0.0959479
ACTG1	0.237879	0.240663
ACTG2	0	1
ACTL10	0	1
ACTL6A	-0.0355035	0.622772
ACTL6B	0.016675	0.558676
ACTL7A	0	1
ACTL7B	0	1
ACTL8	0.0281225	0.242116
ACTN1	-0.0066832	0.689743
ACTN2	-0.0329422	0.381882
ACTN3	-0.0977574	0.0958358
ACTN4	-0.415556	0.11678
ACTR10	0.184609	0.384808
ACTR1A	-0.0339221	0.646113
ACTR1B	0.133572	0.349572
ACTR3	0.182535	0.240769
ACTR3B	-0.00906321	0.657691
ACTR5	-0.113338	0.0623787
ACTR6	-0.209238	0.106715
ACTR8	-0.0341351	0.612361
ACTRT1	0	1
ACTRT2	0.0263083	0.250265
ACTRT3	-0.0210342	0.606572
ACVR1	-0.11061	0.162119
ACVR1B	-0.0347783	0.603656
ACVR1C	0	1
ENSMFAG00000045190_RPL32	1.27568	2.40958e-05	Upregulation
ACVR2B	0.0888722	0.144553
ACVRL1	-0.0500085	0.325754
ACY3	0.0329616	0.222135
ACYP2	0.0216443	0.664514
ADA2	-0.0241727	0.385246
ADAD1	0	1
ADAD2	0	1
ADAL	-0.358917	0.02359
ADAM10	0.26196	0.0653039
ADAM11	-0.0911896	0.116031
ADAM12	-0.0180459	0.599567
ADAM15	0.0741827	0.388951
ADAM17	0.0407279	0.476723
ADAM18	-0.0150178	0.4329
ADAM19	0.0617481	0.285076
ADAM2	0	1
ADAM22	-0.0273326	0.457627
ADAM23	0.0184775	0.592293
ADAM28	0.10688	0.0960435
ADAM32	0.135564	0.0205002
ADAM33	0.0291741	0.237323
ADAM5	0.0485048	0.292766
ADAM7	0	1
ADAM8	0.21137	0.0199624
ADAM9	-0.0301666	0.640184
ADAMDEC1	0.0351081	0.214822
ADAMTS1	0.371808	0.108103
ADAMTS10	-0.0837943	0.192509
ADAMTS12	0.051428	0.324879
ADAMTS13	-0.0428467	0.575244
ADAMTS14	0.0236099	0.387707
ADAMTS15	0	1
ADAMTS16	0.0467301	0.241581
ADAMTS17	0.0141926	0.626199
ADAMTS18	0.21182	0.169967
ADAMTS19	-0.26756	0.0158165
ADAMTS2	-0.0405514	0.344681
ADAMTS20	0	1
ADAMTS3	-0.00644834	0.662277
ADAMTS4	0.0183315	0.480393
ADAMTS5	-0.00747345	0.681629
ADAMTS6	-0.0969772	0.098728
ADAMTS7	-0.033881	0.35818
ADAMTS8	0.0570572	0.322712
ADAMTS9	0.0247948	0.257652
ADAMTSL1	0	1
ADAMTSL2	0.06159	0.294441
ADAMTSL4	0.136715	0.072565
ADAMTSL5	-0.16322	0.0631201
ADAP1	0.0906836	0.0745698
ADAP2	-0.0216516	0.536074
ADAR	0.342024	0.102026
ADARB1	0.232063	0.033529
ADARB2	0	1
ADAT1	0.0119271	0.373404
ADAT2	-0.00690645	0.6744
ADCK1	0.0245179	0.619413
ADCK2	0.410098	0.00120781
ADCK5	-0.161517	0.286749
ADCY1	0	1
ADCY10	-0.00895104	0.489865
ADCY2	0.0194282	0.563475
ADCY3	-0.0565469	0.254614
ADCY4	-0.0582674	0.211024
ADCY5	0	1
ADCY6	0.00550521	0.693233
ADCY7	-0.0314491	0.486872
ADCY8	-0.0400712	0.295379
ADCYAP1	0.0309494	0.431725
ADCYAP1R1	-0.040253	0.345113
ADD1	-0.47419	0.0613478
ADD2	0.0195768	0.290846
ADD3	0.174235	0.458743
ADGB	-0.00723466	0.513246
ADGRA1	-0.0216439	0.394798
ADGRA2	-0.106264	0.430843
ADGRA3	0.204601	0.0159059
ADGRB1	0.265385	0.0565026
ADGRB2	-0.342692	0.0506888
ADGRB3	-0.0148603	0.434507
ADGRD1	0.0147037	0.521915
ADGRD2	0	1
ADGRE1	0	1
ADGRE2	0	1
ADGRE3	0	1
ADGRE5	-0.0211885	0.6047
ADGRF1	0	1
ADGRF3	0	1
ADGRF4	-0.0524576	0.328359
ADGRF5	0.106719	0.0952435
ADGRG1	-0.027682	0.584485
ADGRG2	0.0259188	0.594429
ADGRG3	0	1
ADGRG4	0	1
ADGRG5	0	1
ADGRG6	-0.00843686	0.496646
ADGRG7	0	1
ADGRL1	0.125076	0.423533
ADGRL2	-0.147435	0.324067
ADGRL3	-0.0495258	0.490106
ADGRL4	0	1
ADGRV1	0.0966605	0.562187
ADH1B	0.0158437	0.452068
ADH4	0.0196688	0.29011
ADH5	0.0725205	0.599384
ADH6	0	1
ADHFE1	0.31099	0.0505865
ADI1	0.246812	0.238758
ADIG	0	1
ADIPOQ	0	1
ADIPOR1	0.343521	0.0703725
ADIPOR2	0.24429	0.128768
ADK	0.0220814	0.612408
ADM	0.0669776	0.411234
ADM2	0	1
ADM5	0.260037	0.0388033
ADNP	0.351297	0.0995389
ADNP2	0.0990067	0.25039
ADO	0	1
ADORA1	0.0396805	0.328764
ADORA2A	-0.11907	0.312988
S100A1	1.2294	0.0011498	Upregulation
ADPGK	0.113829	0.344761
ADPRH	0.192424	0.00648779
ADPRHL2	-0.0284186	0.655753
ADPRM	0.0137268	0.676007
ADRA1A	0.0764021	0.034181
ADRA1B	0	1
ADRA1D	0.015483	0.323844
ADRA2A	0	1
ADRB1	0	1
ADRM1	0.0865257	0.586069
ADSL	0.0902622	0.44698
ADSS	0.0144987	0.675977
ADSSL1	0.0533537	0.524878
ADTRP	0.0717897	0.091451
AEBP1	0	1
AEBP2	0.249431	0.08847
AEN	0.129875	0.0307053
ARL2	1.21472	0.000171213	Upregulation
AFAP1	-0.0573865	0.453432
AFAP1L1	-0.0459442	0.33595
AFAP1L2	0.0190874	0.586856
AFDN	0.114761	0.517633
AFF1	-0.303867	0.14076
AFF2	0.157988	0.0640416
AFF3	-0.0791176	0.217617
AFF4	-0.268686	0.189602
AFG1L	-0.0526355	0.418166
AFG3L2	0.0347177	0.619772
AFM	0	1
AFMID	-0.139504	0.0951152
AFP	0	1
AFTPH	0.0528294	0.567719
AGA	0.277732	0.119326
AGAP1	-0.0961437	0.161996
AGAP2	0	1
AGAP3	0.064077	0.197989
AGBL1	0	1
AGBL2	-0.0343152	0.408307
AGBL3	0.019848	0.518561
AGBL4	-0.0258756	0.470988
AGBL5	0.351895	0.13818
AGER	-0.104173	0.365482
AGFG1	0.0129301	0.671542
AGGF1	-0.0843302	0.544707
AGK	0.210727	0.208863
AGL	0.214755	0.426575
AGMAT	-0.0448168	0.249346
AGMO	0	1
AGO1	-0.0276127	0.597552
AGO2	0.152831	0.0371762
AGO3	0.0444317	0.502159
AGO4	0.0605341	0.555093
AGPAT1	0.0509069	0.601507
AGPAT2	-0.023295	0.626327
AGPAT3	0.218631	0.349257
AGPAT4	-0.0256159	0.523961
AGPAT5	0.210794	0.303086
AGPS	-0.0286408	0.546571
AGR2	-0.0211675	0.396795
AGR3	-0.271725	0.0748836
AGRN	0.407703	0.0759145
AGRP	0.0955312	0.464165
AGT	-0.100485	0.314664
AGTPBP1	-0.0180351	0.656107
AGTR1	0	1
AGTR2	0	1
AGTRAP	-0.0584566	0.534834
AGXT	0	1
AGXT2	0	1
AHCTF1	-0.357275	0.0488352
AHCY	0.185227	0.249534
AHCYL1	0.00315607	0.705937
AHCYL2	0.495353	0.0510632
AHDC1	0.0749566	0.0736191
AHI1	0.123155	0.507988
AHNAK	0.0361418	0.58395
AHSA1	0.126576	0.45022
AHSG	0	1
AHSP	0	1
AICDA	0.186113	0.398237
AIDA	-0.0821477	0.441859
AIF1	0.164832	0.148228
AIF1L	0.288879	0.0333428
AIFM1	0.168481	0.371239
AIFM2	-0.0418776	0.575408
RPLP2	1.21276	0.000172093	Upregulation
AIG1	0.149181	0.240049
AIM2	0.0887416	0.309217
AIMP1	0.166216	0.390129
AIMP2	0.1096	0.424126
AIP	0.141142	0.381293
AIPL1	-0.46469	0.0606587
AIRE	-0.0259463	0.381665
AJAP1	-0.0130181	0.449044
AJUBA	-0.247454	0.131901
AK1	-0.368571	0.215651
AK3	-0.0473392	0.609857
AK4	0.0726316	0.157238
AK5	0.00755941	0.4593
AK6	-0.18909	0.380082
AK7	-0.0190398	0.510613
AK8	0.0159901	0.649826
AK9	-0.0428031	0.609046
AKAIN1	0.0497968	0.252035
AKAP1	0.064247	0.45783
AKAP10	0.121001	0.234071
AKAP11	-0.0405721	0.64895
AKAP12	0.570483	0.108437
AKAP13	0.0588112	0.583367
AKAP14	0.0338916	0.409591
AKAP2	0.0219113	0.62441
AKAP3	0	1
AKAP4	0	1
AKAP6	0.291038	0.0745642
AKAP7	-0.302781	0.101964
AKAP8	0.116357	0.465909
AKAP8L	0.0852898	0.492726
AKAP9	-0.104195	0.552052
AKIP1	0.296679	0.12031
AKIRIN1	-0.365035	0.101373
AKIRIN2	0.396606	0.0495208
AKNA	0.144479	0.262757
AKR1B1	0.292605	0.184461
AKR1D1	0	1
AKR1E2	0.000683005	0.706558
AKR7A2	-0.238785	0.253884
AKR7A3	-0.0197279	0.404959
AKR7L	-0.0241838	0.433992
AKT1	0.386039	0.00940072
AKT1S1	0.11223	0.43636
AKT2	0.0820674	0.51554
AKT3	0.114824	0.181096
AKTIP	-0.244044	0.244299
ALAD	-0.0422643	0.24897
ALAS1	0.0547383	0.586141
ALAS2	0	1
ALB	0	1
ALCAM	0.0522631	0.197637
ALDH16A1	0.0344518	0.459653
ALDH18A1	-0.234759	0.0985991
ALDH1A1	0.177748	0.0292605
ALDH1A2	-0.0719892	0.198474
ALDH1A3	0.0245234	0.628323
ALDH1B1	0.0489052	0.212626
ALDH1L1	-0.0363532	0.590818
ALDH1L2	-0.019166	0.496244
ALDH2	0.296012	0.28032
ALDH3A1	0.140253	0.298577
ALDH3A2	0.313576	0.150614
ALDH3B1	-0.0533359	0.486329
ALDH3B2	0	1
ALDH4A1	0.23462	0.147359
ALDH5A1	0.0896765	0.474983
ALDH6A1	0.475683	0.0154526
ALDH8A1	0	1
ALDH9A1	0.0110168	0.689412
ALDOB	-0.0275832	0.372928
ALDOC	-0.474906	0.0646941
ALG11	-0.204945	0.314769
ALG12	-0.28878	0.0979818
ALG13	0.142791	0.267385
ALG14	0.0690416	0.539014
ALG2	-0.266661	0.131044
ALG3	-0.0985706	0.509938
ALG5	0.0704739	0.522345
ALG6	0.122012	0.423166
ALG8	0.142278	0.321655
ALK	-0.0371152	0.351264
ALKAL1	0	1
ALKAL2	0.0123583	0.366597
ALKBH1	-0.046233	0.489318
ALKBH2	-0.225233	0.256563
ALKBH3	0.0302883	0.628953
ALKBH4	0.0923801	0.246151
ALKBH5	0.0209658	0.669116
ALKBH6	0.208553	0.124568
ALKBH7	0.0388075	0.641653
ALKBH8	0.0803379	0.3901
ALLC	-0.0882137	0.188654
ALMS1	0.00125126	0.707317
ALOX12	0.0799062	0.198192
ALOX15	0	1
ALOX15B	0.019767	0.289212
ALOX5	0.100721	0.0308602
ALOX5AP	0.060252	0.221343
ALOXE3	0	1
ALPK1	-0.032258	0.442663
ALPK2	-0.0334444	0.283213
ALPK3	0.0328533	0.386879
ALPL	-0.035654	0.598523
ALS2	0.196372	0.222958
ALS2CL	-0.0836108	0.0998626
ALS2CR12	-0.0451461	0.209139
ALX1	0	1
ALX3	0	1
ALX4	0	1
ALYREF	0.0587443	0.171413
AMACR	0.220756	0.303601
AMBN	0	1
AMBP	0	1
AMBRA1	-0.198324	0.0827416
AMD1	-0.0722064	0.527342
AMDHD1	0	1
AMELX	0	1
AMER1	0	1
AMER2	0.104295	0.326289
AMFR	0.422786	0.051549
AMH	0	1
AMHR2	-0.0427623	0.340921
AMIGO1	0.00524158	0.625385
AMIGO2	0.0450627	0.101901
AMIGO3	0	1
AMMECR1	-1.32005e-05	0.711679
AMMECR1L	0.0645758	0.423709
AMN	0	1
AMN1	0.0601051	0.554617
AMOT	0.0162972	0.64607
AMOTL1	-0.00481494	0.68135
AMOTL2	-0.315311	0.0856533
AMPD1	-0.0153679	0.430451
AMPD2	-0.11211	0.436696
AMPD3	0	1
AMPH	-0.0233522	0.652325
AMT	0.100544	0.513416
AMTN	0	1
AMZ1	0	1
AMZ2	-0.245694	0.31113
ANAPC1	-0.172023	0.0640686
ANAPC10	-0.0346578	0.623747
ANAPC11	0.401854	0.137281
ANAPC13	0.341991	0.192257
ANAPC15	0.0333848	0.659622
NDRG2	1.2107	0.00043401	Upregulation
ANAPC2	0.024541	0.652935
ENSMFAG00000028229	1.19777	2.85158e-07	Upregulation
ANAPC5	-0.0286372	0.654056
ANAPC7	-0.0340198	0.623956
ANGEL1	0.0862943	0.486992
ANGEL2	-0.396469	0.0463171
ANGPT1	0.0322456	0.535612
ANGPT2	0.0499162	0.475612
ANGPT4	0	1
ANGPTL1	0.169807	0.435328
ANGPTL2	-0.0244953	0.540967
ANGPTL3	0	1
ANGPTL4	0.162193	0.124862
ANGPTL5	-0.0393926	0.346599
ANGPTL6	0.00211554	0.679424
ANGPTL7	0	1
ANGPTL8	-0.0429385	0.340583
ANHX	0	1
ANK1	0.00298792	0.690825
ANK2	0.203753	0.246573
ANK3	0.395397	0.102984
ANKAR	-0.0163305	0.665117
ANKDD1A	-0.00149298	0.700343
ANKDD1B	0	1
ANKEF1	0	1
ANKFY1	-0.203507	0.165245
ANKH	-0.00589562	0.621909
ANKIB1	0.312186	0.0816539
ANKK1	0	1
ANKLE1	0	1
ANKLE2	0.00439162	0.70065
ANKMY1	0.0119271	0.373404
ANKMY2	-0.150352	0.417223
ANKRA2	0.0916568	0.417276
ANKRD1	0	1
ANKRD10	-0.0555337	0.603969
ANKRD11	-0.0805371	0.573586
ANKRD12	-0.337369	0.221679
ANKRD13A	0.0412518	0.538404
ANKRD13B	-0.162099	0.0570748
ANKRD13C	-0.420264	0.0404232
ANKRD16	0.107965	0.265025
ANKRD17	-0.0844019	0.54181
ANKRD2	0.0580248	0.362657
ANKRD22	0	1
ANKRD24	-0.091168	0.18686
ANKRD26	-0.085111	0.58483
ANKRD27	0.152552	0.231129
PCP4	1.18637	3.5217e-05	Upregulation
ANKRD29	-0.0284047	0.582274
ANKRD31	-0.101017	0.24333
ANKRD33	-0.11199	0.182408
ANKRD33B	0	1
ANKRD34B	0	1
ANKRD34C	0	1
ANKRD35	0.302818	0.198063
ANKRD37	-0.0582425	0.395592
ANKRD39	-0.291236	0.0551762
ANKRD40	0.0519795	0.598478
ANKRD42	-0.187695	0.0892725
ANKRD44	-0.0217981	0.599718
ANKRD45	-0.00869118	0.493052
ANKRD46	-0.0167905	0.421193
ANKRD49	-0.0490467	0.546624
ANKRD50	0.065669	0.310208
ANKRD52	0	1
ANKRD53	-0.238088	0.158269
ANKRD54	0.149402	0.310076
ANKRD55	0.107443	0.0753329
ANKRD6	0.0904802	0.332403
ANKRD60	0	1
ANKRD61	0	1
ANKRD62	0.033445	0.537216
ANKRD63	0	1
ANKRD66	0	1
ANKRD7	0	1
ANKRD9	0.0417426	0.493154
ANKS1A	-0.0477632	0.333467
ANKS1B	-0.0675316	0.346651
ANKS3	-0.0097172	0.675528
ANKS4B	0	1
ANKS6	0	1
ANKUB1	0	1
ANKZF1	0.00419723	0.7049
ANLN	0.010533	0.64453
ANO1	-0.0203172	0.401191
ANO10	-0.000607939	0.707692
ANO2	-0.0512438	0.445559
ANO3	0	1
ANO4	0.188245	0.026351
ANO5	0.139053	0.209469
ANO6	-0.11317	0.375824
ANO7	-0.0196447	0.405581
ANO8	-0.0118659	0.61842
ANO9	0	1
ANOS1	0.0425961	0.600133
ANP32A	-0.205887	0.315565
ANP32E	-0.393621	0.165717
ANPEP	0	1
ANTXR1	0.0700594	0.493585
ANTXR2	0	1
ANXA1	0.248685	0.0834863
ANXA10	0.0596693	0.0939184
ANXA11	-0.00194178	0.704084
ANXA13	-0.0241847	0.384997
ANXA2	0.461194	0.00100076
ANXA3	-0.0149032	0.433961
ANXA4	-0.0789469	0.493675
ANXA5	-0.288659	0.277021
ANXA6	-0.175017	0.249282
ANXA7	0.220732	0.264715
ANXA9	0	1
AOAH	0.0871921	0.184952
AOC1	-0.0373456	0.250205
AOC2	0.120318	0.0394287
AOC3	0.0204963	0.284374
AOX1	-0.0524156	0.328418
AOX2	-0.110548	0.32208
AOX4	0	1
AP1AR	0.28724	0.0161644
AP1B1	0.275555	0.127437
AP1G1	-0.127496	0.104472
AP1G2	-0.0583774	0.559637
AP1M1	0.279384	0.0697031
AP1S1	0.00028383	0.708806
ERGIC3	1.18217	0.000201179	Upregulation
AP1S3	0.0580363	0.117094
AP2A1	0.0475982	0.392783
AP2A2	-0.110949	0.387943
AP2B1	0.0917092	0.405668
AP2M1	-0.140589	0.495631
AP2S1	0.471635	0.0322802
AP3B1	0.269045	0.00864785
AP3B2	-0.197848	0.0588901
AP3D1	0.420249	0.0848836
AP3M1	0.195843	0.220637
AP3M2	-0.129636	0.336194
AP3S1	0.205697	0.215842
AP4B1	0.011066	0.678026
AP4E1	0.0305916	0.568436
AP4M1	0.171207	0.106922
AP4S1	-0.00631627	0.60179
AP5B1	0.0143097	0.637776
AP5M1	-0.087588	0.444041
AP5S1	-0.0466885	0.6134
AP5Z1	-0.0187231	0.661037
APAF1	0.212426	0.171986
APBA1	-0.0172028	0.636871
APBA2	-0.00356001	0.698486
APBA3	-0.0459605	0.546883
APBB1	0.264838	0.179282
APBB1IP	0.0693776	0.316908
APBB2	-0.0911774	0.405593
APBB3	-0.0129914	0.583672
APC	-0.38786	0.0595969
APC2	0.192461	0.078424
APCDD1	-0.0221711	0.609615
APCDD1L	0	1
APCS	0	1
APEH	-0.282899	0.0952451
APELA	0	1
APEX1	0.0383454	0.644992
APEX2	-0.143007	0.24991
APH1A	-0.00369971	0.698326
APH1B	0.0569605	0.540518
API5	0.092154	0.452204
APIP	-0.0294353	0.652163
APLF	0.103675	0.116355
APLNR	0	1
APLP1	-0.127428	0.26693
APLP2	-0.02906	0.675146
APMAP	-0.18611	0.387397
APOA1	0.115845	0.0149056
APOA2	0	1
APOA4	0	1
APOA5	0.0422635	0.197043
APOB	0	1
APOBEC1	0	1
APOBEC2	-0.0437074	0.488536
APOBEC3A	0.0696689	0.159794
APOBEC3C	0.100072	0.160705
APOBEC3G	0	1
APOBEC3H	0	1
SELENOS	1.14187	0.000337698	Upregulation
APOC3	0	1
APOD	0.00750324	0.674587
RPS10	1.13126	0.000785229	Upregulation
APOF	-0.0816879	0.230302
APOL2	-0.0661686	0.484148
APOL4	0	1
APOL5	0.0121054	0.63998
APOL6	0.111652	0.462815
APOLD1	0.286248	0.0603894
APOM	0.0503897	0.489118
APOO	0.0794927	0.554681
APOOL	-0.126285	0.202617
APOPT1	0.196363	0.299073
APP	0.196657	0.238782
APPBP2	-0.223798	0.226507
ENSMFAG00000034345	1.12752	0.00149712	Upregulation
APPL2	0.191346	0.338896
APRT	0.41744	0.036032
APTX	-0.0911473	0.104674
AQP1	0.0996214	0.0548651
AQP10	0	1
AQP11	-0.286564	0.237284
AQP2	0	1
AQP3	0.103341	0.0357975
ENSMFAG00000000159	1.09863	1.806e-06	Upregulation
AQP5	-0.0734646	0.198224
AQP6	0	1
AQP8	0.126575	0.0593055
AQP9	0	1
AQR	-0.255403	0.0777407
ar	0.0303858	0.232553
ARAF	0.0502097	0.594882
ARAP1	0.0397555	0.60405
ARAP2	0.121019	0.160629
ARAP3	-0.259967	0.0212748
ARC	0.0247948	0.257652
ARCN1	-0.117114	0.449195
AREG	-0.0145727	0.436588
AREL1	0.165268	0.270155
ARF1	-0.0655793	0.617244
ARF3	0.0233003	0.656437
ARF4	0.0249942	0.674023
ARF5	-0.441554	0.118606
ARF6	0.0119271	0.373404
ARFGAP1	0.149972	0.280128
ARFGAP2	0.0718431	0.559653
ARFGAP3	-0.0746047	0.539202
ARFGEF1	-0.170957	0.363157
ARFGEF2	-0.107544	0.398162
ARFGEF3	-0.0642494	0.212075
ARFIP1	-0.0809559	0.529236
ARFIP2	0.0996198	0.462397
ARFRP1	-0.0901347	0.521335
ARG1	0	1
ARG2	-0.0565371	0.482104
ARGFX	0	1
ARGLU1	0.0952903	0.583603
ARHGAP1	0.330335	0.100193
ARHGAP10	-0.0605317	0.580723
ARHGAP12	0.20276	0.26666
ARHGAP15	0.303591	0.00112248
ARHGAP17	-0.144769	0.270327
ARHGAP18	-0.0938315	0.519588
ARHGAP20	0.128396	0.011489
HSPB1	1.09652	0.000565848	Upregulation
ARHGAP22	0.0693563	0.0684856
ARHGAP23	0.0837874	0.0984602
ARHGAP24	0.270133	0.186122
ARHGAP25	-0.00935414	0.485054
ARHGAP26	-0.0531183	0.546375
ARHGAP27	0	1
ARHGAP28	0.0470421	0.229485
ARHGAP29	-0.0466262	0.611482
ARHGAP30	-0.0377122	0.186638
ARHGAP31	0.0696007	0.0955416
ARHGAP32	-0.436968	0.0847883
ARHGAP33	0.0332848	0.599465
ARHGAP35	-0.18449	0.279784
ARHGAP36	0.0216872	0.248172
ARHGAP39	-0.133672	0.0580672
ARHGAP4	-0.0478104	0.474206
ARHGAP40	0	1
ARHGAP42	0.158822	0.140055
ARHGAP44	0	1
ARHGAP45	-0.0416845	0.53011
ARHGAP5	-0.227471	0.380341
ARHGAP6	0.0986581	0.312934
ARHGAP9	3.28727e-05	0.711394
ARHGDIA	0.194084	0.272201
ARHGDIB	0.0355228	0.546372
ARHGDIG	0.0224364	0.522488
ARHGEF10	0.0592015	0.170903
ARHGEF10L	-0.038749	0.591291
ARHGEF11	0.157123	0.293141
ARHGEF12	-0.00655594	0.6986
ARHGEF15	0.0224885	0.270914
ARHGEF16	0.00543791	0.625197
ARHGEF17	-0.274621	0.0772135
ARHGEF19	0.0377202	0.521326
ARHGEF2	0.133037	0.111613
ARHGEF25	0.0079277	0.568189
ARHGEF26	-0.244736	0.330637
ARHGEF28	-0.305483	0.112542
ARHGEF3	-0.222025	0.109056
ARHGEF33	-0.0937106	0.383574
ARHGEF37	-0.441352	0.0633949
ARHGEF38	0	1
ARHGEF39	0	1
ARHGEF40	0.049189	0.574389
ARHGEF5	-0.147979	0.100944
ARHGEF6	0.0432562	0.496278
ARHGEF7	0.124634	0.407755
ARHGEF9	-0.101851	0.35009
ARID1A	0.265495	0.176434
ARID1B	-0.414919	0.0409741
ARID2	0.021839	0.647881
ARID3A	0.0797815	0.122018
ARID3B	0.073891	0.0704899
ARID3C	0	1
ARID4A	0.158952	0.442098
ARID4B	-0.362979	0.219475
ARID5A	-0.00721465	0.683798
ARID5B	0.196321	0.286196
ARIH1	0.0366786	0.451834
ARIH2OS	0.0707932	0.158728
RPL23	1.08395	0.000794805	Upregulation
ARL10	0.212141	0.0184743
ARL13A	-0.0256751	0.581823
ARL13B	-0.0564461	0.608332
ARL14	0	1
CST3	1.08174	0.00109237	Upregulation
ARL15	0	1
ARL16	0.151147	0.155207
TMSB10	1.07573	0.000281047	Upregulation
ARL2BP	-0.00126857	0.709285
ARL3	-0.21873	0.377078
ARL4A	0.0861649	0.213914
ARL4C	0	1
ARL4D	-0.189197	0.0695378
ARL5A	-0.125198	0.110002
ARL5B	0	1
ARL6	-0.00508078	0.69881
ARL6IP4	0.0571585	0.622681
ARL6IP5	-0.0814238	0.582657
ARL6IP6	-0.114917	0.37235
ARL8A	0.0586617	0.548387
ARL8B	-0.303144	0.103018
ARMC1	0.0234649	0.651009
ARMC10	-0.225535	0.218727
ARMC12	0.033044	0.561512
ARMC2	-0.0470681	0.517172
ARMC3	0	1
ARMC4	0.154266	0.0514117
ARMC5	0.019329	0.63846
ARMC6	-0.00093769	0.702869
ARMC7	0.0242455	0.549582
ARMC8	-0.0252411	0.644904
ARMC9	0.369685	0.0746021
ARMCX1	-0.27477	0.100813
ARMCX5	-0.0139282	0.6242
ARMS2	0	1
ARNT	0.147154	0.277739
ARNT2	0.0648391	0.414245
ARNTL	-0.269632	0.111215
ARNTL2	0	1
ARPC1A	0.489225	0.0516497
ARPC1B	0.0216628	0.647599
ARPC2	-0.170348	0.456108
ARPC3	0.506032	0.0890299
ARPC4	0.115952	0.456216
ARPC5	0.191579	0.305469
ARPP19	0.353891	0.111262
ARPP21	0.0891649	0.146929
ARR3	-0.0391153	0.652297
ARRB1	-0.0215837	0.580854
ARRB2	-0.0297766	0.570341
ARRDC2	0.011255	0.547823
ARRDC3	-0.274362	0.230493
ARRDC4	-0.0588873	0.242652
ARRDC5	0	1
ARSA	-0.0500608	0.439231
ARSB	-0.0363406	0.553094
ARSDR1	-0.0172297	0.683627
ARSE	0.0428568	0.195674
ARSF	0	1
ARSG	0.07749	0.235375
ARSH	0.0311367	0.229644
ARSI	0.0186722	0.535395
ARSJ	0.135288	0.160501
ARSK	-0.137343	0.19753
ART1	0	1
ART3	0	1
ART4	0	1
ART5	-0.0686585	0.185543
ARTN	0	1
ARV1	-0.411282	0.0530783
ARVCF	0.0262526	0.654025
ARX	0	1
AS3MT	0.182782	0.0582344
ASAH1	-0.0416934	0.65754
ASAH2	0.011744	0.683043
ASAP1	-0.0991262	0.369702
ASAP2	-0.0508259	0.569649
ASAP3	-0.0611824	0.518238
ASB1	0.127793	0.248766
ASB10	0	1
ASB11	0	1
ASB12	0	1
ASB13	-0.0119883	0.457566
ASB14	-0.0837207	0.159697
ASB15	0	1
ASB16	0	1
ASB17	0	1
ASB18	0	1
ASB2	0.205272	0.220281
ASB3	0.354126	0.0160559
ASB4	-0.112222	0.125967
ASB5	0	1
ASB6	-0.114484	0.425371
ASB7	-0.0872908	0.234834
ASB8	0.218392	0.260517
ASB9	-0.04631	0.335449
GIGYF2	1.07432	0.000163443	Upregulation
ASCC2	-0.132965	0.420089
ASCC3	-0.0387763	0.603926
ASCL1	-0.0103901	0.473405
ASCL2	0	1
ASCL5	0	1
ASF1A	0.155272	0.375297
ASF1B	0.11046	0.25313
ASGR1	0.0628212	0.53441
ASH1L	0.520651	0.0520676
ASH2L	-0.00283456	0.706116
ASIC1	0.0403696	0.358338
ASIC2	0	1
ASIC3	-0.0398439	0.35653
ASIC4	-0.020777	0.398731
ASIC5	0	1
ASIP	0.145704	0.169327
ASNA1	0.434573	0.0663522
ASNSD1	0.0320138	0.652403
ASPA	-0.331477	0.020324
ASPDH	0	1
ASPG	-0.0348923	0.356109
ASPH	-0.533648	0.0846567
ASPHD1	0.0133397	0.352912
ASPHD2	0.020533	0.531726
ASPM	0.0355594	0.491261
ASPN	0	1
ASPRV1	0	1
ASPSCR1	0.0263474	0.656511
ASRGL1	-0.186556	0.366159
ASTE1	-0.0545823	0.436881
ASTN1	0.0367934	0.210461
ASTN2	0.0264314	0.520857
ASXL1	-0.151976	0.01963
ASXL2	0.166051	0.144923
ASXL3	-0.0443539	0.338345
ASZ1	0	1
ATAD2	-0.0388488	0.41791
ATAD2B	-0.10229	0.477532
ATAD5	-0.0348155	0.600675
ATAT1	0.11158	0.397253
ATCAY	0	1
ATE1	-0.0363216	0.607948
ATF1	0.0584167	0.521235
ATF2	0.142642	0.0574634
ATF3	0.00421336	0.691978
C19orf24	1.06772	7.50915e-06	Upregulation
ATF5	0.053392	0.316395
ATF6	-0.0588032	0.534952
ATF6B	-0.19703	0.194309
ATF7IP	-0.414358	0.0879066
ATF7IP2	0.0571438	0.417842
ATG10	0.0780832	0.391643
ATG101	0.144517	0.305439
RPL6	1.06151	0.00177753	Upregulation
ATG13	0.141138	0.397227
ATG14	-0.00738831	0.689523
ATG16L1	-0.0378037	0.616308
ATG16L2	0.144041	0.436672
ATG2A	0.118166	0.30154
ATG2B	-0.0838269	0.453043
ATG3	0.053574	0.616314
ATG4A	-0.0752146	0.448027
ATG4B	0.196944	0.280398
ATG4C	-0.178059	0.223348
ATG4D	-0.0308085	0.265413
ATG5	0.106571	0.336215
ATG7	0.229158	0.082157
ATG9A	0.202197	0.214461
ATG9B	0.0583733	0.0471652
ATIC	-0.147355	0.283815
ATL1	0.203829	0.274117
ATL2	-0.0380027	0.526903
ATL3	-0.0990096	0.107851
ATM	0.135719	0.391855
ATMIN	0.0402929	0.577484
ATN1	0.197271	0.325412
ATOH1	0	1
ATOH7	0	1
ATOH8	0.0593117	0.170705
ENSMFAG00000007994	1.0493	7.61846e-05	Upregulation
ATP10A	0	1
ATP10B	0	1
ATP10D	0.177413	0.0171812
ATP11A	-0.0285801	0.565262
ATP11B	-0.140786	0.154313
ATP11C	0.170776	0.251726
ATP12A	0	1
ATP13A1	0.397299	0.00800126
ATP13A2	0.190182	0.377969
ATP13A3	0.200477	0.106744
ATP13A4	0.048338	0.230978
ATP13A5	0	1
ATP1A1	0.044452	0.648797
ATP1A3	0.139244	0.316895
ATP1A4	-0.108368	0.577556
ATP1B1	0.00261239	0.707266
ATP1B2	0.0784773	0.489888
ATP1B3	0.0830693	0.56284
ATP1B4	0.0165817	0.314011
ATP23	0.116307	0.287088
ATP2A1	0.0735266	0.387541
ATP2A2	-0.371111	0.0402565
ATP2A3	-0.0211675	0.396795
ATP2B1	-0.143686	0.49769
ATP2B2	0.197299	0.0366208
ATP2B3	0.0424081	0.372108
CCT2	1.04417	0.000107932	Upregulation
ATP2C1	-0.245326	0.0655429
ATP2C2	-0.0541226	0.44145
ATP4A	0	1
ATP4B	0	1
ATP5A1	-0.33767	0.12456
ATP5B	0.241003	0.253363
ATP5C1	0.340686	0.125428
ATP5D	0.178425	0.45408
ATP5G2	-0.0168907	0.686294
ATP5G3	-0.277384	0.206869
ATP5I	0.351118	0.129953
ATP5J	0.159855	0.428034
ATP5O	0.250777	0.295372
ATP5S	-0.261717	0.10528
ENSMFAG00000036551	1.02321	0.000319804	Upregulation
ATP6AP1	-0.0478817	0.636405
ATP6AP1L	-0.248036	0.0590677
ATP6AP2	-0.224746	0.364049
ATP6V0A1	0.0103858	0.695323
ATP6V0A4	0	1
ATP6V0B	-0.152071	0.463039
ATP6V0C	0.230122	0.298994
ATP6V0D1	0.0068775	0.6994
ATP6V0D2	-0.0238697	0.545083
TSC22D4	1.0224	0.00214871	Upregulation
ATP6V1B1	0.0855921	0.257249
ATP6V1B2	0.362944	0.0555361
ATP6V1C1	-0.106283	0.472835
ATP6V1C2	0.00470392	0.668769
ATP6V1D	0.397393	0.120965
ATP6V1E1	-0.268996	0.250311
ATP6V1E2	0.045692	0.190081
ATP6V1F	0.292588	0.269458
ATP6V1G1	-0.0527295	0.632231
ATP6V1G2	0.075385	0.240467
ATP6V1G3	0	1
ENSMFAG00000045720	1.01942	0.00124932	Upregulation
ATP7A	0.0172284	0.636218
ATP7B	0.0422978	0.179844
ATP8	0.165304	0.373448
ATP8A1	-0.25984	0.00505423
ATP8A2	0.0639224	0.220719
ATP8B1	0.0737649	0.404714
ATP8B2	-0.0525065	0.501254
ATP8B3	0.185814	0.0237337
ATP8B4	0	1
ATP9A	0.173386	0.266902
ATP9B	0.0854168	0.516161
ATPAF1	0.220772	0.105296
ATPAF2	0.337653	0.0320187
ATPIF1	-0.471628	0.0671392
ATR	-0.294634	0.0748104
ATRAID	-0.0587783	0.614493
ATRIP	-0.0393574	0.509758
ATRN	0.363829	0.00684744
ATRNL1	-0.0249048	0.293052
ATRX	0.21993	0.378441
ATXN1	0	1
ATXN10	0.404348	0.103902
ATXN1L	0	1
ATXN2	0.225209	0.205775
ATXN2L	-0.139111	0.301643
ATXN7	-0.198523	0.245761
ATXN7L1	-0.0143081	0.664649
ATXN7L2	0.0989715	0.137022
ATXN7L3	-0.108877	0.366946
ATXN7L3B	0.263775	0.136308
AUH	0.0463278	0.61144
AUNIP	0.0238147	0.537279
AUP1	0.0105791	0.69475
AURKA	-0.0196291	0.570541
AURKAIP1	-0.107335	0.479663
AURKB	-0.017963	0.413972
AURKC	0	1
AUTS2	0.16489	0.100766
AVEN	0.0913137	0.201787
AVIL	0.0153099	0.479416
AVP	-0.00968236	0.481453
AVPI1	0.112408	0.297211
AVPR1A	0	1
AVPR1B	0	1
AVPR2	0	1
AWAT1	0	1
AWAT2	0	1
AXDND1	0.0792796	0.178677
AXIN1	-0.176073	0.100694
AXIN2	-0.0750695	0.309928
AXL	0.220739	0.27536
AZGP1	0.614821	0.0775794
AZI2	-0.0533666	0.593577
ENSMFAG00000012114	1.01561	0.000196782	Upregulation
AZIN2	0.126787	0.222322
AZU1	-0.0148603	0.434507
B2AR	0	1
B2M	0.192238	0.229462
B3AR	0	1
B3GALNT2	0.134239	0.381368
B3GALT1	0	1
B3GALT2	-0.0152962	0.595557
B3GALT5	-0.0412446	0.34339
B3GALT6	0	1
RPS15A	1.01453	0.00230578	Upregulation
B3GAT2	-0.0787331	0.142888
B3GAT3	0.188783	0.282776
B3GLCT	-0.164625	0.244775
B3GNT2	0.0395965	0.202742
B3GNT3	0	1
B3GNT4	0.00382512	0.638443
B3GNT5	0	1
B3GNT6	0	1
B3GNT7	0	1
B3GNT8	0	1
B3GNT9	0	1
B3GNTL1	-0.134173	0.0397097
B4GALNT1	0.12224	0.0114
B4GALNT2	0	1
B4GALNT3	0	1
B4GALNT4	-0.247379	0.0686018
B4GALT1	0.00199557	0.703813
B4GALT2	0.0812088	0.311247
B4GALT3	-0.119187	0.427269
B4GALT4	0.275197	0.118695
B4GALT5	0.0532425	0.453769
B4GALT6	-0.124367	0.215229
B4GALT7	0.247379	0.10774
B4GAT1	0.477169	0.0208839
B9D1	0.142568	0.354321
B9D2	0.274725	0.0384351
BAALC	-0.0572206	0.464411
BAAT	0	1
BABAM1	0.224008	0.265438
BABAM2	-0.0725656	0.526272
BACE1	-0.106152	0.259774
BACE2	0.0809541	0.0236583
BACH1	-0.0614429	0.457717
BACH2	0	1
BAD	0.0406927	0.64047
BAG1	0.0198079	0.655646
BAG2	0.137656	0.221323
BAG3	0.273579	0.0220776
BAG4	-0.125561	0.252672
BAG5	0.108149	0.407535
BAG6	-0.273844	0.186197
BAHCC1	-0.0496796	0.272605
BAHD1	0.361564	0.0226274
BAIAP2	0.0592326	0.500321
BAIAP2L1	0.0176707	0.304687
BAIAP2L2	-0.0221493	0.30232
BAIAP3	0.00946199	0.418715
BAMBI	0.420619	0.0490382
BANF1	-0.201429	0.385907
BANF2	0	1
BANK1	-0.0425242	0.474659
BANP	-0.220011	0.11594
BAP1	-0.0454136	0.585023
BARD1	0.0354948	0.52073
BARHL1	0	1
BARHL2	-0.190382	0.0249279
BARX2	0	1
BASP1	0.0238191	0.391003
BATF	0	1
BATF2	0.0040895	0.672301
BATF3	-0.00714712	0.617327
BAX	0.153298	0.119075
BAZ1A	0.191044	0.198912
BAZ1B	-0.130355	0.491908
BAZ2A	0.0687627	0.547846
RPS11	1.00748	0.00351514	Upregulation
BBC3	-0.0211675	0.396795
BBOF1	0.0896422	0.422329
BBOX1	-0.0474697	0.575845
BBS10	-0.120167	0.321051
BBS2	-0.220848	0.193744
NAP1L1	0.988576	0.00260413	Upregulation
BBS5	-0.334367	0.096276
BBS7	0.00382523	0.698696
BBS9	0.0841754	0.315173
BBX	-0.554143	0.0760266
BCAM	0.0148912	0.613902
BCAN	-0.00536531	0.659362
BCAP29	0.403601	0.0814059
BCAP31	0.196017	0.431284
BCAR1	0.137163	0.192028
BCAR3	-0.0515108	0.30278
BCAS1	0.0913418	0.281718
BCAS2	-0.303817	0.184504
BCAS3	0.0512016	0.45568
BCAS4	-0.0766594	0.32017
BCAT1	0.0300648	0.233753
BCAT2	0.0805565	0.49045
BCCIP	-0.215266	0.353208
BCDIN3D	0.0471226	0.613173
ENSMFAG00000029971	0.983945	0.00118749	Upregulation
BCKDHA	-0.381512	0.0589932
BCKDHB	0.124708	0.40835
BCKDK	0.306768	0.161224
BCL10	0.0492243	0.525356
BCL11A	0.0248208	0.376464
BCL11B	0	1
BCL2	0.060825	0.356592
BCL2A1	-0.0290204	0.275907
BCL2L1	0.0522093	0.513761
BCL2L10	0.0859049	0.0709404
BCL2L11	0.0613174	0.498461
BCL2L13	0.0257855	0.668465
BCL2L14	-0.0213627	0.395776
BCL2L15	0	1
BCL2L2-PABPN1	0.278927	0.222698
BCL3	-0.190817	0.0991003
BCL6	0.379062	0.00341918
BCL6-AS1	0.0686345	0.418395
BCL6B	0.0281225	0.242116
BCL7A	-0.0921419	0.122085
BCL7B	0.203856	0.236084
BCL7C	-0.104831	0.223157
BCL9	0.0329331	0.5919
BCL9L	0.0202103	0.58267
BCLAF1	0.0789335	0.599505
BCLAF3	0.125277	0.181711
BCO2	0.116778	0.364892
BCOR	-0.110599	0.431603
BCORL1	0.0521668	0.386028
BCR	-0.00187641	0.707466
BCS1L	0.122785	0.410999
BDH1	-0.0641859	0.443449
BDH2	0.0955825	0.56961
BDKRB1	0.0423743	0.304178
BDNF	0.0389625	0.408493
BDP1	0.510762	0.0761033
BEAN1	-0.0142929	0.606744
BECN1	0.0398075	0.392464
BEGAIN	0.020328	0.519883
BEND2	0.0208213	0.416962
BEND3	0	1
BEND4	0.0428759	0.195599
BEND5	0.00408207	0.702006
BEND6	0.1102	0.2587
BEND7	0.265429	0.00453429
BEST1	-0.00343176	0.70151
BEST2	0	1
BEST3	0	1
BEST4	0.0284347	0.43732
BET1	0.448195	0.00904976
BET1L	0	1
BEX1	0.536316	0.0767044
EIF3H	0.981026	0.00144984	Upregulation
BEX3	0.209521	0.44627
BEX4	-0.187018	0.0676777
BFAR	-0.358546	0.0555259
BFSP1	0	1
BFSP2	-0.0464929	0.255583
BGLAP	0.0417175	0.557433
BGN	0.0401256	0.402494
BHLHB9	0.0507049	0.127142
BHLHE22	0	1
BHLHE40	0.19672	0.304915
BHLHE41	0.0959896	0.461251
BHMG1	0	1
BHMT	0	1
BHMT2	0.0191926	0.584647
BICC1	0.00956068	0.636816
BICD1	-0.183457	0.0937937
BICD2	-0.081367	0.470669
BICDL1	0	1
BICDL2	-0.0119155	0.607083
BICRA	-0.0280977	0.371523
BICRAL	0.0147279	0.579697
BID	-0.0186929	0.657309
BIK	-0.0726053	0.357715
BIN1	0.0312643	0.516536
BIN2	-0.0452351	0.516993
BIN3	-0.0546672	0.528848
BIRC2	0.334317	0.0669995
BIRC3	0.194545	0.06196
BIRC5	0	1
BIRC6	-0.0451821	0.628901
BIRC7	0	1
BLACE	0	1
BLCAP	0.0410533	0.335987
BLK	0	1
BLMH	-0.136884	0.376464
BLNK	0.0764989	0.317759
BLOC1S2	-0.352288	0.07858
BLOC1S6	-0.093509	0.538316
BLVRA	0.0262712	0.670877
BLVRB	0.012017	0.689659
BLZF1	0.115257	0.340669
BMF	-0.0573774	0.128509
BMP1	0.123464	0.244165
BMP10	0	1
BMP15	0	1
BMP2	-0.0247789	0.290914
BMP2K	0.0966488	0.374092
BMP3	0.02923	0.296135
BMP4	0.0142616	0.512469
BMP5	0.0394442	0.203193
BMP6	0	1
BMP7	0.322717	0.0761403
BMPER	-0.0131373	0.447784
BMPR1A	0.168645	0.118013
BMPR1B	0.0205481	0.678674
BMPR2	0.0662594	0.488533
BMT2	-0.0429886	0.55703
BMX	0.0367791	0.120103
BNC1	-0.0178227	0.414776
BNC2	0	1
BNIP1	-0.454926	0.00376926
BNIP2	0.237523	0.188556
NENF	0.974312	0.00121078	Upregulation
BNIP3L	0.0463977	0.644204
BNIPL	0.103608	0.0366076
BOC	0	1
BOD1	0.14274	0.117719
BOD1L1	0.0387056	0.643803
BOD1L2	0	1
BOK	-0.0793534	0.305095
BOLA3	-0.1796	0.398348
BOLL	0	1
BOP1	-0.0360378	0.469004
BORA	-0.0280226	0.371713
BORCS5	0.0173042	0.669107
BORCS6	-0.0242503	0.438948
BORCS8	0.0847868	0.250009
BPGM	-0.195626	0.187702
BPHL	-0.31942	0.186212
BPI	-0.0515551	0.25104
BPIFA1	0	1
BPIFA2	0	1
BPIFA3	0	1
BPIFB1	0	1
BPIFB2	0	1
BPIFB3	0	1
BPIFB4	0	1
BPIFB6	0	1
BPIFC	-0.0591468	0.323676
BPNT1	-0.147219	0.136405
BPTF	0.452557	0.0653305
BRAF	0.106729	0.126008
BRAP	0.109791	0.301194
BRAT1	-0.384834	0.0352424
BRCA1	0.120837	0.392166
BRCA2	0.057531	0.172899
BRD1	-0.0119162	0.679115
BRD2	-0.198595	0.358346
BRD3	0.0967791	0.532213
BRD3OS	0.00520179	0.517799
BRD4	0.351966	0.119583
BRD7	-0.150944	0.380151
BRD8	-0.328257	0.189501
BRD9	0.172152	0.116815
BRDT	0	1
BRF1	0.0303271	0.608443
BRF2	-0.150998	0.224433
BRI3	0.439677	0.0353972
BRI3BP	0.00282305	0.69421
BRICD5	-0.0473637	0.334005
BRINP2	0.114913	0.0107522
BRINP3	-0.0677266	0.215638
BRIP1	0	1
BRIX1	-0.262469	0.129189
BRMS1	0.212426	0.192562
BRMS1L	0.269494	0.0540162
BROX	-0.12519	0.289001
BRPF1	0.0470531	0.532466
BRPF3	-0.0211024	0.615894
BRS3	0	1
BRSK2	0.241889	0.105735
BRWD1	0.234918	0.296668
BRWD3	-0.130428	0.156571
BSCL2	0.336087	0.149979
BSDC1	0.0831493	0.549638
BSG	-0.291678	0.206755
BSN	0	1
BSND	0	1
BSPH1	-0.114517	0.156727
BSPRY	0.0411184	0.221533
BST1	0.241946	0.0826058
BST2	0.0516681	0.456921
BSX	0	1
BTAF1	-0.0147773	0.68359
BTBD1	-0.267334	0.114416
BTBD10	-0.152302	0.330415
BTBD11	-0.015201	0.598162
BTBD16	-0.0257169	0.379205
BTBD17	-0.0633847	0.357582
BTBD18	0.0493648	0.0607452
BTBD19	0.13047	0.0827111
BTBD2	0.10724	0.419374
BTBD6	0.165614	0.0967316
BTBD7	-0.0671245	0.498394
BTBD8	0.0825527	0.0694422
BTBD9	0.0418066	0.49406
BTC	0.253423	0.0178626
BTD	-0.259157	0.207467
BTF3L4	0.100132	0.533234
BTG1	-0.16928	0.40375
BTG2	0.297942	0.187524
BTG3	-0.0357296	0.506066
BTG4	0.0448275	0.108955
BTK	-0.0554195	0.326061
BTLA	0	1
BTN1A1	0	1
BTN2A1	0.00550771	0.668578
BTN3A1	0.0174358	0.306437
BTN3A2	0.158848	0.131955
BTNL8	-0.0345809	0.495775
BTNL9	0	1
BTRC	-0.194463	0.214146
BUB1	0.0281225	0.242116
BUB1B	0.0177362	0.577962
BUD13	0.0290181	0.627669
BUD23	0.0962702	0.344685
BUD31	-0.408733	0.0696146
BVES	0.0635363	0.0527403
BYSL	0.00989153	0.6535
BZW1	0.222973	0.308035
BZW2	0.212959	0.24941
C10orf113	0	1
C10orf120	0	1
C10orf126	0	1
C10orf128	0.0111746	0.628445
C10orf143	-0.0588258	0.295834
C10orf55	0	1
C10orf76	-0.231942	0.209193
C10orf82	0	1
C10orf88	0.00918119	0.67664
C10orf90	0	1
C10orf95	0	1
C10orf99	-0.00609203	0.530894
C11H12orf10	0.314968	0.107039
C11H12orf56	-0.0840393	0.496696
C11orf16	0	1
C11orf21	0	1
C11orf40	0	1
C11orf42	0	1
C11orf52	-0.0338048	0.535707
C11orf53	0	1
C11orf54	-0.0325901	0.577592
C11orf58	-0.104249	0.559953
C11orf65	-0.036426	0.352762
C11orf68	0.12641	0.0952931
C11orf70	-0.0113444	0.623311
C11orf71	-0.0105221	0.675423
C11orf74	0.155554	0.0644236
C11orf80	0.0396012	0.353112
C11orf84	-0.0100822	0.625465
C11orf88	0	1
C11orf94	0.0394442	0.203193
C11orf95	0.0287347	0.239212
C11orf96	0	1
C11orf97	0	1
C12orf29	-0.311378	0.0189568
C12orf4	-0.0750757	0.449727
C12orf40	-0.0563819	0.325281
C12orf42	0	1
C12orf43	0.222673	0.0674028
C12orf45	0.0535573	0.605644
C12orf49	-0.101951	0.362632
C12orf50	0	1
C12orf54	0	1
C12orf57	0.541047	0.0767978
C12orf66	-0.106583	0.105925
C12orf71	-0.0250183	0.556838
C12orf73	0.227804	0.157741
C12orf74	0	1
C12orf75	0	1
C12orf76	0.0119271	0.373404
C13orf42	0	1
C14H11orf1	-0.038923	0.571229
C14H11orf49	0.00596378	0.700218
C14H11orf87	0	1
C14orf119	-0.0586012	0.449093
C14orf132	-0.0664068	0.482824
C14orf177	0	1
C14orf178	0	1
C14orf180	0.0888151	0.456488
C14orf28	0.0324959	0.555447
C14orf37	0.164649	0.0314191
C14orf39	-0.197565	0.0895582
C14orf93	0.0317852	0.141589
C15H9orf40	0.115278	0.0989387
C15H9orf43	-0.0437803	0.515954
C15orf39	-0.0717123	0.233826
ENSMFAG00000028003	0.963736	0.000309586	Upregulation
C15orf41	0.0457381	0.238178
C15orf48	0.0295284	0.319601
C15orf52	0.205184	0.0629267
C15orf53	0	1
C15orf59	0.00660072	0.630703
C15orf61	0.0371366	0.652863
C15orf62	0	1
C15orf65	-0.064067	0.319861
C16H17orf62	-0.394263	0.0281233
C16orf45	0.0531005	0.483244
C16orf52	-0.0489115	0.435642
C16orf58	0.102582	0.347721
C16orf62	-0.0995014	0.424332
C16orf70	-0.0785524	0.39118
C16orf71	-0.0449272	0.309324
C16orf72	-0.159432	0.114649
C16orf74	-0.0475676	0.396825
C16orf78	0	1
C16orf86	0.0915196	0.0854939
C16orf87	0.323637	0.00875897
C16orf89	0	1
C16orf90	0	1
C16orf91	-0.328224	0.0815185
C16orf92	0	1
C16orf95	0.0139253	0.528901
C16orf96	0	1
C17orf100	0	1
C17orf105	0	1
C17orf107	-0.0192424	0.407793
C17orf113	-0.0227812	0.518022
C17orf50	0	1
C17orf51	0	1
C17orf53	-0.00935414	0.485054
C17orf58	-0.219268	0.144123
C17orf64	0	1
C17orf67	0.177792	0.132044
C17orf75	0.031033	0.598441
C17orf78	0	1
C17orf80	-0.196817	0.0657539
C17orf97	0	1
C17orf98	0	1
C17orf99	0	1
C18orf21	0.0824403	0.545151
C18orf25	0.144327	0.260407
C18orf54	0	1
C18orf63	0.0118945	0.611775
C18orf8	-0.092588	0.423281
C19H19orf48	0.00983054	0.608814
C19H19orf71	0	1
C19orf12	0.14361	0.0858757
C19orf18	-0.026417	0.377132
EIF3L	0.959299	0.00192401	Upregulation
C19orf25	0.498815	0.0257417
C19orf33	0.00728284	0.594324
C19orf38	-0.106251	0.415685
C19orf44	0.0929975	0.240239
C19orf47	0.0550262	0.317053
C19orf54	-0.0738744	0.461264
C19orf57	0	1
C19orf66	0.337452	0.0495488
C19orf81	0.162657	0.130852
C19orf84	0	1
C1GALT1	0.168872	0.145829
C1GALT1C1	-0.122766	0.256827
C1GALT1C1L	0.080844	0.213571
C1H1orf43	-0.109438	0.511245
C1orf100	0	1
C1orf105	0.0652464	0.325251
C1orf109	-0.137871	0.277511
C1orf112	-0.104555	0.290863
C1orf115	-0.0174577	0.565656
C1orf116	0	1
C1orf122	0.0159207	0.655818
C1orf123	-0.1053	0.503659
C1orf127	-0.0478207	0.168921
C1orf131	-0.0926856	0.472511
C1orf141	-0.0258897	0.555263
C1orf146	0.0567287	0.483831
C1orf158	0	1
C1orf159	0	1
C1orf162	-0.0187367	0.569883
C1orf167	0	1
C1orf174	0.444493	0.00349879
C1orf185	0	1
C1orf186	-0.0276528	0.2794
C1orf189	0	1
C1orf198	0.0585494	0.316097
C1orf21	-0.0172991	0.664378
C1orf210	0	1
C1orf216	0.0610838	0.159706
C1orf228	-0.0518336	0.391166
C1orf232	-0.120254	0.114385
C1orf27	-0.282911	0.160055
C1orf35	0.079322	0.551771
C1orf50	-0.201887	0.228616
C1orf53	0.100592	0.363704
C1orf54	-0.189123	0.0337899
C1orf56	0.010381	0.636451
C1orf68	0	1
C1orf74	0.0196688	0.29011
C1orf87	0	1
C1orf94	0	1
C1QA	0.389716	0.0225126
MIC13	0.952899	0.000533292	Upregulation
C1QBP	0.0107207	0.694113
HIGD2A	0.952439	0.00142926	Upregulation
C1QL1	-0.0344957	0.202139
C1QL2	0.0310476	0.23003
C1QL3	0.0320798	0.225502
C1QL4	0	1
C1QTNF1	0	1
C1QTNF12	-0.00933299	0.485402
C1QTNF2	0.0612429	0.166673
C1QTNF4	-0.0363183	0.439472
C1QTNF5	-0.185122	0.0825536
C1QTNF6	-0.0230125	0.595282
C1QTNF7	-0.0461421	0.335679
C1QTNF8	0	1
C1RL	-0.0120226	0.634371
C20H16orf46	0.0114954	0.567054
C20orf141	-0.0212616	0.396248
C20orf144	0	1
C20orf173	-0.00851657	0.495454
C20orf194	0.0955162	0.514387
C20orf196	-0.286627	0.010944
C20orf202	0	1
C20orf204	0	1
C20orf24	-0.0469233	0.580446
C20orf27	-0.211291	0.110063
C20orf85	0	1
C20orf96	-0.0355704	0.447476
C21orf2	0.172778	0.304164
C21orf58	0.0320798	0.225502
C21orf59	0.456302	0.0318221
C21orf62	-0.146072	0.223901
C21orf91	-0.0625817	0.456628
C22orf23	-0.169493	0.0703463
C22orf31	0	1
C22orf39	0.0828823	0.266336
C2CD2	-0.0895597	0.468907
C2CD2L	-0.0726978	0.451309
C2CD3	0.0740383	0.412107
C2CD4B	0	1
C2CD4C	0.0841471	0.0754055
C2CD4D	0	1
C2CD5	-0.0654559	0.441572
C2CD6	0.141401	0.0161684
C2orf15	0.0245233	0.606934
C2orf40	0.00707545	0.677519
C2orf49	0.0102628	0.689889
C2orf50	0.0544113	0.177002
C2orf54	0	1
C2orf66	0	1
C2orf68	-0.00570422	0.701697
C2orf69	0.423592	0.0489018
C2orf70	0.0854933	0.0824404
C2orf71	-0.0334996	0.528128
C2orf72	0	1
C2orf73	-0.0344441	0.524049
C2orf74	0	1
C2orf76	-0.0811502	0.155272
C2orf78	0	1
C2orf80	-0.0346934	0.479624
C2orf82	0.0346491	0.611837
C2orf88	0	1
C2orf91	0	1
C2orf92	0.0700614	0.0780461
C3	0.304396	0.011299
C3H7orf31	0	1
C3H7orf57	0.0909322	0.0332252
C3orf14	-0.0330721	0.64942
C3orf18	0.127808	0.17317
C3orf20	-0.0632012	0.170084
C3orf22	0	1
C3orf33	-0.395735	0.018599
C3orf35	0	1
C3orf36	0	1
C3orf38	-0.096843	0.361903
C3orf49	0.0191502	0.293846
C3orf52	-0.148532	0.0717399
C3orf58	-0.177876	0.242877
C3orf62	0.135188	0.20606
C3orf67	0.00755941	0.4593
C3orf70	0	1
C3orf80	0	1
C3orf84	0	1
C3orf85	0	1
C4BPA	0.0666469	0.0683267
C4BPB	0.148163	0.20734
C4H6orf163	0.043834	0.218669
C4H6orf201	-0.0762363	0.108273
C4H6orf229	0	1
C4orf17	0	1
C4orf19	0.0143373	0.619261
C4orf22	-0.0449574	0.272682
C4orf33	-0.0124252	0.687575
C4orf36	0	1
C4orf45	0.180601	0.253581
C4orf46	0.238997	0.114634
C4orf47	0.0163534	0.393685
C4orf48	0.460818	0.0676946
C4orf50	0.0312076	0.448219
C4orf51	-0.031404	0.272055
C5	-0.0731633	0.3355
C5orf24	0.175817	0.283016
C5orf30	0.00709395	0.656625
C5orf34	-0.0505258	0.510661
C5orf42	-0.130388	0.437286
C5orf46	0	1
C5orf49	0.0402425	0.413489
C5orf51	0.373216	0.0273405
C5orf52	0	1
C5orf58	0.0241193	0.261496
C5orf60	0	1
C5orf63	-0.104689	0.505164
C5orf67	0	1
C6	0	1
C6H5orf15	-0.128295	0.451664
C6H5orf22	0.000351126	0.70941
C6orf10	0.0176707	0.304687
C6orf106	0.261725	0.0863378
C6orf118	0	1
C6orf120	0.0184193	0.469808
C6orf132	0.0259693	0.25169
C6orf136	0.420115	0.0133814
C6orf15	0	1
C6orf222	0	1
C6orf223	0.00253698	0.601334
C6orf48	0.110611	0.52213
ENSMFAG00000040919	0.938273	0.00449693	Upregulation
C6orf58	0	1
C6orf62	-0.242278	0.236538
C6orf89	-0.139031	0.272473
C7	0.111661	0.0288018
C7orf25	-0.128343	0.29735
C7orf26	0.0339013	0.553988
C7orf33	0	1
C7orf43	-0.155516	0.116769
C7orf49	-0.0769834	0.4046
C7orf50	0.306016	0.0504475
C7orf55-LUC7L2	-0.257571	0.281647
C7orf61	-0.0338035	0.596181
C7orf77	0	1
C8A	0	1
C8B	0	1
C8G	0	1
C8orf34	0	1
C8orf37	-0.0147096	0.635956
C8orf46	0.0665013	0.162878
C8orf74	0	1
C8orf82	-0.019421	0.609944
C8orf88	-0.172128	0.0463841
C8orf89	0	1
C9	-0.0485214	0.3324
C9orf116	-0.320788	0.108252
C9orf129	-0.105526	0.457123
C9orf131	0.00215634	0.682827
C9orf135	-0.231908	0.0403862
C9orf152	0	1
C9orf153	0	1
C9orf172	0	1
C9orf3	0.0575062	0.499653
C9orf47	-0.0505899	0.268285
C9orf57	0	1
C9orf64	0.0041174	0.702461
C9orf66	0	1
C9orf72	0.320806	0.0601966
C9orf78	0.487569	0.0815228
C9orf84	0.173307	0.0163101
C9orf85	0.157028	0.372471
C9orf92	0	1
CA1	0	1
CA10	-0.0484883	0.169959
CA11	0.386009	0.0142349
CA12	0.089291	0.520253
CA13	-0.00974385	0.480776
CA14	-0.193518	0.457279
CA2	-0.401576	0.118268
CA3	0	1
CA5A	-0.16757	0.0904431
CA5B	0.12711	0.204251
CA6	0.0728779	0.0720165
CA7	0.0131828	0.521305
CA8	0.0291306	0.549792
CA9	-0.0234845	0.297463
CAAP1	-0.364155	0.0363383
FAM213A	0.930964	0.000351457	Upregulation
CAB39L	0.082778	0.564859
CABCOCO1	-0.107089	0.390104
CABLES2	0	1
CABP2	0.171153	0.303915
PSME2	0.929692	0.00108117	Upregulation
CABP5	-0.066057	0.581475
CABP7	0.333402	0.0878083
CABYR	0.131146	0.383907
CACFD1	0.0928452	0.380358
CACHD1	0.0298384	0.607455
CACNA1A	-0.0259271	0.378586
CACNA1C	0.0369114	0.210124
CACNA1D	0.140258	0.0315805
CACNA1E	-0.0969789	0.150538
CACNA1F	0.117626	0.451971
CACNA1G	0.106104	0.348191
CACNA1H	0.0802382	0.192891
CACNA1I	-0.0463619	0.335338
CACNA1S	-0.0372311	0.350957
CACNA2D1	0.414748	0.00897933
CACNA2D2	0.116823	0.121791
CACNA2D3	0.0439298	0.382944
CACNA2D4	0.194231	0.0195317
CACNB1	0.0603771	0.26407
CACNB2	0.313358	0.030483
CACNB3	0.154064	0.0373081
CACNB4	0.00253698	0.601334
CACNG1	0	1
CACNG2	0	1
CACNG3	-0.0426342	0.423207
CACNG4	0.0921215	0.365673
CACNG5	0	1
CACNG6	0	1
CACNG7	0	1
CACNG8	0	1
CACTIN	0.0469356	0.521278
CACUL1	0.0311006	0.604772
CACYBP	-0.190786	0.426684
CAD	-0.0572007	0.500708
CADM1	-0.273727	0.289313
CADM2	-0.136004	0.264497
CADM3	-0.0502405	0.545569
CADM4	0.0938586	0.285069
CADPS	0.322339	0.019814
CADPS2	0.0605581	0.0898113
CAGE1	0.0204019	0.284952
RACK1	0.928681	0.00381042	Upregulation
CALB2	0.00403354	0.697002
CALCA	0	1
CALCB	-0.00761456	0.50747
CALCOCO1	-0.0180578	0.657455
CALCOCO2	-0.212032	0.370763
CALCR	0	1
CALCRL	0	1
CALD1	0.688622	0.0517003
CALHM1	0	1
CALHM2	0.00410857	0.667069
CALHM3	0	1
CALHM4	0	1
CALHM5	0	1
CALHM6	0	1
CALM2	-0.174745	0.317881
PCSK1N	0.924286	0.00147367	Upregulation
CALML3	0	1
CALML4	-0.0350064	0.617347
CALML6	0	1
CALN1	0	1
CALR	-0.330806	0.200219
CALU	-0.419931	0.0541487
CALY	0.124336	0.106465
CAMK1	-0.0193218	0.634822
CAMK1D	0.0117992	0.624723
CAMK1G	0	1
CAMK2A	0.0389935	0.300301
CAMK2B	0.000397607	0.7104
CAMK2D	0.182185	0.345465
CAMK2G	-0.0492993	0.577332
CAMK2N1	0.038978	0.550677
CAMK2N2	0	1
CAMK4	0	1
CAMKK1	-0.0545391	0.476795
CAMKK2	-0.0125735	0.666291
CAMKMT	0.125999	0.274411
CAMKV	0.00951887	0.639104
CAMLG	-0.268238	0.285483
CAMP	-0.0371152	0.351264
ARL14EP	0.908513	0.000513688	Upregulation
CAMSAP2	0.0683793	0.565557
CAMSAP3	-0.0915845	0.277535
CAMTA1	-0.0317592	0.650754
CAMTA2	0.248726	0.0826707
CAND1	0.230436	0.193171
CAND2	-0.0206021	0.399842
CANT1	0.00119525	0.704726
CANX	0.310138	0.261067
CAP1	-0.0659835	0.605463
CAP2	0.180672	0.141215
CAPG	0.331789	0.141833
CAPN1	-0.00843686	0.496646
CAPN10	-0.0872737	0.39562
CAPN11	0	1
CAPN12	-0.0331813	0.26929
CAPN13	0	1
CAPN14	0.0479522	0.186019
CAPN15	0.0670248	0.217257
CAPN2	0.18703	0.304
CAPN3	0.226472	0.0359652
CAPN5	-0.0923441	0.306614
CAPN6	0	1
CAPN7	-0.0159769	0.677404
CAPN8	0	1
CAPN9	-0.085633	0.189252
CAPRIN1	-0.0251095	0.660818
CAPRIN2	0.306567	0.0109373
CAPS	0.124258	0.0631332
CAPS2	-0.332612	0.0501491
CAPSL	0	1
CAPZA1	-0.241926	0.205264
CAPZA2	-0.169326	0.402044
CAPZA3	0	1
CAPZB	-0.247069	0.298673
CARD10	0	1
CARD11	0	1
CARD14	0	1
CARD18	0	1
CARD19	0.118744	0.44965
CARD6	-0.0266988	0.479706
CARD9	0.0431472	0.582361
CARF	0.103224	0.297543
CARHSP1	0.166863	0.217454
CARM1	-0.00513282	0.548602
CARMIL1	0.0350108	0.0914001
CARMIL2	-0.0158088	0.426993
CARMIL3	-0.00015237	0.710497
CARNMT1	0.00439207	0.694425
CARNS1	0	1
CARS	0.0350249	0.601994
CARS2	0.273125	0.0594828
CARTPT	-0.0358744	0.445795
CASC1	0.0816029	0.405461
CASC10	0	1
[truncated: 19,042 more rows]

## Sheet: Retinal ganglion cell
Gene	Fold change (log2)	P value	Cluster
A2M	-0.00169498	0.781768
A2ML1	0	1
A3GALT2	0	1
A4GALT	0	1
ND3	1.94916	0	Upregulation
AACS	0.177832	0.298513
AADAC	0	1
AADACL2	0	1
AADACL3	-0.00744793	0.680406
AADACL4	0	1
AADAT	-0.452517	0.00387049
AAGAB	0.32679	0.101014
S100A10	1.8558	7.17646e-06	Upregulation
AAMDC	0.107647	0.493492
AAMP	-0.0838316	0.459588
AANAT	-0.230461	0.110639
AAR2	-0.243439	0.185092
AARD	0	1
AARS	0.394971	0.0355108
AARS2	0.155728	0.322958
ENSMFAG00000036985	1.81934	1.68956e-05	Upregulation
NRG1	1.67106	1.25945e-05	Upregulation
AASS	0.0124452	0.638431
AATF	0.427767	0.0192931
SNCG	1.54941	0.00329488	Upregulation
ABAT	0.344718	0.0963616
ABCA1	-0.0207028	0.538852
ABCA10	0.0248027	0.677458
ABCA12	0	1
ABCA13	-0.129064	0.0701221
ABCA2	0.0850624	0.179533
ABCA3	0.373737	0.0820078
ABCA4	-0.192353	0.0583186
DHRS7	1.49536	2.37631e-08	Upregulation
ABCA6	0.230591	0.110707
ABCA7	0.337296	0.130025
ABCA8	-0.0698987	0.322271
ABCA9	0.116301	0.336361
ABCB1	0.190721	0.0765142
ABCB10	-0.0288336	0.669768
ABCB11	-0.0205457	0.466437
ABCB5	0.0178553	0.490794
ABCB6	0.00204725	0.784484
ABCB7	0.0650579	0.539646
ABCB8	-0.0420554	0.557311
ABCB9	0.207092	0.174682
ABCC1	-0.0718214	0.407589
ABCC10	0.143962	0.340564
ABCC11	0.0202356	0.524081
ABCC12	0	1
ABCC2	-0.00491765	0.681052
ABCC3	0.0175401	0.486844
ABCC4	-0.0443357	0.322842
ABCC5	-0.22291	0.236866
ABCC6	0.00519072	0.677963
KRT7	1.49438	6.82477e-05	Upregulation
ABCC9	0.0267811	0.444541
ABCD1	0.157742	0.119731
ABCD2	0.18359	0.0509757
ABCD3	0.11892	0.427541
ABCD4	0.111687	0.374213
ABCE1	0.0561856	0.611453
ABCF1	0.332595	0.116174
ABCF2	0.355621	0.0934409
ABCF3	-0.0554241	0.601968
ABCG1	0.119749	0.089443
ABCG2	0.188893	0.0949852
ABCG4	0.472957	0.0214285
ABCG5	0.0347016	0.501677
ABCG8	0.0446965	0.303977
ABHD1	0.03099	0.414566
SCN1B	1.45084	3.7023e-05	Upregulation
ABHD11	0.370079	0.0933642
GABRA1	1.44392	0.000170572	Upregulation
ABHD12B	-0.1308	0.163944
ABHD13	0.305406	0.0229538
ABHD14B	-0.0399493	0.617563
ABHD15	-0.0250201	0.396298
ABHD16A	0.0221094	0.707295
ABHD16B	0.00181397	0.748958
ABHD17A	0.146142	0.323672
ABHD17B	-0.0503357	0.437578
ABHD17C	0	1
ABHD18	0.335865	0.0400796
ABHD2	-0.0595641	0.51009
ABHD3	0.337508	0.0822909
ABHD4	0.192111	0.21363
ABHD5	-0.107917	0.33935
ABHD6	0.0171165	0.673112
ABHD8	-0.0141098	0.629864
ABI1	0.195959	0.224301
ABI2	0.292323	0.148614
ABI3	0.0177405	0.569593
ABI3BP	-0.242037	0.0628472
ABL1	0.0398184	0.433703
ABL2	0.0429446	0.418484
ABLIM1	0.213176	0.193509
ABLIM2	0.0500457	0.503509
ABLIM3	0.0491898	0.551687
ABO	0.210964	0.0828336
ABR	0.0774025	0.390048
ABRA	-0.014588	0.529195
NEFM	1.42736	0.00210135	Upregulation
ABRAXAS1	0.277324	0.0471757
ABRAXAS2	0.467357	0.0198607
CBX5	1.40028	4.75263e-08	Upregulation
ABTB1	0.282258	0.114378
ABTB2	0.09956	0.167058
ACAA1	-0.171154	0.313173
ACAA2	-0.185978	0.225945
ACACA	0.134997	0.411879
ACACB	0.0622335	0.216096
ACAD10	-0.0881428	0.439748
ACAD11	0.00185961	0.777428
ACAD8	0.186769	0.0293372
HACD3	1.37995	2.85158e-06	Upregulation
ACADL	0.0544916	0.433602
ACADM	0.435415	0.0564869
ACADS	0.0958773	0.323021
ACADSB	-0.115487	0.421059
ACADVL	0.113671	0.427037
ACAN	0.0508979	0.273454
ACAP1	-0.00156078	0.780572
ACAP2	0.335072	0.119771
ACAP3	0.0146481	0.65054
ACAT1	0.211078	0.242865
ACBD3	0.216398	0.286265
ACBD4	0.221545	0.0715557
PCP2	1.37046	0.000601659	Upregulation
ACBD6	-0.00519101	0.776692
ACBD7	-0.00997775	0.583354
ACCS	0.0496969	0.460997
ACCSL	-0.0560576	0.291858
ACD	0.131808	0.305895
ACE2	0.0683985	0.245249
ACER1	-0.0361438	0.303689
ACER2	-0.233578	0.0144778
ACER3	0.304702	0.02921
MT2	1.36583	7.89174e-05	Upregulation
FABP3	1.35828	0.00010451	Upregulation
ACKR1	-0.116149	0.449631
ACKR2	0	1
ACKR3	0	1
ACKR4	0	1
ACLY	0.202567	0.281907
ACMSD	0.0250156	0.468854
ACO1	0.261816	0.189331
KCNC1	1.35001	3.83299e-05	Upregulation
ACOD1	-0.0018023	0.746804
ACOT11	-0.0492062	0.441974
ACOT12	0	1
ISOC1	1.34324	4.75263e-08	Upregulation
ACOT2	0.428781	0.0471034
ACOT4	0.0992322	0.260131
ACOT6	0.0598656	0.490142
ACOT7	0.118912	0.348296
ACOT8	0.409418	0.0405781
ACOT9	0.258373	0.157503
ACOX1	0.456287	0.0302901
ACOX2	0.212857	0.037013
ACOX3	0.318355	0.0234632
ACP1	-0.24473	0.1623
ACP2	0.253878	0.140104
ACP4	0.00814014	0.637532
ACP5	0.234503	0.0388839
ACP6	0.281916	0.0714082
ACP7	0.00398678	0.701112
ACPP	0.0239831	0.414464
ACR	0	1
ACRBP	0.0115376	0.570957
ACRV1	0	1
ACSBG1	-0.145851	0.19754
ACSBG2	-0.124135	0.0592626
ACSF2	0.0458881	0.314985
ACSF3	-0.279227	0.0389469
ACSL1	0.171492	0.217011
YDJC	1.33377	1.0931e-06	Upregulation
ACSL4	0.100333	0.48974
ACSL5	0.0295753	0.369586
ACSL6	0.176198	0.295633
ACSM3	0.0414145	0.565707
ACSM4	0.0260837	0.524351
ACSM5	0.0327632	0.403901
ACSS1	-0.00384971	0.739915
ACSS2	0.308048	0.12583
NEFL	1.31774	0.00470795	Upregulation
ACTA1	-0.133098	0.338869
ACTA2	-0.135645	0.13397
LPGAT1	1.29988	6.41604e-07	Upregulation
ACTBL2	0	1
ACTC1	0.2301	0.144382
ACTG1	0.214309	0.0419911
ACTG2	0	1
ACTL10	0	1
ACTL6A	0.355339	0.086579
ACTL6B	0.152532	0.362461
ACTL7A	0	1
ACTL7B	0	1
ACTL8	0	1
ACTN1	0.0459309	0.610608
ACTN2	-0.105992	0.262668
ACTN3	0.0240516	0.483236
ACTN4	0.278379	0.0957148
ACTR10	0.478044	0.0203183
ACTR1A	0.0573342	0.591399
ACTR1B	0.402057	0.0677484
NEFH	1.29253	0.000437265	Upregulation
ACTR3B	0.455454	0.0403811
ACTR5	0.0899451	0.377546
ACTR6	0.306839	0.118903
NUDT4	1.28351	4.8952e-05	Upregulation
ACTRT1	0	1
ACTRT2	0	1
ACTRT3	0.274596	0.0583725
ACVR1	-0.149591	0.229943
TCTA	1.28313	1.97472e-05	Upregulation
ACVR1C	-0.0195766	0.62385
ACVR2A	0.00453335	0.776966
ACVR2B	-0.295219	0.010034
ACVRL1	-0.0130097	0.651517
ACY3	0.0313389	0.357753
TUBA4A	1.27287	0.000127418	Upregulation
ADA2	0	1
ADAD1	0.00814014	0.637532
ADAD2	0.0366064	0.398319
ADAL	0.42041	0.0635519
ADAM10	0.203372	0.199678
ADAM11	-0.24278	0.215755
ADAM12	-0.00243756	0.772271
ADAM15	0.387035	0.0505625
ADAM17	0.450822	0.0115513
ADAM18	0	1
ADAM19	0.00760313	0.752184
ADAM2	0	1
ADAM22	0.339255	0.0804437
MAP1B	1.26715	0.000241362	Upregulation
ADAM28	-0.0142377	0.656404
ADAM32	-0.0530046	0.187403
ADAM33	0	1
ADAM5	0.00602694	0.663475
ADAM7	0.0101827	0.611919
ADAM8	0.204362	0.119013
ADAM9	0.245167	0.149484
ADAMDEC1	0.00141282	0.759517
ADAMTS1	0.0072892	0.708864
ADAMTS10	-0.0013097	0.779142
ADAMTS12	0	1
ADAMTS13	0.114374	0.376672
ADAMTS14	-0.00717271	0.631373
ADAMTS15	0	1
ADAMTS16	-0.0975302	0.147217
ADAMTS17	0.0339378	0.42419
ADAMTS18	-0.0978629	0.0898818
ADAMTS19	0.0362264	0.449878
ADAMTS2	-0.167808	0.0985241
ADAMTS20	0	1
ADAMTS3	-0.00625764	0.648848
ADAMTS4	0.0412127	0.410155
ADAMTS5	0.148521	0.339135
ADAMTS6	0.00832248	0.629098
ADAMTS7	0	1
ADAMTS8	-0.126022	0.10683
ADAMTS9	0.032281	0.391852
ADAMTSL1	-0.0208383	0.436701
ADAMTSL2	-0.0812693	0.139593
ADAMTSL4	-0.042755	0.297239
ADAMTSL5	-0.09381	0.267974
ANK2	1.24544	0.000102871	Upregulation
ADAP2	0.0551618	0.218643
ADAR	0.427474	0.0481629
ADARB1	0.199721	0.0872404
ADARB2	0.0615116	0.266122
ADAT1	0.0196029	0.577954
ADAT2	0.106547	0.301311
ADCK1	0.248918	0.152889
ADCK2	0.218522	0.226475
ADCK5	0.392226	0.0317615
ADCY1	0.120209	0.12314
ADCY10	0.0289815	0.588068
ADCY2	-0.0219043	0.588555
ADCY3	0.181505	0.198831
ADCY4	0	1
ADCY5	-0.0434694	0.267796
ADCY6	-0.00874906	0.750032
ADCY7	-0.141713	0.114804
ADCY8	0.427175	0.0587046
FBXW11	1.23106	9.26762e-07	Upregulation
ADCYAP1R1	0.0783115	0.415308
ADD1	0.152997	0.302321
ADD2	0.276932	0.204788
ADD3	0.115454	0.435818
ADGB	0.01022	0.606914
SLC16A6	1.22411	0.000374174	Upregulation
ADGRA2	0.171517	0.0937168
ADGRA3	-0.282776	0.0925166
ADGRB1	0.111004	0.341526
ADGRB2	0.194691	0.287934
ADGRB3	-0.0787401	0.540481
ADGRD1	0.0409338	0.307067
ADGRD2	0	1
ADGRE1	0.00718487	0.651136
ADGRE2	0	1
ADGRE3	0	1
ADGRE5	0.0175879	0.516162
ADGRF1	0	1
ADGRF3	0.17479	0.118676
ADGRF4	0	1
ADGRF5	0.0110654	0.590775
ADGRG1	-0.227157	0.0850351
ADGRG2	-0.0135413	0.52711
ADGRG3	0	1
ADGRG4	0	1
ADGRG5	0.00187257	0.747434
ADGRG6	0.0382796	0.436595
ADGRG7	-0.0306877	0.40686
ADGRL1	0.412877	0.0639771
ADGRL2	0.367862	0.0658492
ADGRL3	0.0314616	0.594518
ADGRL4	0	1
ADGRV1	-0.0611929	0.557686
ADH1B	0	1
ADH4	0	1
ADH5	-0.157432	0.376948
ADH6	0	1
ADHFE1	-0.031453	0.523156
ADI1	0.0626333	0.588442
ADIG	0	1
ADIPOQ	0	1
ADIPOR1	-0.0937003	0.456246
ADIPOR2	0.225466	0.113026
ADK	0.444872	0.0119913
HDAC6	1.22399	2.99415e-06	Upregulation
ADM2	0	1
ADM5	-0.172	0.0911454
LGI2	1.22208	6.28297e-05	Upregulation
ADNP2	-0.177003	0.261121
ADO	0	1
ADORA1	0.050944	0.327084
ADORA2A	0.0196183	0.625521
ADORA2B	-0.138422	0.32156
ADPGK	0.3906	0.0476343
SLC17A6	1.21838	0.000966874	Upregulation
ADPRHL2	0.146401	0.366926
ADPRM	-0.458176	0.0262483
ADRA1A	-0.207006	0.153237
ADRA1B	0	1
ADRA1D	0.0458596	0.397698
ADRA2A	0	1
ADRB1	0.015532	0.559978
ADRM1	0.383296	0.0685842
ADSL	0.0803852	0.52821
ADSS	0.1942	0.299163
ADSSL1	-0.00204638	0.785348
ADTRP	0	1
AEBP1	-0.0843635	0.25257
AEBP2	-0.0931339	0.496797
AEN	0.0396221	0.469236
EVI5	1.21718	4.53876e-06	Upregulation
AFAP1	-0.0511459	0.596805
AFAP1L1	0.235701	0.0658966
AFAP1L2	0	1
AFDN	0.47441	0.0363769
AFF1	-0.0788448	0.541715
AFF2	-0.287941	0.055881
AFF3	0.177168	0.222512
AFF4	-0.0241046	0.722878
AFG1L	-0.00477884	0.765045
AFG3L2	0.195489	0.270188
AFM	0	1
AFMID	0.0210204	0.451296
AFP	0.0370197	0.366241
AFTPH	0.462267	0.0231964
AGA	-0.0508885	0.528003
AGAP1	-0.072385	0.417568
AGAP2	0.193567	0.115906
AGAP3	0.0297053	0.617053
AGBL1	0	1
AGBL2	0.0207733	0.49734
AGBL3	0.0274933	0.576372
AGBL4	0.248866	0.0278135
ELF2	1.20655	9.1488e-06	Upregulation
AGER	-0.0114648	0.695411
AGFG1	-0.00365409	0.779496
KCNAB2	1.20428	1.03845e-05	Upregulation
AGK	0.046467	0.627233
AGL	0.230822	0.234953
AGMAT	0.0418281	0.498621
AGMO	0	1
AGO1	0.459518	0.0192265
AGO2	-0.0394797	0.395237
AGO3	-0.0305187	0.620285
AGO4	-0.197967	0.209165
AGPAT1	0.434525	0.0533399
AGPAT2	-0.0250556	0.642978
AGPAT3	0.259372	0.131141
AGPAT4	0.0985189	0.36478
AGPAT5	0.297689	0.143188
AGPS	0.0059864	0.757707
AGR2	-0.0423295	0.299214
AGR3	0	1
DPYS	1.20248	9.02999e-06	Upregulation
AGRP	-0.159139	0.131021
AGT	0.00319269	0.719195
AGTPBP1	0.427308	0.0177197
AGTR1	0	1
AGTR2	0	1
AGTRAP	0.233216	0.0930934
AGXT	0	1
AGXT2	0.00732179	0.648928
SLC2A13	1.20048	5.22789e-06	Upregulation
AHCY	0.189692	0.299972
AHCYL1	0.367879	0.0738514
AHCYL2	0.0123873	0.738363
AHDC1	0.120537	0.162663
AHI1	-0.0997938	0.505906
AHNAK	0.00718487	0.651136
RASGRP2	1.18979	2.01987e-06	Upregulation
AHSG	0	1
AHSP	0	1
AICDA	0.10532	0.397283
RGS7BP	1.18854	0.000120931	Upregulation
AIF1	0.00683878	0.737929
AIF1L	0.0267063	0.445407
AIFM1	0.408147	0.039788
AIFM2	-0.164964	0.291693
NRN1	1.18788	0.00182967	Upregulation
AIG1	0.0678468	0.523407
AIM2	-0.00658168	0.742123
AIMP1	0.487934	0.0411301
AIMP2	0.139929	0.403585
AIP	-0.0608376	0.592138
SPP1	1.17911	0.000508555	Upregulation
AIRE	-0.0298689	0.613901
AJAP1	0.0845184	0.510563
AJUBA	-0.0312951	0.388461
AK1	0.11814	0.452711
AK3	-0.0635709	0.528166
AK4	-0.0965974	0.22317
AK5	0.24424	0.0713767
AK6	0.244196	0.229635
AK7	0.120913	0.145778
AK8	0.0982822	0.361465
AK9	0.0166942	0.681647
AKAIN1	0.215631	0.29633
C12orf45	1.17229	0.000104938	Upregulation
AKAP10	0.15176	0.186443
ATP6V1H	1.17115	5.70315e-07	Upregulation
AKAP12	0.0525132	0.646659
AKAP13	0.143082	0.288741
AKAP14	0.028258	0.555231
AKAP2	-0.0112761	0.75618
AKAP3	0.075681	0.291666
AKAP4	0.0107327	0.598071
AKAP6	0.4742	0.0218394
AKAP7	0.0603775	0.619528
AKAP8	0.109814	0.461081
AKAP8L	-0.237512	0.225082
AKAP9	-0.295397	0.0513931
AKIP1	0.100101	0.485376
AKIRIN1	0.476632	0.0204474
AKIRIN2	-0.0282377	0.683936
AKNA	-0.287984	0.0245445
AKR1B1	0.2329	0.24801
AKR1D1	0.00755094	0.645556
AKR1E2	0.0346342	0.575634
CARS	1.16719	4.61005e-06	Upregulation
AKR7A3	-0.111189	0.196702
AKR7L	0.182824	0.0650635
AKT1	0.249156	0.211924
AKT1S1	0.241445	0.165333
AKT2	-0.268866	0.138566
AKT3	0.20011	0.137687
BEND6	1.16113	3.1201e-05	Upregulation
ALAD	-0.153593	0.183364
ZC2HC1A	1.1586	4.20607e-06	Upregulation
ALAS2	0.000877761	0.771981
ALB	0	1
ALCAM	0.316372	0.134623
ALDH16A1	0.0309206	0.467094
ALDH18A1	-0.0298365	0.679142
ALDH1A1	0.152633	0.299815
ALDH1A2	-0.0553742	0.34154
ALDH1A3	0.135879	0.327272
ALDH1B1	0.0280678	0.593345
ALDH1L1	0.0340973	0.488999
ALDH1L2	0.14254	0.215583
ALDH2	-0.0649388	0.588126
ALDH3A1	-0.185759	0.0528924
ALDH3A2	0.364386	0.051485
ALDH3B1	0.0314881	0.572054
ALDH3B2	0	1
ALDH4A1	0.27765	0.0460767
BTBD1	1.15448	1.3545e-06	Upregulation
ALDH6A1	-0.00517189	0.770515
ALDH8A1	0.0576336	0.404676
ALDH9A1	0.0458587	0.628065
ALDOB	0.0123323	0.567686
ENSMFAG00000041092	1.15224	3.08921e-05	Upregulation
ALG11	-0.0360862	0.680518
RELL2	1.14969	1.06934e-06	Upregulation
ALG13	0.292531	0.101528
CHORDC1	1.14893	1.78936e-05	Upregulation
ALG2	0.1718	0.30722
ALG3	0.419287	0.0794749
ALG5	-0.000499269	0.788857
ALG6	-0.276513	0.131511
ALG8	0.199092	0.188633
ALK	0.0881438	0.178574
ALKAL1	0.00327345	0.717373
ALKAL2	0.152505	0.080373
ALKBH1	0.0417033	0.56772
ALKBH2	-0.263554	0.209089
PTPA	1.14545	9.29138e-06	Upregulation
ALKBH4	0.100145	0.466242
ALKBH5	0.349961	0.0750737
ALKBH6	0.232314	0.217648
ALKBH7	0.324465	0.10268
ALKBH8	0.184687	0.200483
ALLC	0.00850524	0.632652
ALMS1	0.255036	0.209656
ALOX12	0.184602	0.128145
ALOX15	0.0215482	0.500663
ALOX15B	0	1
MED11	1.13936	2.09116e-05	Upregulation
ALOX5AP	-0.0261522	0.450399
ALOXE3	0	1
ALPK1	0.0112261	0.58963
ALPK2	0	1
ALPK3	0.0119071	0.708813
ALPL	-0.222877	0.0422273
ALS2	0.174173	0.295779
ALS2CL	-0.132056	0.124163
ALS2CR12	0.0168202	0.703368
ALX1	0	1
ALX3	0	1
ALX4	0	1
ALYREF	0.032639	0.440811
AMACR	0.271819	0.147305
AMBN	0	1
AMBP	0	1
AMBRA1	0.236369	0.097342
AMD1	0.385812	0.0594208
AMDHD1	0.0806393	0.207391
AMELX	0	1
AMER1	-0.0632395	0.272515
AMER2	-0.0244539	0.642308
AMFR	0.270648	0.134592
AMH	-0.10705	0.142917
AMHR2	0.025687	0.448959
AMIGO1	0.0930268	0.219213
AMIGO2	0.0025301	0.776714
AMIGO3	0	1
AMMECR1	0.215295	0.131578
AMMECR1L	0.167299	0.14428
AMN	0.00387973	0.705865
AMN1	0.0970894	0.480653
AMOT	-0.09648	0.165691
AMOTL1	-0.229484	0.111906
AMOTL2	0.369157	0.0334863
AMPD1	-0.0299256	0.320024
AMPD2	-0.0283176	0.696142
AMPD3	0.00117758	0.78367
AMPH	0.0332032	0.681759
AMT	0.257494	0.205052
AMTN	0	1
AMZ1	0.122079	0.156289
AMZ2	0.0529474	0.620432
ANAPC1	-0.388605	0.0309976
ANAPC10	0.0650659	0.581376
ANAPC11	-0.015923	0.730626
ANAPC13	0.203157	0.203016
FH	1.13117	1.88442e-05	Upregulation
ANAPC16	-0.402694	0.0552978
ANAPC2	0.265425	0.14201
ANAPC4	0.164993	0.304325
ARPC4	1.12853	2.99415e-06	Upregulation
ANAPC7	0.278809	0.144749
ANGEL1	0.13629	0.370755
ANGEL2	-0.450116	0.0320676
ANGPT1	-0.100688	0.409897
ANGPT2	0.103916	0.29432
ANGPT4	0	1
ANGPTL1	-0.28528	0.0196944
ANGPTL2	0	1
ANGPTL3	0.0336147	0.38427
ANGPTL4	0.141347	0.178328
ANGPTL5	-0.0355883	0.467544
ANGPTL6	0.0130899	0.644401
ANGPTL7	-0.0232744	0.41609
ANGPTL8	-0.0495125	0.377506
ANHX	0	1
SMARCE1	1.1277	3.74745e-05	Upregulation
COPRS	1.12045	6.82477e-05	Upregulation
ENSMFAG00000030761	1.11694	0.000128012	Upregulation
ANKAR	0.0276874	0.646617
ANKDD1A	0.0539237	0.294351
ANKDD1B	0	1
ANKEF1	-0.00457278	0.685201
ANKFY1	0.226993	0.228111
ANKH	0.136252	0.171868
ATPAF1	1.11496	8.94444e-05	Upregulation
ANKK1	0.0194181	0.495838
ANKLE1	0.0212351	0.517696
ANKLE2	-0.111601	0.461694
ANKMY1	-0.017766	0.542362
ANKMY2	0.443536	0.0437087
ANKRA2	0.0156637	0.725476
ANKRD1	0	1
ANKRD10	0.209429	0.228287
ANKRD11	0.19563	0.290082
ANKRD12	-0.433383	0.0131168
ANKRD13A	-0.426106	0.0444429
ANKRD13B	0.114556	0.400977
ANKRD13C	0.108261	0.444174
ANKRD16	0.258207	0.0584939
ANKRD17	0.253825	0.18781
ANKRD2	0.0900021	0.286589
ANKRD22	0	1
ANKRD24	0.167448	0.29315
ANKRD26	0.278763	0.177683
ANKRD27	0.319844	0.0837688
ANKRD28	0.172603	0.250842
ANKRD29	0.0716809	0.566244
ANKRD31	0.309086	0.0510417
ANKRD33	-0.000337023	0.787493
ANKRD33B	0	1
ANKRD34B	0.0914035	0.187121
ANKRD34C	0.0811454	0.235604
ANKRD35	-0.161663	0.19367
ANKRD37	0.0947849	0.180063
GLRA1	1.11246	0.0004779	Upregulation
ANKRD40	0.364286	0.101458
ANKRD42	0.132938	0.29541
ANKRD44	0.113036	0.181894
ANKRD45	0.0221545	0.462522
ANKRD46	0.0661953	0.385497
ANKRD49	-0.342901	0.057224
ANKRD50	0.164822	0.259921
ANKRD52	0.0183066	0.491727
ANKRD53	0.00249058	0.776406
ENSMFAG00000042321	1.11039	4.98788e-05	Upregulation
ANKRD55	0.323995	0.0278179
ANKRD6	0.0448811	0.511124
ANKRD60	0	1
ANKRD61	0	1
ANKRD62	0.00708897	0.732969
ANKRD63	0	1
ANKRD66	0	1
ANKRD7	0	1
ANKRD9	0.446722	0.0560459
ANKS1A	-0.154133	0.101435
ANKS1B	0.125629	0.398132
ANKS3	0.306553	0.0601568
ANKS4B	0	1
ANKS6	0.0581743	0.272503
ANKUB1	0	1
ANKZF1	0.133988	0.405187
ANLN	-0.035836	0.495053
ANO1	0	1
ANO10	0.17637	0.161787
ANO2	-0.0198225	0.45205
ANO3	0.0239488	0.575993
FAM216A	1.10572	0.000103774	Upregulation
WFS1	1.10511	6.98636e-06	Upregulation
ANO6	0.176517	0.225176
ANO7	-0.0483486	0.236172
ANO8	-0.00295742	0.772948
ANO9	0	1
ANOS1	-0.0716949	0.409733
ANP32A	0.274014	0.168393
KIFAP3	1.10387	1.47569e-05	Upregulation
ANPEP	0.0192086	0.52134
ANTXR1	-0.00415231	0.746531
ANTXR2	0.0325802	0.446484
ANXA1	0.0908927	0.100952
ANXA10	-0.0542118	0.407671
ANXA11	0.132874	0.184666
ANXA13	0	1
EIF4G3	1.09967	0.000105841	Upregulation
ANXA3	0.0293688	0.49772
ANXA4	0.0698906	0.294969
NAP1L1	1.09909	9.98051e-07	Upregulation
CRLF3	1.09805	3.17951e-05	Upregulation
VAMP1	1.09411	0.00100297	Upregulation
ANXA9	0	1
AOAH	0.0404905	0.391584
AOC1	-0.096886	0.332394
AOC2	0.05541	0.325081
AOC3	-0.0855027	0.164101
AOX1	0.00331818	0.713748
AOX2	-0.0127242	0.678027
AOX4	0	1
AP1AR	0.378607	0.0538157
AP1B1	0.422642	0.0419789
AP1G1	0.229089	0.0620985
AP1G2	0.0168568	0.730152
PCP4	1.09002	0.00126912	Upregulation
AP1S1	-0.381675	0.0371838
PAM	1.08401	3.23416e-05	Upregulation
AP1S3	0.0562569	0.324495
AP2A1	0.0634565	0.507847
AP2A2	0.243098	0.168894
NFE2L1	1.07913	7.51865e-05	Upregulation
AP2M1	0.442751	0.00708526
AP2S1	0.156479	0.244678
AP3B1	-0.189581	0.182239
GLRX5	1.07795	0.000100684	Upregulation
AP3D1	0.236887	0.245219
AP3M1	0.323429	0.133005
AP3M2	0.339471	0.0935362
INA	1.07249	7.34281e-05	Upregulation
AP4B1	-0.126055	0.369864
AP4E1	0.0715602	0.437672
AP4M1	0.31413	0.0283681
AP4S1	-0.0901533	0.243828
AP5B1	0.0669001	0.35833
AP5M1	0.0865092	0.47268
AP5S1	-0.00672514	0.76925
AP5Z1	-0.148388	0.307579
CAMK2A	1.07205	0.000390119	Upregulation
APBA1	-0.0287982	0.705364
APBA2	0.36369	0.111395
APBA3	-0.268204	0.0707107
APBB1	0.138736	0.362517
APBB1IP	0.0100819	0.705088
STAC2	1.07129	0.000797253	Upregulation
APBB3	0.0487075	0.414357
DZIP3	1.06876	7.28578e-05	Upregulation
APC2	-0.19904	0.072994
APCDD1	-0.21709	0.0803473
APCDD1L	0	1
APCS	0	1
APEH	0.0485616	0.621715
APELA	-0.0027903	0.72761
CLSTN1	1.06761	0.000123568	Upregulation
APEX2	-0.0300061	0.668864
APH1A	0.0607497	0.456102
APH1B	0.0901038	0.198951
API5	-0.0458385	0.640415
APIP	-0.0565889	0.604251
APLF	0.179161	0.144567
APLNR	0	1
UGP2	1.06637	0.000222019	Upregulation
APLP2	0.00964291	0.762941
APMAP	0.120389	0.423266
APOA1	0.0143977	0.660467
APOA2	0	1
APOA4	0	1
APOA5	0.0123865	0.562239
APOB	0	1
APOBEC1	0	1
APOBEC2	0.013225	0.721894
APOBEC3A	-0.00737953	0.649035
APOBEC3C	0.0056393	0.668221
APOBEC3G	0	1
APOBEC3H	0.0198843	0.451274
APOC1B	-0.338915	0.00866266
APOC3	0	1
PARM1	1.06436	1.89867e-05	Upregulation
APOE	-0.262062	0.153384
APOF	0	1
APOL2	0.108985	0.199671
APOL4	0	1
APOL5	0.046195	0.459936
APOL6	0.477361	0.00834849
APOLD1	-0.0239321	0.607136
APOM	-0.0108392	0.747513
APOO	0.396215	0.0778866
APOOL	0.357084	0.0711816
APOPT1	-0.270492	0.159793
CDH12	1.06283	5.24452e-05	Upregulation
APPBP2	0.068269	0.582931
APPL1	-0.00574806	0.770684
APPL2	0.0866188	0.354138
APRT	0.501325	0.0568879
APTX	0.0463666	0.570494
AQP1	0.00423976	0.735747
AQP10	0	1
AQP11	0.320255	0.0637939
AQP2	0	1
AQP3	0.0234688	0.565064
AQP4	-0.195564	0.0470878
AQP5	0	1
AQP6	-0.00541409	0.688401
AQP8	0.0262367	0.563486
AQP9	0	1
AQR	0.377828	0.0541493
ar	-0.0150339	0.68364
ARAF	0.125063	0.242956
ARAP1	-0.367628	0.00234582
ARAP2	0.245407	0.116908
ARAP3	0.162383	0.21671
ARC	0.00888024	0.688365
ARCN1	0.269291	0.157348
AREG	0.00364515	0.710507
AREL1	0.16347	0.329688
ARF1	0.38599	0.005779
ARF3	0.394088	0.0898058
ARF4	0.439486	0.0492575
ARF5	0.0685741	0.448763
ARF6	-0.0223098	0.434317
ARFGAP1	0.415812	0.0409592
ARFGAP2	-0.276702	0.105543
ARFGAP3	0.408146	0.0856173
ARFGEF1	0.467224	0.0489387
ARFGEF2	0.140134	0.403323
ARFGEF3	0.29791	0.048948
ARFIP1	0.076356	0.463611
ATP2B3	1.06115	0.000117841	Upregulation
ENSMFAG00000030943	1.06072	0.00046994	Upregulation
ARG1	0	1
ARG2	-0.108624	0.379439
ARGFX	0	1
ARGLU1	-0.14855	0.267402
ARHGAP1	-0.355637	0.0575794
ARHGAP10	-0.215302	0.114994
ARHGAP12	0.267518	0.175279
ARHGAP15	-0.0187162	0.470807
ARHGAP17	0.262159	0.0490715
ARHGAP18	0.420909	0.0160343
CYTH3	1.0607	1.92719e-05	Upregulation
ARHGAP21	0.0970215	0.516213
ARHGAP22	0.0990326	0.367485
ARHGAP23	-0.237278	0.030506
EI24	1.05998	7.11468e-05	Upregulation
ARHGAP25	-0.0806057	0.130359
ARHGAP26	-0.322078	0.0134932
ARHGAP27	-0.00653327	0.670814
ARHGAP28	-0.0699494	0.200324
ARHGAP29	-0.154508	0.253837
ARHGAP30	-0.00717271	0.631373
ARHGAP31	0.0276419	0.44789
ARHGAP32	0.17082	0.34193
ARHGAP33	-0.0119476	0.6796
ARHGAP35	0.258767	0.202098
ARHGAP36	0.0138775	0.622475
ARHGAP39	-0.264261	0.0343812
ARHGAP4	0.049318	0.612717
ARHGAP40	0	1
ARHGAP42	0.00294348	0.747847
ARHGAP44	0.0135864	0.675614
ARHGAP45	-0.0633136	0.377235
ARHGAP5	0.117303	0.46785
ARHGAP6	0.00239656	0.77921
ARHGAP9	0.490374	0.0166749
ARHGDIA	0.0458617	0.626999
ARHGDIB	0.0769881	0.224346
SMAP1	1.05977	0.000152678	Upregulation
ARHGEF10	0.00858089	0.619807
ARHGEF10L	0.295118	0.110172
ARHGEF11	-0.0360107	0.667881
ARHGEF12	-0.0175327	0.735725
ARHGEF15	-0.0229797	0.447827
ARHGEF16	-0.0124819	0.565633
ARHGEF17	-0.0246336	0.720143
ARHGEF19	-0.00109516	0.773416
ARHGEF2	0.0499667	0.258832
ARHGEF25	0.0305423	0.58514
ARHGEF26	-0.277634	0.0114428
ARHGEF28	0.0043613	0.757166
ADAM23	1.05976	0.000119505	Upregulation
ARHGEF33	0.0535454	0.536195
ARHGEF37	-0.0560155	0.395125
ARHGEF38	0.00756128	0.645396
ARHGEF39	0.102655	0.172512
ARHGEF40	-0.325272	0.0771789
ARHGEF5	0.0257664	0.53406
ARHGEF6	0.436098	0.038941
ARHGEF7	0.238268	0.228759
C1orf35	1.05934	0.000137969	Upregulation
ARID1A	0.125724	0.422812
ARID1B	0.103477	0.466821
ARID2	0.355422	0.0485984
ARID3A	0.0333528	0.562169
ARID3B	0.010941	0.587245
ARID3C	-0.0646409	0.335479
ARID4A	-0.0513414	0.646765
ARID4B	-0.471913	0.0299637
ARID5A	-0.0232037	0.610578
ARID5B	0.201296	0.355716
ARIH1	0.0135004	0.697102
ARIH2OS	0.0149591	0.677781
ARL1	0.336969	0.118688
ARL10	0.109431	0.281674
ARL13A	0	1
ARL13B	-0.233566	0.185284
ARL14	0	1
MINDY2	1.05887	0.000159379	Upregulation
ARL15	0.00138131	0.778963
ARL16	0.288251	0.12227
INSIG1	1.04388	0.000507462	Upregulation
ARL2BP	0.0608182	0.594457
ARL3	-0.275685	0.114071
ARL4A	0.112131	0.245451
ARL4C	-0.0130712	0.639599
ARL4D	-0.103225	0.25028
ARL5A	0.107382	0.154775
ARL5B	-0.0164878	0.492891
ARL6	-0.339017	0.0539333
YWHAH	1.04378	0.00027002	Upregulation
ARL6IP5	0.396975	0.0127518
ARL6IP6	0.237966	0.11127
ARL8A	-0.373821	0.0546548
IAH1	1.041	6.5111e-06	Upregulation
ARMC1	0.200383	0.27687
ARMC10	-0.13872	0.37462
ARMC12	-0.304834	0.0610728
ARMC2	-0.0942208	0.471612
ARMC3	0	1
ARMC4	0	1
ARMC5	0.294548	0.0988764
ARMC6	-0.0492207	0.407501
ARMC7	0.102199	0.29689
GTPBP8	1.04073	0.000500737	Upregulation
ARMC9	0.165634	0.256796
ARMCX1	-0.11063	0.414199
ARMCX5	-0.0202771	0.646418
ARMS2	0	1
ARNT	-0.019556	0.709952
ARNT2	-0.0581645	0.512726
ARNTL	-0.340692	0.0975356
ARNTL2	0.0394141	0.548908
PCDH9	1.03891	0.000141795	Upregulation
ARPC1B	0.398514	0.0160701
ARPC2	0.315366	0.126433
ARPC3	0.350681	0.0797072
VPS26B	1.036	7.11943e-05	Upregulation
SMIM19	1.03223	3.78547e-05	Upregulation
ARPP19	0.449086	0.0543435
ARPP21	0.320344	0.0875334
AKTIP	1.02933	3.04643e-05	Upregulation
ARRB1	0.13916	0.216629
ARRB2	-0.0303436	0.681708
ARRDC2	0.0854471	0.433028
ARRDC3	-0.117885	0.399224
ARRDC4	-0.171182	0.0857298
ARRDC5	0	1
ARSA	0.0935654	0.440963
ARSB	0.356806	0.0108189
ARSDR1	0.377842	0.0801187
ARSE	0.0653816	0.273655
ARSF	-0.135295	0.124434
ARSG	0.00684917	0.732562
ARSH	0	1
ARSI	0	1
ARSJ	0.000761617	0.784134
RAB4A	1.0258	6.30198e-05	Upregulation
ART1	0	1
ART3	0	1
ART4	0.021379	0.509591
ART5	0.0793096	0.434107
ARTN	0.0195735	0.528692
TIMMDC1	1.0255	0.000107243	Upregulation
ARVCF	-0.128758	0.318614
ARX	0	1
AS3MT	0.398782	0.047167
ASAH1	0.434526	0.0239642
REXO2	1.02506	0.000245426	Upregulation
ASAP1	-0.167451	0.34828
ASAP2	0.386942	0.0722844
ASAP3	-0.145408	0.0974296
ASB1	-0.30157	0.0819855
ASB10	0.0179781	0.540265
ASB11	0.0144208	0.569342
ASB12	0	1
ASB13	0.0704196	0.219686
ASB14	-0.160479	0.121536
ASB15	0.0190587	0.532595
ASB16	0	1
ASB17	0	1
ASB18	-0.112648	0.22862
ASB2	0.109015	0.508178
ASB3	0.362534	0.0262217
ASB4	-0.0135413	0.52711
ASB5	0	1
ASB6	0.475354	0.0321446
ASB7	0.173208	0.260367
ASB8	0.494722	0.0404206
ASB9	-0.0386272	0.240619
ASCC1	0.00710613	0.767513
ASCC2	0.344937	0.0420853
ASCC3	0.00576491	0.773378
ASCL1	0	1
ASCL2	0.0159405	0.547639
ASCL5	0.0578167	0.290481
REEP2	1.0233	2.43097e-05	Upregulation
ASF1B	-0.054324	0.521158
ASGR1	0.0460515	0.65806
ASH1L	0.41432	0.0760066
ASH2L	0.065976	0.553804
ASIC1	-0.0405436	0.606927
ASIC2	0.0510718	0.394861
ASIC3	0.323663	0.105297
ASIC4	0	1
ASIC5	0	1
ASIP	-0.0913552	0.161867
ZFAND2B	1.02077	2.90623e-05	Upregulation
ASNSD1	0.422803	0.0464428
ASPA	0	1
ASPDH	0.0904641	0.218961
ASPG	0.00241047	0.734246
ASPH	0.0134291	0.745171
ASPHD1	0.236942	0.0792483
ASPHD2	0.349379	0.0639018
ASPM	-0.0229344	0.590547
ASPN	0.0259336	0.454708
ASPRV1	0	1
ASPSCR1	0.289126	0.137998
ASRGL1	0.351158	0.11884
ASTE1	0.0253236	0.623462
ASTN1	0.0897045	0.376702
ASTN2	0.209693	0.142122
ASXL1	0.091609	0.365916
ASXL2	0.277813	0.0550536
ASXL3	0.0692442	0.409529
ASZ1	0	1
ATAD2	-0.155506	0.0694707
ATAD2B	-0.454657	0.0257391
ATAD5	0.13095	0.339258
ATAT1	0.277925	0.138985
ATCAY	0.068004	0.328297
ATE1	0.319297	0.034013
ATF1	-0.243679	0.0971298
ATF2	0.0678249	0.541167
ATF3	0.196653	0.0671989
ENSMFAG00000036681	1.01865	2.11492e-05	Upregulation
ATF5	0.0590659	0.268166
ATF6	0.189677	0.229359
ENSMFAG00000044679	1.01651	0.000117651	Upregulation
ATF7IP	0.182286	0.298317
ATF7IP2	0.14381	0.157133
ATG10	0.0270893	0.660864
PSMC1	1.01484	4.82392e-05	Upregulation
ATG12	0.0988452	0.458952
ATG13	0.395141	0.061316
ATG14	0.0819443	0.530831
ATG16L1	0.285725	0.140201
ATG16L2	0.196609	0.199918
ATG2A	-0.0402578	0.598506
ATG2B	0.428325	0.0465005
ATG3	0.224359	0.208364
ATG4A	-0.0153851	0.730155
ATG4B	0.342808	0.114651
ATG4C	0.00185449	0.783467
ATG4D	0.0450958	0.516888
ATG5	0.493527	0.0225906
ATG7	0.407747	0.04483
RAB31	1.01356	0.000160663	Upregulation
GSTA4	1.01077	2.13393e-05	Upregulation
ATIC	0.167312	0.296125
ATL1	0.465835	0.0447051
ATL2	0.0746316	0.531959
ATL3	-0.0229766	0.638731
ATM	0.345184	0.0703874
ATMIN	0.283276	0.17059
ATN1	0.359149	0.0492952
ATOH1	0	1
ATOH7	0.0136834	0.57622
ATOH8	0	1
ATOX1	0.435853	0.0380605
ATP10A	-0.0184237	0.483946
ATP10B	0	1
ATP10D	-0.119676	0.165691
ATP11A	-0.0015374	0.780666
ATP11B	0.179011	0.115117
ATP11C	0.0703942	0.296891
ATP12A	0	1
ATP13A1	0.467842	0.0292132
UCHL1	1.01034	0.00170693	Upregulation
ATP13A3	0.0716629	0.562282
ATP13A4	-0.0925017	0.205012
ATP13A5	0.210133	0.095225
ATP1A1	0.16442	0.304269
ATP1A3	0.479681	0.0161738
ATP1A4	-0.300926	0.0177562
RRH	1.00928	0.00049981	Upregulation
ATP1B2	0.0163107	0.585152
ATP1B3	0.142981	0.400256
ATP1B4	0.0117587	0.557532
ATP23	-0.0464238	0.623593
ATP2A1	0.112328	0.257401
ATP2A2	0.472319	0.036147
ATP2A3	0.0115139	0.570124
GMPR	1.00858	0.000235469	Upregulation
ANK1	1.00471	0.000702296	Upregulation
CDS1	1.00334	0.000385438	Upregulation
ATP2B4	-0.070081	0.502911
ATP2C1	0.00743721	0.767379
ATP2C2	-0.00415308	0.718386
ATP4A	-0.0344898	0.537528
ATP4B	0.052269	0.294309
ATP5A1	0.116745	0.189431
ATP5B	0.304009	0.0392715
ATP5C1	0.417494	0.0122627
ATP5D	0.374634	0.0151513
ATP5G2	0.306586	0.00992054
ATP5G3	0.374607	0.00390709
ENSMFAG00000004020	1.00273	0.000249774	Upregulation
ATP5J	0.0579883	0.409721
ATP5O	0.177134	0.114765
ATP5S	-0.0727828	0.545708
ATP6	-0.110916	0.289396
ATP6AP1	0.129175	0.294395
ATP6AP1L	0.347222	0.0287322
ADM	1.00206	0.000295994	Upregulation
ATP6V0A1	0.223496	0.117422
ATP6V0A4	0	1
ATP6V0B	0.185118	0.118304
ATP6V0C	0.285705	0.00648992
ATP6V0D1	0.176924	0.216216
ATP6V0D2	-0.0291183	0.471847
ATP6V0E1	0.110497	0.42632
ATP6V1B1	-0.20036	0.094042
ATP6V1B2	-0.044563	0.632819
ATP6V1C1	-0.0571157	0.6097
ATP6V1C2	-0.0224308	0.547962
ATP6V1D	0.195	0.153079
ATP6V1E1	0.262798	0.0542097
ATP6V1E2	0	1
ATP6V1F	0.427898	0.0351123
ATP6V1G1	0.0113635	0.726324
ATP6V1G2	0.438263	0.0457568
ATP6V1G3	-0.0200557	0.577604
MEMO1	1.0002	3.66665e-05	Upregulation
ATP7A	-0.110261	0.302957
ATP7B	-0.163477	0.139276
ATP8	-0.257015	0.32499
ATP8A1	-0.083456	0.488355
ATP8A2	0.0465121	0.604178
ATP8B1	-0.0142755	0.704684
ATP8B2	0.199726	0.187622
ATP8B3	-0.0872448	0.307046
ATP8B4	0.0142282	0.554472
ACO2	0.997398	5.06155e-06	Upregulation
ATP9B	-0.0907223	0.508547
HSPA12A	0.99666	0.00155708	Upregulation
ATPAF2	0.472244	0.0436459
ATPIF1	0.232485	0.106275
ATR	-0.253606	0.125819
SAMD14	0.994616	8.84939e-05	Upregulation
ATRIP	0.0953126	0.347391
ATRN	0.0435476	0.611147
ATRNL1	0.353091	0.105465
ATRX	0.210402	0.175458
ATXN1	0.0647754	0.263931
ATXN10	0.407834	0.0302928
ATXN1L	0	1
ATXN2	0.063812	0.592508
ATXN2L	0.327037	0.0583449
ENSMFAG00000040936	0.993213	0.00022026	Upregulation
ATXN7L1	0.0524866	0.545074
ATXN7L2	0.00807185	0.743758
BAP1	0.990525	0.000279668	Upregulation
ATXN7L3B	-0.0238169	0.72227
AUH	0.372702	0.0631768
AUNIP	0.167679	0.214311
AUP1	0.127296	0.376792
AURKA	0.237327	0.0293646
AURKAIP1	0.418881	0.0586107
AURKB	0.0305638	0.4519
AURKC	0.03124	0.415871
AUTS2	-0.0785294	0.550875
AVEN	-0.0848196	0.252535
AVIL	0.0504327	0.4799
AVP	0.0222462	0.482333
AVPI1	-0.0074404	0.768381
AVPR1A	0	1
AVPR1B	0	1
AVPR2	-0.00448172	0.716514
AWAT1	0	1
AWAT2	0	1
AXDND1	0	1
AXIN1	0.289404	0.0630184
AXIN2	-0.010724	0.679928
AXL	-0.000605686	0.784926
AZGP1	0.0245763	0.576623
AZI2	-0.177015	0.322505
AZIN1	0.440564	0.0504569
AZIN2	0.257124	0.139967
AZU1	-0.0334331	0.46543
B2AR	0.00941859	0.618952
B2M	0.0757676	0.454459
B3AR	0	1
B3GALNT2	0.12003	0.345297
B3GALT1	0.0530618	0.257701
B3GALT2	-0.191002	0.0666695
B3GALT5	0	1
B3GALT6	0.0221724	0.477078
B3GAT1	0.205161	0.311751
B3GAT2	0.0338986	0.572638
B3GAT3	-0.14007	0.348598
B3GLCT	0.228826	0.116742
B3GNT2	0.00896583	0.654106
B3GNT3	0	1
B3GNT4	-0.0363743	0.643123
B3GNT5	-0.0390099	0.300524
B3GNT6	-0.116186	0.0665093
B3GNT7	0.00355301	0.712044
B3GNT8	0.221801	0.0337107
B3GNT9	0	1
B3GNTL1	-0.0763413	0.485942
EXOSC5	0.988642	4.14191e-05	Upregulation
B4GALNT2	-0.00500411	0.6741
B4GALNT3	-0.0125763	0.529632
B4GALNT4	-0.0754588	0.544685
B4GALT1	-0.0111001	0.680103
B4GALT2	-0.112517	0.438916
B4GALT3	-0.163475	0.333596
SERINC3	0.986986	0.00010451	Upregulation
B4GALT5	0.345672	0.132215
B4GALT6	0.183761	0.306574
NOL3	0.984322	0.000356494	Upregulation
B4GAT1	0.335232	0.101995
B9D1	-0.106748	0.37978
B9D2	0.375684	0.0776012
BAALC	0.37821	0.0392136
BAAT	0.155261	0.185405
BABAM1	-0.195897	0.259001
PTPRN	0.984076	0.000228958	Upregulation
BACE1	0.310476	0.100568
BACE2	0.0136562	0.671548
BACH1	-0.0400392	0.607247
BACH2	0.186601	0.113871
BAD	0.0782816	0.580082
BAG1	0.221676	0.260795
BAG2	0.139253	0.366296
TMEM106B	0.984057	9.52664e-05	Upregulation
BAG4	-0.0456401	0.648991
BAG5	-0.305964	0.143641
BAG6	0.140437	0.389351
BAHCC1	0.0128963	0.583434
BAHD1	-0.290343	0.123145
BAIAP2	0.246501	0.0820478
BAIAP2L1	-0.0307718	0.46739
BAIAP2L2	-0.0111723	0.658927
BAIAP3	0.16769	0.0798503
BAMBI	-0.123876	0.293671
BANF1	0.0141058	0.710884
BANF2	0	1
BANK1	0.0367543	0.425077
BANP	0.0139424	0.739852
REEP5	0.981431	0.000793855	Upregulation
BARD1	0.0576255	0.390474
BARHL1	0	1
BARHL2	-0.257665	0.190595
BARX2	-0.033748	0.380522
BASP1	-0.0301817	0.52595
BATF	0	1
BATF2	0.00082154	0.775307
BATF3	-0.0987625	0.142045
BAX	-0.24145	0.155528
BAZ1A	0.182828	0.164065
BAZ1B	-0.0901801	0.53195
BAZ2A	0.181842	0.248224
BAZ2B	-0.0842564	0.572245
BBC3	0.059072	0.260536
BBOF1	0.249	0.166855
BBOX1	-0.140425	0.0268054
BBS10	0.0629568	0.519488
BBS2	-0.0851111	0.498607
BBS4	0.401273	0.0612434
BBS5	-0.0105126	0.752174
BBS7	0.451049	0.0157938
BBS9	0.0220961	0.622905
BBX	0.488954	0.0345827
BCAM	0	1
BCAN	-0.024368	0.708961
BCAP29	0.499035	0.034518
OPTN	0.980141	0.000381446	Upregulation
BCAR1	-0.431536	0.0146541
BCAR3	0.0310126	0.435605
BCAS1	-0.036464	0.64101
BCAS2	-0.165916	0.318633
BCAS3	-0.149319	0.31095
BCAS4	0.401116	0.0193712
BCAT1	0.403192	0.00498802
BCAT2	0.298317	0.132725
BCCIP	0.0341187	0.670993
BCDIN3D	0.354754	0.0489819
BCHE	-0.0309922	0.701947
ACOT13	0.979687	0.000739176	Upregulation
BCKDHB	0.0976555	0.502272
TNFRSF21	0.979455	0.00034112	Upregulation
BCL10	-0.186008	0.179068
BCL11A	-0.189972	0.223858
BCL11B	-0.00717271	0.631373
BCL2	-0.0638266	0.212844
BCL2A1	0.0219383	0.467602
BCL2L1	0.288774	0.102577
BCL2L10	-0.0689993	0.209443
BCL2L11	-0.0269764	0.64741
BCL2L13	0.392135	0.057517
BCL2L14	0	1
BCL2L15	0.036038	0.401166
B4GALNT1	0.978788	7.01963e-05	Upregulation
BCL3	-0.211247	0.130756
BCL6	-0.184211	0.0532989
BCL6-AS1	0.0681996	0.455844
BCL6B	0	1
BCL7A	-0.205487	0.240411
RALY	0.977936	0.000362364	Upregulation
BCL7C	-0.166688	0.224714
BCL9	0.270088	0.106842
BCL9L	0.00177262	0.779204
BCLAF1	0.0995875	0.472622
BCLAF3	0.198927	0.270329
BCO2	-0.216199	0.0218002
BCOR	0.188354	0.195829
BCORL1	0.0784412	0.339097
BCR	0.0795755	0.502976
BCS1L	0.0206599	0.714476
BDH1	0.302362	0.143196
BDH2	-0.0359252	0.677803
BDKRB1	0.00162205	0.753997
PCYT2	0.976661	0.00019664	Upregulation
BDP1	-0.088921	0.503765
BEAN1	0.3997	0.0675325
BECN1	0.0416704	0.505804
BEGAIN	-0.0221599	0.618464
BEND2	0	1
BEND3	0.0124162	0.563103
BEND4	0	1
BEND5	0.0690046	0.582286
PYGB	0.975018	0.000843971	Upregulation
BEND7	0.100544	0.289653
BEST1	-0.0186287	0.600876
BEST2	0.0106174	0.60642
BEST3	0	1
BEST4	0.119523	0.288795
BET1	0.381214	0.0515528
BET1L	0.0181348	0.507495
BEX1	0.0418768	0.591101
BEX2	0.0603806	0.515749
BEX3	-0.0601035	0.389956
BEX4	-0.126807	0.301189
BFAR	0.0208767	0.719375
BFSP1	-0.0901967	0.243091
BFSP2	-0.0979928	0.13476
BGLAP	0.143227	0.354693
BGN	-0.00333846	0.724865
BHLHB9	0.0885272	0.465693
BHLHE22	0	1
BHLHE40	-0.477463	0.0333199
BHLHE41	0.418596	0.0262078
BHMG1	-0.0132544	0.531649
BHMT	0.00113983	0.766031
BHMT2	0.0601508	0.368356
BICC1	-0.0482441	0.327801
BICD1	0.432703	0.0409758
BICD2	0.0480289	0.635061
BICDL1	0.0103231	0.609968
BICDL2	0.0783832	0.435233
BICRA	0.00865097	0.630755
BICRAL	-0.0273682	0.589599
BID	-0.0549573	0.576737
BIK	0.0287034	0.510883
BIN1	-0.115161	0.142128
BIN2	-0.00353336	0.76293
PMM2	0.974376	5.82197e-06	Upregulation
BIRC2	-0.0881118	0.510481
BIRC3	0	1
BIRC5	0	1
LIN7B	0.97408	0.000208593	Upregulation
BIRC7	-0.00816553	0.613198
BLACE	0	1
BLCAP	0.00788313	0.62887
BLK	0	1
BLMH	-0.302771	0.146062
BLNK	-0.00745243	0.740617
BLOC1S2	-0.13595	0.339418
BLOC1S6	-0.0360213	0.673664
BLVRA	0.47692	0.0653809
TUBB3	0.970806	0.00106454	Upregulation
BLZF1	-0.169121	0.290087
BMF	0.0285141	0.419815
BMP1	-0.15733	0.0408423
BMP10	0	1
BMP15	0	1
BMP2	0.00241826	0.768163
BMP2K	0.00162015	0.782964
BMP3	-0.243346	0.0299107
BMP4	0.0240376	0.423424
BMP5	0	1
BMP6	0.0233624	0.505191
BMP7	-0.209078	0.182408
BMPER	0.349955	0.0174649
BMPR1A	0.0113822	0.732896
BMPR1B	-0.251842	0.0268304
AIFM3	0.970765	0.000106887	Upregulation
BMT2	-0.102349	0.444677
BMX	-0.01898	0.48381
BNC1	-0.187327	0.0748635
BNC2	-0.0932301	0.15278
BNIP1	-0.293361	0.137948
BNIP2	0.153565	0.230897
TOX	0.970675	0.00100062	Upregulation
PIGT	0.968519	0.00017176	Upregulation
BNIPL	0.00527176	0.711214
BOC	0	1
BOD1	0.345515	0.0777416
BOD1L1	0.2532	0.264876
BOD1L2	0	1
BOK	-0.079387	0.535349
BOLA3	0.494616	0.0222653
BOLL	0	1
BOP1	0.097981	0.218338
BORA	0.038469	0.456121
BORCS5	-0.124862	0.429325
BORCS6	0.0481189	0.261448
BORCS8	-0.311174	0.0809635
BPGM	0.271019	0.219123
BPHL	-0.00828756	0.75709
BPI	-0.00437478	0.727061
BPIFA1	0	1
BPIFA2	0	1
BPIFA3	0	1
BPIFB1	0	1
BPIFB2	0	1
BPIFB3	0	1
BPIFB4	0	1
BPIFB6	0	1
BPIFC	-0.0408208	0.5321
BPNT1	0.2699	0.100274
BPTF	0.246457	0.266415
BRAF	-0.00574331	0.758287
DCTN1	0.968301	0.000176798	Upregulation
BRAT1	0.0207562	0.698807
BRCA1	0.397484	0.0272277
BRCA2	0.00437342	0.741851
BRD1	0.306416	0.0400399
BRD2	0.278231	0.147611
BRD3	0.081012	0.55774
BRD3OS	0	1
BRD4	0.151506	0.364493
BRD7	0.233605	0.225365
BRD8	-0.217833	0.216745
BRD9	-0.0677904	0.476622
BRDT	0	1
BRF1	0.0627799	0.534836
BRF2	0.344997	0.03926
BRI3	0.432755	0.0565413
BRI3BP	0.253793	0.0869582
BRICD5	-0.0102079	0.589202
BRINP2	-0.0162596	0.718673
BRINP3	0.0477454	0.57637
BRIP1	0	1
BRIX1	0.0963178	0.521817
BRMS1	0.107523	0.46902
BRMS1L	0.49003	0.0260967
BROX	0.174855	0.298334
BRPF1	-0.248214	0.0823408
BRPF3	-0.354626	0.0269801
BRS3	0	1
BRSK2	0.384406	0.0990169
BRWD1	0.456147	0.0671372
BRWD3	0.229143	0.119042
BSCL2	0.477812	0.00191053
BSDC1	-0.25439	0.188981
ENSMFAG00000030310	0.968103	0.000588732	Upregulation
BSN	-0.0197047	0.637825
BSND	0	1
BSPH1	0	1
BSPRY	-0.00917876	0.644167
BST1	-0.168243	0.22961
BST2	0.319553	0.0359114
BSX	0	1
BTAF1	0.029912	0.682559
MFSD6	0.966483	0.000937669	Upregulation
PRUNE2	0.964651	0.000173732	Upregulation
BTBD11	0.27978	0.0793334
BTBD16	-0.0710999	0.170974
BTBD17	-0.131594	0.154526
BTBD18	0.0124632	0.671235
BTBD19	0.129693	0.102132
BTBD2	-0.320829	0.0774257
BTBD6	0.230124	0.22872
BTBD7	-0.0286428	0.664356
BTBD8	-0.16953	0.120945
BTBD9	-0.183174	0.0445695
BTC	-0.0100803	0.580849
BTD	0.429168	0.0119159
BTF3L4	0.10903	0.455702
BTG1	-0.286239	0.159677
BTG2	0.0964207	0.300745
BTG3	-0.0449581	0.624853
BTG4	0.089907	0.228379
BTK	0	1
BTLA	0.0011437	0.769569
BTN1A1	0	1
BTN2A1	0.0391984	0.492164
BTN3A1	-0.0161423	0.613257
BTN3A2	0.0280277	0.658387
BTNL8	0.352462	0.00773951
BTNL9	-0.0473933	0.412869
BTRC	0.462278	0.0358296
BUB1	-0.047517	0.29268
BUB1B	0.0920471	0.286586
BUD13	-0.0719686	0.477267
BUD23	0.261326	0.127129
BUD31	0.100887	0.471028
BVES	0.0703662	0.482819
BYSL	0.0317725	0.656662
BZW1	0.17617	0.299762
BZW2	0.134345	0.346046
C10orf113	0	1
C10orf120	0	1
C10orf126	0	1
C10orf128	0.0519832	0.353075
C10orf143	0.126707	0.117221
C10orf55	0	1
C10orf76	-0.123467	0.444269
C10orf82	0	1
C10orf88	0.170665	0.311259
C10orf90	0.00233401	0.737434
C10orf95	0.0165181	0.534371
C10orf99	0	1
C11H12orf10	0.314029	0.133801
C11H12orf56	-0.0496656	0.481782
C11orf16	-0.0422943	0.3152
C11orf21	0	1
C11orf40	0	1
C11orf42	0	1
C11orf52	0.207248	0.131126
C11orf53	0.163025	0.207204
C11orf54	0.432647	0.00217079
C11orf58	0.045393	0.574379
C11orf65	0.0324096	0.425256
PLA2G7	0.96233	0.000125279	Upregulation
C11orf70	0.0814849	0.279708
C11orf71	0.0449273	0.578702
C11orf74	0.161716	0.240136
C11orf80	0.0468869	0.460647
C11orf84	0.0175946	0.644491
C11orf88	-0.00898734	0.611368
C11orf94	0	1
C11orf95	0	1
C11orf96	0.0077684	0.629334
C11orf97	0.030575	0.479252
C12orf29	0.128091	0.389335
C12orf4	-0.107142	0.435133
C12orf40	-0.0155773	0.505945
C12orf42	0.0109984	0.706459
C12orf43	0.303645	0.128122
ENSMFAG00000000045	0.961331	8.30046e-05	Upregulation
C12orf49	-0.215941	0.241476
C12orf50	0	1
C12orf54	0.0202356	0.524081
KIF1A	0.960666	0.00238991	Upregulation
C12orf66	0.127743	0.246879
C12orf71	-0.0937859	0.168833
C12orf73	0.33568	0.116075
C12orf74	0	1
C12orf75	0.311688	0.0140214
C12orf76	-0.0825897	0.125779
C13orf42	0	1
CLVS1	0.96035	0.000121287	Upregulation
PSMD13	0.960018	3.1605e-06	Upregulation
C14H11orf87	-0.188621	0.12973
C14orf119	0.114242	0.323762
C14orf132	-0.261903	0.175449
C14orf177	0	1
C14orf178	0	1
C14orf180	-0.249039	0.0206382
C14orf28	0.275627	0.0307824
C14orf37	0.200981	0.20569
C14orf39	-0.0568094	0.510905
C14orf93	-0.0013389	0.776197
C15H9orf40	0.0191645	0.69072
C15H9orf43	0.0860634	0.31537
C15orf39	0.150083	0.0893168
C15orf40	-0.434135	0.0626124
C15orf41	0.0505572	0.409329
C15orf48	-0.0345971	0.325704
C15orf52	0.100584	0.176056
C15orf53	0	1
C15orf59	0.0247131	0.685501
C15orf61	0.00686124	0.770995
C15orf62	0	1
C15orf65	-0.0259977	0.682624
C16H17orf62	0.341404	0.103059
C16orf45	0.353891	0.0415845
C16orf52	0.478217	0.00967311
C16orf58	0.0803331	0.522646
C16orf62	0.3201	0.0791503
C16orf70	0.22532	0.198872
C16orf71	0.00509593	0.743582
C16orf72	-0.141888	0.389701
C16orf74	-0.0704842	0.172474
C16orf78	0	1
C16orf86	-0.115527	0.346946
C16orf87	0.151816	0.337398
C16orf89	0.0701571	0.34877
C16orf90	0.00141282	0.759517
C16orf91	0.277235	0.151185
C16orf92	0	1
C16orf95	-0.0258601	0.659116
C16orf96	0.0164648	0.552018
C17orf100	0.0561727	0.350167
C17orf105	0	1
C17orf107	-0.0318767	0.416341
CAST	0.959262	0.00185576	Upregulation
C17orf50	0.0201303	0.524836
C17orf51	0.159349	0.109567
C17orf53	0.0147981	0.558528
C17orf58	-0.227438	0.206147
C17orf64	0	1
C17orf67	-0.168682	0.138727
ENSMFAG00000009138	0.958578	0.000105889	Upregulation
C17orf78	0	1
C17orf80	0.164832	0.246761
C17orf97	0.20671	0.0927123
C17orf98	0	1
C17orf99	0.00376286	0.707949
C18orf21	0.27338	0.179592
C18orf25	0.301712	0.11917
C18orf54	0.0218599	0.620054
C18orf63	0.0377735	0.341219
C18orf8	0.210472	0.185295
C19H19orf48	0.151922	0.0913474
C19H19orf71	-0.0220122	0.424809
C19orf12	0.0709209	0.578494
C19orf18	-0.0360773	0.396729
COQ10B	0.955147	6.26871e-05	Upregulation
C19orf25	0.0548779	0.592158
C19orf33	0.186117	0.0608552
C19orf38	0.0472948	0.324885
C19orf44	-0.178945	0.0938546
C19orf47	0.136259	0.272467
C19orf54	0.150154	0.284123
C19orf57	-0.00336515	0.713231
ATRAID	0.952054	0.000182786	Upregulation
C19orf81	0.284281	0.0474381
C19orf84	0	1
C1GALT1	-0.0581057	0.521498
C1GALT1C1	0.0352306	0.589955
C1GALT1C1L	0.12904	0.190647
C1H1orf43	-0.0395569	0.589362
C1orf100	0	1
C1orf105	-0.0018023	0.746804
C1orf109	0.0643825	0.536584
C1orf112	-0.145634	0.10696
C1orf115	0	1
C1orf116	0	1
C1orf122	-0.00665605	0.763688
NME6	0.952026	0.000114586	Upregulation
C1orf127	-0.103539	0.108212
LGMN	0.947649	0.000131648	Upregulation
C1orf141	0.0231603	0.520155
C1orf146	-0.17512	0.0955975
C1orf158	0	1
C1orf159	0	1
C1orf162	-0.0477594	0.387563
C1orf167	0	1
C1orf174	0.0704206	0.52568
C1orf185	0	1
C1orf186	-0.018492	0.532755
C1orf189	0	1
C1orf198	0.0065068	0.656073
RAB3GAP2	0.947219	0.000476071	Upregulation
C1orf210	0	1
C1orf216	0.411076	0.00416446
C1orf228	0.169983	0.145919
C1orf232	-0.188916	0.0554635
C1orf27	0.237212	0.226549
IARS2	0.944844	0.000169027	Upregulation
C1orf50	-0.0701752	0.576491
C1orf53	0.128886	0.368115
C1orf54	0.114171	0.163209
C1orf56	-0.0543923	0.281341
C1orf68	0	1
C1orf74	0.0447167	0.345034
C1orf87	0	1
C1orf94	0.0177317	0.522284
C1QA	0.154786	0.190951
C1QB	0.167925	0.155343
C1QBP	0.0980055	0.465144
C1QC	0.252694	0.0750729
C1QL1	-0.415589	0.0599804
C1QL2	0.00247165	0.784115
C1QL3	0.0278336	0.503333
C1QL4	0.015709	0.558437
C1QTNF1	-0.0194825	0.670019
C1QTNF12	0.0749052	0.235124
C1QTNF2	0.488806	0.0327644
C1QTNF4	0.0341115	0.613783
C1QTNF5	0.0098989	0.681906
C1QTNF6	-0.00235741	0.740825
C1QTNF7	0	1
C1QTNF8	0	1
C1RL	0.00992688	0.682883
C20H16orf46	0.0749358	0.270993
C20orf141	0.00159659	0.763214
C20orf144	0.0355731	0.452207
C20orf173	-0.0460206	0.294744
C20orf194	0.38715	0.0709061
C20orf196	-0.258957	0.109518
C20orf202	0.0506882	0.315903
C20orf204	0	1
C20orf24	0.216515	0.236413
C20orf27	0.313145	0.105244
C20orf85	0	1
C20orf96	0.122532	0.123687
TGOLN2	0.944485	0.000419443	Upregulation
C21orf58	0	1
C21orf59	0.207809	0.267356
C21orf62	0.0448276	0.332282
C21orf91	-0.0133734	0.716578
C22orf23	-0.0314006	0.639999
C22orf31	0	1
C22orf39	0.185691	0.191179
C2CD2	0.14273	0.396867
C2CD2L	0.24913	0.155755
C2CD3	0.033904	0.653675
C2CD4B	0.0458342	0.415437
C2CD4C	-0.0208383	0.436701
C2CD4D	0	1
C2CD5	0.178697	0.231468
C2CD6	-0.0771715	0.176381
C2orf15	-0.281905	0.0912176
C2orf40	0.278571	0.0962003
FNDC5	0.943227	0.000907704	Upregulation
C2orf50	-0.0018023	0.746804
C2orf54	0	1
C2orf66	0	1
C2orf68	-0.155367	0.333874
RAB7A	0.942436	0.00027368	Upregulation
C2orf70	-0.0436209	0.523809
C2orf71	0.0142832	0.532255
C2orf72	0	1
C2orf73	-0.0670894	0.199794
C2orf74	-0.0169443	0.5364
C2orf76	-0.258319	0.00449522
C2orf78	0	1
C2orf80	0.0883525	0.466016
C2orf82	0.057786	0.380234
C2orf88	-0.0706906	0.334496
C2orf91	0	1
C2orf92	-0.0876345	0.179292
C3	0.428953	0.00922784
C3H7orf31	0.0127238	0.567108
C3H7orf57	0.0337293	0.407939
EGFR	0.941696	0.00211898	Upregulation
C3orf18	0.249668	0.16632
C3orf20	0.157789	0.0447051
C3orf22	0	1
C3orf33	-0.29175	0.0671034
C3orf35	-0.00683622	0.637788
C3orf36	0	1
C3orf38	0.169242	0.179485
C3orf49	0.143955	0.114443
C3orf52	0.0640551	0.503768
C3orf58	0.107424	0.377099
SLC18A2	0.941678	0.000278932	Upregulation
C3orf67	-0.264496	0.0394342
C3orf70	0.121083	0.132698
C3orf80	0	1
C3orf84	0	1
C3orf85	0	1
C4BPA	0.0105536	0.642827
C4BPB	0.140917	0.0610604
C4H6orf163	0.0828544	0.191475
C4H6orf201	0.0633689	0.367626
C4H6orf229	-0.0132544	0.531649
C4orf17	0	1
C4orf19	0.118334	0.213713
C4orf22	-0.0018023	0.746804
C4orf33	0.374434	0.0739434
C4orf36	0.00344707	0.713841
C4orf45	-0.0231616	0.387776
C4orf46	0.0118145	0.73754
C4orf47	0.0684019	0.206419
AKAP11	0.941337	0.00141015	Upregulation
C4orf50	0.188255	0.132292
C4orf51	0.018862	0.497545
C5	0.0228003	0.502488
C5orf24	0.0748216	0.554985
C5orf30	0.0256742	0.581378
C5orf34	-0.277017	0.0930682
ZNHIT1	0.939676	2.7684e-05	Upregulation
C5orf46	0	1
C5orf49	-0.0501019	0.428575
SUN2	0.93937	0.000306045	Upregulation
C5orf52	0.0101827	0.611919
C5orf58	-0.166905	0.101642
C5orf60	0	1
C5orf63	0.158604	0.354173
C5orf67	0	1
C6	8.59895e-05	0.789191
TOMM22	0.938217	0.000284445	Upregulation
C6H5orf22	-0.0850967	0.329281
C6orf10	0	1
C6orf106	0.502539	0.0541064
C6orf118	0	1
C6orf120	-0.00312891	0.736662
C6orf132	0	1
RTN2	0.93541	0.000476855	Upregulation
C6orf15	0	1
C6orf222	0	1
C6orf223	0.00159232	0.754834
C6orf48	-0.0854498	0.49351
C6orf52	-0.354751	0.0994636
C6orf58	0	1
C6orf62	0.0155596	0.735209
C6orf89	0.399141	0.0735529
C7	0.0148934	0.516052
C7orf25	0.0701061	0.564357
C7orf26	0.250746	0.085641
C7orf33	-0.00816553	0.613198
C7orf43	0.148766	0.288827
C7orf49	0.1389	0.284403
C7orf50	-0.304932	0.0133848
C7orf55-LUC7L2	-0.0176315	0.718666
C7orf61	0.0305613	0.480057
C7orf77	0	1
C8A	0	1
C8B	0	1
C8G	0	1
C8orf34	0.259461	0.0657253
C8orf37	-0.103329	0.300128
C8orf46	0	1
C8orf74	0	1
C8orf82	0.176613	0.268199
C8orf88	-0.137185	0.279486
C8orf89	0	1
C9	0.00324657	0.718056
C9orf116	0.454304	0.0335847
C9orf129	0.104745	0.456921
C9orf131	0.0437488	0.446265
C9orf135	-0.146784	0.0438142
C9orf152	-0.029465	0.360481
C9orf153	0.0287696	0.467549
C9orf172	0	1
C9orf3	0.273235	0.0682418
C9orf47	0	1
C9orf57	0	1
C9orf64	0.290046	0.123254
C9orf66	0	1
C9orf72	0.102903	0.397562
C9orf78	0.197674	0.218941
C9orf84	-0.136451	0.0538172
C9orf85	-0.102405	0.360678
C9orf92	0	1
CA1	0	1
CA10	0.193097	0.147791
ABRACL	0.93278	0.000163538	Upregulation
CA12	0.135016	0.407246
CA13	-0.0331797	0.368481
CA14	0.0140328	0.597712
EXOC3	0.931603	0.000257117	Upregulation
CA3	0.166689	0.0741247
CA5A	-0.0585575	0.382409
CA5B	0.0481318	0.412681
CA6	-0.0105674	0.579121
CA7	0.300466	0.0553137
CA8	0.429571	0.0627964
CA9	-0.0276845	0.593122
CAAP1	-0.181747	0.275737
ENSMFAG00000001297	0.929436	0.000450359	Upregulation
CAB39L	-0.0512902	0.62704
CABCOCO1	0.155987	0.257133
CABLES2	-0.0118403	0.542355
CABP2	0.073765	0.343693
CABP4	-0.0853814	0.371048
CABP5	-0.359357	0.0158608
CABP7	-0.117162	0.148146
CABYR	-0.195959	0.190915
CACFD1	-0.0222449	0.634127
CACHD1	0.00615911	0.762383
CACNA1A	-0.164433	0.212886
CACNA1C	-0.0674704	0.227135
CACNA1D	-0.0778347	0.488541
CACNA1E	0.169629	0.311539
CACNA1F	-0.10524	0.290204
CACNA1G	-0.405702	0.0631649
CACNA1H	0.291988	0.158237
CACNA1I	0	1
CACNA1S	0	1
CACNA2D1	0.107645	0.42695
CACNA2D2	-0.223797	0.181774
CACNA2D3	0.187583	0.347991
CACNA2D4	0.0234867	0.444045
CACNB1	-0.14795	0.284494
CACNB2	-0.0936441	0.460815
CACNB3	0.113188	0.464756
CACNB4	0.262559	0.0827989
CACNG1	0	1
CACNG2	0.0170916	0.732555
CACNG3	0.467488	0.0965631
CACNG4	-0.0537483	0.409459
CACNG5	-0.13225	0.270842
CACNG6	0	1
CACNG7	-0.0793473	0.279154
CACNG8	0	1
CACTIN	-0.0939469	0.393117
CACUL1	0.283862	0.0240271
CACYBP	0.340215	0.0619346
CAD	-0.0405497	0.639083
CADM1	-0.0424778	0.652425
CADM2	0.318574	0.15779
CADM3	0.0657601	0.584027
CADM4	0.192544	0.237934
CADPS	0.493371	0.0131901
CADPS2	0.0769289	0.279916
CAGE1	0	1
ENSMFAG00000036404	0.927117	0.000139703	Upregulation
PMVK	0.925143	0.000914286	Upregulation
CALCA	0	1
CALCB	0.118206	0.227898
MARF1	0.924387	0.000143197	Upregulation
CALCOCO2	0.104224	0.485332
CALCR	0.00141282	0.759517
CALCRL	0	1
CALD1	0.0696525	0.613561
CALHM1	0	1
CALHM2	0.0450129	0.263226
CALHM3	0.117128	0.13026
CALHM4	0	1
CALHM5	0.00324657	0.718056
CALHM6	0.0411754	0.365788
CALM2	-0.0152578	0.666446
SMAD9	0.922455	0.000504966	Upregulation
CALML3	0	1
CALML4	-0.00282361	0.722175
CALML6	0.0302484	0.43427
CALN1	0.0270537	0.486282
PSMD12	0.920889	0.000874079	Upregulation
CALU	-0.0537769	0.616454
CALY	0.492708	0.0466824
CAMK1	0.339734	0.0624904
CAMK1D	0.010827	0.73845
CAMK1G	0.0346272	0.455391
LRP3	0.916903	0.00023295	Upregulation
CAMK2B	0.207115	0.264848
SMYD2	0.916397	0.00328342	Upregulation
MEGF8	0.915981	0.000613279	Upregulation
CAMK2N1	0.0694753	0.597914
CAMK2N2	-0.032478	0.410274
NNAT	0.915579	0.00117259	Upregulation
CAMKK1	0.448132	0.0523282
CAMKK2	0.262117	0.168906
CAMKMT	0.229994	0.0966374
ERH	0.915143	4.60292e-05	Upregulation
ABHD10	0.914274	0.000305879	Upregulation
CAMP	0.00412067	0.698682
ARV1	0.912333	0.000637826	Upregulation
CAMSAP2	0.434237	0.0470945
CAMSAP3	-0.0367406	0.645248
PTPN11	0.911897	0.000497148	Upregulation
AHSA1	0.911622	3.5312e-05	Upregulation
CAND1	0.155819	0.381882
CAND2	0.0454374	0.354331
CANT1	-0.0951221	0.362943
CANX	0.36516	0.0222315
RNF157	0.911004	0.000646333	Upregulation
CAP2	0.133106	0.381384
CAPG	-0.0309157	0.622985
CAPN1	0.0236211	0.595546
CAPN10	0.0160478	0.720075
CAPN11	0.0047981	0.690041
CAPN12	0.0313991	0.494245
CAPN13	0	1
CAPN14	0	1
CAPN15	-0.0117688	0.709611
CAPN2	-0.111595	0.469677
CAPN3	0.00106049	0.786124
CAPN5	-0.0149894	0.654456
CAPN6	0	1
CAPN7	-0.181208	0.279136
CAPN8	0	1
CAPN9	0.00552792	0.676637
CAPRIN1	0.39438	0.0634364
CAPRIN2	0.264729	0.156046
CAPS	-0.0395818	0.41209
CAPS2	0.154662	0.326712
CAPSL	-0.0355821	0.319765
CAPZA1	0.428817	0.0372111
CAPZA2	0.0622353	0.575072
CAPZA3	0	1
CAPZB	0.437715	0.0216926
CARD10	0.133131	0.125097
CARD11	0	1
CARD14	0.00343378	0.714116
CARD18	0	1
CARD19	-0.137699	0.356324
CARD6	0.00297536	0.721099
ZNF414	0.910988	2.64246e-05	Upregulation
CARF	0.337946	0.0457895
CARHSP1	-0.00847269	0.72745
CARM1	0.03325	0.409386
CARMIL1	-0.0727645	0.416352
CARMIL2	0.135067	0.356033
CARMIL3	-0.0090319	0.743749
CARNMT1	-0.125778	0.296957
CARNS1	-0.0214295	0.430603
ENSMFAG00000023313	0.91057	0.000491041	Upregulation
CARS2	0.279683	0.0840399
ACYP2	0.908473	0.000287415	Upregulation
CASC1	0.0953835	0.41579
CASC10	0	1
[truncated: 19,042 more rows]

## Sheet: Microglia
Gene	Fold change (log2)	P value	Cluster
A2M	0.136425	0.153325
A2ML1	0.0070007	0.664609
A3GALT2	0	1
A4GALT	0	1
AAAS	-0.0491044	0.374523
AACS	0.00303033	0.703355
AADAC	0	1
AADACL2	0	1
AADACL3	0.0478549	0.365764
AADACL4	0	1
AADAT	-0.112032	0.186442
AAGAB	-0.160673	0.117607
AAK1	0.316098	0.029168
AAMDC	0.027073	0.494441
AAMP	-0.125075	0.180205
AANAT	-0.0308518	0.470099
AAR2	-0.16096	0.118959
AARD	0	1
AARS	-0.234139	0.0653362
AARS2	-0.0342141	0.443573
AASDH	0.12315	0.18592
AASDHPPT	-0.28782	0.0350262
AASS	0.143646	0.139954
AATF	-0.141264	0.150091
AATK	0.196665	0.0840377
ABAT	0.0125216	0.611773
ABCA1	0.00763991	0.662187
ABCA10	0.0035702	0.697619
ABCA12	0	1
ABCA13	0	1
ABCA2	-0.0246291	0.496395
ABCA3	0.229382	0.0623132
ABCA4	-0.0528901	0.357454
ABCA5	-0.0591845	0.324753
ABCA6	-0.0391925	0.406786
ABCA7	-0.169283	0.118203
ABCA8	-0.015613	0.571024
ABCA9	0.0214429	0.519614
ABCB1	0.0949635	0.219649
ABCB10	-0.0340306	0.447564
ABCB11	-0.0165168	0.560631
ABCB5	0.0125309	0.600329
ABCB6	-0.091907	0.235036
ABCB7	-0.0150328	0.58607
ABCB8	-0.0562638	0.330615
ABCB9	0.000478384	0.721515
ABCC1	-0.00597168	0.675455
ABCC10	0.337424	0.0215855
ABCC11	0	1
ABCC12	0	1
ABCC2	0.0569872	0.329022
ABCC3	0.0677821	0.292355
ABCC4	0.0345541	0.462309
ABCC5	-0.176047	0.109376
ABCC6	0	1
ABCC8	-0.0169441	0.559514
ABCC9	-0.00835244	0.64975
ABCD1	-0.086863	0.244158
ABCD2	0.00081952	0.718887
ABCD3	0.149442	0.135135
ABCD4	0.156319	0.133263
ABCE1	0.230835	0.0664389
ABCF1	-0.0699548	0.314208
ABCF2	0.0794586	0.277287
ABCF3	-0.31119	0.0279531
ABCG1	-0.0255261	0.486459
ABCG2	0.0212756	0.525991
ABCG4	-0.258538	0.047355
ABCG5	-0.0188632	0.538899
ABCG8	0.0230318	0.504838
ABHD1	-0.0983286	0.21371
ABHD10	-0.033237	0.451961
ABHD11	0.348229	0.0207716
ABHD12	0.349919	0.0243607
ABHD12B	-0.104866	0.197439
ABHD13	-0.143377	0.139569
ABHD14B	0.0273663	0.489304
ABHD15	-0.0972707	0.219073
ABHD16A	-0.0926286	0.251568
ABHD16B	0	1
ABHD17A	0.081204	0.260133
ABHD17B	0.0246424	0.494455
ABHD17C	0	1
ABHD18	0.21482	0.069649
ABHD2	0.0472519	0.371188
ABHD3	0.165341	0.118689
ABHD4	0.101855	0.218656
ABHD5	0.0143951	0.594416
ABHD6	-0.0416452	0.394864
ABHD8	-0.00756047	0.657494
ABI1	0.092284	0.251158
ABI2	0.430901	0.00808065
ABI3	0.0718388	0.28231
ABI3BP	0.121191	0.169003
ABL1	0.083666	0.247652
ABL2	-0.0132249	0.595566
ABLIM1	-0.0181878	0.548698
ABLIM2	-0.0104263	0.624941
ABLIM3	-0.136486	0.147024
ABO	0.0140728	0.584677
ABR	0.005335	0.684675
ABRA	-0.030922	0.451653
ABRACL	-0.0448652	0.394
ABRAXAS1	0.0237388	0.509314
ABRAXAS2	-0.430189	0.00824469
ABT1	-0.00228283	0.709235
ABTB1	0.0737701	0.28964
ABTB2	-0.0522001	0.345058
ACAA1	0.116918	0.187812
ACAA2	0.00138258	0.71554
ACACA	0.12203	0.173331
ACACB	0	1
ACAD10	-0.0242308	0.508066
ACAD11	0.123442	0.1664
ACAD8	-0.0383627	0.411824
ACAD9	-0.186308	0.0933808
ACADL	-0.0278856	0.475531
ACADM	-0.119245	0.183181
ACADS	0.0849474	0.245025
ACADSB	-0.193309	0.0907335
ACADVL	-0.19835	0.0891145
ACAN	0	1
ACAP1	0.0268619	0.482396
ACAP2	-0.0768381	0.29831
ACAP3	0	1
ACAT1	-0.224663	0.065554
ACBD3	0.130586	0.167012
ACBD4	0.0380264	0.417287
ACBD5	-0.0175223	0.567146
ACBD6	0.109705	0.197987
ACBD7	-0.00940802	0.636835
ACCS	-0.0464391	0.379987
ACCSL	0.040669	0.397425
ACD	0.132848	0.151635
ACE2	0.0833336	0.252199
ACER1	-0.0182739	0.546948
ACER2	0.00480584	0.685864
ACER3	-0.00635294	0.675866
ACHE	0.0365633	0.423284
ACIN1	0.0274472	0.501235
ACKR1	0.024841	0.495875
ACKR2	0	1
ACKR3	0	1
ACKR4	0	1
ACLY	-0.0849035	0.268637
ACMSD	0	1
ACO1	-0.0535035	0.355048
ACO2	0.341726	0.0222883
ACOD1	0.00903717	0.640603
ACOT11	-0.0134058	0.590713
ACOT12	0	1
ACOT13	0.484694	0.00446093
ACOT2	0.0496536	0.371588
ACOT4	-0.0180126	0.54743
ACOT6	0.026325	0.485265
ACOT7	0.205152	0.0818305
ACOT8	0.169111	0.108275
ACOT9	0.0383824	0.430437
ACOX1	0.027804	0.485044
ACOX2	-0.116114	0.183594
ACOX3	-0.0682068	0.292813
ACP1	-0.0255957	0.505908
ACP2	-0.069458	0.288364
ACP4	0	1
ACP5	-0.0263882	0.488471
ACP6	-0.0436301	0.398818
ACP7	0	1
ACPP	0.0146882	0.578993
ACR	0	1
ACRBP	0.113728	0.186902
ACRV1	0	1
ACSBG1	0	1
ACSBG2	-0.0158005	0.567211
ACSF2	0.0635155	0.333131
ACSF3	-0.0136599	0.593417
ACSL1	-0.046643	0.384247
ACSL3	0.314584	0.0273392
ACSL4	-0.143794	0.15665
ACSL5	-0.00648302	0.672332
ACSL6	0.0690387	0.301539
ACSM3	-0.275289	0.038882
ACSM4	-0.0317653	0.447572
ACSM5	0.120782	0.171629
ACSS1	-0.310722	0.0325601
ACSS2	0.0675599	0.314861
ACSS3	-0.0152565	0.576039
ACTA1	-0.00607475	0.674578
ACTA2	-0.0140402	0.586832
ACTB	-0.0636395	0.312252
ACTBL2	0	1
ACTC1	0.013661	0.59168
ACTG1	-0.182438	0.105355
ACTG2	0	1
ACTL10	0	1
ACTL6A	-0.0717447	0.297149
ACTL6B	0.0773994	0.264054
ACTL7A	0	1
ACTL7B	0	1
ACTL8	0.041032	0.395651
ACTN1	0.109222	0.193703
ACTN2	0.0833891	0.248078
ACTN3	-0.0120152	0.605937
ACTN4	-0.114012	0.18867
ACTR10	0.289271	0.0384658
ACTR1A	0.296519	0.034194
ACTR1B	0.196656	0.0886423
ACTR3	-0.0768457	0.295581
ACTR3B	0.0161652	0.571082
ACTR5	-0.178426	0.0993261
ACTR6	0.00225754	0.709154
ACTR8	-0.130373	0.16698
ACTRT1	0	1
ACTRT2	0	1
ACTRT3	0.0278371	0.477783
ACVR1	-0.0333817	0.445108
ACVR1B	-0.0921137	0.235485
ACVR1C	0.011595	0.611188
ACVR2A	-0.262558	0.0439401
ACVR2B	-0.0163471	0.562884
ACVRL1	-0.0141008	0.584945
EGFR	2.41186	0	Upregulation
ACYP2	0.155266	0.123056
ADA2	0.111891	0.193655
ADAD1	0.0086525	0.644842
ADAD2	-0.0124805	0.601968
ADAL	-0.157637	0.121199
ADAM10	0.28283	0.037018
ADAM11	-0.0252102	0.49135
ADAM12	0.0179075	0.547566
ADAM15	0.0673296	0.30552
ADAM17	0.017191	0.562044
ADAM18	0	1
ADAM19	0.0107622	0.624148
ADAM2	-0.0288982	0.464059
ADAM22	0.0165827	0.559425
ADAM23	0.123695	0.168212
ADAM28	0.309207	0.0338047
ADAM32	0.00804775	0.652215
ADAM33	-0.0596748	0.320121
ADAM5	-0.0371286	0.415967
ADAM7	0	1
ADAM8	-0.0773799	0.268939
ADAM9	-0.268132	0.0470416
ADAMDEC1	0.00852019	0.646629
ADAMTS1	0.0273348	0.475652
ADAMTS10	0.0464253	0.381013
ADAMTS12	0.0398567	0.402844
ADAMTS13	0.0784813	0.263266
ADAMTS14	-0.004779	0.68723
ADAMTS15	0	1
ADAMTS16	0	1
ADAMTS17	-0.0867566	0.240552
ADAMTS18	-0.034142	0.435035
ADAMTS19	0.00724859	0.661213
ADAMTS2	0	1
ADAMTS20	0	1
ADAMTS3	-0.0203014	0.528341
ADAMTS4	0.302339	0.0294063
ADAMTS5	0.0150118	0.575176
ADAMTS6	-0.0363141	0.421884
ADAMTS7	0	1
ADAMTS8	0	1
ADAMTS9	0.0378302	0.414378
ADAMTSL1	0	1
ADAMTSL2	0.302038	0.0357732
ADAMTSL4	0.00633729	0.678517
ADAMTSL5	0	1
ADAP1	-0.187774	0.0936531
ADAP2	0.0981219	0.240902
ADAR	-0.247098	0.0600201
ADARB1	-0.00739407	0.660582
ADARB2	0.00977735	0.632458
ADAT1	-0.00605156	0.674067
ADAT2	-0.0492034	0.360066
ADCK1	-0.0455813	0.3841
ADCK2	0.173852	0.102963
ADCK5	0.0681376	0.302539
ADCY1	0.0247006	0.492985
ADCY10	-0.0148889	0.578421
ADCY2	-0.0258534	0.484405
ADCY3	0.0683383	0.290617
ADCY4	0.0153202	0.572237
ADCY5	0	1
ADCY6	-0.0513261	0.357903
ADCY7	0.000644232	0.720824
ADCY8	-0.0595169	0.317121
ADCYAP1	0.0604054	0.316136
ADCYAP1R1	0	1
ADD1	-0.101948	0.22594
ADD2	-0.0147436	0.578528
ADD3	-0.143505	0.141474
ADGB	0.0508094	0.355248
ADGRA1	-0.0192677	0.537965
ADGRA2	0.118763	0.171591
ADGRA3	-0.00501835	0.684589
ADGRB1	0.00422511	0.691988
ADGRB2	-0.0198652	0.535193
ADGRB3	0.0166527	0.559551
ADGRD1	-0.00319767	0.701474
ADGRD2	0	1
ADGRE1	0.0817758	0.252196
ADGRE2	0.0629879	0.307951
ADGRE3	0	1
ADGRE5	-0.138141	0.15936
ADGRF1	0	1
ADGRF3	0.00378109	0.696098
ADGRF4	0	1
ADGRF5	0	1
HAMP	2.34183	0	Upregulation
ADGRG2	0.0569814	0.329819
ADGRG3	0	1
ADGRG4	0	1
ADGRG5	0.012182	0.608254
ADGRG6	0.0928791	0.226131
ADGRG7	0	1
ADGRL1	0.0468618	0.375897
ADGRL2	-0.195363	0.0842751
ADGRL3	0	1
ADGRL4	0	1
ADGRV1	-0.204497	0.077475
ADH1B	0.0328761	0.439229
ADH4	0.00564682	0.678384
ADH5	-0.177126	0.111985
ADH6	-0.0169812	0.556225
ADHFE1	-0.00287467	0.703947
ADI1	0.0990374	0.222512
ADIG	0	1
ADIPOQ	0	1
ADIPOR1	-0.242137	0.0623854
ADIPOR2	-0.155693	0.1286
ADK	-0.00720309	0.667626
ADM	-0.0344235	0.437462
ADM2	0	1
ADM5	0.026195	0.484029
ADNP	-0.241892	0.059473
ADNP2	-0.0812497	0.261931
ADO	0	1
ADORA1	0	1
ADORA2A	0.0643275	0.308686
ADORA2B	0.0453884	0.374184
ADPGK	-0.159534	0.126546
ADPRH	0.112192	0.196373
ADPRHL2	-0.233852	0.0617082
ADPRM	-0.150188	0.13632
ADRA1A	0.0398792	0.402769
ADRA1B	0.0381925	0.410839
ADRA1D	0.0347535	0.429179
ADRA2A	0	1
ADRB1	0	1
ADRM1	-0.0896594	0.258932
ADSL	-0.00881723	0.651488
ADSS	0.104591	0.208118
ADSSL1	0.0498249	0.359342
ADTRP	0.0122813	0.602812
AEBP1	0	1
AEBP2	0.128481	0.167632
AEN	0.0958786	0.225387
AES	-0.0709618	0.292997
AFAP1	0.0646904	0.301294
AFAP1L1	0.0361761	0.423184
AFAP1L2	0.0235573	0.501193
AFDN	0.104434	0.206578
AFF1	-0.0572749	0.353942
AFF2	-0.0538385	0.342241
AFF3	0.0110237	0.618101
AFF4	0.22956	0.0714431
AFG1L	-0.0250112	0.493431
AFG3L2	-0.250991	0.0502378
AFM	0	1
AFMID	0.014437	0.582051
AFP	0	1
AFTPH	-0.140345	0.157224
AGA	-0.42901	0.00896633
AGAP1	0.0165764	0.564229
AGAP2	0.00772212	0.655465
AGAP3	-0.0212726	0.524983
AGBL1	0	1
AGBL2	0.00681845	0.667906
AGBL3	0.0963927	0.217972
AGBL4	-0.04571	0.375412
AGBL5	0.213236	0.0807193
AGER	-0.0259203	0.497557
AGFG1	0.0103201	0.632505
AGGF1	-0.241935	0.0598347
AGK	-0.101951	0.218094
AGL	0.1595	0.12658
AGMAT	-0.0732419	0.277969
AGMO	0	1
AGO1	0.0132025	0.60342
AGO2	0.0858104	0.243401
AGO3	0.0300099	0.467662
AGO4	-0.124112	0.178683
AGPAT1	-0.0132443	0.602188
AGPAT2	0.0518599	0.363437
AGPAT3	-0.0806991	0.277551
AGPAT4	-0.000668516	0.720093
AGPAT5	-0.0759103	0.288052
AGPS	-0.0876474	0.240407
AGR2	-0.0147636	0.577284
AGR3	0.023298	0.503312
AGRN	0.0565102	0.33735
AGRP	0.141031	0.149103
AGT	0	1
AGTPBP1	0.0331702	0.450739
AGTR1	0	1
AGTR2	0	1
AGTRAP	0.219832	0.072379
AGXT	0	1
AGXT2	0	1
AHCTF1	-0.0148185	0.591834
AHCY	-0.0788214	0.273306
AHCYL1	-0.353939	0.0183936
AHCYL2	-0.135362	0.151611
AHDC1	0.0120103	0.61122
AHI1	0.0461467	0.390699
AHNAK	0.00563274	0.679372
AHSA1	0.157278	0.132722
AHSG	0.0189869	0.538737
AHSP	0	1
AICDA	0.233487	0.0606379
AIDA	0.035469	0.43517
AIF1	-0.270411	0.051254
AIF1L	0.0249894	0.49076
AIFM1	0.18619	0.0998131
AIFM2	-0.0333816	0.439435
AIFM3	0.02525	0.49792
AIG1	0.162383	0.120623
AIM2	-0.244971	0.0666292
AIMP1	-0.364471	0.0174237
AIMP2	-0.0936538	0.235753
AIP	0.211328	0.0825557
AIPL1	-0.232138	0.0643906
AIRE	0.0883191	0.235097
AJAP1	0.00819927	0.649976
AJUBA	0.0117767	0.610153
AK1	0.241607	0.0534213
AK3	0.103368	0.207597
AK4	0	1
AK5	0.0207076	0.523957
AK6	0.0374683	0.432034
AK7	-0.00334827	0.699083
AK8	-0.142028	0.137796
AK9	0.0230154	0.511968
AKAIN1	0.0408653	0.399432
AKAP1	-0.0160426	0.577043
AKAP10	0.0305117	0.470864
AKAP11	0.238307	0.0591065
AKAP12	0.206463	0.0716113
AKAP13	0.302638	0.0367717
AKAP14	0.0174506	0.555035
AKAP2	-0.00416628	0.694565
AKAP3	0	1
AKAP4	0	1
AKAP6	0.0822913	0.265732
AKAP7	-0.158539	0.134317
AKAP8	-0.229416	0.0655141
AKAP8L	-0.137269	0.157433
CD5L	2.13539	0	Upregulation
AKIP1	-0.152239	0.1362
AKIRIN1	0.15865	0.134216
AKIRIN2	0.0550664	0.357811
AKNA	0.155612	0.137537
AKR1B1	-0.241871	0.0685828
AKR1D1	0	1
AKR1E2	-0.0240469	0.497392
AKR7A2	0.176859	0.107833
AKR7A3	0	1
AKR7L	-0.00531873	0.681916
AKT1	-0.0962342	0.228507
AKT1S1	-0.0707301	0.296072
AKT2	-0.170356	0.108022
AKT3	-0.00476521	0.687827
AKTIP	-0.210884	0.0740957
ALAD	-0.0812034	0.255364
ALAS1	0.135641	0.161214
ALAS2	0	1
ALB	0	1
ALCAM	0.131979	0.15461
ALDH16A1	0.0542306	0.339772
ALDH18A1	-0.00301011	0.70385
ALDH1A1	0.138834	0.143504
ALDH1A2	-0.0119421	0.606617
ALDH1A3	-0.0100116	0.632525
ALDH1B1	0.0240478	0.497656
ALDH1L1	-0.0105109	0.625387
ALDH1L2	0.0218329	0.51575
ALDH2	-0.0647951	0.329273
ALDH3A1	0.0174028	0.556825
ALDH3A2	-0.231071	0.0614052
ALDH3B1	-0.0883096	0.250786
ALDH3B2	0.00744627	0.658962
ALDH4A1	-0.0751584	0.274697
ALDH5A1	0.208011	0.0741834
ALDH6A1	-0.0905481	0.239945
ALDH8A1	0.0323057	0.442274
ALDH9A1	-0.352109	0.0208028
ALDOB	0	1
ND3	2.06042	0	Upregulation
ALG11	-0.28886	0.0361659
ALG12	0.046613	0.384601
ALG13	-0.0866983	0.255191
ALG14	0.163508	0.114939
ALG2	-0.198075	0.0888406
ALG3	0.0228417	0.527053
ALG5	0.105311	0.214786
ALG6	0.188105	0.0937295
ALG8	0.017702	0.561248
ALK	0	1
ALKAL1	0	1
ALKAL2	0.0144923	0.580583
ALKBH1	0.101062	0.21224
ALKBH2	-0.156345	0.126231
ALKBH3	0.107689	0.202221
ALKBH4	-0.105348	0.202717
ALKBH5	0.0502272	0.373156
ALKBH6	-0.164993	0.116223
ALKBH7	0.497023	0.00407721
ALKBH8	-0.107097	0.197444
ALLC	-0.00955826	0.634542
ALMS1	-0.00460785	0.690569
ALOX12	0.0696514	0.288264
ALOX15	0.0134105	0.591324
ALOX15B	0	1
ALOX5	-0.24931	0.0584379
ALOX5AP	-0.279535	0.0464456
ALOXE3	0	1
ALPK1	0.0498902	0.369727
ALPK2	0.00766254	0.656407
ALPK3	0.016262	0.563295
ALPL	-0.103477	0.206256
ALS2	-0.0221757	0.523711
ALS2CL	4.62849e-05	0.724778
ALS2CR12	0.0221731	0.512955
ALX1	0	1
ALX3	-0.0240165	0.49697
ALX4	0	1
ALYREF	-0.034698	0.432607
AMACR	0.34028	0.0203606
AMBN	0	1
AMBP	0	1
AMBRA1	-0.0171927	0.565551
AMD1	-0.0647341	0.31268
AMDHD1	0	1
AMELX	-0.0316268	0.447363
AMER1	-0.0178269	0.549314
AMER2	0.0128129	0.597891
AMFR	0.00754618	0.66644
AMH	0	1
AMHR2	0.0262107	0.485603
AMIGO1	0	1
AMIGO2	0	1
AMIGO3	0.0334139	0.437065
AMMECR1	0.00165955	0.713611
AMMECR1L	-0.0702449	0.295164
AMN	0.0106542	0.622637
AMN1	-0.0647915	0.318983
AMOT	0.0626377	0.330733
AMOTL1	-0.0527784	0.343789
AMOTL2	-0.0884914	0.236338
AMPD1	0.00242551	0.706725
AMPD2	0.0730706	0.287799
AMPD3	-0.0707197	0.281902
AMPH	-0.0673671	0.306024
AMT	0.164669	0.126704
AMTN	0	1
AMZ1	0.0129192	0.597434
AMZ2	-0.0624592	0.330954
ANAPC1	-0.0117337	0.617723
ANAPC10	-0.0575213	0.341493
ANAPC11	0.361202	0.0197656
ANAPC13	-0.0627235	0.32923
ANAPC15	0.291482	0.0349403
ANAPC16	0.0192814	0.55849
ANAPC2	-0.16717	0.11528
ANAPC4	0.217442	0.0733411
ANAPC5	-0.016952	0.577621
ANAPC7	-0.00419991	0.695601
ANGEL1	-0.0130437	0.606264
ANGEL2	0.439584	0.00671598
ANGPT1	-0.0194958	0.533463
ANGPT2	0.0296116	0.467946
ANGPT4	0	1
ANGPTL1	0.0749925	0.272696
ANGPTL2	0	1
ANGPTL3	0.0246728	0.494154
ANGPTL4	-0.00869867	0.64502
ANGPTL5	-0.00476219	0.686501
ANGPTL6	-0.085186	0.244359
ANGPTL7	0	1
ANGPTL8	0	1
ANHX	0	1
ANK1	0.11652	0.182493
ANK2	0.153895	0.124869
ANK3	-0.0786051	0.273298
ANKAR	-0.309289	0.025588
ANKDD1A	-0.0138903	0.586114
ANKDD1B	-0.0135609	0.589713
ANKEF1	0	1
ANKFY1	0.174241	0.112275
ANKH	-0.0281533	0.472066
ANKIB1	-0.0943794	0.234907
ANKK1	0	1
ANKLE1	0	1
ANKLE2	0.0583054	0.339781
ANKMY1	0.0664268	0.294305
ANKMY2	0.152366	0.13606
ANKRA2	-0.0223158	0.526
ANKRD1	-0.0115235	0.611943
ANKRD10	-0.161892	0.131983
Mafa-DRA	1.52195	0	Upregulation
PDE6H	1.36905	2.37631e-08	Upregulation
ANKRD13A	-0.0121269	0.619855
ANKRD13B	-0.0501422	0.3564
ANKRD13C	-0.00456172	0.692082
ANKRD16	-0.027898	0.472908
ANKRD17	-0.174558	0.110627
ANKRD2	0.0751229	0.270334
ANKRD22	0.024324	0.495617
ANKRD24	0.0029425	0.702636
ANKRD26	0.2667	0.0477017
ANKRD27	-0.167769	0.113313
ANKRD28	-0.206296	0.0770438
ANKRD29	0.0140698	0.587582
ANKRD31	-0.0243819	0.497889
ANKRD33	-0.0715394	0.282454
ANKRD33B	0	1
ANKRD34B	0	1
ANKRD34C	0	1
ANKRD35	0.381515	0.0130324
ANKRD37	-0.0990215	0.209345
ANKRD39	0.0278581	0.484658
ANKRD40	-0.147465	0.138982
ANKRD42	-0.142572	0.138146
ANKRD44	0.235325	0.067022
ANKRD45	0.00484431	0.68569
ANKRD46	0.0193362	0.538123
ANKRD49	0.204467	0.078274
ANKRD50	-0.047953	0.373068
ANKRD52	0	1
ANKRD53	-0.0340813	0.447803
ANKRD54	0.0699276	0.294179
ANKRD55	0.00851383	0.646811
ANKRD6	0.0326798	0.444204
ANKRD60	0	1
ANKRD61	0	1
ANKRD62	0.0193861	0.535382
ANKRD63	0	1
ANKRD66	0	1
ANKRD7	0.00937386	0.637034
ANKRD9	0.00487991	0.689008
ANKS1A	0.0837413	0.248702
ANKS1B	-0.0169627	0.55639
ANKS3	-0.024889	0.50287
ANKS4B	0	1
ANKS6	-0.0158161	0.569245
ANKUB1	0	1
ANKZF1	-0.167935	0.121284
ANLN	0.0026712	0.705135
ANO1	0	1
ANO10	0.0573984	0.331765
ANO2	-0.00222533	0.708744
ANO3	0.0107026	0.622063
ANO4	0.11774	0.173732
ANO5	-0.106814	0.200388
ANO6	0.0698652	0.294612
ANO7	0	1
ANO8	0.0151943	0.573786
ANO9	0	1
ANOS1	0.0342852	0.431926
ANP32A	-0.194292	0.0955974
ANP32E	-0.109733	0.207785
ANPEP	0	1
ANTXR1	0	1
ANTXR2	0.0390611	0.406484
ANXA1	0.168983	0.123158
ANXA10	0	1
ANXA11	-0.0106802	0.627278
ANXA13	0.00628211	0.672117
ANXA2	0.0900883	0.258891
ANXA3	0.0978656	0.217605
ANXA4	0.34184	0.0231475
ANXA5	0.0846997	0.273529
ANXA6	0.195184	0.0877683
ANXA7	-0.430901	0.00903957
ANXA9	0	1
ENSMFAG00000000676	1.29833	9.50525e-08	Upregulation
AOC1	0.0348979	0.427527
AOC2	0.00642609	0.670209
AOC3	0	1
AOX1	0.00960308	0.634198
AOX2	0.244539	0.0574315
AOX4	0	1
AP1AR	-0.0189319	0.541161
AP1B1	0.4347	0.0100668
AP1G1	0.023769	0.504616
AP1G2	0.0370358	0.429073
AP1M1	-0.103732	0.225231
AP1S1	0.0988211	0.213108
PCP4	1.29773	1.42579e-07	Upregulation
AP1S3	-0.0617214	0.310405
AP2A1	0.0559134	0.334832
AP2A2	-0.0881451	0.245505
AP2B1	0.139395	0.146861
AP2M1	0.110683	0.212855
AP2S1	0.342494	0.0212971
AP3B1	0.0466611	0.38494
AP3B2	0.174918	0.10016
AP3D1	0.307929	0.0311924
AP3M1	-0.284475	0.0354697
AP3M2	-0.163364	0.119975
AP3S1	-0.232283	0.0641704
AP4B1	0.00929084	0.646275
AP4E1	-0.0470036	0.375807
AP4M1	-0.0110514	0.626461
AP4S1	0.0542643	0.338598
AP5B1	0.0951708	0.218646
AP5M1	-0.168896	0.112151
AP5S1	0.0723183	0.292849
AP5Z1	-0.187882	0.096203
APAF1	0.266542	0.0482697
APBA1	0.182651	0.0939649
APBA2	0.116806	0.177342
APBA3	-0.216174	0.0703186
APBB1	0.0334244	0.450919
APBB1IP	0.381892	0.0189852
APBB2	0.101546	0.20733
APBB3	-0.0638274	0.308674
APC	0.408116	0.0111671
APC2	0	1
SPP1	1.24281	1.11687e-06	Upregulation
APCDD1L	0	1
APCS	0	1
APEH	-0.121258	0.184393
APELA	-0.0114108	0.61402
APEX1	0.321426	0.0287769
APEX2	0.0695108	0.298578
APH1A	-0.0351493	0.433544
APH1B	0.00773551	0.664693
API5	-0.0459055	0.393549
APIP	-0.210646	0.0789121
APLF	0.0472815	0.366234
APLNR	0	1
APLP1	0.0128962	0.60289
APLP2	-0.0319011	0.479142
APMAP	0.384439	0.0150007
APOA1	0.00716692	0.662347
APOA2	0	1
APOA4	0	1
APOA5	0.0123148	0.602513
APOB	0	1
APOBEC1	0.0284162	0.466864
APOBEC2	-0.050728	0.354776
APOBEC3A	-0.131269	0.158775
APOBEC3C	-0.0903695	0.245119
APOBEC3G	-0.129637	0.158004
APOBEC3H	0.10712	0.197221
APOC1B	0.131535	0.177356
APOC3	0	1
APOD	-0.0408123	0.4057
ENSMFAG00000028229	1.24128	4.03973e-07	Upregulation
APOF	0.00772212	0.655465
APOL2	0.127146	0.170653
APOL4	-0.0257612	0.486622
APOL5	-0.00759257	0.659375
APOL6	0.0915248	0.249695
APOLD1	-0.0115235	0.611943
APOM	0.0206073	0.533176
APOO	0.304231	0.0289598
APOOL	0.0498566	0.365622
APOPT1	0.0439041	0.398232
APP	0.224113	0.063545
APPBP2	-0.123693	0.179552
APPL1	0.236502	0.0709499
CCL8	1.18184	1.75847e-06	Upregulation
ARR3	1.07761	3.65952e-06	Upregulation
APTX	-0.0145998	0.58569
AQP1	0.0502676	0.353746
AQP10	0	1
AQP11	0.0564782	0.332067
AQP2	0	1
AQP3	0.0413279	0.394585
AQP4	-0.0474848	0.366696
AQP5	0	1
AQP6	0	1
AQP8	0.0238922	0.499555
AQP9	-0.0345094	0.430181
AQR	-0.076783	0.28075
ar	-0.00363433	0.696738
ARAF	-0.310672	0.028812
ARAP1	0.00313097	0.704331
ARAP2	0.374486	0.014417
ARAP3	-0.00210199	0.709502
ARC	0	1
ARCN1	0.0121029	0.620738
AREG	0.0320913	0.44497
AREL1	-0.194705	0.0893741
ARF1	0.419518	0.0111563
ARF3	-0.111889	0.198058
ARF4	0.136456	0.166966
ARF5	-0.373113	0.0169635
ARF6	0.0883041	0.236703
ARFGAP1	-0.0528659	0.35528
ARFGAP2	-0.4438	0.00652438
ARFGAP3	0.0679625	0.30884
ARFGEF1	-0.112725	0.201421
ARFGEF2	-0.172108	0.109763
ARFGEF3	0	1
ARFIP1	0.180854	0.105926
ARFIP2	-0.0471261	0.385767
ARFRP1	0.162667	0.125974
ARG1	-0.0112384	0.614845
ARG2	-0.0470374	0.372087
ARGFX	0	1
ARGLU1	0.366899	0.0193512
ARHGAP1	0.239628	0.0629041
ARHGAP10	0.0259594	0.496657
ARHGAP12	-0.208519	0.0871647
ARHGAP15	-0.0968479	0.241899
ARHGAP17	0.304168	0.0335733
ARHGAP18	-0.031725	0.455269
ARHGAP20	0.0988565	0.211435
ARHGAP21	0.184138	0.108579
ARHGAP22	0.148104	0.155687
ARHGAP23	0	1
ARHGAP24	0.0869902	0.258759
ARHGAP25	-0.0481814	0.38895
ARHGAP26	0.172354	0.109686
ARHGAP27	0.0269947	0.476578
ARHGAP28	0.0275029	0.472697
ARHGAP29	0.39763	0.0123366
ARHGAP30	-0.154018	0.134579
ARHGAP31	-0.0173519	0.561973
ARHGAP32	0.019299	0.543157
ARHGAP33	-0.0354302	0.424038
ARHGAP35	0.096708	0.230737
ARHGAP36	0.00385445	0.694933
ARHGAP39	-0.000845019	0.71889
ARHGAP4	0.0651336	0.328923
ARHGAP40	0	1
ARHGAP42	0.0236372	0.503819
ARHGAP44	0	1
ARHGAP45	-0.0805708	0.282218
ARHGAP5	0.00538744	0.687009
ARHGAP6	0.0230086	0.507697
ARHGAP9	-0.0606035	0.333923
ARHGDIA	-0.269035	0.0461998
ARHGDIB	-0.466143	0.00776322
ARHGDIG	-0.018866	0.544743
ARHGEF10	0	1
ARHGEF10L	0.0880141	0.251717
ARHGEF11	-0.0697657	0.296565
ARHGEF12	-0.206729	0.0806303
ARHGEF15	0.00772212	0.655465
ARHGEF16	-0.00407307	0.693403
ARHGEF17	-0.00351273	0.69869
ARHGEF19	0.021762	0.518283
ARHGEF2	-0.00149777	0.715127
ARHGEF25	-0.0186547	0.540661
ARHGEF26	-0.104517	0.203474
ARHGEF28	0.000285245	0.722878
ARHGEF3	0.215129	0.0692701
ARHGEF33	-0.0790525	0.266066
ARHGEF37	-0.0443946	0.378773
ARHGEF38	0	1
ARHGEF39	-0.00696985	0.667633
ARHGEF40	0.111473	0.203377
ARHGEF5	-0.0341087	0.431411
ARHGEF6	0.125185	0.185982
ARHGEF7	0.0921896	0.245711
ARHGEF9	-0.0519479	0.3593
ARID1A	-0.145597	0.154663
ARID1B	-0.0135605	0.602341
ARID2	-0.422807	0.00852519
ARID3A	-0.00147945	0.714583
ARID3B	-0.0107615	0.622241
ARID3C	-0.0127351	0.597614
ARID4A	-0.0938751	0.250583
ARID4B	-0.121263	0.19934
ARID5A	0.108866	0.215491
ARID5B	0.445112	0.00899145
ARIH1	0.021047	0.530399
ARIH2OS	-0.0545786	0.339947
ARL1	0.0404037	0.416336
ARL10	-0.0677448	0.29368
ARL13A	0	1
ARL13B	-0.250016	0.0538053
ARL14	0	1
ARL14EP	-0.106519	0.210694
ARL15	0.0896801	0.233223
ARL16	0.0144855	0.588227
HLA-DPA1	1.07382	6.03583e-06	Upregulation
ARL2BP	0.137474	0.156882
ARL3	0.111807	0.205445
ARL4A	0.0604001	0.324597
ARL4C	-0.0119053	0.607282
ARL4D	-0.103564	0.20417
ARL5A	-0.0336419	0.442951
ARL5B	0.314351	0.02425
ARL6	-0.239327	0.0555528
ARL6IP4	0.386276	0.0145968
ARL6IP5	0.347229	0.0225556
ARL6IP6	-0.0655141	0.317636
ARL8A	-0.0983051	0.225022
ARL8B	-0.0062489	0.679553
ARMC1	-0.205846	0.0797303
ARMC10	0.369753	0.0147091
ARMC12	-0.18846	0.0952468
ARMC2	0.0554605	0.344439
ARMC3	0	1
ARMC4	0.00722826	0.661608
ARMC5	-0.061737	0.315461
ARMC6	0	1
ARMC7	0.0503802	0.358678
ARMC8	-0.208702	0.0805021
ARMC9	-0.386996	0.0121885
ARMCX1	-0.0533136	0.350838
ARMCX5	-0.0168702	0.563761
ARMS2	0	1
ARNT	-0.168061	0.109258
ARNT2	-0.0117612	0.610794
ARNTL	-0.200244	0.0870466
ARNTL2	-0.0218237	0.514738
ARPC1A	0.215061	0.0788167
ARPC1B	-0.0414479	0.428467
ARPC2	0.309206	0.0315323
ARPC3	-0.24625	0.0641547
ARPC4	-0.301313	0.0371555
ARPC5	-0.477855	0.0066586
ARPP19	0.152983	0.137238
ARPP21	0.0212172	0.519898
GPX1	1.03066	1.42104e-05	Upregulation
ARRB1	0.0962083	0.241679
ARRB2	0.0374456	0.440815
ARRDC2	-0.0947724	0.232494
ARRDC3	-0.211262	0.0833049
ARRDC4	-0.151549	0.121452
ARRDC5	0	1
ARSA	-0.0195156	0.546509
ARSB	-0.10438	0.20768
ARSDR1	0.0374415	0.421979
ARSE	0	1
ARSF	0.0109127	0.619187
ARSG	0.00245303	0.707143
ARSH	0.0086525	0.644842
ARSI	0	1
ARSJ	0	1
ARSK	0.0842962	0.244297
ART1	0	1
ART3	0	1
ART4	0.00421235	0.691789
ART5	-0.0250062	0.490618
ARTN	0	1
ARV1	0.418127	0.0084285
ARVCF	0.00183374	0.711417
ARX	0	1
AS3MT	-0.017754	0.550889
UCHL1	1.02703	9.26762e-06	Upregulation
ASAH2	0.0234452	0.505375
ASAP1	0.128909	0.160119
ASAP2	0.124066	0.164665
ASAP3	0	1
ASB1	0.0272926	0.480748
ASB10	0	1
ASB11	0	1
ASB12	0	1
ASB13	-0.0258571	0.484439
ASB14	0.0700645	0.285614
ASB15	0.0114608	0.612916
ASB16	0	1
ASB17	0	1
ASB18	0	1
ASB2	0.0921257	0.24742
ASB3	0.040662	0.403919
ASB4	0	1
ASB5	0	1
ASB6	-0.120133	0.184089
ASB7	0.12852	0.163117
ASB8	-0.203448	0.0830417
ASB9	0.00856668	0.64587
ASCC1	0.0225447	0.528012
ASCC2	-0.0276232	0.491753
ASCC3	0.102878	0.223055
ASCL1	0	1
ASCL2	0.00597897	0.674999
ASCL5	0	1
ASF1A	-0.12359	0.177434
ASF1B	-0.0213181	0.535102
ASGR1	0.0101286	0.630823
ASH1L	-0.206205	0.0883163
ASH2L	0.00892754	0.65256
ASIC1	-0.00653257	0.669112
ASIC2	0	1
ASIC3	-0.0969795	0.214718
ASIC4	0	1
ASIC5	0	1
ASIP	-0.153054	0.125406
ASNA1	-0.0993618	0.225755
ASNSD1	-0.0694364	0.303415
ASPA	0	1
ASPDH	0	1
ASPG	0	1
ASPH	0.330854	0.0257257
ASPHD1	0	1
ASPHD2	0.0398023	0.405855
ASPM	0.0478723	0.364385
ASPN	0	1
ASPRV1	0	1
ASPSCR1	0.0316281	0.460584
ASRGL1	0.0308961	0.455944
ASTE1	0.038471	0.413124
ASTN1	0.205331	0.0792986
ASTN2	0.0541725	0.355991
ASXL1	-0.0250342	0.500565
ASXL2	0.18468	0.0972217
ASXL3	-0.00476219	0.686501
ASZ1	0	1
ATAD2	-0.2187	0.0665124
ATAD2B	-0.191011	0.0987913
ATAD5	-0.118497	0.180629
ATAT1	0.217676	0.0680292
ATCAY	0.00974712	0.63275
ATE1	0.0873526	0.243026
ATF1	-0.067242	0.308194
ATF2	0.185593	0.0896612
ATF3	0.196091	0.0943613
ATF4	0.0478077	0.391352
ATF5	0.056355	0.332758
ATF6	0.0468242	0.391739
ATF6B	0.0133102	0.607566
ATF7IP	0.13308	0.171362
ATF7IP2	0.0449749	0.396644
ATG10	0.0462499	0.3811
ATG101	-0.0833538	0.2669
ATG12	0.0791484	0.28196
ATG13	-0.0531926	0.362784
ATG14	0.147784	0.137917
ATG16L1	-0.102174	0.219721
ATG16L2	0.125108	0.171201
ATG2A	-0.0547061	0.346994
ATG2B	-0.102929	0.213051
ATG3	-0.168776	0.125525
ATG4A	-0.0877769	0.244504
ATG4B	-0.116675	0.192871
ATG4C	0.0243071	0.509624
ATG4D	-0.0623364	0.308998
ATG5	0.000891964	0.719052
ATG7	0.0675822	0.302189
ATG9A	0.20089	0.084777
ATG9B	0.00462551	0.688304
ATIC	0.118563	0.180597
ATL1	0.132471	0.153111
ATL2	-0.04587	0.377647
ATL3	-0.014058	0.592494
ATM	-0.198683	0.0937627
ATMIN	-0.0145063	0.589097
ATN1	0.218828	0.0714017
ATOH1	0	1
ATOH7	0	1
ATOH8	0	1
ATOX1	0.289829	0.0414384
ATP10A	0	1
ATP10B	0	1
ATP10D	0.052424	0.357204
ATP11A	-0.0476181	0.373141
ATP11B	0.0153255	0.579454
ATP11C	-0.00814636	0.657991
ATP12A	0.00784446	0.654004
ATP13A1	-0.00577163	0.68307
ATP13A2	0.384434	0.0149853
ATP13A3	-0.2815	0.0455721
ATP13A4	-0.0802283	0.255627
ATP13A5	-0.00648755	0.669987
ATP1A1	0.394405	0.0125686
ATP1A3	0.2055	0.0798232
ATP1A4	-0.0643613	0.305932
COX2	1.02651	8.36462e-06	Upregulation
ATP1B2	-0.0846433	0.246846
ATP1B3	-5.58269e-05	0.72475
ATP1B4	-0.000370057	0.722254
ATP23	-0.100649	0.215015
ATP2A1	0.00150323	0.714255
ATP2A2	0.242386	0.0584314
ATP2A3	-0.0975219	0.221634
ATP2B1	-0.121539	0.194465
ATP2B2	0.0496387	0.360629
ATP2B3	0.079358	0.262593
ATP2B4	-0.0349312	0.42947
ATP2C1	-0.0867126	0.255925
ATP2C2	0	1
ATP4A	0	1
ATP4B	0	1
ATP5A1	0.452091	0.00668338
PVALB	1.01072	1.07172e-05	Upregulation
ATP5C1	0.392294	0.0126839
ATP5D	0.0647275	0.330702
ATP5G2	-0.0559208	0.354926
ATP5G3	0.211677	0.0804264
ATP5I	0.282354	0.0400402
ATP5J	-0.0902488	0.25286
ATP5O	0.394261	0.0139263
ATP5S	-0.104667	0.210468
ATP6	-0.236095	0.057578
SNCG	0.997208	1.54698e-05	Upregulation
ATP6AP1L	-0.0835671	0.253393
ATP6AP2	-0.246901	0.0621184
ATP6V0A1	0.072876	0.303465
ATP6V0A4	0	1
ATP6V0B	0.373604	0.0177358
ATP6V0C	0.442094	0.00829191
ATP6V0D1	0.412145	0.0107391
ATP6V0D2	-0.0109783	0.620362
ATP6V0E1	0.127043	0.191068
ATP6V1B1	-0.0270493	0.478509
ATP6V1B2	-0.262937	0.0487267
ATP6V1C1	0.00315322	0.7031
ATP6V1C2	-0.00609679	0.675139
ENSMFAG00000000159	0.978542	1.23568e-05	Upregulation
ATP6V1E1	0.174741	0.113585
ATP6V1E2	0	1
ATP6V1F	0.0313139	0.4765
ATP6V1G1	0.406444	0.012228
ATP6V1G2	0.0849815	0.24681
ATP6V1G3	0	1
ATP6V1H	-0.000682597	0.720447
ATP7A	-0.00379371	0.698526
ATP7B	-2.70256e-05	0.724952
ATP8	0.0615783	0.334821
ATP8A1	-0.173871	0.101115
ATP8A2	-0.0605466	0.314107
ATP8B1	0.0112214	0.623439
ATP8B2	0.0371229	0.42005
ATP8B3	0.0475365	0.367532
ATP8B4	-0.125823	0.177813
ATP9A	-0.0137334	0.590539
ATP9B	0.0207305	0.540084
ATPAF1	0.0302602	0.468255
ATPAF2	-0.105549	0.213224
ATPIF1	0.206963	0.0864006
ATR	-0.126695	0.17121
ATRAID	0.189072	0.0999641
ATRIP	-0.0726397	0.281029
ATRN	-0.132209	0.159462
ATRNL1	-0.0584606	0.320947
ATRX	-0.300955	0.0385725
ATXN1	-0.0095224	0.635996
ATXN10	-0.0265057	0.499454
ATXN1L	0	1
ATXN2	0.057102	0.346113
ATXN2L	0.192088	0.0972781
ATXN7	-0.177178	0.10841
ATXN7L1	0.135486	0.155158
ATXN7L2	-0.00744497	0.661252
ATXN7L3	0.0385988	0.423221
ATXN7L3B	-0.158802	0.122028
AUH	0.0819173	0.267335
AUNIP	-0.0420836	0.391359
AUP1	0.216608	0.0815841
AURKA	0.094473	0.221905
AURKAIP1	-0.032406	0.458127
AURKB	0.0117129	0.611449
AURKC	-0.10527	0.204532
AUTS2	-0.0838492	0.253057
AVEN	0.0144189	0.581707
AVIL	-0.093592	0.224024
AVP	0	1
AVPI1	0.172291	0.113795
AVPR1A	0	1
AVPR1B	0.00885352	0.642615
AVPR2	0.0049476	0.685295
AWAT1	0	1
AWAT2	0	1
AXDND1	0.0124645	0.601199
AXIN1	-0.05233	0.361156
AXIN2	-0.0180338	0.54887
MAP1B	0.977365	9.79041e-06	Upregulation
AZGP1	-0.0275041	0.473373
AZI2	0.0145589	0.59251
AZIN1	0.0981252	0.228808
AZIN2	0.145247	0.15159
AZU1	-0.0212906	0.518937
B2AR	0.293832	0.0309919
B2M	-0.368316	0.0153704
B3AR	0	1
B3GALNT2	-0.301623	0.034322
B3GALT1	0	1
B3GALT2	-0.0190457	0.537496
B3GALT5	0	1
B3GALT6	-0.00339008	0.698615
B3GAT1	-0.00741501	0.66325
B3GAT2	-0.0411678	0.39641
B3GAT3	0.318056	0.0269005
B3GLCT	0.45286	0.00768866
B3GNT2	-0.0332831	0.438762
B3GNT3	0	1
B3GNT4	-0.0303713	0.455877
B3GNT5	0	1
B3GNT6	0	1
B3GNT7	-0.0273684	0.473963
B3GNT8	-0.0775536	0.26759
B3GNT9	0	1
B3GNTL1	0.113297	0.188832
B4GALNT1	0.0601107	0.317871
B4GALNT2	0.0270978	0.477279
B4GALNT3	-0.0260301	0.483342
B4GALNT4	0.0252308	0.491374
B4GALT1	-0.329699	0.0276637
B4GALT2	0.0188861	0.541073
B4GALT3	0.208861	0.0785011
B4GALT4	0.065282	0.302872
B4GALT5	-0.126436	0.165882
B4GALT6	-0.0495742	0.362376
B4GALT7	-0.302376	0.0311732
B4GAT1	0.296227	0.0306471
B9D1	0.0997643	0.216232
B9D2	0.0705703	0.299193
BAALC	0.0144923	0.580583
BAAT	-0.0311248	0.453265
BABAM1	-0.355458	0.018339
BABAM2	0.110417	0.198314
BACE1	-0.0120779	0.613581
BACE2	0.101513	0.221365
BACH1	-0.167017	0.123731
BACH2	-0.0316137	0.446499
BAD	-0.22619	0.0666099
BAG1	0.0892869	0.242627
BAG2	-0.0279737	0.48028
BAG3	0.00777068	0.663111
BAG4	-0.0954714	0.230264
BAG5	0.0629959	0.32392
BAG6	-0.249112	0.0562868
BAHCC1	0	1
BAHD1	-0.219028	0.0692094
BAIAP2	-0.0922388	0.238051
BAIAP2L1	0.0117486	0.609744
BAIAP2L2	0.0420994	0.395486
BAIAP3	0.0070007	0.664609
BAMBI	0.000421672	0.721906
BANF1	0.113217	0.20662
BANF2	0	1
BANK1	0.0242647	0.497065
BANP	-0.0222869	0.528256
BAP1	0.141216	0.153782
BARD1	-0.0655276	0.304717
BARHL1	0	1
BARHL2	-0.142365	0.135252
BARX2	0.0117486	0.609744
BASP1	-0.0154665	0.570999
BATF	-0.0195894	0.538037
BATF2	0.0151976	0.573628
BATF3	0.325152	0.0269736
BAX	-0.0884779	0.245587
BAZ1A	-0.0668738	0.316094
BAZ1B	-0.204322	0.087225
BAZ2A	-0.0382962	0.430448
BAZ2B	-0.192816	0.102043
BBC3	0.00480491	0.688207
BBOF1	-0.115874	0.182558
BBOX1	-0.0628914	0.308685
BBS10	0.0664314	0.298895
BBS2	0.0720812	0.293282
BBS4	0.0321906	0.458658
BBS5	-0.203595	0.0824274
BBS7	-0.0802291	0.267674
BBS9	-0.0260704	0.486663
BBX	0.0717792	0.300687
BCAM	0.00772212	0.655465
BCAN	0.0318985	0.447555
BCAP29	-0.229531	0.0670975
ENSMFAG00000030038	0.958249	1.32836e-05	Upregulation
BCAR1	0.0261182	0.482612
BCAR3	-0.265535	0.0433583
BCAS1	0.0420621	0.39234
BCAS2	0.169239	0.121683
BCAS3	0.0995467	0.210851
BCAS4	0.0190491	0.539756
BCAT1	0.0538781	0.33946
BCAT2	0.131364	0.157976
BCCIP	-0.0783003	0.276406
BCDIN3D	-0.263678	0.0444474
BCHE	0.111815	0.185863
BCKDHA	-0.206841	0.0830775
BCKDHB	0.0637019	0.315125
BCKDK	0.116835	0.19283
BCL10	0.0571328	0.349073
BCL11A	0.000313859	0.722658
BCL11B	0.0121961	0.603971
BCL2	0.0550182	0.361019
BCL2A1	0.360778	0.0163331
BCL2L1	0.0711253	0.293402
BCL2L10	0.0994636	0.209815
BCL2L11	0.0344945	0.445999
BCL2L13	0.100841	0.225196
BCL2L14	0	1
BCL2L15	0	1
BCL2L2-PABPN1	0.105842	0.21768
BCL3	0.135308	0.152339
BCL6	0.0554928	0.346729
BCL6-AS1	-0.0879393	0.241438
BCL6B	0.0222319	0.512443
BCL7A	0.00305486	0.701747
BCL7B	-0.124341	0.174824
BCL7C	0.0661948	0.304743
BCL9	0.110213	0.193481
BCL9L	-0.0105487	0.626485
BCLAF1	-0.0617757	0.340962
BCLAF3	0.0647031	0.309799
BCO2	0.0873962	0.25877
BCOR	-0.100029	0.220262
BCORL1	0.0371699	0.42355
BCR	-0.00743661	0.660685
BCS1L	-0.0632031	0.320371
BDH1	0.057775	0.33579
BDH2	0.00752501	0.664243
BDKRB1	0.0115344	0.611969
BDNF	0.0668171	0.294296
BDP1	0.00658578	0.679502
BEAN1	0.120519	0.169539
BECN1	-0.0169668	0.55939
BEGAIN	0.00210261	0.709335
BEND2	0.00824791	0.649198
BEND3	0.0225411	0.508976
BEND4	0	1
BEND5	-0.0815627	0.265562
BEND6	0.29845	0.0268477
BEND7	-0.0568437	0.330662
BEST1	-0.141225	0.147893
BEST2	0	1
BEST3	0	1
BEST4	-0.00856487	0.647305
BET1	-0.118828	0.179597
BET1L	0.0453082	0.37872
BEX1	0.04593	0.38822
BEX2	0.374648	0.0141324
BEX3	0.20487	0.0782768
BEX4	0.0873463	0.236038
BFAR	-0.0418244	0.411318
BFSP1	-0.0311895	0.450068
BFSP2	0.0386403	0.408768
BGLAP	0.118535	0.179556
BGN	0.0521942	0.346702
BHLHB9	0.00383122	0.694866
BHLHE22	0	1
BHLHE40	0.416272	0.00955404
BHLHE41	0.219438	0.0806448
BHMG1	0	1
BHMT	0	1
BHMT2	0.0810751	0.252756
BICC1	0.0452724	0.376643
BICD1	0.0160292	0.564765
BICD2	0.0959841	0.236701
BICDL1	0.00630534	0.671647
BICDL2	0	1
BICRA	0.00991792	0.63059
BICRAL	0.0728896	0.275928
BID	0.204979	0.0910255
BIK	0.196874	0.0827687
BIN1	-0.107738	0.20197
BIN2	0.450634	0.00887767
BIN3	0.11666	0.190407
BIRC2	0.167523	0.121074
BIRC3	0.0216752	0.515585
BIRC5	0	1
BIRC6	0.0598563	0.341294
BIRC7	-0.0472307	0.369494
BLACE	0	1
BLCAP	-0.0161932	0.565728
BLK	0	1
BLMH	-0.0360782	0.435543
BLNK	0.197716	0.0998292
BLOC1S2	0.0795127	0.2804
BLOC1S6	0.329815	0.0289942
BLVRA	-0.0100265	0.637191
BLVRB	0.414399	0.0111176
BLZF1	0.0438386	0.393996
BMF	-0.311784	0.0275249
BMP1	-0.00120137	0.716164
BMP10	0	1
BMP15	0.0117486	0.609744
BMP2	0.0132743	0.592775
BMP2K	0.0601892	0.337762
BMP3	0.00786935	0.655793
BMP4	0.0674478	0.290843
BMP5	0.024657	0.494265
BMP6	0	1
BMP7	-0.00876249	0.645034
BMPER	-0.00199348	0.710168
BMPR1A	-0.010709	0.628609
BMPR1B	0.0231453	0.5065
BMPR2	0.285096	0.0352292
BMT2	-0.0260121	0.493332
BMX	-0.0217004	0.516174
BNC1	-0.0136975	0.588036
BNC2	0.0157223	0.574079
BNIP1	-0.189707	0.0922027
BNIP2	-0.254038	0.0560111
BNIP3	0.496528	0.00398479
BNIP3L	-0.0666921	0.323417
BNIPL	-0.0743255	0.272723
BOC	-0.0829472	0.248413
BOD1	-0.119527	0.173611
BOD1L1	0.132046	0.175801
BOD1L2	0	1
BOK	-0.0170915	0.559371
BOLA3	0.146017	0.145884
BOLL	0	1
BOP1	-0.0100325	0.633149
BORA	-0.0156464	0.570714
BORCS5	0.192156	0.0932969
BORCS6	-0.00457667	0.688772
BORCS8	-0.0405117	0.404683
BPGM	0.248353	0.0494073
CALB1	0.952192	1.06934e-05	Upregulation
BPI	-0.00439216	0.691075
BPIFA1	0	1
BPIFA2	0	1
BPIFA3	0	1
BPIFB1	0	1
BPIFB2	0	1
BPIFB3	0	1
BPIFB4	0	1
BPIFB6	0	1
BPIFC	0.055556	0.334177
BPNT1	-0.132799	0.156887
BPTF	-0.128967	0.182191
BRAF	-0.0350131	0.433292
BRAP	0.0794941	0.272123
BRAT1	-0.154686	0.133714
BRCA1	0.108888	0.200481
BRCA2	-0.0671189	0.299961
BRD1	-0.252108	0.04972
BRD2	-0.10265	0.233306
BRD3	-0.305277	0.0315132
BRD3OS	0	1
BRD4	-0.0845445	0.270266
BRD7	-0.0410054	0.423599
BRD8	-0.0147227	0.594321
BRD9	0.160117	0.122902
BRDT	0.0131079	0.594317
BRF1	-0.13414	0.158192
BRF2	-0.0253677	0.496553
BRI3	0.303038	0.0346042
BRI3BP	0.00188547	0.711225
BRICD5	-0.0141608	0.583362
BRINP2	-0.00538499	0.686648
BRINP3	-0.0206373	0.524771
BRIP1	0	1
BRIX1	-0.083285	0.266926
BRMS1	0.0437358	0.404549
BRMS1L	0.0600508	0.330873
BROX	-0.106329	0.209913
BRPF1	0.01245	0.6102
BRPF3	-0.139482	0.142336
BRS3	0	1
BRSK2	0.118263	0.178444
BRWD1	0.249829	0.0556935
BRWD3	0.128495	0.164295
BSCL2	0.177615	0.109222
BSDC1	0.0928324	0.240989
BSG	0.191753	0.0944326
BSN	0.0173488	0.553638
BSND	0	1
BSPH1	0	1
BSPRY	0.0179064	0.550789
BST1	0.00926009	0.641716
BST2	0.149413	0.149608
BSX	0	1
BTAF1	-0.0783449	0.286779
BTBD1	0.0256128	0.502503
BTBD10	-0.267987	0.0416114
BTBD11	0.0245336	0.494009
BTBD16	-0.0136975	0.588036
BTBD17	0	1
BTBD18	0.0332269	0.440582
BTBD19	0.130276	0.159456
BTBD2	-0.177659	0.103293
BTBD6	-0.000372302	0.722398
BTBD7	-0.0381895	0.426726
BTBD8	0.00643937	0.67077
BTBD9	0.00901029	0.644299
BTC	0	1
BTD	0.0408399	0.419511
BTF3L4	-0.0413718	0.418398
BTG1	-0.0420663	0.421533
ENSMFAG00000030598	0.925379	2.75652e-05	Upregulation
BTG3	0.0573224	0.338953
BTG4	-0.00748876	0.658819
BTK	-0.00602883	0.677801
BTLA	-0.0975197	0.216472
BTN1A1	0	1
BTN2A1	-0.0696424	0.293178
BTN3A1	-0.0857959	0.248133
BTN3A2	-0.188112	0.0956462
BTNL8	0.0788582	0.262175
BTNL9	0.0107026	0.622063
BTRC	0.0673731	0.299824
BUB1	-0.0403274	0.40167
BUB1B	-0.014734	0.585102
BUD13	0.00337747	0.701371
BUD23	0.124283	0.173379
BUD31	-0.127618	0.171575
BVES	-0.106004	0.21747
BYSL	0.0370113	0.417149
BZW1	-0.0719248	0.30586
BZW2	0.120369	0.185494
C10orf113	0	1
C10orf120	0	1
C10orf126	0	1
C10orf128	-0.321278	0.0308478
C10orf143	0.0995322	0.211506
C10orf55	0	1
C10orf76	-0.0853063	0.262802
C10orf82	0	1
C10orf88	-0.100812	0.218272
C10orf90	0	1
C10orf95	0	1
C10orf99	-0.0622403	0.307378
C11H12orf10	0.203267	0.0806394
C11H12orf56	-0.0218162	0.515814
C11orf16	0	1
C11orf21	0	1
C11orf40	0	1
C11orf42	0	1
C11orf52	-0.0644205	0.307112
C11orf53	0	1
C11orf54	-0.11051	0.199647
C11orf58	-0.262582	0.0528194
C11orf65	0.0448106	0.379518
C11orf68	-0.020648	0.533474
C11orf70	0.0370741	0.416459
C11orf71	-0.12859	0.162014
C11orf74	0.0011488	0.716749
C11orf80	0.0243539	0.501691
C11orf84	-0.0287541	0.467746
C11orf88	0	1
C11orf94	0	1
C11orf95	0	1
C11orf96	0	1
C11orf97	0	1
C12orf29	-0.203862	0.076378
C12orf4	0.0272644	0.483092
C12orf40	-0.0436651	0.384219
C12orf42	-0.0572662	0.326013
C12orf43	0.0907126	0.235242
C12orf45	-0.354129	0.0206898
C12orf49	-0.0194464	0.542361
C12orf50	0	1
C12orf54	0	1
C12orf57	0.275161	0.0453676
C12orf66	-0.00491844	0.686984
C12orf71	-0.0389057	0.406881
C12orf73	0.0176935	0.56513
C12orf74	0	1
C12orf75	-0.04379	0.387696
C12orf76	0	1
C13orf42	0	1
C14H11orf1	0.168874	0.109048
C14H11orf49	0.228721	0.0674087
C14H11orf87	0.00501654	0.684447
C14orf119	-0.011697	0.618468
C14orf132	0.071906	0.278356
C14orf177	0	1
C14orf178	0	1
C14orf180	-0.0354891	0.423272
C14orf28	-0.239868	0.0503547
C14orf37	0.00722826	0.661608
C14orf39	-0.0118674	0.609079
C14orf93	0.107144	0.196009
C15H9orf40	-0.00236419	0.707639
C15H9orf43	-0.045897	0.379014
C15orf39	0.290426	0.0390065
C15orf40	0.0286747	0.482541
C15orf41	0.0169779	0.556929
C15orf48	-0.00890095	0.642858
C15orf52	-0.113849	0.187686
C15orf53	0	1
C15orf59	-0.0364425	0.419693
C15orf61	-0.0152594	0.588213
C15orf62	0	1
C15orf65	-0.0912065	0.227616
C16H17orf62	-0.0407281	0.425943
C16orf45	0.443452	0.00530536
C16orf52	0.0107675	0.626208
C16orf58	0.231858	0.0608308
C16orf62	0.132298	0.161452
C16orf70	-0.117549	0.184934
C16orf71	0	1
C16orf72	-0.0853573	0.259619
C16orf74	-0.0172248	0.55361
C16orf78	0	1
C16orf86	0.083923	0.248899
C16orf87	-0.0236029	0.509789
C16orf89	0	1
C16orf90	0	1
C16orf91	0.251675	0.0542549
C16orf92	0	1
C16orf95	0.00580352	0.677024
C16orf96	0.00471921	0.687242
C17orf100	0	1
C17orf105	0.024098	0.498284
C17orf107	0.0573005	0.333333
C17orf113	-0.0367826	0.41779
C17orf50	0.0258102	0.486297
C17orf51	0	1
C17orf53	0.00999913	0.630275
C17orf58	0.0185014	0.555434
C17orf64	0	1
C17orf67	-0.00534126	0.682648
C17orf75	0.00175595	0.712266
C17orf78	0	1
C17orf80	-0.0489916	0.366429
C17orf97	-0.0207129	0.52378
C17orf98	0	1
C17orf99	0	1
C18orf21	-0.0894725	0.252218
C18orf25	-0.182005	0.0980613
C18orf54	0	1
C18orf63	-0.0308348	0.452209
C18orf8	-0.110678	0.197858
C19H19orf48	0.00237693	0.707675
C19H19orf71	-0.0120152	0.605937
C19orf12	-0.0881182	0.237241
C19orf18	-0.0178821	0.547922
C19orf24	0.12018	0.197455
C19orf25	0.254215	0.0502563
C19orf33	0.0309125	0.453781
C19orf38	0.212546	0.0741005
C19orf44	-0.22627	0.0596401
C19orf47	-0.0151731	0.577588
C19orf54	-0.0430226	0.394637
C19orf57	0	1
C19orf66	-0.154705	0.137252
C19orf81	0.061306	0.313647
C19orf84	0	1
C1GALT1	0.0637746	0.325757
C1GALT1C1	-0.115698	0.180841
C1GALT1C1L	-0.0225252	0.514574
C1H1orf43	0.454391	0.00693116
C1orf100	0	1
C1orf105	0.00279675	0.704358
C1orf109	0.237807	0.0536959
C1orf112	0.0223228	0.518638
C1orf115	0.0117486	0.609744
C1orf116	0	1
C1orf122	-0.0196876	0.538637
C1orf123	-0.139542	0.152477
C1orf127	-0.177701	0.103976
C1orf131	-0.0104474	0.637085
C1orf141	0	1
C1orf146	-0.0707407	0.288087
C1orf158	0.0304558	0.455812
C1orf159	0	1
C1orf162	-0.167501	0.13832
C1orf167	0	1
C1orf174	0.0722108	0.286645
C1orf185	0	1
DHRS7	0.894499	5.22551e-05	Upregulation
C1orf189	0	1
C1orf198	-0.00936134	0.637748
C1orf21	0.0102732	0.6274
C1orf210	-0.0151585	0.573297
C1orf216	0.0294608	0.462642
C1orf228	0.0694738	0.28553
C1orf232	0	1
C1orf27	-0.0665694	0.312004
C1orf35	0.154195	0.134318
C1orf50	0.220312	0.0737273
C1orf53	0.011911	0.611511
C1orf54	0.0933746	0.226031
C1orf56	-0.0759536	0.26819
C1orf68	0	1
C1orf74	0.0389992	0.408242
C1orf87	0	1
C1orf94	0	1
C1QA	-0.22922	0.0642844
C1QB	-0.0306599	0.471783
C1QBP	0.171152	0.121541
C1QC	0.0278768	0.485153
C1QL1	0.00972278	0.634384
C1QL2	0.0148836	0.576343
C1QL3	-0.0609821	0.312489
C1QL4	0	1
C1QTNF1	0.00757585	0.65756
C1QTNF12	0.0371276	0.418012
C1QTNF2	-0.021899	0.517728
C1QTNF4	0.0220635	0.5128
C1QTNF5	-0.105046	0.200569
C1QTNF6	0.0256285	0.490022
C1QTNF7	0	1
C1QTNF8	0	1
C1RL	-0.0361036	0.425634
C20H16orf46	0.0211921	0.520978
C20orf141	0	1
C20orf144	0	1
C20orf173	-0.0442605	0.379388
C20orf194	0.0511711	0.366292
C20orf196	-0.0199291	0.542006
C20orf202	0	1
C20orf204	0.0125249	0.600425
C20orf24	0.0421341	0.403573
C20orf27	-0.208751	0.0897037
C20orf85	0	1
C20orf96	0.00646977	0.670998
C21orf2	-0.27258	0.0388981
C21orf58	0	1
C21orf59	-0.0225037	0.522365
C21orf62	0	1
C21orf91	0.13622	0.151877
C22orf23	0.0209053	0.522765
C22orf31	0	1
C22orf39	0.0156809	0.575138
C2CD2	-0.226458	0.0599885
C2CD2L	0.0306118	0.470741
C2CD3	0.00799312	0.659787
C2CD4B	0.157335	0.118945
C2CD4C	-0.00643699	0.669914
C2CD4D	0	1
C2CD5	-0.0579816	0.332849
C2CD6	-0.0322784	0.445875
C2orf15	0.0880527	0.235754
C2orf40	0.0925244	0.225731
C2orf49	-0.13104	0.163094
C2orf50	-0.0210156	0.523383
C2orf54	0	1
C2orf66	0	1
C2orf68	-0.363066	0.0180976
C2orf69	-0.00776303	0.660311
C2orf70	0.0193341	0.535033
C2orf71	-0.0691845	0.288225
C2orf72	0	1
C2orf73	0	1
C2orf74	0.0117486	0.609744
C2orf76	-0.0151581	0.57659
C2orf78	0	1
C2orf80	-0.0396197	0.403303
C2orf82	0.0874116	0.237909
C2orf88	0.00903717	0.640603
C2orf91	0.0454456	0.377296
C2orf92	-0.0328992	0.439544
C3	0.112262	0.201837
C3H7orf31	0	1
C3H7orf57	0.0530966	0.342231
C3orf14	0.278608	0.0374791
C3orf18	-0.0633652	0.308447
C3orf20	0.0189678	0.540297
C3orf22	0	1
C3orf33	-0.181677	0.0946767
C3orf35	-0.0151976	0.57295
C3orf36	0	1
C3orf38	0.149934	0.136684
C3orf49	0	1
C3orf52	0.0263918	0.482457
C3orf58	0.112669	0.191233
C3orf62	-0.138375	0.151806
C3orf67	0.00501074	0.68411
C3orf70	0	1
C3orf80	0	1
C3orf84	0	1
C3orf85	0	1
C4BPA	0.0834421	0.247939
C4BPB	0.156817	0.121379
C4H6orf163	0.0818906	0.249521
C4H6orf201	-0.0316799	0.450413
C4H6orf229	0	1
C4orf17	0	1
C4orf19	-0.0354498	0.426115
C4orf22	-0.0117196	0.609181
C4orf33	0.133757	0.163115
C4orf36	0	1
C4orf45	-0.012118	0.604864
C4orf46	-0.0866445	0.250065
C4orf47	0.0457818	0.376251
C4orf48	0.149053	0.135715
C4orf50	0	1
C4orf51	-0.0150636	0.575331
C5	-0.00478501	0.687179
C5orf24	-0.153343	0.134612
C5orf30	-0.0223717	0.510034
C5orf34	-0.186587	0.0892718
C5orf42	-0.216492	0.0712422
C5orf46	0	1
C5orf49	-0.0128207	0.597476
C5orf51	0.0312825	0.464569
C5orf52	0	1
C5orf58	0.116715	0.178703
C5orf60	0	1
C5orf63	0.338614	0.0205578
C5orf67	0	1
C6	0	1
C6H5orf15	-0.240244	0.0629451
C6H5orf22	0.0571657	0.331861
C6orf10	0	1
C6orf106	0.0321347	0.459077
C6orf118	0.00570027	0.677452
C6orf120	-0.0174875	0.554323
C6orf132	0	1
C6orf136	-0.0280929	0.483301
C6orf15	0	1
C6orf222	0	1
C6orf223	0	1
C6orf48	-0.0139866	0.60529
C6orf52	-0.0867013	0.256072
C6orf58	0	1
C6orf62	-0.1102	0.215411
C6orf89	-0.0269614	0.493923
C7	0.0560892	0.329585
C7orf25	0.0334736	0.446242
C7orf26	0.091172	0.235737
C7orf33	0	1
C7orf43	-0.174606	0.103604
C7orf49	-0.077585	0.279541
C7orf50	-0.0298924	0.465438
C7orf55-LUC7L2	0.223062	0.0738032
C7orf61	-0.172302	0.0988754
C7orf77	0	1
C8A	0	1
C8B	0	1
C8G	0	1
C8orf34	0	1
C8orf37	-0.0443327	0.378634
C8orf46	0	1
C8orf74	0	1
C8orf82	-0.0765103	0.272127
C8orf88	0.0514409	0.349849
C8orf89	0	1
C9	0	1
C9orf116	-0.259611	0.0469674
C9orf129	-0.0686124	0.293492
C9orf131	0.0275348	0.472492
C9orf135	0.0733303	0.275013
C9orf152	0	1
C9orf153	0.0108169	0.620309
C9orf172	0	1
C9orf3	-0.0425107	0.396575
C9orf47	0	1
C9orf57	0	1
C9orf64	-0.0239165	0.509914
C9orf66	0.00539695	0.68066
C9orf72	0.273248	0.0437968
IL1B	0.860892	9.40307e-05	Upregulation
C9orf84	-0.0662971	0.298171
C9orf85	-0.242409	0.0563976
C9orf92	-0.0115235	0.611943
CA1	0	1
CA10	0.00109869	0.716833
CA11	0.161732	0.11469
CA12	0.0266388	0.481371
CA13	0	1
CA14	-0.0343986	0.430548
CA2	-0.281189	0.0369478
CA3	0	1
CA5A	0.138274	0.146088
CA5B	0.0049355	0.685134
CA6	0	1
CA7	0.0104772	0.625345
CA8	0.0231313	0.507672
CA9	0.0112799	0.622784
CAAP1	-0.105697	0.209485
CAB39	-0.230953	0.0706792
CAB39L	0.0173028	0.559257
CABCOCO1	0.0611574	0.314495
CABLES2	0	1
CABP2	-0.163085	0.117852
CABP4	-0.114814	0.198444
CABP5	0.0194351	0.547238
CABP7	0.0141519	0.584129
CABYR	0.281319	0.0355857
CACFD1	-0.0556516	0.341107
CACHD1	0.0320099	0.44593
NDRG4	0.847839	5.39185e-05	Upregulation
CACNA1C	-0.040049	0.400916
CACNA1D	0	1
CACNA1E	0	1
CACNA1F	-0.0248016	0.510421
CACNA1G	-0.073518	0.274222
CACNA1H	0.0595032	0.320902
CACNA1I	-0.040049	0.400916
CACNA1S	0	1
CACNA2D1	0.0410619	0.396284
CACNA2D2	-0.0479465	0.364034
CACNA2D3	0.0891408	0.23235
CACNA2D4	0.015992	0.568522
CACNB1	0.0297891	0.46215
CACNB2	-0.091072	0.237744
CACNB3	0.0500521	0.355054
CACNB4	0.012763	0.607916
CACNG1	0	1
CACNG2	-0.00640509	0.670706
CACNG3	0.0592185	0.319012
CACNG4	0	1
CACNG5	0.00724859	0.661213
CACNG6	0	1
CACNG7	0	1
CACNG8	0	1
CACTIN	-0.141865	0.139607
CACUL1	-0.0692849	0.293585
CACYBP	0.383708	0.0152928
CAD	0.150613	0.132506
CADM1	-0.396326	0.0122317
CADM2	-0.0211046	0.526665
CADM3	0.0502398	0.36314
CADM4	0.01782	0.549635
CADPS	0.0553669	0.335536
CADPS2	0	1
CAGE1	0.0738503	0.277278
HMGN3	0.844939	8.92543e-05	Upregulation
CALB2	0.3532	0.0214092
CALCA	-0.0093509	0.63694
CALCB	0.0146302	0.578594
CALCOCO1	-0.139323	0.143453
CALCOCO2	-0.424718	0.0102923
CALCR	-0.0847994	0.242768
CALCRL	0.0184865	0.54293
CALD1	-0.0441765	0.38555
CALHM1	0	1
CALHM2	0.0408847	0.412877
CALHM3	0.0168014	0.557986
CALHM4	0	1
CALHM5	0	1
CALHM6	0.158044	0.134067
CALM2	0.115809	0.194364
CALM3	0.103097	0.224064
CALML3	0	1
CALML4	0	1
CALML6	0.0187872	0.540285
CALN1	0	1
CALR	0.428195	0.0101215
CALU	-0.0232204	0.5243
CALY	-0.0494118	0.363705
CAMK1	0.114969	0.188767
CAMK1D	-0.0592215	0.327167
CAMK1G	0	1
CAMK2A	0.0543817	0.341664
CAMK2B	-0.0469355	0.372899
CAMK2D	0.429051	0.00812029
CAMK2G	0.0845897	0.260169
CAMK2N1	0.187498	0.088207
CAMK2N2	0	1
CAMK4	0.0424781	0.388013
CAMKK1	-0.00102458	0.717797
CAMKK2	-0.0535563	0.362215
CAMKMT	0.0173141	0.559341
CAMKV	-0.0166103	0.55967
CAMLG	0.273517	0.0463514
CAMP	0.0532534	0.343998
CAMSAP1	-0.423525	0.00925484
CAMSAP2	0.162033	0.123888
CAMSAP3	-0.0263477	0.482859
CAMTA1	0.0248417	0.510282
CAMTA2	-0.102717	0.218182
CAND1	-0.0614471	0.330633
CAND2	0.00746598	0.658741
CANT1	0.0473528	0.376696
CANX	0.293817	0.0395652
CAP1	-0.0221943	0.538948
CAP2	0.0537282	0.342223
CAPG	0.235588	0.070882
CAPN1	-0.0374803	0.419875
CAPN10	-0.183264	0.0924971
CAPN11	0	1
CAPN12	-0.0531251	0.345282
CAPN13	0	1
CAPN14	0	1
CAPN15	-0.0436152	0.390735
CAPN2	-0.207734	0.078614
CAPN3	-0.0906069	0.241775
CAPN5	-0.00476219	0.686501
CAPN6	0	1
CAPN7	0.135247	0.156499
CAPN8	0	1
CAPN9	0	1
CAPRIN1	-0.129708	0.173927
CAPRIN2	0.0518683	0.357658
CAPS	0.0211083	0.520695
CAPS2	-0.0194046	0.539932
CAPSL	0	1
CAPZA1	0.157925	0.14037
CAPZA2	0.0853881	0.26975
CAPZA3	0	1
CAPZB	0.105895	0.221302
CARD10	-0.0204195	0.529406
CARD11	-0.00063438	0.720442
CARD14	-0.00476219	0.686501
CARD18	0	1
CARD19	0.0614916	0.340009
CARD6	0.0201488	0.541071
CARD9	0.304332	0.0341895
CARF	0.0947641	0.2294
CARHSP1	0.0559261	0.33958
CARM1	0.00556635	0.6788
CARMIL1	-0.0646614	0.314227
CARMIL2	0.0195851	0.533588
CARMIL3	-0.0204716	0.52954
CARNMT1	-0.119211	0.180215
CARNS1	0	1
CARS	0.0947619	0.244654
CARS2	-0.0521277	0.357218
CARTPT	0.000722947	0.719639
CASC1	-0.0424779	0.39533
CASC10	0	1
[truncated: 19,042 more rows]

## Sheet: Retinal pigment epithelium
Gene	Fold change (log2)	P value	Cluster
TTR	5.93075	0	Upregulation
A2ML1	0	1
A3GALT2	0	1
A4GALT	0	1
AAAS	0.0888911	0.420492
AACS	-0.239422	0.201627
AADAC	0	1
AADACL2	0	1
AADACL3	-0.112541	0.371773
AADACL4	0	1
AADAT	0.0921927	0.413025
AAGAB	-0.264931	0.179419
AAK1	-0.194816	0.248062
PTGDS	4.64854	0	Upregulation
AAMP	0.146989	0.312291
RGR	4.5819	0	Upregulation
AAR2	0.187076	0.257237
AARD	0	1
AARS	0.221352	0.218718
AARS2	-0.370641	0.111098
AASDH	-0.095856	0.405364
AASDHPPT	-0.231793	0.208768
AASS	-0.42587	0.0864743
AATF	-0.0553928	0.501527
AATK	-0.308906	0.146944
ABAT	0.383811	0.104694
ABCA1	0.443307	0.0798465
ABCA10	-0.0785698	0.445325
ABCA12	0	1
ABCA13	0	1
ABCA2	0.0140805	0.626132
ABCA3	0.188274	0.255847
RPE65	4.14582	0	Upregulation
ABCA5	0.205281	0.23583
ABCA6	-0.0660754	0.474802
RLBP1	4.11125	0	Upregulation
RBP1	4.07477	0	Upregulation
ABCA9	-0.113723	0.369429
ABCB1	0.343818	0.125457
ABCB10	-0.282787	0.165452
ABCB11	-0.0492133	0.517608
ABCB5	0.0443373	0.532306
ABCB6	-0.341235	0.126923
ABCB7	0.474246	0.069231
ABCB8	0.220853	0.219222
ABCB9	0.134583	0.33227
ABCC1	0.124209	0.349949
ABCC10	0.434158	0.0832382
ABCC11	-0.204472	0.236766
ABCC12	0	1
ABCC2	0.0116739	0.633761
ABCC3	0.112533	0.371787
CLU	3.9393	7.12894e-08	Upregulation
C2orf40	3.80634	1.18816e-07	Upregulation
ABCC6	0.0933266	0.410486
ABCC8	0.0148328	0.621457
ABCC9	-0.183601	0.261588
ABCD1	-0.0632057	0.482866
ABCD2	-0.11486	0.367301
SLC2A1	3.80318	1.18816e-07	Upregulation
ABCD4	0.471606	0.0700782
ABCE1	0.269209	0.17598
ABCF1	-0.047354	0.522568
ABCF2	0.299643	0.153263
ABCF3	0.445973	0.0788706
ABCG1	-0.0928188	0.41173
ABCG2	-0.356443	0.118483
ABCG4	0	1
ABCG5	-0.162788	0.289182
ABCG8	0	1
ABHD1	0.0634871	0.482094
ABHD10	0.207025	0.233973
ABHD11	0.320125	0.139671
AZGP1	3.73404	1.66342e-07	Upregulation
ABHD12B	-0.116111	0.364982
ABHD13	0.429955	0.08488
ABHD14B	0.0519423	0.510627
ABHD15	-0.0406723	0.541888
ABHD16A	0.440946	0.0807118
ABHD16B	0	1
ABHD17A	-0.0442236	0.532551
ABHD17B	-0.082816	0.434857
ABHD17C	0	1
ABHD18	0.0390649	0.547463
ABHD2	0.111032	0.374719
ALDH1A3	3.69335	1.66342e-07	Upregulation
BEST1	3.61971	1.66342e-07	Upregulation
ABHD5	-0.0203864	0.605077
ABHD6	-0.0291501	0.577993
ABHD8	0	1
ABI1	0.215286	0.224896
ABI2	-0.0497463	0.516247
ABI3	-0.0449491	0.530179
ABI3BP	-0.035799	0.557824
ABL1	0	1
ABL2	-0.177632	0.269176
ABLIM1	-0.0317495	0.569868
ABLIM2	-0.0237958	0.595211
ENPP2	3.45881	2.61394e-07	Upregulation
ABO	0	1
ABR	0.134586	0.332252
ABRA	0.0278231	0.582622
ABRACL	-0.345071	0.124772
ABRAXAS1	0.02942	0.577339
ABRAXAS2	-0.17358	0.274391
ABT1	-0.0613254	0.487378
ABTB1	-0.0511549	0.51244
ABTB2	-0.0283684	0.580386
PLTP	3.36823	4.03973e-07	Upregulation
TMEM98	3.27351	5.46552e-07	Upregulation
ACACA	0.43276	0.0837928
ACACB	-0.0874578	0.42388
ACAD10	0.488223	0.0648873
ACAD11	0.273176	0.172798
ACAD8	-0.227176	0.213108
ACAD9	-0.401677	0.0965633
ACADL	-0.0922023	0.413007
CNMD	3.26802	5.46552e-07	Upregulation
ACADS	0.222373	0.217725
TIMP3	3.26498	5.46552e-07	Upregulation
ACADVL	0.343989	0.125359
ACAN	0	1
ACAP1	0.0908543	0.416096
ACAP2	0.242437	0.198849
ACAP3	0	1
ACAT1	0.172354	0.275957
ACBD3	0.0352077	0.55945
ACBD4	0.16788	0.282071
COL9A2	3.21573	5.70315e-07	Upregulation
ACBD6	0.24082	0.200317
ACBD7	0	1
ACCS	-0.0287084	0.578797
ACCSL	0	1
ACD	0.12235	0.35336
ACE2	0	1
ACER1	0	1
ACER2	0	1
ACER3	0.146845	0.31252
ACHE	0	1
SLC6A20	3.20345	5.70315e-07	Upregulation
ACKR1	-0.0252929	0.590056
ACKR2	0	1
ACKR3	0	1
ACKR4	0	1
ACLY	0.527525	0.0540301
ACMSD	0	1
SCG5	3.19665	5.94078e-07	Upregulation
TF	3.18119	6.17841e-07	Upregulation
ACOD1	-0.172118	0.276302
PEBP4	3.15887	6.17841e-07	Upregulation
ACOT12	0	1
SERPINF1	3.09441	7.36657e-07	Upregulation
CCDC80	3.08033	7.84183e-07	Upregulation
ACOT4	0	1
ACOT6	0.193684	0.249358
ACOT7	0.176177	0.27093
ACOT8	-0.0820571	0.436578
ACOT9	0.321684	0.138715
ACOX1	0.436546	0.0823381
ACOX2	-0.492318	0.0636667
ACOX3	0	1
ACP1	0.193094	0.250017
ACP2	-0.0094957	0.63859
ACP4	0	1
STRA6	3.05376	8.79236e-07	Upregulation
ACP6	-0.1976	0.244779
ACP7	-0.171849	0.276645
ACPP	-0.0580179	0.494785
ACR	0	1
ACRBP	-0.0743382	0.454749
ACRV1	0	1
ACSBG1	0.0207644	0.603856
ACSBG2	0	1
ACSF2	0.201874	0.239817
ACSF3	-0.0988355	0.399266
ACSL1	0.372571	0.11013
ACSL3	0.034755	0.561016
ACSL4	-0.143425	0.318059
ACSL5	0.24752	0.194285
APLP2	3.03023	9.02999e-07	Upregulation
ACSM3	0.166939	0.283484
ACSM4	-0.12806	0.343188
ACSM5	0.14514	0.315135
ACSS1	0.291258	0.159188
ACSS2	0.354848	0.119349
ACSS3	0.328243	0.134618
ACTA1	0	1
CA14	3.00142	9.74288e-07	Upregulation
ACTB	-0.109746	0.377165
ACTBL2	0	1
ACTC1	0	1
TMEM56	2.99168	9.98051e-07	Upregulation
ACTG2	-0.27096	0.174562
ACTL10	0	1
ACTL6A	-0.477081	0.0683232
ACTL6B	0	1
ACTL7A	0	1
ACTL7B	0	1
ACTL8	0	1
ACTN1	0.261115	0.182632
ACTN2	0.0209557	0.603449
ACTN3	0.0140805	0.626132
ACTN4	0.00178704	0.658671
ACTR10	0.272635	0.173212
SLC39A12	2.97067	1.06934e-06	Upregulation
ACTR1B	0.123966	0.350378
GNS	2.93675	1.16439e-06	Upregulation
ACTR3B	-0.0712767	0.462374
ACTR5	0.0594366	0.491742
INPP5K	2.91524	1.30697e-06	Upregulation
ACTR8	0.0776526	0.447463
ACTRT1	0	1
ACTRT2	0	1
ACTRT3	-0.138268	0.32631
RRH	2.87919	1.52084e-06	Upregulation
CP	2.85876	1.63966e-06	Upregulation
ACVR1C	0.0929459	0.411379
ACVR2A	-0.106656	0.383246
ACVR2B	0	1
ACVRL1	-0.117595	0.362013
ACY3	0.0140805	0.626132
PLA2G2A	2.85321	1.63966e-06	Upregulation
ADA2	0.0391173	0.54731
ADAD1	0	1
ADAD2	0	1
ADAL	0.0342452	0.562458
ADAM10	-0.144932	0.31546
ADAM11	0	1
ADAM12	-0.0656834	0.475894
ADAM15	0.354825	0.11936
ADAM17	0.11922	0.359116
ADAM18	0	1
ADAM19	-0.162369	0.289764
ADAM2	0	1
ADAM22	-0.317807	0.141162
ADAM23	0.253846	0.188793
ADAM28	-0.0081222	0.644779
ADAM32	0	1
ADAM33	0.0895165	0.418915
ADAM5	0	1
ADAM7	0	1
ADAM8	0.268121	0.176838
SLC16A8	2.84424	1.63966e-06	Upregulation
ADAMDEC1	0.360972	0.116056
ADAMTS1	0.0908652	0.416084
ADAMTS10	-0.107442	0.381757
ADAMTS12	0	1
ADAMTS13	-0.207496	0.233462
CNGB3	2.8119	1.92481e-06	Upregulation
ADAMTS15	0	1
ADAMTS16	0	1
ADAMTS17	-0.204739	0.236445
ADAMTS18	0	1
ADAMTS19	-0.0252929	0.590056
ADAMTS2	-0.00342029	0.65509
ADAMTS20	0	1
ADAMTS3	-0.103446	0.389578
ADAMTS4	0.04469	0.530968
ADAMTS5	0.0231549	0.596923
ADAMTS6	0	1
ADAMTS7	0	1
ADAMTS8	-0.212948	0.227457
ADAMTS9	0.0931297	0.410886
ADAMTSL1	-0.0347166	0.561357
ADAMTSL2	0	1
MGST1	2.81087	1.92481e-06	Upregulation
ADAMTSL5	0.512375	0.057978
ADAP1	0.215224	0.224952
ADAP2	0.0752636	0.452563
ADAR	0.140693	0.322235
ADARB1	0.0579707	0.494942
ADARB2	0.078441	0.44567
ADAT1	-0.0304409	0.573915
ADAT2	0.13308	0.334737
ADCK1	0.211646	0.228813
ADCK2	0.0438907	0.533288
ADCK5	-0.202358	0.239239
ADCY1	0	1
ADCY10	-0.061799	0.486353
ADCY2	0	1
ADCY3	-0.240584	0.200533
ADCY4	-0.0245729	0.592631
ADCY5	0	1
RDH5	2.77215	2.2575e-06	Upregulation
ADCY7	0.342817	0.126028
ADCY8	0	1
ADCYAP1	-0.153409	0.302788
ADCYAP1R1	0	1
ADD1	0.436622	0.0823102
ADD2	0.07004	0.465251
TSC22D4	2.74797	2.4476e-06	Upregulation
ADGB	0	1
ADGRA1	0	1
ADGRA2	-0.109974	0.376673
ADGRA3	-0.0131316	0.628088
ADGRB1	0	1
ADGRB2	0	1
ADGRB3	-0.446869	0.0785528
ADGRD1	0.052594	0.508603
ADGRD2	0.0957762	0.405526
ADGRE1	0	1
ADGRE2	0.0447481	0.530709
ADGRE3	0	1
ADGRE5	0.114245	0.368327
ADGRF1	0	1
ADGRF3	-0.0545903	0.503695
ADGRF4	0	1
ADGRF5	-0.126044	0.346713
EZR	2.74593	2.47137e-06	Upregulation
ADGRG2	0.0945271	0.408067
ADGRG3	0	1
ADGRG4	0	1
ADGRG5	0.0311569	0.571585
ADGRG6	-0.171268	0.277483
ADGRG7	0	1
ADGRL1	0.0942819	0.408614
ADGRL2	-0.0348781	0.560682
ADGRL3	0	1
ADGRL4	-0.0895315	0.418882
ADGRV1	0.222194	0.217906
ADH1B	0.165931	0.284836
ADH4	-0.111404	0.373996
ADH5	0.503176	0.0605255
ADH6	0	1
ADHFE1	0.296387	0.155547
ADI1	0.44189	0.0803676
ADIG	0	1
ADIPOQ	0	1
ADIPOR1	-0.152043	0.304648
MYRIP	2.73153	2.54265e-06	Upregulation
ERMN	2.71293	2.82781e-06	Upregulation
SLC2A12	2.70802	2.87534e-06	Upregulation
ADM2	0	1
ADM5	0.0557638	0.500815
SLC22A8	2.69559	2.99415e-06	Upregulation
ADNP2	-0.0402516	0.542949
ADO	0	1
ADORA1	0	1
ADORA2A	-0.189512	0.25436
SLC9A3R1	2.67963	3.11297e-06	Upregulation
ADPGK	0.0170118	0.613009
ADPRH	0.267879	0.177019
ADPRHL2	0.191222	0.25228
ADPRM	0.0493912	0.51696
ADRA1A	0	1
ADRA1B	0	1
ADRA1D	0	1
ADRA2A	0	1
ADRB1	0	1
ADRM1	0.0611274	0.487763
ADSL	0.298284	0.154227
ADSS	-0.0272254	0.584891
ADSSL1	-0.439417	0.0812638
BMP7	2.67661	3.13673e-06	Upregulation
AEBP1	0.32276	0.138056
BMP4	2.65002	3.32684e-06	Upregulation
AEN	-0.0817646	0.437711
SLC23A2	2.64376	3.37436e-06	Upregulation
AFAP1	-0.148985	0.309195
AFAP1L1	0.0405662	0.542235
ENSMFAG00000032123	2.63444	3.56447e-06	Upregulation
AFDN	0.430859	0.0845305
OTX2	2.62726	3.65952e-06	Upregulation
AFF2	0.00907443	0.642749
AFF3	-0.184332	0.260633
PLEKHB1	2.57601	4.41994e-06	Upregulation
AFG1L	-0.104954	0.386607
RAB3IP	2.55786	4.61005e-06	Upregulation
AFM	0	1
S100A1	2.5441	4.77639e-06	Upregulation
AFP	0	1
AFTPH	0.185978	0.258636
APOE	2.54168	4.84768e-06	Upregulation
AGAP1	0.0196859	0.606649
AGAP2	0	1
AGAP3	0.208097	0.232804
AGBL1	0	1
AGBL2	0	1
AGBL3	0	1
IFT27	2.47525	6.03583e-06	Upregulation
FBLN2	2.46429	6.17841e-06	Upregulation
AGER	0.356947	0.118215
AGFG1	0.365343	0.11377
AGGF1	0.127104	0.344864
AGK	0.0101926	0.637125
TMEM14A	2.45178	6.55862e-06	Upregulation
AGMAT	0.0757908	0.451504
AGMO	0	1
AGO1	0.0595566	0.491265
AGO2	0.0806834	0.440144
AGO3	-0.0509875	0.512794
AGO4	-0.13445	0.332441
AGPAT1	0.112698	0.37139
AGPAT2	0.413922	0.0913389
SLC29A4	2.44879	6.62991e-06	Upregulation
AGPAT4	-0.394142	0.0999166
AGPAT5	0.45127	0.0769794
AGPS	-0.157213	0.297148
AGR2	-0.199011	0.243152
TMEM27	2.43585	7.01012e-06	Upregulation
AGRN	0.166996	0.283385
AGRP	0	1
AGT	0.0815072	0.438357
AGTPBP1	0.111303	0.37418
AGTR1	0	1
AGTR2	0	1
PSAP	2.43456	7.03389e-06	Upregulation
AGXT	0	1
AGXT2	0	1
AHCTF1	0.205871	0.235187
AHCY	0.263316	0.180775
GPM6A	2.40925	7.55668e-06	Upregulation
APLP1	2.38176	8.38838e-06	Upregulation
AHDC1	0.0214409	0.602074
AHI1	0.0426304	0.536622
AHNAK	0.0699379	0.465569
AHSA1	0.507213	0.0593945
AHSG	0	1
AHSP	0	1
RNF13	2.37898	8.45967e-06	Upregulation
AIDA	0.468107	0.0712325
AIF1	0.178585	0.267947
AIF1L	0.236234	0.204616
AIFM1	0.256527	0.186498
AIFM2	0.328924	0.134198
CLDN19	2.37284	8.72107e-06	Upregulation
AIG1	-0.186042	0.258554
AIM2	0.10917	0.378455
AIMP1	-0.0309857	0.571943
ENSMFAG00000030598	2.36443	8.9587e-06	Upregulation
AIP	-0.434122	0.0832517
AIPL1	-0.0545476	0.503806
AIRE	0.07024	0.46472
AJAP1	0.0848432	0.429877
AJUBA	0.429567	0.0850373
CTSD	2.36047	9.02999e-06	Upregulation
SULF1	2.35084	9.17257e-06	Upregulation
AK4	0.0702764	0.464603
AK5	0.00907443	0.642749
COL8A1	2.34633	9.22009e-06	Upregulation
AK7	0.0269558	0.585819
AK8	0.0498421	0.516031
AK9	0.0364693	0.555677
AKAIN1	0	1
AKAP1	-0.340985	0.127064
AKAP10	-0.0863937	0.426195
AKAP11	-0.42419	0.0871472
AKAP12	0.339494	0.12792
AKAP13	-0.00370189	0.654482
AKAP14	0	1
AKAP2	0.386781	0.103302
AKAP3	0.0318195	0.56968
AKAP4	0	1
AKAP6	-0.162014	0.290263
AKAP7	-0.107602	0.381417
AKAP8	0.486755	0.0653238
AKAP8L	0.0690002	0.46787
UNC119	2.32796	9.8617e-06	Upregulation
AKIP1	-0.13482	0.331783
AKIRIN1	0.375936	0.108484
ENSMFAG00000040629	2.28936	1.16202e-05	Upregulation
DAPL1	2.28613	1.17627e-05	Upregulation
PLA2G16	2.28177	1.19766e-05	Upregulation
AKR1D1	0	1
AKR1E2	0.194699	0.248196
AKR7A2	-0.129541	0.340667
AKR7A3	0	1
AKR7L	0.16914	0.280381
AKT1	-0.141096	0.32157
DAAM1	2.27838	1.21667e-05	Upregulation
AKT2	-0.20451	0.236693
AKT3	0.0213013	0.60239
PRDX1	2.27048	1.25945e-05	Upregulation
ATP1B1	2.23122	1.46381e-05	Upregulation
ALAS1	0.20242	0.239123
ALAS2	0	1
ALB	0	1
ALCAM	0.0729226	0.458356
ALDH16A1	0.0788607	0.444613
ALDH18A1	0.325738	0.1362
ALDH1A1	0.22396	0.216137
ALDH1A2	0.00420305	0.653387
DSP	2.22367	1.50896e-05	Upregulation
ALDH1B1	-0.0288564	0.57856
ALDH1L1	0.31464	0.143183
ALDH1L2	-0.0524518	0.508944
TPRN	2.19811	1.68956e-05	Upregulation
ALDH3A1	0.120447	0.35684
ALDH3A2	0.433158	0.0836371
ALDH3B1	0.282328	0.165786
ALDH3B2	0	1
VEPH1	2.18807	1.74897e-05	Upregulation
ALDH5A1	0.161777	0.290593
CYSTM1	2.18756	1.75372e-05	Upregulation
ALDH8A1	0.0318195	0.56968
C1QTNF5	2.18636	1.75847e-05	Upregulation
ALDOB	0	1
MFAP3L	2.18088	1.79174e-05	Upregulation
EFEMP1	2.17157	1.84402e-05	Upregulation
SLC45A2	2.16708	1.88917e-05	Upregulation
TCN2	2.16252	1.91293e-05	Upregulation
ALG14	0.256758	0.186302
CST3	2.1556	1.95333e-05	Upregulation
ALG3	-0.281135	0.166717
ALG5	0.341479	0.126787
ALG6	0.243753	0.197665
ALG8	0.0971177	0.402702
ALK	-0.0252929	0.590056
ALKAL1	0	1
ALKAL2	-0.134476	0.332398
ALKBH1	0.15757	0.296641
ALKBH2	0.0706522	0.463867
ALKBH3	-0.112514	0.371813
ALKBH4	-0.0218583	0.600799
ALKBH5	-0.0459124	0.527062
ALKBH6	0.186518	0.257961
LAPTM4B	2.14339	2.0864e-05	Upregulation
ALKBH8	-0.121486	0.354766
ALLC	0	1
ALMS1	-0.214997	0.225195
ALOX12	0.147277	0.311872
ALOX15	0.130649	0.338734
ALOX15B	-0.0536802	0.505841
ALOX5	0.202866	0.238627
ALOX5AP	0.0682807	0.469585
ALOXE3	0	1
ALPK1	-0.174777	0.27282
ALPK2	0	1
ALPK3	-0.186833	0.257559
ALPL	0.136258	0.329488
ALS2	0.0180894	0.610305
ALS2CL	0.0845331	0.430729
ALS2CR12	0	1
ALX1	-0.168369	0.281387
ALX3	-0.138405	0.326106
ALX4	0	1
ALYREF	0.046795	0.524521
AMACR	0.154028	0.301833
AMBN	0	1
AMBP	0	1
AMBRA1	0.525152	0.0546316
ITGAV	2.14056	2.11729e-05	Upregulation
AMDHD1	0	1
AMELX	0	1
AMER1	0	1
AMER2	0	1
HSP90B1	2.13991	2.11729e-05	Upregulation
AMH	0	1
AMHR2	0	1
AMIGO1	0	1
AMIGO2	-0.120516	0.356714
AMIGO3	0	1
AMMECR1	-0.0492492	0.517413
AMMECR1L	0.177887	0.268853
AMN	0	1
AMN1	-0.0911666	0.415525
AMOT	-0.0869215	0.424976
AMOTL1	0.13676	0.328618
ENSMFAG00000045021	2.13275	2.16482e-05	Upregulation
AMPD1	0.157882	0.296141
ENSMFAG00000030421	2.12799	2.20759e-05	Upregulation
AMPD3	0	1
AMPH	-0.115085	0.366888
AMT	0.133085	0.334723
AMTN	0	1
AMZ1	0	1
MYBPHL	2.12305	2.25037e-05	Upregulation
ANAPC1	-0.0868535	0.425166
ANAPC10	0.539372	0.0511143
TRPM3	2.09591	2.57355e-05	Upregulation
KCNJ13	2.07976	2.72801e-05	Upregulation
ARSDR1	2.07206	2.82781e-05	Upregulation
ANAPC16	0.289532	0.160437
ANAPC2	0.232118	0.20847
ANAPC4	0.173521	0.274457
ANAPC5	0.212776	0.227638
ANAPC7	-0.287647	0.161808
ANGEL1	-0.127641	0.343962
ANGEL2	-0.0422559	0.537563
SLC6A13	2.06197	2.97514e-05	Upregulation
ANGPT2	-0.0181881	0.61011
ANGPT4	-0.123924	0.350544
ANGPTL1	-0.294975	0.156527
BHLHE40	2.05829	3.00841e-05	Upregulation
ANGPTL3	0	1
ANGPTL4	-0.044914	0.530243
ANGPTL5	0	1
ANGPTL6	0.0493509	0.517124
ANGPTL7	-0.104616	0.387206
ANGPTL8	0.0650723	0.477581
ANHX	0	1
ANK1	-0.0304409	0.573915
ANK2	0.256586	0.186446
ANK3	-0.167572	0.282518
ANKAR	-0.0482116	0.520085
ANKDD1A	0	1
ANKDD1B	0	1
ANKEF1	0	1
ANKFY1	-0.0474371	0.522432
ANKH	0.0163929	0.615955
ANKIB1	0.4124	0.0919773
ANKK1	0	1
ANKLE1	0	1
ANKLE2	0.462606	0.0730674
ANKMY1	-0.0358747	0.557652
CRIM1	2.0567	3.01316e-05	Upregulation
ANKRA2	0.0441492	0.532692
ANKRD1	0	1
ANKRD10	0.183096	0.262251
ENSMFAG00000034656	2.05442	3.05119e-05	Upregulation
ANKRD12	-0.469726	0.0706923
HNRNPLL	2.02093	3.5811e-05	Upregulation
ANKRD13B	0.0815116	0.438304
ANKRD13C	-0.100939	0.394741
ANKRD16	0.239774	0.201271
RDH10	2.00748	3.79972e-05	Upregulation
ANKRD2	0	1
ANKRD22	-0.160795	0.292
ANKRD24	0	1
ANKRD26	0.132812	0.335168
ANKRD27	-0.0924974	0.412332
ANKRD28	-0.230538	0.209956
ANKRD29	-0.176389	0.27071
ANKRD31	0.0548438	0.503101
ANKRD33	0.00907443	0.642749
ANKRD33B	0	1
ANKRD34B	0	1
ANKRD34C	0	1
BCAP29	1.99431	4.01835e-05	Upregulation
ANKRD37	0.244994	0.196543
ANKRD39	-0.0799421	0.44218
MST1R	1.98736	4.12053e-05	Upregulation
ANKRD42	-0.0179619	0.610692
ANKRD44	-0.464101	0.0725601
ANKRD45	-0.113645	0.369573
ANKRD46	-0.0149291	0.620569
ANKRD49	0.0774784	0.447775
ANKRD50	0.115235	0.36661
ANKRD52	0	1
ANKRD53	-0.0601509	0.490034
ANKRD54	-0.206167	0.234855
ANKRD55	-0.041996	0.538371
ANKRD6	0.495449	0.0627466
ANKRD60	0	1
ANKRD61	0	1
ANKRD62	0.0939409	0.409264
ANKRD63	0	1
ANKRD66	0	1
ANKRD7	0	1
PCBP4	1.98614	4.14429e-05	Upregulation
ANKS1A	0.129829	0.340108
ANKS1B	0	1
ANKS3	0.459794	0.0740103
ANKS4B	0	1
ANKS6	0.0116739	0.633761
ANKUB1	0	1
SURF4	1.98049	4.2536e-05	Upregulation
ANLN	-0.10688	0.382719
ANO1	-0.161009	0.291714
ANO10	-0.0442356	0.532531
ANO2	0	1
ANO3	-0.210425	0.230197
ANO4	0.169302	0.280168
ANO5	0.384701	0.104268
ANO6	-0.209342	0.23138
ANO7	0	1
ANO8	0	1
ANO9	0	1
ANOS1	-0.0645723	0.478858
ANP32A	0.455932	0.0753452
ENSMFAG00000042475	1.97494	4.35341e-05	Upregulation
ANPEP	0	1
ANTXR1	0	1
ANTXR2	0	1
ANXA1	0.32348	0.1376
ANXA10	0	1
ANXA11	-0.0362901	0.556088
ANXA13	0	1
COX19	1.97461	4.35816e-05	Upregulation
ANXA3	0.093551	0.410082
KIF22	1.96866	4.47222e-05	Upregulation
ANXA5	-0.0922136	0.412959
ANXA6	0.303304	0.150721
ANXA7	-0.17836	0.268206
ANXA9	-0.082816	0.434857
AOAH	0.12212	0.353727
AOC1	0	1
AOC2	-0.0967317	0.403543
AOC3	0.0929951	0.411203
AOX1	0.00404676	0.65377
AOX2	0.0296868	0.576189
AOX4	0	1
AMFR	1.93303	5.17561e-05	Upregulation
GPX4	1.91689	5.59146e-05	Upregulation
AP1G1	0	1
AP1G2	-0.434773	0.0830099
NELL2	1.90923	5.81721e-05	Upregulation
AP1S1	0	1
AP1S2	-0.0385903	0.550165
AP1S3	0.0992959	0.398428
AP2A1	0.0666692	0.473397
AP2A2	0.040202	0.543072
AP2B1	0.331065	0.132898
LAMP2	1.90317	5.97167e-05	Upregulation
AP2S1	0.335242	0.130427
AP3B1	0.383631	0.104783
AP3B2	0	1
AP3D1	0.33876	0.128367
AP3M1	0.159823	0.293323
AP3M2	0.153224	0.30308
PCBD1	1.89997	6.04296e-05	Upregulation
AP4B1	-0.101465	0.393791
AP4E1	0.0439158	0.533234
AP4M1	-0.166136	0.284572
AP4S1	0.0116739	0.633761
AP5B1	0.14478	0.315694
AP5M1	-0.150111	0.3075
AP5S1	-0.102005	0.392596
ENSMFAG00000026126	1.89396	6.17841e-05	Upregulation
APAF1	0.0217431	0.601048
APBA1	-0.141457	0.321027
APBA2	-0.100369	0.395918
APBA3	0.231457	0.209064
APBB1	0.054492	0.503932
APBB1IP	-0.320535	0.139429
APBB2	0.100304	0.396024
APBB3	-0.000917118	0.660534
APC	0.329459	0.133889
APC2	0.0608749	0.48838
APCDD1	0.330935	0.132979
APCDD1L	0	1
APCS	0	1
APEH	-0.290125	0.160009
APELA	-0.00954414	0.638471
APEX1	0.408906	0.093452
APEX2	0.383629	0.104784
APH1A	0.421513	0.0882098
CLDN10	1.88488	6.4303e-05	Upregulation
API5	0.165675	0.285173
BSG	1.88169	6.50634e-05	Upregulation
APLF	0.272498	0.173321
APLNR	0	1
SCAMP1	1.88006	6.54437e-05	Upregulation
PLAC9	1.87412	6.7012e-05	Upregulation
METTL7B	1.86833	6.87943e-05	Upregulation
APOA1	0.0161952	0.61713
APOA2	0	1
APOA4	0	1
APOA5	0	1
APOB	0	1
APOBEC1	0	1
APOBEC2	0.0671225	0.472233
APOBEC3A	0.170347	0.278719
APOBEC3C	-0.0440597	0.532891
APOBEC3G	0.0161952	0.61713
APOBEC3H	-0.00828484	0.644513
PCOLCE2	1.86814	6.88655e-05	Upregulation
APOC3	0	1
GPAM	1.85725	7.21686e-05	Upregulation
MET	1.84735	7.52103e-05	Upregulation
APOF	0	1
MT1X	1.84651	7.54479e-05	Upregulation
APOL4	0	1
APOL5	-0.0780886	0.446526
APOL6	-0.527459	0.0540468
APOLD1	0	1
APOM	-0.249015	0.192954
APOO	0.468425	0.071129
GPX1	1.84483	7.58994e-05	Upregulation
ENSMFAG00000036551	1.84004	7.73965e-05	Upregulation
SLC7A8	1.83692	7.83946e-05	Upregulation
APPBP2	-0.278002	0.169083
TSPAN3	1.83211	8.00342e-05	Upregulation
APPL2	0.265233	0.179153
APRT	0.409339	0.0932676
APTX	0.174949	0.272606
AQP1	0	1
AQP10	0	1
AGTRAP	1.82989	8.07946e-05	Upregulation
AQP2	0.0818868	0.437316
AQP3	0.00907443	0.642749
AQP4	0.0148328	0.621457
AQP5	0.131242	0.33777
AQP6	0.0349694	0.560453
AQP8	0	1
AQP9	0	1
AQR	-0.130913	0.338332
ar	-0.082816	0.434857
ARAF	-0.342363	0.126286
PFDN2	1.82915	8.10798e-05	Upregulation
ARAP2	0.145556	0.314525
ARAP3	0.472166	0.0699022
ARC	0.0939354	0.409273
ARCN1	0.0508706	0.513053
AREG	0.0513539	0.511913
AREL1	-0.337123	0.129341
ARF1	-0.184981	0.259846
ENSMFAG00000030485	1.82708	8.21016e-05	Upregulation
ARF4	0.308241	0.1474
ARF5	0.41137	0.0924121
ARF6	-0.0449491	0.530179
ARFGAP1	-0.123803	0.350727
ARFGAP2	0.129112	0.341411
CD46	1.82479	8.29571e-05	Upregulation
ARFGEF1	0.336081	0.12995
ARFGEF2	0.0507602	0.51381
ARFGEF3	0.136019	0.329882
ARFIP1	0.372941	0.109947
ARFIP2	0.258475	0.18486
ARFRP1	-0.417952	0.0896597
ARG1	0	1
ARG2	0.235407	0.205393
ARGFX	0	1
ARGLU1	-0.254015	0.188629
PPA1	1.82418	8.31472e-05	Upregulation
ARHGAP10	0.272692	0.173162
ARHGAP12	0.0477404	0.521818
ARHGAP15	-0.148168	0.310477
ARHGAP17	0.17127	0.277464
DNAJC3	1.81768	8.56661e-05	Upregulation
ARHGAP20	-0.0991642	0.398671
ARHGAP21	-0.330091	0.1335
ARHGAP22	0.145568	0.314495
ARHGAP23	-0.0572001	0.497257
ARHGAP24	-0.102272	0.392058
ARHGAP25	0.484461	0.0660171
ARHGAP26	-0.220837	0.219249
ARHGAP27	0	1
ARHGAP28	0.0337562	0.563908
ARHGAP29	0.210435	0.230154
ARHGAP30	-0.153169	0.303167
ARHGAP31	-0.210384	0.230239
ARHGAP32	-0.0382887	0.550908
ARHGAP33	0	1
ARHGAP35	0.277763	0.169254
ARHGAP36	0	1
ARHGAP39	0.0161952	0.61713
ARHGAP4	0.371186	0.110826
ARHGAP40	0	1
ARHGAP42	-0.0676508	0.471148
ARHGAP44	-0.133197	0.334545
ARHGAP45	0.368694	0.112056
ENSMFAG00000003105	1.81661	8.62126e-05	Upregulation
ARHGAP6	-0.00470033	0.652384
ARHGAP9	0.00532243	0.650884
ATP6V1H	1.80372	9.12979e-05	Upregulation
ARHGDIB	0.042442	0.537199
ARHGDIG	-0.0595036	0.491579
ARHGEF10	0	1
PDPN	1.80286	9.16544e-05	Upregulation
ARHGEF11	0.364764	0.114069
ARHGEF12	0.074424	0.454606
ARHGEF15	0	1
ARHGEF16	0	1
ARHGEF17	-0.397404	0.0984619
ARHGEF19	0	1
ARHGEF2	-0.0535303	0.506258
ARHGEF25	0	1
ARHGEF26	-0.107385	0.381863
ARHGEF28	0.12798	0.343333
EPHX1	1.7999	9.30089e-05	Upregulation
ARHGEF33	0.176254	0.270849
ARHGEF37	-0.20581	0.235249
ARHGEF38	0	1
ARHGEF39	-0.0504292	0.514573
ARHGEF40	-0.270894	0.174612
ARHGEF5	0.00327699	0.655364
ARHGEF6	0.328384	0.134531
ARHGEF7	0.357654	0.117829
ARHGEF9	0.349804	0.122087
ARID1A	0.487956	0.064969
LPL	1.79686	9.43634e-05	Upregulation
ACP5	1.79321	9.61219e-05	Upregulation
ARID3A	0.13415	0.332878
ARID3B	0	1
ARID3C	0.0265067	0.586851
ARID4A	-0.213906	0.226446
TXNDC17	1.78979	9.78803e-05	Upregulation
ARID5A	-0.252215	0.190163
ARID5B	-0.468589	0.0710707
ARIH1	-0.0458517	0.527357
ARIH2OS	0.162741	0.289244
ARL1	0.18543	0.259268
ARL10	-0.0481165	0.520503
ARL13A	0	1
ARL13B	0.490503	0.0642009
ARL14	0	1
TBCA	1.78898	9.82368e-05	Upregulation
ARL15	-0.0922849	0.412768
ARL16	0.238456	0.202547
LINC00116	1.78605	9.94012e-05	Upregulation
ARL2BP	0.426071	0.0863952
TSPAN13	1.78502	0.000100067	Upregulation
ARL4A	-0.254882	0.187905
ARL4C	0	1
ARL4D	0.136341	0.329355
ARL5A	0.134316	0.332678
ARL5B	0.125958	0.346845
ARL6	0.0427018	0.536458
SERPINH1	1.78491	0.000100114	Upregulation
F3	1.78243	0.00010135	Upregulation
ARL6IP6	-0.0112893	0.634652
ARL8A	0.0379988	0.551541
ADAM9	1.77887	0.000102871	Upregulation
ARMC1	-0.308833	0.146991
ARMC10	0.238576	0.202425
ARMC12	-0.246176	0.195469
ARMC2	-0.0466715	0.524762
ARMC3	0	1
ARMC4	-0.19824	0.244067
ARMC5	0.183292	0.261956
ARMC6	0.0350449	0.559871
ARMC7	0.0491425	0.517842
ARMC8	0.175363	0.272014
ARMC9	-0.313173	0.14411
ARMCX1	0.00847456	0.644077
ARMCX5	0.229422	0.211025
ARMS2	0	1
ARNT	-0.391883	0.100932
ARNT2	0.0779423	0.446838
ARNTL	0.464693	0.0723647
ARNTL2	0	1
ARPC1A	0.0269393	0.585853
ARPC1B	0.112444	0.372046
ARPC2	0.242069	0.199174
ENSMFAG00000030228	1.77885	0.000102894	Upregulation
AAMDC	1.76956	0.000107409	Upregulation
ARPC5	0.0223673	0.599019
MYRF	1.75708	0.000113707	Upregulation
ARPP21	0.0387634	0.549416
ARR3	0.128638	0.34226
ARRB1	0.30061	0.152584
ARRB2	0.166218	0.284458
ARRDC2	0.184415	0.260522
CTSB	1.75023	0.000117889	Upregulation
ARRDC4	-0.246667	0.195031
ARRDC5	-0.0634499	0.482348
POLR2L	1.74708	0.000119457	Upregulation
ARSB	0.396008	0.099083
LGMN	1.74155	0.000122713	Upregulation
ARSE	0.377171	0.107857
ARSF	0	1
ARSG	0.241125	0.200013
ARSH	0	1
ARSI	0.14929	0.308768
ARSJ	0.0397283	0.545445
ARSK	0.211777	0.228684
ART1	0	1
ART3	0	1
ART4	0	1
ART5	-0.163492	0.288192
ARTN	0	1
ARV1	0.352498	0.120601
ARVCF	0.117452	0.362336
ARX	0	1
AS3MT	0.166163	0.284535
ENSMFAG00000039608	1.73036	0.000128963	Upregulation
ASAH2	0	1
ASAP1	-0.291167	0.159252
ASAP2	-0.0419157	0.53855
ASAP3	0.233658	0.207015
ASB1	0.378654	0.107123
ASB10	0	1
ASB11	-0.238859	0.202177
ASB12	0	1
ASB13	0	1
ASB14	0	1
ASB15	0	1
ASB16	0	1
ASB17	0	1
ASB18	0	1
ASB2	0.0174919	0.612013
ASB3	0.398943	0.0977632
ASB4	0	1
ASB5	0	1
ASB6	0.398364	0.0980219
ASB7	-0.247934	0.1939
ITM2B	1.72905	0.000129652	Upregulation
ASB9	0	1
ASCC1	-0.0214278	0.602117
ASCC2	0.0269576	0.585403
ASCC3	-0.334672	0.130766
ASCL1	0	1
ASCL2	0	1
ASCL5	0	1
ASF1A	0.408871	0.0934664
ASF1B	0.0588871	0.492834
ASGR1	-0.209898	0.230794
ASH1L	-0.41861	0.0893894
ASH2L	0.115557	0.366049
ASIC1	0	1
ASIC2	0	1
ASIC3	0.022526	0.598624
ASIC4	0	1
ASIC5	0	1
ASIP	0.0318195	0.56968
TBPL1	1.72747	0.000130412	Upregulation
PLXNB1	1.71868	0.000136686	Upregulation
ASPA	0.159995	0.293113
ASPDH	0	1
ASPG	0.106956	0.38255
CCNO	1.71806	0.000137232	Upregulation
ASPHD1	0	1
ASPHD2	-0.029925	0.575642
BRI3	1.71778	0.000137446	Upregulation
ASPN	0.0931658	0.410809
ASPRV1	0	1
ASPSCR1	-0.121781	0.354322
ASRGL1	-0.215029	0.225151
ASTE1	0.00907443	0.642749
ASTN1	-0.145046	0.315288
ASTN2	-0.0595036	0.491579
ASXL1	-0.06805	0.47036
ASXL2	0.281202	0.166661
ASXL3	0	1
ASZ1	-0.202376	0.239197
ATAD2	0.14457	0.316035
ATAD2B	-0.128202	0.342928
ATAD5	0.0788549	0.444635
ATAT1	0.0947938	0.407548
ATCAY	0	1
ATE1	-0.224331	0.21579
ATF1	0.447842	0.0782048
ATF2	0.109082	0.37864
ATF3	-0.00137065	0.659559
ATF4	0.459051	0.0742587
ATF5	0.109228	0.378314
ATF6	-0.0063615	0.648591
ATF6B	-0.230997	0.209505
ATF7IP	-0.401953	0.0964455
ATF7IP2	0.144067	0.316978
ATG10	0.0471564	0.523285
ATG101	0.325274	0.136499
ATG12	0.499909	0.0614496
ATG13	0.246246	0.19541
ATG14	0.136564	0.328975
ATG16L1	-0.212746	0.227663
ATG16L2	-0.276851	0.169949
ATG2A	0.36294	0.114993
ATG2B	-0.410249	0.0928814
ATG3	0.453825	0.0760738
ATG4A	0.0723176	0.459586
ATG4B	-0.240416	0.200687
ATG4C	0.0647507	0.478428
ATG4D	0.0436822	0.534424
ATG5	-0.278749	0.168514
ATG7	0.258103	0.185165
ATG9A	-0.487058	0.0652353
ATG9B	0.0295876	0.576882
ATIC	-0.00803215	0.64502
ATL1	0.0649627	0.477997
ATL2	0.0188911	0.608428
ATL3	0.187516	0.256743
ATM	-0.00662728	0.648037
ATMIN	0.446293	0.0787572
ATN1	0.0243889	0.593004
ATOH1	0	1
ATOH7	0	1
ATOH8	0	1
SLC39A6	1.71492	0.000139109	Upregulation
ALDH4A1	1.71433	0.000139418	Upregulation
ATP10B	-0.0957257	0.405612
ATP10D	-0.0612674	0.48752
ATP11A	-0.0544828	0.503945
ATP11B	-0.0882731	0.422028
FADS2	1.70806	0.0001441	Upregulation
ATP12A	0	1
ATP13A1	0.540716	0.0507894
FGF1	1.70433	0.000146975	Upregulation
RHBDD2	1.69958	0.000150539	Upregulation
ATP13A4	0.445944	0.0788819
ATP13A5	0.249426	0.192604
ATP1A1	0.0293442	0.577504
PHACTR2	1.69013	0.000157763	Upregulation
ATP1A4	-0.499265	0.0616356
MAP9	1.68652	0.00016071	Upregulation
ATP1B2	0.0349694	0.560453
ENSMFAG00000039620	1.6863	0.000160853	Upregulation
ATP1B4	0.0489486	0.518406
ATP23	0.149128	0.309016
ATP2A1	-0.092767	0.411815
RHOQ	1.68278	0.000163467	Upregulation
ATP2A3	0.0397336	0.54542
ATP2B1	0.210942	0.229601
SPNS3	1.67832	0.000166461	Upregulation
ATP2B3	0.129911	0.339902
COX7A1	1.67669	0.000168005	Upregulation
SPINT2	1.67459	0.000169693	Upregulation
ATP2C2	0	1
ATP4A	0	1
ATP4B	0	1
ENSMFAG00000017869	1.67306	0.000170976	Upregulation
SNRPG	1.67294	0.000171095	Upregulation
ADTRP	1.66941	0.000173875	Upregulation
ENSMFAG00000045352	1.66872	0.000174374	Upregulation
ATP5G2	0.247614	0.194211
SFRP5	1.66787	0.000174968	Upregulation
MRO	1.66577	0.000176655	Upregulation
NDUFB5	1.6613	0.0001806	Upregulation
ATP5O	0.48158	0.0669024
ATP5S	-0.537627	0.0515393
SYNM	1.66101	0.000180766	Upregulation
ATP6AP1	0.4591	0.0742423
ATP6AP1L	-0.0691101	0.467644
SLC22A17	1.65644	0.000185162	Upregulation
NEU1	1.65395	0.000187562	Upregulation
ATP6V0A4	0	1
HYPK	1.65113	0.000190176	Upregulation
ATP6V0C	0.2198	0.220309
ATP6V0D1	0.0235532	0.595742
ATP6V0D2	0.175681	0.271587
TBC1D14	1.65033	0.000190984	Upregulation
ATP6V1B1	0.0649627	0.477997
ATP6V1B2	0.360801	0.116145
ENSMFAG00000005679	1.64882	0.000192244	Upregulation
ATP6V1C2	0.208489	0.232353
TYRP1	1.64468	0.000195927	Upregulation
DUSP2	1.64258	0.000198351	Upregulation
ATP6V1E2	0	1
ATP6V1F	0.126449	0.345975
ATP6V1G1	0.0721015	0.460025
ATP6V1G2	0	1
ATP6V1G3	0.376386	0.108247
MYLIP	1.63784	0.00020308	Upregulation
ATP7A	0.28488	0.163899
ATP7B	-0.0365387	0.555147
ATP8	0.337201	0.129296
ATP8A1	0.0559246	0.500382
ATP8A2	0	1
ATP8B1	0.0694024	0.467053
ATP8B2	-0.374139	0.10936
ATP8B3	0	1
ATP8B4	-0.138185	0.326451
ATP9A	0.0767462	0.449395
GOLGA5	1.63764	0.000203199	Upregulation
ATPAF1	0.323568	0.137543
TMEM176B	1.63637	0.00020441	Upregulation
ANAPC15	1.63314	0.0002075	Upregulation
ATR	-0.0995472	0.397755
SERPINA3	1.63133	0.000209163	Upregulation
ATRIP	0.04189	0.538608
ATRN	0.174435	0.273236
ATRNL1	-0.190863	0.252704
ATRX	-0.0347639	0.561
ATXN1	0	1
CPEB4	1.61808	0.000224039	Upregulation
ATXN1L	0	1
SLC4A2	1.6174	0.000224823	Upregulation
ATXN2L	0.00324368	0.655422
SSR1	1.61627	0.000226154	Upregulation
ATXN7L1	0.139467	0.324426
ATXN7L2	-0.0723153	0.4596
ATXN7L3	0.173722	0.274217
ATXN7L3B	-0.0458279	0.527402
AUH	0.155388	0.299787
AUNIP	-0.239045	0.201973
AUP1	-0.447154	0.0784514
AURKA	0.0277291	0.582803
APP	1.61559	0.000227009	Upregulation
AURKB	-0.194419	0.248496
AURKC	0.0161952	0.61713
AUTS2	0.137116	0.328061
AVEN	0	1
AVIL	-0.101986	0.392707
AVP	0.0599016	0.49057
AVPI1	-0.0234852	0.595879
AVPR1A	0	1
AVPR1B	0	1
AVPR2	0	1
AWAT1	0	1
AWAT2	0	1
AXDND1	0	1
AXIN1	0.277335	0.169582
AXIN2	-0.145241	0.314988
AXL	-0.410097	0.0929449
ENSMFAG00000035836	1.61427	0.00022834	Upregulation
AZI2	-0.135883	0.330134
AZIN1	0.528853	0.0536942
AZIN2	0.0999105	0.396951
AZU1	-0.158716	0.294892
B2AR	0.0269558	0.585819
AGBL5	1.60626	0.000237085	Upregulation
B3AR	0	1
B3GALNT2	0.329785	0.133684
B3GALT1	0	1
B3GALT2	0	1
B3GALT5	0	1
B3GALT6	0	1
B3GAT1	0.0387634	0.549416
B3GAT2	-0.0304409	0.573915
B3GAT3	0.259571	0.183942
B3GLCT	0.145266	0.314958
B3GNT2	0.0168494	0.613365
B3GNT3	0	1
B3GNT4	0.291227	0.159212
B3GNT5	0	1
B3GNT6	0	1
B3GNT7	0.105635	0.385356
B3GNT8	0.123685	0.350877
B3GNT9	0	1
B3GNTL1	0.539818	0.0510041
B4GALNT1	0	1
B4GALNT2	0	1
B4GALNT3	0.0888863	0.420595
B4GALNT4	-0.0845841	0.430556
PCYOX1	1.60584	0.000237465	Upregulation
B4GALT2	0.33766	0.12903
B4GALT3	-0.306685	0.148431
B4GALT4	0.204494	0.236727
B4GALT5	0.223795	0.216304
B4GALT6	-0.0301923	0.574763
B4GALT7	0.197204	0.245215
FUCA1	1.60321	0.000240887	Upregulation
B9D1	-0.23745	0.20343
B9D2	0.297566	0.154724
BAALC	-0.0283684	0.580386
BAAT	0	1
BABAM1	-0.170673	0.278273
BABAM2	-0.324917	0.136723
BACE1	0.184915	0.259909
ERP29	1.60293	0.000241291	Upregulation
BACH1	0.289316	0.160604
BACH2	-0.178637	0.267886
IFI30	1.59482	0.000250677	Upregulation
TUBB4B	1.5946	0.000250939	Upregulation
BAG2	-0.172174	0.276222
BAG3	0.0531234	0.507216
HHATL	1.59446	0.000251129	Upregulation
BAG5	-0.198427	0.243822
BAG6	0.214201	0.226105
BAHCC1	0	1
BAHD1	0.112911	0.370961
SLC13A3	1.59055	0.000256285	Upregulation
BAIAP2L1	0	1
RTN4	1.578	0.000272777	Upregulation
BAIAP3	0	1
OSBPL1A	1.57599	0.000275367	Upregulation
ATP1A3	1.56905	0.000285371	Upregulation
BANF2	0	1
BANK1	0.15788	0.296149
BANP	0.320303	0.139568
BAP1	-0.0291565	0.577981
BARD1	0.12249	0.353069
BARHL1	0.00907443	0.642749
BARHL2	-0.127207	0.344725
BARX2	0	1
BASP1	0	1
BATF	0.117005	0.363211
BATF2	0	1
BATF3	-9.79691e-05	0.662344
BAX	-0.203215	0.23821
BAZ1A	-0.164736	0.286439
BAZ1B	-0.00560734	0.650216
BAZ2A	0.404382	0.0953797
BAZ2B	0.16541	0.28554
BBC3	0.0697751	0.466342
BBOF1	0.285397	0.163483
BBOX1	0.0550908	0.502298
BBS10	0.0087062	0.643581
BBS2	0.351618	0.12109
BBS4	0.00315399	0.655584
ITGA6	1.56469	0.000291883	Upregulation
BBS7	0.122563	0.352922
BBS9	-0.00988072	0.637767
BBX	-0.340433	0.127382
BCAM	-0.0915131	0.414735
BCAN	0	1
ATP5D	1.56395	0.000293118	Upregulation
BCAP31	0.11888	0.359826
TTC3	1.56135	0.000296849	Upregulation
BCAR3	0.338861	0.128312
BCAS1	0.0551764	0.501954
TACC1	1.55766	0.000302362	Upregulation
BCAS3	0.0185857	0.609093
BCAS4	0.165419	0.285529
BCAT1	0.338845	0.128322
BCAT2	-0.0292277	0.577867
CNPY2	1.55758	0.000302433	Upregulation
BCDIN3D	-0.255201	0.187631
ENSMFAG00000003478	1.55624	0.000304311	Upregulation
CANX	1.55354	0.000308398	Upregulation
BCKDHB	0.141119	0.321546
BCKDK	0.197218	0.245198
BCL10	0.19383	0.249193
BCL11A	-0.0614901	0.487059
BCL11B	0	1
PGD	1.55091	0.000312271	Upregulation
LRP1	1.54185	0.000326814	Upregulation
BCL2L1	0.0247567	0.591612
BCL2L10	0	1
BCL2L11	-0.382897	0.105119
SRSF3	1.54031	0.000329761	Upregulation
BCL2L14	0	1
BCL2L15	0.0714478	0.46202
BCL2L2-PABPN1	0.0354662	0.55895
CHI3L1	1.53939	0.000331306	Upregulation
BCL6	0.0306543	0.573029
BCL6-AS1	-0.0971036	0.402723
BCL6B	0.0390359	0.547687
BCL7A	-0.260658	0.18304
INTS6	1.53672	0.000335821	Upregulation
BCL7C	0.376458	0.10821
BCL9	-0.20762	0.233344
BCL9L	0.010294	0.636908
BCLAF1	0.0904521	0.41697
BCLAF3	-0.529648	0.0534925
BCO2	0.487696	0.0650466
BCOR	0.404165	0.0954788
BCORL1	0.121937	0.354008
BCR	-0.367079	0.112893
BCS1L	0.537012	0.051686
BDH1	0.0822303	0.436243
BDH2	0.51361	0.057647
BDKRB1	0.0140805	0.626132
MEGF9	1.53269	0.000342569	Upregulation
BDP1	0.497782	0.0620658
BEAN1	0	1
BECN1	-0.089902	0.418075
BEGAIN	-0.18611	0.25848
BEND2	0	1
BEND3	0	1
BEND4	0	1
OSBPL8	1.53047	0.00034649	Upregulation
BEND6	0.171992	0.276448
BEND7	0.267693	0.177183
ENSMFAG00000030546	1.53016	0.000346942	Upregulation
BEST2	0.0818868	0.437316
BEST3	0	1
BEST4	-0.150212	0.307319
BET1	0.323466	0.137608
BET1L	0.0462599	0.526028
BEX1	0.0219504	0.600479
BEX2	0.138093	0.326568
HSD17B12	1.52807	0.000350245	Upregulation
BEX4	0.0455495	0.528023
BFAR	0.383047	0.105049
BFSP1	0	1
BFSP2	-0.0780886	0.446526
BGLAP	-0.182302	0.263193
BGN	0.135766	0.330318
BHLHB9	0.12065	0.356386
BHLHE22	0	1
P4HTM	1.52401	0.000358039	Upregulation
BHLHE41	-0.25081	0.191398
BHMG1	0	1
BHMT	0	1
BHMT2	0.272018	0.173706
BICC1	0	1
BICD1	-0.0883045	0.421937
THTPA	1.52373	0.000358396	Upregulation
BICDL1	0	1
BICDL2	-0.0492133	0.517608
BICRA	0	1
BICRAL	0.129001	0.3416
BID	0.093024	0.41113
BIK	0.0686916	0.468676
BIN1	-0.0224613	0.59885
BIN2	0.317785	0.141174
BIN3	0.345087	0.124764
BIRC2	0.224453	0.215682
BIRC3	0.439662	0.081171
BIRC5	0	1
BIRC6	0.200486	0.241397
CD164	1.51483	0.00037579	Upregulation
BLACE	0	1
BLCAP	0	1
BLK	0.0522374	0.509494
BLMH	0.340547	0.127319
BLNK	0.0617053	0.486703
ENSMFAG00000000439	1.51358	0.000378119	Upregulation
BLOC1S6	0.140211	0.323079
BLVRA	0.231664	0.208889
ALKBH7	1.51216	0.00038078	Upregulation
BLZF1	0.000658954	0.661077
BMF	0.156215	0.298573
BMP1	-0.385802	0.103761
BMP10	0	1
BMP15	0	1
NUCB1	1.51106	0.000383109	Upregulation
BMP2K	0.205782	0.235281
BMP3	0.1569	0.297593
ITGB8	1.51001	0.00038539	Upregulation
BMP5	-0.389793	0.101898
BMP6	0	1
SLC38A3	1.50846	0.000388266	Upregulation
BMPER	0	1
BMPR1A	0.259467	0.184033
BMPR1B	0.0337562	0.563908
BMPR2	0.0432363	0.535445
BMT2	-0.174834	0.272765
BMX	0	1
BNC1	0	1
BNC2	0.0668969	0.472734
BNIP1	-0.359276	0.116959
BNIP2	0.314112	0.143525
BNIP3	-0.192253	0.251052
BNIP3L	0.205783	0.23528
BNIPL	0	1
BOC	0	1
BOD1	-0.140754	0.322119
BOD1L1	0.220362	0.219759
BOD1L2	0	1
PARM1	1.50656	0.000392234	Upregulation
CCDC181	1.50488	0.000395609	Upregulation
BOLL	-0.0307788	0.572735
BOP1	-0.00154291	0.659238
BORA	0.0562143	0.499468
BORCS5	0.175629	0.271675
BORCS6	0.0116739	0.633761
BORCS8	0.14692	0.31238
ARL6IP5	1.50485	0.000395656	Upregulation
BPHL	0.403526	0.0957511
BPI	0.00466877	0.65244
BPIFA1	0	1
BPIFA2	0	1
BPIFA3	0	1
BPIFB1	0	1
BPIFB2	0	1
BPIFB3	0	1
BPIFB4	0.167175	0.283108
BPIFB6	0	1
BPIFC	0.144348	0.316429
BPNT1	-0.118835	0.359942
BPTF	-0.0757247	0.451658
BRAF	-0.13261	0.335502
BRAP	0.313801	0.143715
BRAT1	0.279614	0.167846
BRCA1	0.369532	0.111646
BRCA2	0.197046	0.245447
BRD1	0.0101839	0.637138
DPP7	1.4912	0.000425099	Upregulation
BRD3	0.117392	0.362449
BRD3OS	0	1
BRD4	-0.25921	0.184231
BRD7	0.048617	0.51921
ENSMFAG00000000605	1.49116	0.000425241	Upregulation
BRD9	0.241096	0.200047
BRDT	0	1
BRF1	0.429301	0.0851421
BRF2	0.312293	0.144687
ENSMFAG00000035459	1.49078	0.000426168	Upregulation
BRI3BP	0	1
BRICD5	0	1
BRINP2	0.00907443	0.642749
BRINP3	-0.0819391	0.436929
BRIP1	0	1
BRIX1	-0.447952	0.0781638
ENSMFAG00000028003	1.49048	0.000426762	Upregulation
NAPEPLD	1.48982	0.000428188	Upregulation
ST3GAL5	1.4895	0.000428901	Upregulation
BRPF1	0.0570389	0.497574
BRPF3	-0.198366	0.243898
BRS3	0	1
BRSK2	0	1
BRWD1	0.202075	0.239586
BRWD3	-0.391917	0.100915
BACE2	1.48887	0.000430303	Upregulation
BSDC1	0.400155	0.0972289
CRISPLD2	1.48872	0.00043073	Upregulation
BSN	0	1
BSND	0	1
BSPH1	0	1
BSPRY	0	1
BST1	0.0195318	0.606922
BST2	0.271373	0.174247
BSX	0	1
CD320	1.4868	0.000435008	Upregulation
BTBD1	0.1147	0.367538
BTBD10	-0.323004	0.137896
BTBD11	0.184729	0.260132
BTBD16	0.0798879	0.442289
BTBD17	0	1
BTBD18	0.104301	0.387903
BTBD19	0.0882874	0.421984
BTBD2	0.266336	0.17828
BTBD6	-0.025794	0.588554
BTBD7	0.215738	0.224445
BTBD8	0	1
BTBD9	0	1
B4GAT1	1.47907	0.000452165	Upregulation
HSPA5	1.47849	0.000453804	Upregulation
BTF3L4	0.0730109	0.458152
BTG1	0.276494	0.170226
TMEM205	1.47827	0.000454256	Upregulation
BTG3	0.322038	0.138492
BTG4	0	1
BTK	-0.0689433	0.468138
BTLA	0.0711727	0.462592
BTN1A1	-0.021372	0.602224
BTN2A1	0.072171	0.459832
BTN3A1	0.0689443	0.468125
BTN3A2	0.00297004	0.655979
BTNL8	0.00217973	0.657809
BTNL9	0	1
BTRC	0.110415	0.375915
BUB1	-0.031219	0.571369
BUB1B	0.0208133	0.603726
BUD13	0.175554	0.271765
BUD23	0.0665744	0.473691
BUD31	-0.112137	0.372608
BVES	-0.41236	0.0919948
BYSL	0.0529529	0.507653
CTSA	1.47716	0.000456656	Upregulation
HADHA	1.47544	0.000461219	Upregulation
C10orf113	0	1
C10orf120	0	1
C10orf126	0	1
C10orf128	0.298311	0.154208
C10orf143	0.0352314	0.55939
C10orf55	0	1
C10orf76	0.494355	0.0630636
C10orf82	0	1
C10orf88	0.0801162	0.441774
C10orf90	0.0443373	0.532306
C10orf95	0	1
C10orf99	0	1
C11H12orf10	0.0785165	0.445514
C11H12orf56	0	1
C11orf16	0	1
C11orf21	0	1
C11orf40	0	1
C11orf42	0	1
C11orf52	0.0985547	0.399818
C11orf53	0.0717645	0.460868
C11orf54	0.276431	0.170279
CCNL1	1.47247	0.00046868	Upregulation
C11orf65	0	1
C11orf68	0.448162	0.0780872
C11orf70	0.0421892	0.537716
C11orf71	0.322176	0.138408
C11orf74	-0.106939	0.382587
C11orf80	0.158883	0.294631
C11orf84	-0.109282	0.378232
C11orf88	0	1
C11orf94	0	1
C11orf95	0	1
C11orf96	0	1
C11orf97	0	1
C12orf29	-0.226818	0.213446
C12orf4	-0.116112	0.364867
C12orf40	0.195	0.247856
C12orf42	0	1
C12orf43	0.24102	0.200115
C12orf45	-0.236311	0.204535
C12orf49	0.00848296	0.644057
C12orf50	0	1
C12orf54	0	1
SLCO1A2	1.46818	0.000478851	Upregulation
C12orf66	0.040405	0.542657
C12orf71	0.0470253	0.52361
SEPT2	1.4672	0.000481489	Upregulation
C12orf74	0	1
C12orf75	0	1
C12orf76	0	1
C13orf42	0	1
C14H11orf1	0.476784	0.0684164
C14H11orf49	0.123677	0.350893
C14H11orf87	0	1
C14orf119	0.0177244	0.61137
C14orf132	0	1
C14orf177	0	1
C14orf178	0	1
C14orf180	0.0161952	0.61713
C14orf28	0.265707	0.178777
C14orf37	-0.12756	0.344139
C14orf39	0.00907443	0.642749
C14orf93	0.0449122	0.530253
C15H9orf40	0.101021	0.394614
C15H9orf43	0.0140805	0.626132
C15orf39	0.503225	0.0605111
C15orf40	-0.00436057	0.653051
C15orf41	0	1
C15orf48	0.243603	0.19781
C15orf52	-0.21361	0.226755
C15orf53	0	1
C15orf59	0	1
CFDP1	1.46597	0.000484578	Upregulation
C15orf62	0	1
C15orf65	0.208885	0.231903
C16H17orf62	0.11151	0.373788
C16orf45	0.0387634	0.549416
C16orf52	0.194182	0.248782
C16orf58	0.0979741	0.400903
C16orf62	-0.326478	0.13572
C16orf70	-0.306585	0.148512
C16orf71	0	1
C16orf72	-0.446771	0.0785876
C16orf74	-0.0988717	0.399187
C16orf78	0	1
C16orf86	-0.204724	0.23646
C16orf87	0.268699	0.176385
C16orf89	0.256023	0.186925
C16orf90	0	1
RBM3	1.46166	0.000495533	Upregulation
C16orf92	0	1
C16orf95	0.249313	0.192709
C16orf96	0	1
C17orf100	0	1
C17orf105	0	1
C17orf107	0.138405	0.326033
C17orf113	-0.0751533	0.452926
C17orf50	0.07982	0.442499
C17orf51	-0.129186	0.341257
C17orf53	-0.0752569	0.452771
C17orf58	-0.197542	0.244848
C17orf64	0	1
C17orf67	0.272234	0.173517
C17orf75	0.0723347	0.45955
C17orf78	0	1
C17orf80	0.0107489	0.635835
C17orf97	0	1
C17orf98	0	1
C17orf99	0	1
C18orf21	-0.175083	0.272374
C18orf25	0.25065	0.191533
C18orf54	-0.0868976	0.425066
C18orf63	-0.155108	0.300173
C18orf8	0.000362833	0.661762
C19H19orf48	0.0130854	0.62822
C19H19orf71	0	1
C19orf12	0.148472	0.30998
C19orf18	0.127654	0.343938
C19orf24	-0.288162	0.161434
C19orf25	0.0781851	0.446204
C19orf33	0.045305	0.52912
C19orf38	0.0529216	0.507709
C19orf44	0.532561	0.0527726
C19orf47	-0.343031	0.125911
C19orf54	-0.11048	0.375813
C19orf57	0.117584	0.36206
C19orf66	-0.412937	0.0917565
C19orf81	0.116173	0.364719
C19orf84	0	1
C1GALT1	-0.032064	0.568546
C1GALT1C1	-0.350638	0.121627
C1GALT1C1L	0.0513379	0.512019
C1H1orf43	0.378097	0.107401
C1orf100	0.0665874	0.473653
C1orf105	0	1
GOLGB1	1.46164	0.000495556	Upregulation
C1orf112	0.257986	0.185257
C1orf115	0.0116739	0.633761
C1orf116	0	1
C1orf122	-0.165274	0.285725
ALDH9A1	1.46122	0.000496602	Upregulation
C1orf127	0.169516	0.279879
C1orf131	0.29003	0.16008
C1orf141	0	1
C1orf146	0	1
C1orf158	0	1
C1orf159	0	1
PAX6	1.45946	0.000501164	Upregulation
C1orf167	0	1
C1orf174	0.0618599	0.486183
C1orf185	0	1
C1orf186	-0.355761	0.118851
C1orf189	0	1
C1orf198	0.0278231	0.582622
ENSMFAG00000032548	1.45922	0.000501806	Upregulation
C1orf210	0	1
C1orf216	0.0318195	0.56968
C1orf228	-0.152952	0.303463
C1orf232	0	1
C1orf27	0.00296095	0.656
C1orf35	0.505865	0.0597669
DDR2	1.45667	0.000508365	Upregulation
C1orf53	0.300587	0.152599
C1orf54	0.163668	0.287951
C1orf56	0	1
C1orf68	0	1
C1orf74	-0.114124	0.368648
C1orf87	0.0233354	0.596514
C1orf94	0	1
C1QA	-0.00163983	0.659025
C1QB	0.485003	0.0658541
ENSMFAG00000042918	1.45559	0.000511074	Upregulation
ARL3	1.45428	0.000514068	Upregulation
C1QL1	-0.0364999	0.555588
C1QL2	0	1
C1QL3	0.0781174	0.446388
C1QL4	0	1
C1QTNF1	0.0371596	0.553603
C1QTNF12	0	1
C1QTNF2	-0.0653273	0.476832
C1QTNF4	0	1
G6PD	1.45215	0.0005197	Upregulation
C1QTNF6	-0.0996071	0.397598
C1QTNF7	-0.137392	0.327656
C1QTNF8	0	1
C1RL	-0.0805138	0.440866
C20H16orf46	-0.11306	0.37057
C20orf141	0	1
C20orf144	0	1
C20orf173	0	1
ATOX1	1.45166	0.000521125	Upregulation
C20orf196	-0.0585083	0.493731
C20orf202	0	1
C20orf204	0	1
C20orf24	-0.000541395	0.66134
C20orf27	-0.184322	0.260668
C20orf85	0	1
C20orf96	0.0387634	0.549416
C21orf2	0.0252229	0.590255
C21orf58	0	1
C21orf59	0.377231	0.107826
CBX5	1.44809	0.000530797	Upregulation
C21orf91	0.01106	0.635199
C22orf23	-0.207449	0.233505
C22orf31	0	1
C22orf39	0.250086	0.192006
C2CD2	0.0298457	0.575844
C2CD2L	0.289295	0.160618
C2CD3	0.0344997	0.56193
C2CD4B	0	1
C2CD4C	0	1
C2CD4D	0	1
C2CD5	-0.171249	0.277532
C2CD6	0	1
C2orf15	-0.119934	0.357789
DYNLRB1	1.44591	0.000536762	Upregulation
C2orf49	0.322539	0.138194
C2orf50	0	1
C2orf54	0	1
C2orf66	0	1
C2orf68	0.100796	0.394992
C2orf69	0.378748	0.107079
C2orf70	0	1
C2orf71	0	1
C2orf72	0	1
C2orf73	-0.0601759	0.489921
C2orf74	0	1
C2orf76	0.0474937	0.522356
C2orf78	0	1
C2orf80	0.154041	0.301819
C2orf82	0.0459	0.527112
C2orf88	0.105731	0.385134
C2orf91	0	1
C2orf92	0	1
C3	-0.193832	0.249193
C3H7orf31	0	1
C3H7orf57	0	1
C3orf14	0.360914	0.116087
C3orf18	-0.119257	0.359046
C3orf20	-0.0691657	0.467544
C3orf22	0	1
C3orf33	0.151008	0.306221
C3orf35	0	1
C3orf36	0	1
C3orf38	0.517292	0.0566718
C3orf49	0	1
C3orf52	0	1
C3orf58	0.0756035	0.451924
C3orf62	0.278938	0.168378
C3orf67	0	1
C3orf70	0.0443373	0.532306
C3orf80	0	1
C3orf84	0	1
C3orf85	0	1
C4BPA	0.296315	0.155603
C4BPB	0	1
C4H6orf163	0	1
C4H6orf201	0	1
C4H6orf229	0	1
C4orf17	0	1
C4orf19	0	1
C4orf22	0	1
C4orf33	-0.229228	0.21121
C4orf36	0	1
C4orf45	0	1
C4orf46	0.273625	0.172454
C4orf47	0.0135586	0.627191
ENSMFAG00000030127	1.44559	0.00053776	Upregulation
C4orf50	0	1
C4orf51	0	1
C5	0.125453	0.347754
ARHGAP18	1.44516	0.000539185	Upregulation
C5orf30	0.0816312	0.437969
C5orf34	-0.0374572	0.552998
C5orf42	-0.30172	0.151822
C5orf46	0	1
C5orf49	0.106869	0.382813
C5orf51	0.388605	0.102441
C5orf52	0	1
C5orf58	0.0534118	0.506546
C5orf60	0	1
C5orf63	0.455656	0.0754382
C5orf67	0.101743	0.39321
C6	0	1
C6H5orf15	0.481171	0.0670318
C6H5orf22	-0.0647681	0.478399
C6orf10	-0.236856	0.204035
C6orf106	-0.0387093	0.549547
C6orf118	0	1
C6orf120	0.0946248	0.407916
C6orf132	0	1
C6orf136	-0.110664	0.37546
C6orf15	0	1
C6orf222	0.0445617	0.531401
C6orf223	-0.106509	0.383539
SPARC	1.44446	0.000541182	Upregulation
PRKCSH	1.444	0.000542393	Upregulation
C6orf58	0	1
ZNF106	1.44108	0.000549855	Upregulation
C6orf89	0.20997	0.230726
C7	-0.111014	0.374769
C7orf25	0.342067	0.126447
C7orf26	0.37169	0.110577
C7orf33	0	1
C7orf43	0.20133	0.240425
C7orf49	-0.137661	0.327212
C7orf50	0.0794772	0.443301
C7orf55-LUC7L2	0.24838	0.193506
C7orf61	0.262619	0.181387
C7orf77	0	1
C8A	0	1
C8B	0	1
C8G	0.0214409	0.602074
C8orf34	-0.0347166	0.561357
C8orf37	-0.163794	0.287796
C8orf46	0.168154	0.281695
C8orf74	0	1
C8orf82	0.0413452	0.539923
C8orf88	0.0862399	0.426486
C8orf89	0	1
C9	0	1
C9orf116	-0.0454038	0.528737
C9orf129	0.145172	0.315082
C9orf131	0.110369	0.376018
C9orf135	0.0365861	0.555026
C9orf152	0	1
C9orf153	0	1
C9orf172	0	1
SERPINE3	1.43182	0.000577016	Upregulation
C9orf47	0.0507939	0.513743
C9orf57	0	1
C9orf64	0.310297	0.146002
C9orf66	0	1
C9orf72	0.237591	0.203299
C9orf78	-0.196311	0.246324
C9orf84	-0.0246573	0.591868
C9orf85	-0.446278	0.0787626
C9orf92	0	1
CA1	-0.0856214	0.428097
CA10	0	1
CA11	0.384054	0.104581
CA12	0.320017	0.139748
CA13	0	1
HNRNPR	1.43165	0.000577515	Upregulation
CA2	-0.211727	0.228728
CA3	0	1
CA5A	-0.198743	0.24343
CA5B	-0.0197129	0.606543
CA6	0	1
CA7	0.0602043	0.489841
CA8	0.503634	0.0603922
CA9	-0.0705239	0.464071
CAAP1	0.0111661	0.634963
CAB39	0.543578	0.0501094
CAB39L	-0.340887	0.127117
CABCOCO1	-0.16343	0.288278
CABLES2	0	1
CABP2	-0.0419408	0.538486
CABP4	-0.0604698	0.489239
CABP5	0	1
CABP7	0	1
CABYR	0.0369501	0.554203
CACFD1	0.292184	0.15853
CACHD1	-0.0622946	0.485133
CACNA1A	0.246272	0.195391
CACNA1C	0.133919	0.333267
CACNA1D	-0.416103	0.0904285
CACNA1E	0.164523	0.286754
CACNA1F	0.211377	0.229104
CACNA1G	-0.0509965	0.512783
CACNA1H	0.210613	0.229979
CACNA1I	0	1
CACNA1S	0	1
CACNA2D1	-0.131445	0.337384
CACNA2D2	0.434059	0.083278
CACNA2D3	-0.0481165	0.520503
CACNA2D4	0.320815	0.139251
CACNB1	0.0507939	0.513743
CACNB2	0.319202	0.140288
CACNB3	0.253123	0.18939
CACNB4	0.0334029	0.564802
CACNG1	0	1
CACNG2	0	1
CACNG3	0	1
CACNG4	0.197154	0.24528
CACNG5	0	1
CACNG6	0.0326318	0.567289
CACNG7	0	1
CACNG8	0	1
CACTIN	-0.210542	0.230047
CACUL1	0.214213	0.226093
CFH	1.42977	0.00058291	Upregulation
CAD	0.330463	0.133274
CADM1	-0.0113594	0.634498
CADM2	0.395776	0.0991886
CADM3	-0.285996	0.16304
CADM4	0.220164	0.219948
CADPS	0.126658	0.345659
CADPS2	-0.0213922	0.602186
CAGE1	0.0635239	0.481903
CALB1	0.0292835	0.577659
CALB2	0.0714478	0.46202
CALCA	0	1
CALCB	-0.213462	0.226932
CALCOCO1	0.163579	0.288072
ST6GALNAC2	1.42685	0.000591583	Upregulation
CALCR	0	1
CALCRL	-0.0922849	0.412768
OAT	1.42283	0.000604178	Upregulation
CALHM1	0	1
CALHM2	0.233954	0.206744
CALHM3	-0.0304409	0.573915
CALHM4	0	1
CALHM5	0	1
CALHM6	-0.138906	0.325292
HEXB	1.42086	0.000610617	Upregulation
CD83	1.41928	0.000614918	Upregulation
CALML3	0	1
CALML4	0.454416	0.0758636
CALML6	0	1
CALN1	0	1
TMEM14C	1.41861	0.000616701	Upregulation
SDF4	1.41652	0.000623901	Upregulation
CALY	-0.0414981	0.539546
CAMK1	-0.0464319	0.525544
CAMK1D	0	1
CAMK1G	0.0337562	0.563908
CAMK2A	-0.0928188	0.41173
CAMK2B	0.0387634	0.549416
CAMK2D	-0.0912981	0.415186
CAMK2G	-0.0370811	0.553768
CAMK2N1	-0.281908	0.166118
CAMK2N2	0	1
CAMK4	-0.0638543	0.480907
CAMKK1	-0.105155	0.38622
CAMKK2	0.340973	0.12707
CAMKMT	0.0211425	0.603044
CAMKV	0	1
CAMLG	0.322775	0.138047
CAMP	0.423368	0.0874708
CAMSAP1	0.239632	0.201391
CYBRD1	1.41394	0.000631458	Upregulation
CAMSAP3	0.212188	0.228253
CAMTA1	0.0330371	0.565645
CAMTA2	0.0091765	0.640732
IL1B	1.41384	0.000631838	Upregulation
CAND2	-0.0477515	0.521786
CANT1	0.219726	0.220396
NOP14	1.41284	0.000635165	Upregulation
CAP1	0.0882096	0.422268
CAP2	0.219209	0.220965
CAPG	0.0601925	0.489867
CAPN1	-0.055609	0.501095
NPC2	1.41241	0.000636614	Upregulation
CAPN11	0.0487629	0.518795
CAPN12	-0.34803	0.123089
CAPN13	0	1
CAPN14	0	1
CAPN15	0.154213	0.301504
PIP5K1B	1.41177	0.000638682	Upregulation
CAPN3	-0.0513524	0.511927
CAPN5	-0.193164	0.249943
CAPN6	0	1
PON2	1.40758	0.000653058	Upregulation
CAPN8	0	1
CAPN9	0.123751	0.350791
CAPRIN1	0.185874	0.258752
CAPRIN2	0.209809	0.2309
CAPS	-0.0785698	0.445325
CAPS2	0.108185	0.380388
CAPSL	0	1
CAPZA1	0.535189	0.0521293
CAPZA2	0.406442	0.0944866
CAPZA3	0	1
CAPZB	0.46632	0.0718249
CARD10	0.117329	0.362625
CARD11	0	1
CARD14	0	1
CARD18	0	1
CARD19	-0.217386	0.222732
CARD6	0.247228	0.194553
CARD9	-0.00134082	0.659612
CARF	-0.0501961	0.515103
CARHSP1	0.097514	0.40194
CARM1	0	1
CARMIL1	0.0521237	0.510285
CARMIL2	-0.01717	0.612675
CARMIL3	0	1
CARNMT1	-0.342461	0.126223
CARNS1	0	1
CARS	0.174964	0.272578
CARS2	0.411603	0.0923093
CARTPT	0	1
CASC1	0.103784	0.388977
CASC10	0	1
[truncated: 19,042 more rows]

## Sheet: Granulocyte
Gene	Fold change (log2)	P value	Cluster
A2M	1.17237	0.0545931
A2ML1	0	1
A3GALT2	0	1
A4GALT	0	1
AAAS	-0.536765	0.0714503
AACS	-0.34663	0.106539
AADAC	0	1
AADACL2	0	1
AADACL3	0	1
AADACL4	0	1
AADAT	0.107691	0.32465
AAGAB	0.281755	0.195371
AAK1	0.932214	0.0697175
EGFR	4.78783	0.00230336	Upregulation
AAMP	-0.228351	0.328526
ENSMFAG00000028229	4.46423	5.06868e-05	Upregulation
AAR2	0.20511	0.223518
AARD	0	1
AARS	0.112243	0.320514
AARS2	0	1
AASDH	0	1
AASDHPPT	0.112243	0.320514
AASS	0	1
AATF	0.115121	0.309708
AATK	-0.510394	0.199591
ABAT	0	1
ABCA1	0.743475	0.129001
ABCA10	0	1
ABCA12	0	1
ABCA13	0	1
ABCA2	0	1
ABCA3	0.104679	0.327183
ABCA4	0	1
ABCA5	0.190772	0.232268
ABCA6	0.209661	0.221156
ABCA7	-0.0547904	0.385491
SAMSN1	4.31049	0.00010672	Upregulation
ABCA9	0.228903	0.213431
ABCB1	0.258288	0.202974
ABCB10	0	1
ABCB11	0	1
ABCB5	0.115817	0.308057
ABCB6	0	1
ABCB7	0.22669	0.212487
ABCB8	0	1
ABCB9	0	1
ABCC1	0	1
ABCC10	0.383363	0.156331
ABCC11	0	1
ABCC12	0	1
ABCC2	0	1
ABCC3	0.0974182	0.331552
ABCC4	-0.32065	0.135305
ABCC5	-0.80821	0.0874961
ABCC6	0	1
ABCC8	0	1
ABCC9	0	1
ABCD1	0.0947752	0.336308
ABCD2	0.0880755	0.346763
TTR	4.07454	0.00502842	Upregulation
ENSMFAG00000000159	4.00777	2.99891e-05	Upregulation
ABCE1	0.452498	0.11966
ABCF1	-0.123626	0.358476
ABCF2	0	1
ABCF3	-0.219113	0.238385
ABCG1	0	1
ABCG2	0	1
FYB1	3.80555	0.0020038	Upregulation
ABCG5	0	1
ABCG8	0	1
ABHD1	0	1
ABHD10	0.115817	0.308057
ABHD11	0.415061	0.125724
ENSMFAG00000040572	3.35793	0.00706309	Upregulation
ABHD12B	0	1
ABHD13	-0.881994	0.0886364
ABHD14B	0.210429	0.257353
ABHD15	0.290173	0.169448
ABHD16A	1.0243	0.0502977
ABHD16B	0	1
ABHD17A	0.605122	0.11245
ABHD17B	0	1
ABHD17C	0	1
ABHD18	0	1
ABHD2	0.903053	0.0887125
IGF2R	3.31483	0.00125954	Upregulation
ABHD4	0.317858	0.19858
ABHD5	0.31284	0.192272
ABHD6	0	1
ABHD8	0	1
ABI1	-0.789585	0.145035
ABI2	0	1
ABI3	0	1
GPR65	3.10076	0.0046714	Upregulation
ABL1	0	1
ABL2	0	1
ABLIM1	0	1
ABLIM2	0	1
ABLIM3	0	1
ABO	0	1
ABR	0.179986	0.237623
ABRA	0	1
ABRACL	0.845307	0.0965264
ABRAXAS1	0	1
ABRAXAS2	0.254916	0.177934
ABT1	0.232126	0.208897
ITGB2	2.95388	0.00378506	Upregulation
ABTB2	0	1
ACAA1	0.524636	0.165911
ACAA2	0.447497	0.123853
ACACA	0	1
ACACB	0	1
ACAD10	0.0655397	0.364289
ACAD11	0	1
ACAD8	0	1
ACAD9	0	1
ACADL	0	1
ACADM	0.535248	0.164468
ACADS	0	1
ACADSB	0.408042	0.127618
ACADVL	-0.0274544	0.39529
ACAN	0	1
ACAP1	-0.143797	0.37384
ACAP2	-0.0151494	0.397414
ACAP3	0	1
ACAT1	0.647674	0.0773186
ACBD3	0	1
ACBD4	0	1
ACBD5	0.0758859	0.380231
ACBD6	-0.430506	0.0977099
ACBD7	0	1
ACCS	0	1
ACCSL	0	1
ACD	0.128233	0.29015
ACE2	0	1
ACER1	0.153384	0.272906
ACER2	0	1
ACER3	0.353063	0.158126
ACHE	0	1
GRK6	2.94572	0.00198847	Upregulation
ACKR1	0	1
ACKR2	0	1
ACKR3	0	1
ACKR4	0	1
ACLY	0.326772	0.159385
ACMSD	0	1
ACO1	0.321465	0.161233
ACO2	0.65949	0.113847
ENSMFAG00000011609	2.92007	0.00646504	Upregulation
ACOT11	0.309075	0.164923
ACOT12	0	1
ACOT13	0.608493	0.118457
ACOT2	0.112243	0.320514
ACOT4	0	1
PLEK	2.87696	0.00703118	Upregulation
ACOT7	-0.681512	0.0702755
ACOT8	0	1
ENSMFAG00000045551	2.87673	0.00469196	Upregulation
ACOX1	0.441793	0.175797
ACOX2	0.104679	0.327183
RAP1A	2.85823	0.00804018	Upregulation
ACP1	-0.617335	0.115312
ACP2	0.112243	0.320514
ACP4	0	1
ACP5	-0.829563	0.0856518
ACP6	-0.707076	0.15252
ACP7	0	1
UBL5	2.81685	0.00435013	Upregulation
ACR	0	1
ACRBP	0.112243	0.320514
ACRV1	0	1
ACSBG1	0	1
ACSBG2	0	1
ACSF2	0.0807991	0.354194
ACSF3	0	1
ACSL1	-1.3898	0.0869412
ACSL3	0.814966	0.0757274
ACSL4	-1.21632	0.0637598
ACSL5	0.273206	0.194974
ACSL6	0	1
ACSM3	0	1
ACSM4	0	1
ACSM5	0	1
ACSS1	-0.440636	0.11283
ACSS2	0.43857	0.189523
ACSS3	0	1
ACTA1	0	1
STK17B	2.75435	0.00252928	Upregulation
ACTB	0.0410109	0.387765
ACTBL2	0	1
ACTC1	0	1
ACTG1	0.917143	0.105481
ACTG2	0	1
ACTL10	0	1
ACTL6A	0.370896	0.149186
ACTL6B	0	1
ACTL7A	0	1
ACTL7B	0	1
ACTL8	0	1
ACTN1	0.587018	0.112215
ACTN2	0	1
ACTN3	0	1
ACTN4	-0.707629	0.0975493
ACTR10	0.55301	0.183196
ACTR1A	0.608481	0.105322
ACTR1B	0.031576	0.390853
ACTR3	1.12628	0.0984122
ACTR3B	0.17108	0.238682
ACTR5	0	1
ACTR6	-0.432893	0.0521234
ACTR8	0	1
ACTRT1	0	1
ACTRT2	0	1
ACTRT3	0	1
ACVR1	0.114446	0.313889
ACVR1B	0	1
ACVR1C	0	1
ACVR2A	0	1
ACVR2B	0	1
ACVRL1	0.0947752	0.336308
ACY3	0	1
ACYP2	0	1
ADA2	0.211992	0.219928
ADAD1	0	1
ADAD2	0	1
ADAL	0	1
ADAM10	0.353136	0.194146
ADAM11	0	1
ADAM12	0	1
ADAM15	-0.328525	0.180692
ADAM17	0.0880755	0.346763
ADAM18	0	1
ADAM19	-1.03772	0.0539351
ADAM2	0	1
ADAM22	0	1
ADAM23	0	1
ADAM28	-0.394064	0.13304
ADAM32	0	1
ADAM33	0	1
ADAM5	0	1
ADAM7	0	1
ADAM8	0.77077	0.149639
ADAM9	0.328054	0.160744
ADAMDEC1	0	1
ADAMTS1	0	1
ADAMTS10	0	1
ADAMTS12	0	1
ADAMTS13	0.221902	0.22409
ADAMTS14	0.14824	0.276359
ADAMTS15	0	1
ADAMTS16	0	1
S100A6	2.73712	0.00292764	Upregulation
ADAMTS18	0	1
ADAMTS19	0	1
ADAMTS2	0	1
ADAMTS20	0	1
ADAMTS3	0	1
ADAMTS4	0	1
ADAMTS5	0	1
ADAMTS6	0	1
ADAMTS7	0	1
ADAMTS8	0	1
ADAMTS9	0	1
ADAMTSL1	0	1
ADAMTSL2	0	1
ADAMTSL4	0.78987	0.0927937
ADAMTSL5	0.204201	0.224968
ADAP1	0.610494	0.109256
ADAP2	0	1
ADAR	0.381315	0.31409
ADARB1	0	1
ADARB2	0	1
ADAT1	0	1
ADAT2	0	1
RGR	2.68929	0.00665078	Upregulation
ADCK2	0.112243	0.320514
ADCK5	-0.0818608	0.375766
ADCY1	0	1
ADCY10	0	1
ADCY2	0	1
ADCY3	0	1
C15orf48	2.64834	0.0124059	Upregulation
ADCY5	0	1
ADCY6	0	1
ADCY7	0.512163	0.125224
ADCY8	0	1
GABARAPL2	2.64731	0.0024903	Upregulation
ADCYAP1R1	0	1
ADD1	-0.552384	0.15151
ADD2	0	1
ATG3	2.60876	0.00807405	Upregulation
ADGB	0	1
ADGRA1	0	1
ADGRA2	0	1
ADGRA3	0	1
ADGRB1	0	1
ADGRB2	0	1
ADGRB3	0.115817	0.308057
ADGRD1	0	1
ADGRD2	0	1
ADGRE1	0.56773	0.164205
ADGRE2	0	1
ADGRE3	0.289797	0.244384
ADGRE5	-0.673266	0.217309
ADGRF1	0	1
ADGRF3	0	1
ADGRF4	0	1
ADGRF5	0	1
ADGRG1	0	1
ADGRG2	0	1
ADGRG3	0.268206	0.247702
ADGRG4	0	1
ADGRG5	0	1
ADGRG6	0	1
ADGRG7	0	1
ADGRL1	0	1
ADGRL2	0.131484	0.284854
ADGRL3	0	1
ADGRL4	0	1
HBP1	2.56284	0.00886139	Upregulation
ADH1B	0	1
ADH4	0	1
ADH5	-0.2397	0.235381
ADH6	0	1
ADHFE1	0	1
ADI1	0.319153	0.161955
ADIG	0	1
ADIPOQ	0	1
ADIPOR1	-0.925439	0.132963
HSPA8	2.56128	0.00204406	Upregulation
ADK	0	1
ADM	0.091958	0.343318
ADM2	0	1
ADM5	0	1
ADNP	0	1
ADNP2	-0.448905	0.0830128
ADO	0	1
ADORA1	0	1
ADORA2A	0.356339	0.187305
ADORA2B	0	1
ADPGK	0.846378	0.0819905
ADPRH	-0.0994524	0.380751
ADPRHL2	0.554174	0.0957848
ADPRM	0	1
ADRA1A	0	1
ADRA1B	0	1
PTEN	2.53104	0.008112	Upregulation
ADRA2A	0	1
ADRB1	0	1
ADRM1	-0.231518	0.309712
ADSL	0.193042	0.230409
ADSS	0.0862627	0.349569
ADSSL1	0	1
ADTRP	0.300734	0.16782
AEBP1	0	1
AEBP2	-0.430506	0.0977099
AEN	0.114446	0.313889
AES	0.160869	0.270141
AFAP1	0	1
AFAP1L1	0	1
AFAP1L2	0.107691	0.32465
AIF1	2.51997	0.00687049	Upregulation
AFF1	-1.23501	0.0551742
AFF2	0	1
AFF3	0	1
AFF4	0	1
AFG1L	0	1
AFG3L2	-0.391863	0.107402
AFM	0	1
AFMID	0	1
AFP	0	1
AFTPH	0.805612	0.126481
AGA	0.721083	0.0714933
AGAP1	0	1
AGAP2	0	1
AGAP3	0	1
AGBL1	0	1
AGBL2	0	1
AGBL3	0	1
AGBL4	0.0880755	0.346763
AGBL5	1.19146	0.0731682
AGER	0.756098	0.11106
AGFG1	0	1
AGGF1	0.299498	0.167847
AGK	-0.469358	0.218487
AGL	0.0489738	0.386636
AGMAT	0.091958	0.343318
AGMO	0	1
AGO1	0	1
AGO2	0	1
AGO3	0.335146	0.239752
AGO4	0.734985	0.0912283
AGPAT1	0.410501	0.146755
AGPAT2	0.283862	0.245264
AGPAT3	0.135671	0.370833
AGPAT4	0	1
AGPAT5	0.0880755	0.346763
AGPS	0.150382	0.273729
AGR2	0	1
AGR3	0	1
AGRN	0	1
AGRP	0	1
AGT	0	1
AGTPBP1	0.966361	0.0638032
AGTR1	0	1
AGTR2	0	1
TYRP1	2.51839	0.00730918	Upregulation
AGXT	0	1
AGXT2	0	1
AHCTF1	0.411132	0.190199
AHCY	0.124966	0.294571
AHCYL1	-0.164108	0.339639
AHCYL2	0.091958	0.343318
AHDC1	0	1
AHI1	0.175574	0.235634
AHNAK	-0.589009	0.0646178
AHSA1	0.643774	0.0877906
AHSG	0	1
AHSP	0	1
AICDA	-0.350095	0.162346
ANKRD11	2.45035	0.00778021	Upregulation
FAM129A	2.4432	0.00971142	Upregulation
AIF1L	0	1
AIFM1	-0.23685	0.325266
AIFM2	0	1
AIFM3	0.0807991	0.354194
AIG1	0	1
AIM2	-1.33907	0.0831199
AIMP1	0.125422	0.372617
AIMP2	0.263038	0.175752
AIP	-0.589171	0.110054
WASF2	2.43033	0.0154089	Upregulation
AIRE	0	1
AJAP1	0	1
AJUBA	0	1
AK1	0	1
AK3	0.112243	0.320514
AK4	0	1
AK5	0	1
AK6	0.311099	0.167131
AK7	0	1
AK8	0	1
AK9	0	1
AKAIN1	0	1
AKAP1	0.104679	0.327183
AKAP10	0.130911	0.285174
AKAP11	0	1
AKAP12	0.0807991	0.354194
AKAP13	-1.09959	0.0527465
AKAP14	0	1
AKAP2	0.112243	0.320514
AKAP3	0	1
AKAP4	0	1
AKAP6	0.646207	0.141321
AKAP7	0	1
AKAP8	0.456448	0.176643
AKAP8L	0.26339	0.248362
AKAP9	-0.848631	0.151561
AKIP1	0.0880755	0.346763
AKIRIN1	0.448666	0.229728
AKIRIN2	0.45347	0.251109
POLD3	2.42981	0.0142012	Upregulation
AKR1B1	-0.964143	0.0596074
AKR1D1	0	1
AKR1E2	0	1
AKR7A2	0.449304	0.121012
AKR7A3	0	1
AKR7L	0	1
STAG2	2.42882	0.0104162	Upregulation
DUSP5	2.41955	0.0211866	Upregulation
AKT2	-0.745844	0.0762213
AKT3	0	1
AKTIP	0.274463	0.246763
ALAD	0.160869	0.270141
ALAS1	-0.656751	0.119405
ALAS2	0	1
ALB	0	1
ALCAM	0	1
ALDH16A1	0	1
LIMK2	2.37743	0.0168317	Upregulation
ALDH1A1	-0.789686	0.148502
ALDH1A2	0	1
ALDH1A3	0.216057	0.217814
ALDH1B1	0	1
ALDH1L1	0	1
ALDH1L2	0	1
ALDH2	0.910152	0.0883774
ALDH3A1	0	1
ALDH3A2	0.842738	0.114394
ALDH3B1	0.38897	0.190278
ALDH3B2	0	1
ALDH4A1	0.202467	0.225245
ALDH5A1	0	1
ALDH6A1	0.255932	0.201302
ALDH8A1	0	1
ALDH9A1	0.518919	0.174398
ALDOB	0	1
ALDOC	-0.773379	0.0540326
ALG11	0.091958	0.343318
ALG12	0.091958	0.343318
ALG13	0.232912	0.209486
ALG14	0	1
ALG2	-0.236746	0.257154
ALG3	0.509153	0.100625
ALG5	-0.0678224	0.380388
ALG6	0.250985	0.201368
ALG8	0	1
ALK	0	1
ALKAL1	0	1
ALKAL2	0	1
ALKBH1	0	1
ALKBH2	0	1
ALKBH3	-0.776439	0.0652898
ALKBH4	0	1
ALKBH5	-0.710135	0.103115
ALKBH6	0.160869	0.270141
ALKBH7	-0.645845	0.0799853
ALKBH8	0	1
ALLC	0	1
ALMS1	0	1
ALOX12	0.149311	0.274655
ALOX15	0	1
ALOX15B	0	1
ALOX5	0.428748	0.190106
ALOX5AP	0.170883	0.379999
ALOXE3	0	1
ALPK1	0.674069	0.130458
ALPK2	0	1
ALPK3	0	1
ARF1	2.36273	0.0115374	Upregulation
ALS2	0	1
ALS2CL	0.131484	0.284854
ALS2CR12	0	1
ALX1	0	1
ALX3	0	1
ALX4	0	1
ALYREF	0	1
AMACR	0.155538	0.272379
AMBN	0	1
AMBP	0	1
AMBRA1	0.472794	0.122552
AMD1	0.0862627	0.349569
AMDHD1	0	1
AMELX	0	1
AMER1	0	1
AMER2	0	1
AKNA	2.33336	0.0110016	Upregulation
AMH	0	1
AMHR2	0.115121	0.309708
AMIGO1	0	1
AMIGO2	0	1
AMIGO3	0.124966	0.294571
AMMECR1	0	1
AMMECR1L	0.63343	0.120829
AMN	0	1
AMN1	0.429611	0.17728
AMOT	0.112243	0.320514
AMOTL1	0	1
AMOTL2	0	1
AMPD1	0	1
AMPD2	0.467194	0.121888
AMPD3	0	1
AMPH	0	1
AMT	-0.761285	0.0500529
AMTN	0	1
AMZ1	0	1
AMZ2	0.599046	0.100144
ANAPC1	0	1
ANAPC10	0.233976	0.182533
ANAPC11	1.09794	0.0659184
ENSMFAG00000040919	2.30112	0.00877451	Upregulation
ANAPC15	0.14824	0.276359
ANAPC16	0.910586	0.0700757
ANAPC2	0	1
ANAPC4	0	1
ANAPC5	0.599269	0.0925938
ANAPC7	0.240465	0.25218
ANGEL1	0.408367	0.189683
ANGEL2	0.133875	0.282224
ANGPT1	0.160869	0.270141
ANGPT2	-0.53319	0.0736482
ANGPT4	0	1
ANGPTL1	0.324077	0.186191
ANGPTL2	0	1
ANGPTL3	0	1
ANGPTL4	0	1
ANGPTL5	0	1
ANGPTL6	0	1
ANGPTL7	0.0947752	0.336308
ANGPTL8	0	1
ANHX	0	1
ANK1	0	1
ANK2	0	1
ENSMFAG00000021078	2.27877	0.00923918	Upregulation
ANKAR	0	1
ANKDD1A	0	1
ANKDD1B	0	1
ANKEF1	0	1
ANKFY1	0.0381729	0.391831
ANKH	0	1
ANKIB1	0	1
ANKK1	0	1
ANKLE1	0	1
ANKLE2	0.230739	0.210973
ANKMY1	0	1
ANKMY2	0.168437	0.239407
ANKRA2	-0.33217	0.17999
ANKRD1	0	1
PTGS2	2.2606	0.00118309	Upregulation
PPP1R12A	2.24967	0.0201108	Upregulation
ANKRD12	-0.0775493	0.386343
PLAC8	2.21827	0.0179667	Upregulation
ANKRD13B	0	1
ANKRD13C	-0.458248	0.0763905
ANKRD16	0	1
PAK2	2.21221	0.0211453	Upregulation
ANKRD2	0	1
ANKRD22	0.479764	0.146831
ANKRD24	0	1
ANKRD26	-0.663161	0.143533
ANKRD27	-0.195455	0.256228
ANKRD28	0	1
ANKRD29	0	1
ANKRD31	0	1
ANKRD33	0	1
ANKRD33B	0	1
ANKRD34B	0	1
ANKRD34C	0	1
ANKRD35	-0.273844	0.277162
ANKRD37	0	1
ANKRD39	0.111378	0.32196
ANKRD40	0	1
ANKRD42	0	1
ANKRD44	-0.572536	0.125973
ANKRD45	0	1
ANKRD46	0	1
ANKRD49	0	1
ANKRD50	0	1
ANKRD52	0	1
ANKRD53	0	1
ANKRD54	0.0947752	0.336308
ANKRD55	0	1
ANKRD6	0	1
ANKRD60	0	1
ANKRD61	0	1
CYTH4	2.208	0.0169524	Upregulation
ANKRD63	0	1
ANKRD66	0	1
ANKRD7	0	1
ANKRD9	0.524916	0.117349
ANKS1A	0	1
ANKS1B	0	1
ANKS3	0	1
ANKS4B	0	1
ANKS6	0	1
ANKUB1	0	1
ANKZF1	0.568972	0.136016
ANLN	0.130911	0.285174
ANO1	0	1
ANO10	-0.58939	0.146842
ANO2	0	1
ANO3	0	1
ANO4	0	1
ANO5	0	1
ANO6	0.0807991	0.354194
ANO7	0	1
ANO8	0	1
ANO9	0	1
ANOS1	0	1
ADD3	2.20432	0.0182372	Upregulation
ANP32E	-0.36828	0.129779
ANPEP	0	1
ANTXR1	0	1
ANTXR2	0	1
ANXA1	-0.954778	0.103105
ANXA10	0	1
ANXA11	0.491031	0.116192
ANXA13	0	1
ANXA2	-0.298591	0.248215
REEP3	2.18833	0.0139645	Upregulation
ANXA4	0.687502	0.133534
GLIPR2	2.18013	0.019274	Upregulation
ANXA6	0.0655397	0.364289
ANXA7	-0.645513	0.0946127
ANXA9	0	1
AOAH	0.235896	0.281409
AOC1	0	1
ZNF706	2.17816	0.00590122	Upregulation
AOC3	0.230264	0.210365
AOX1	0	1
AOX2	0	1
AOX4	0	1
AP1AR	0.111378	0.32196
AP1B1	0.522284	0.181324
NUCB1	2.17743	0.00709363	Upregulation
AP1G2	-0.0943379	0.372185
CXCL8	2.17368	0.0086666	Upregulation
AP1S1	0	1
AP1S2	1.39366	0.0543007
ENSMFAG00000003117_YPEL	2.15355	0.0160397	Upregulation
AP2A1	0	1
AP2A2	-1.05305	0.0556044
AP2B1	0.248022	0.202028
AP2M1	-0.289473	0.273582
AP2S1	0.785315	0.0822412
AP3B1	0.128233	0.29015
AP3B2	0	1
AP3D1	0.320835	0.246392
AP3M1	0.671399	0.0865775
AP3M2	0.145267	0.277157
AP3S1	-0.594732	0.158257
AP4B1	0.191599	0.234331
AP4E1	0.426782	0.184407
AP4M1	0	1
AP4S1	0	1
AP5B1	0.0947752	0.336308
AP5M1	0.207018	0.222826
AP5S1	0.319402	0.164105
AP5Z1	0.388561	0.166069
APAF1	1.06882	0.0643638
APBA1	0.104679	0.327183
APBA2	0	1
APBA3	0.442328	0.12155
APBB1	0.115121	0.309708
APBB1IP	-0.833851	0.179877
APBB2	0.091958	0.343318
APBB3	0	1
APC	0.746979	0.132678
APC2	0	1
APCDD1	0.168437	0.239407
APCDD1L	0	1
APCS	0	1
APEH	0.715859	0.107353
APELA	0	1
APEX1	0.382295	0.14865
APEX2	0	1
APH1A	0	1
APH1B	-0.940286	0.102149
API5	0.300245	0.167715
APIP	0.518536	0.0983416
APLF	0	1
APLNR	0	1
APLP1	-0.203539	0.248207
ARHGAP25	2.14946	0.0136447	Upregulation
APMAP	-0.819842	0.142592
APOA1	0	1
APOA2	0	1
APOA4	0	1
APOA5	0	1
APOB	0	1
APOBEC1	0.0880755	0.346763
APOBEC2	0.112243	0.320514
APOBEC3A	1.04954	0.0645542
APOBEC3C	0.339914	0.18832
APOBEC3G	0.156812	0.271658
APOBEC3H	0.883474	0.0983799
APOC1B	-0.0223954	0.39391
APOC3	0	1
PTTG1IP	2.1494	0.0112023	Upregulation
APOE	1.22735	0.0529528
APOF	0	1
APOL2	0.338189	0.189015
APOL4	0	1
APOL5	0	1
APOL6	1.03393	0.0724505
APOLD1	0	1
APOM	-0.432893	0.0521234
APOO	0.157498	0.243603
APOOL	-0.338118	0.115635
APOPT1	0.213236	0.219167
APP	0.346186	0.156081
APPBP2	0.247674	0.206425
APPL1	0.314444	0.166283
APPL2	0.226409	0.22688
APRT	0.27365	0.302964
APTX	0	1
RPL31	2.11872	0.00681237	Upregulation
AQP10	0	1
AQP11	0	1
AQP2	0	1
AQP3	0	1
AQP4	0	1
AQP5	0	1
AQP6	0	1
AQP8	0	1
AQP9	0	1
AQR	0.747304	0.105275
ar	0	1
ARAF	-0.230125	0.255416
ARAP1	-0.911098	0.0866712
ARAP2	-0.617449	0.0916165
ARAP3	0.250641	0.250426
ARC	0	1
ARCN1	-0.662206	0.104733
AREG	0.413812	0.147945
AREL1	0.253244	0.209243
PEBP1	2.11503	0.00786769	Upregulation
ARF3	-0.669244	0.0929657
ARF4	0.597328	0.155202
ARF5	-0.960143	0.133635
ARF6	0	1
ARFGAP1	0.112243	0.320514
HNRNPC	2.11313	0.0155443	Upregulation
ARFGAP3	0.510258	0.113696
ARFGEF1	0.424598	0.142644
ARFGEF2	0.104679	0.327183
ARFGEF3	0	1
ARFIP1	-0.448905	0.0830128
ARFIP2	0.357902	0.154384
ARFRP1	-1.09957	0.065762
ARG1	0	1
ARG2	0.0947752	0.336308
ARGFX	0	1
ARGLU1	-1.21695	0.0723313
ARHGAP1	0.208469	0.35996
ARHGAP10	0.0807991	0.354194
ARHGAP12	-0.517523	0.0832561
ARHGAP15	-0.331537	0.204146
ENSMFAG00000030546	2.09549	0.00663312	Upregulation
ARHGAP18	0.766007	0.108859
ARHGAP20	0	1
ENSMFAG00000029991	2.0924	0.0185309	Upregulation
ARHGAP22	0.091958	0.343318
ARHGAP23	0	1
ARHGAP24	0.414256	0.147548
RPL28	2.0924	0.00924303	Upregulation
ARHGAP26	0.176973	0.264272
ARHGAP27	0	1
ARHGAP28	0	1
ARHGAP29	0	1
ARHGAP30	-0.146161	0.37889
ARHGAP31	0	1
ARHGAP32	0.104679	0.327183
ARHGAP33	0	1
ARHGAP35	0	1
ARHGAP36	0	1
ARHGAP39	0	1
ENSMFAG00000035836	2.08839	0.00811953	Upregulation
ARHGAP40	0	1
ARHGAP42	0	1
ARHGAP44	0	1
ARHGAP45	0.468419	0.24122
ARHGAP5	0.0736614	0.357868
ARHGAP6	0	1
ARHGAP9	-0.427987	0.294679
ARHGDIA	-0.393349	0.191018
ARHGDIB	0.171868	0.373051
ARHGDIG	0	1
ARHGEF10	0	1
ARHGEF10L	0	1
TSPAN33	2.07529	0.0180285	Upregulation
ENSMFAG00000039531	2.06866	0.00464063	Upregulation
ARHGEF15	0	1
ARHGEF16	0	1
ARHGEF17	0.111378	0.32196
ARHGEF19	0	1
ALPL	2.06201	0.021101	Upregulation
ARHGEF25	0	1
ARHGEF26	0	1
ARHGEF28	0	1
ARHGEF3	0.241269	0.210579
ARHGEF33	0	1
ARHGEF37	0	1
ARHGEF38	0	1
ARHGEF39	-0.408502	0.136474
ARHGEF40	0	1
ARHGEF5	0.782018	0.118654
ARHGEF6	-0.338984	0.150899
ANXA3	2.06018	0.0260694	Upregulation
ARHGEF9	0	1
ARID1A	0.560486	0.214775
ARID1B	0.269506	0.196209
ARID2	-0.340032	0.236075
ARID3A	0	1
ARID3B	0	1
ARID3C	0	1
ARID4A	0.562269	0.117183
ARID4B	-0.392026	0.347179
ARID5A	-0.409379	0.227357
ARID5B	0.155347	0.357883
ARIH1	0	1
ARIH2OS	0	1
ARL1	0.440755	0.123586
ARL10	0	1
ARL13A	0	1
ARL13B	0.576329	0.137249
ARL14	0	1
ARL14EP	0.36002	0.135158
ARL15	0	1
ARL16	0	1
ARL2	0.110025	0.379473
PELI1	2.0595	0.0168111	Upregulation
ARL3	0.479575	0.160081
ARL4A	0	1
ARL4C	0	1
ARL4D	0	1
FCER1G	2.02929	0.0101226	Upregulation
ARL5B	-0.440636	0.11283
ARL6	0	1
ARL6IP4	0.218021	0.256073
ARL6IP5	0.227971	0.331652
ARL6IP6	-0.10509	0.374346
ARL8A	-0.542586	0.0911191
ITGAM	2.01569	0.0293864	Upregulation
ARMC1	-0.426224	0.102857
ARMC10	0.664937	0.114531
ARMC12	0.628989	0.0903732
ARMC2	0	1
ARMC3	0	1
ARMC4	0	1
ARMC5	0	1
ARMC6	0	1
ARMC7	0.12606	0.292344
ARMC8	0.207018	0.222826
ARMC9	0.117111	0.305468
ARMCX1	0	1
ARMCX5	0	1
ARMS2	0	1
ARNT	0.298873	0.243024
ARNT2	0	1
ARNTL	0.823647	0.115736
ARNTL2	0	1
ARPC1A	0.37015	0.249749
REEP5	2.00799	0.0194365	Upregulation
ARPC2	0.587005	0.211043
ARPC3	0.268386	0.355723
ARPC4	1.31489	0.0634595
PCP4	1.99638	0.00848629	Upregulation
ARPP19	-0.478614	0.15662
ARPP21	0	1
C2orf40	1.99543	0.00716392	Upregulation
ARRB1	0.114446	0.313889
ARRB2	-0.906867	0.143896
ARRDC2	0.87916	0.0803227
ARRDC3	-0.189625	0.360147
ARRDC4	0.221774	0.255331
ARRDC5	0	1
ARSA	0.063417	0.384732
ARSB	0.240726	0.212617
ARSDR1	0.624585	0.107665
ARSE	0.117111	0.305468
ARSF	0	1
ARSG	0.340039	0.188534
ARSH	0	1
ARSI	0	1
ARSJ	0	1
ARSK	0	1
ART1	0	1
ART3	0	1
ART4	0	1
ART5	0	1
ARTN	0	1
ARV1	-0.340935	0.112508
ARVCF	0	1
ARX	0	1
FOSL2	1.99147	0.0381561	Upregulation
CREBBP	1.99022	0.019201	Upregulation
ASAH2	0	1
ASAP1	0.380177	0.179059
ASAP2	0.14824	0.276359
ASAP3	0	1
ASB1	0	1
ASB10	0	1
ASB11	0	1
ASB12	0	1
ASB13	0	1
ASB14	0	1
ASB15	0	1
ASB16	0	1
ASB17	0	1
ASB18	0	1
ASB2	0.223442	0.217103
ASB3	0	1
ASB4	0	1
ASB5	0	1
ASB6	0.275221	0.194474
ASB7	0	1
ASB8	0.364882	0.193526
ASB9	0	1
ASCC1	0.250985	0.201368
ASCC2	-0.629305	0.104073
ASCC3	0.204201	0.224968
ASCL1	0	1
ASCL2	0	1
ASCL5	0	1
ASF1A	0.326584	0.189854
C1QC	1.96781	0.00714476	Upregulation
ASGR1	0	1
ENSMFAG00000018190	1.9437	0.0103933	Upregulation
ASH2L	0.345909	0.162419
ASIC1	0	1
ASIC2	0	1
ASIC3	0	1
ASIC4	0	1
ASIC5	0	1
ASIP	0	1
ASNA1	0.151802	0.246259
ASNSD1	-0.817188	0.056788
ASPA	0	1
ASPDH	0	1
ASPG	0	1
ASPH	-0.940957	0.0683646
ASPHD1	0	1
ASPHD2	0	1
ASPM	0	1
ASPN	0	1
ASPRV1	0	1
RPLP2	1.9323	0.0181786	Upregulation
ASRGL1	0.0947752	0.336308
ASTE1	0	1
ASTN1	0.112243	0.320514
ASTN2	0	1
ASXL1	0.114446	0.313889
ASXL2	0.0736614	0.357868
ASXL3	0	1
ASZ1	0	1
ATAD2	0	1
ATAD2B	-0.170379	0.364438
ATAD5	0.14824	0.276359
ATAT1	0	1
ATCAY	0	1
ATE1	0	1
ATF1	-0.173071	0.364471
ATF2	0.12606	0.292344
CREG1	1.92005	0.0279978	Upregulation
ATF4	0.404813	0.262744
ATF5	0	1
ATF6	-1.07334	0.064302
ATF6B	0.358293	0.152764
ATF7IP	0.444667	0.179855
ATF7IP2	0	1
CTSD	1.9173	0.0225595	Upregulation
GCA	1.91234	0.0306754	Upregulation
ATG12	0.0971363	0.38673
ATG13	-0.691959	0.0975215
ATG14	0.0807991	0.354194
ATG16L1	0	1
ATG16L2	0.737739	0.0856398
ATG2A	0.784811	0.117289
ATG2B	0.2812	0.245684
GMIP	1.90129	0.0181118	Upregulation
ATG4A	0.0807991	0.354194
ATG4B	-0.7238	0.0993589
ATG4C	0.195246	0.229718
ATG4D	0	1
ATG5	0.816339	0.0736268
ATG7	0.0862627	0.349569
ATG9A	0.194873	0.260573
ATG9B	0.0655397	0.364289
ATIC	0	1
ATL1	0.124966	0.294571
ATL2	0	1
ATL3	0	1
ATM	-0.0600929	0.382669
ATMIN	0.115817	0.308057
ATN1	0.209069	0.222225
ATOH1	0	1
ATOH7	0	1
ATOH8	0	1
GBP1	1.89134	0.0208391	Upregulation
ATP10A	0.331369	0.157706
ATP10B	0	1
ATP10D	0.112243	0.320514
ENSMFAG00000037717	1.88627	0.00629583	Upregulation
ATP11B	0	1
ATP11C	0.156155	0.272124
ATP12A	0	1
ATP13A1	0.263028	0.270292
ATP13A2	0.241566	0.205786
ATP13A3	0.919623	0.135552
ATP13A4	0	1
ATP13A5	0	1
ATP1A1	-0.509954	0.13933
ATP1A3	0	1
SLC25A37	1.88307	0.0278766	Upregulation
ATP1B1	0.731289	0.0763442
ATP1B2	0	1
ATP1B3	-0.23718	0.355039
ATP1B4	0	1
ATP23	-0.12744	0.369984
ATP2A1	0.128111	0.290312
ATP2A2	0.379588	0.159298
ATP2A3	-0.357696	0.155293
ENSMFAG00000033208	1.88289	0.0429824	Upregulation
ATP2B2	0	1
ATP2B3	0	1
ATP2B4	1.33269	0.0718608
ATP2C1	0.452901	0.143762
ATP2C2	0	1
ATP4A	0	1
ATP4B	0	1
ATP5A1	-0.180184	0.370437
ATP5B	0.375213	0.240274
ATP5C1	0.0197422	0.395622
ATP5D	0.166701	0.366
ATP5G2	0.603932	0.16131
ATP5G3	0.372558	0.231146
ATP5I	0.955663	0.0669763
ATP5J	-0.640341	0.139724
ATP5O	1.6045	0.0595282
ATP5S	0.0655397	0.364289
ATP6	-0.870137	0.0718271
ATP6AP1	-1.08641	0.0826914
ATP6AP1L	0.107691	0.32465
ATP6AP2	0.344839	0.241123
PFKFB3	1.86882	0.0312091	Upregulation
ATP6V0A4	0	1
ATP6V0B	-1.36599	0.0639492
ATP6V0C	0.299588	0.354854
ATP6V0D1	1.32535	0.0572855
MARCH7	1.86509	0.0253893	Upregulation
ATP6V0E1	-1.46046	0.0653485
ATP6V1B1	0	1
ATP6V1B2	0.40956	0.126783
ATP6V1C1	0.235338	0.253118
ATP6V1C2	0	1
ATP6V1D	0.940875	0.0724493
ATP6V1E1	-0.982798	0.0815374
ATP6V1E2	0	1
ATP6V1F	-0.932349	0.0883813
ATP6V1G1	0.684734	0.166032
ATP6V1G2	0	1
ATP6V1G3	0	1
ATP6V1H	-0.831789	0.0598754
ATP7A	-0.0123439	0.397035
ATP7B	0	1
TLN1	1.8648	0.0295476	Upregulation
ATP8A1	0.255697	0.249742
ATP8A2	0	1
ATP8B1	0.091958	0.343318
RBM3	1.8631	0.0189497	Upregulation
ATP8B3	0	1
ATP8B4	0	1
ATP9A	0.352916	0.1851
ATP9B	-0.029611	0.393441
ATPAF1	0	1
ATPAF2	0.115817	0.308057
ATPIF1	-0.217785	0.346878
ATR	0.0974182	0.331552
ATRAID	0.188508	0.295324
ATRIP	0	1
ATRN	0	1
ATRNL1	0	1
ATRX	1.01214	0.0734911
ATXN1	0	1
MLANA	1.86223	0.00785381	Upregulation
ATXN1L	0	1
ATXN2	0.914543	0.097797
ATXN2L	-0.140254	0.328463
STK4	1.85988	0.0266866	Upregulation
ATXN7L1	0	1
ATXN7L2	0	1
ATXN7L3	0.316016	0.204848
ATXN7L3B	0	1
AUH	0.114446	0.313889
AUNIP	0	1
AUP1	0.189826	0.365392
AURKA	0	1
AURKAIP1	-0.294366	0.22058
BIN3	1.84114	0.0250256	Upregulation
AURKC	0	1
AUTS2	0	1
AVEN	0	1
AVIL	0	1
AVP	0	1
AVPI1	0.117111	0.305468
AVPR1A	0	1
AVPR1B	0	1
AVPR2	0	1
AWAT1	0	1
AWAT2	0	1
AXDND1	0	1
AXIN1	0.516969	0.0983132
SYK	1.84059	0.0337489	Upregulation
AXL	0.333626	0.165807
MXD1	1.83261	0.0168321	Upregulation
AZI2	0.388042	0.178927
AZIN1	-0.0219527	0.395118
AZIN2	0	1
AZU1	0	1
B2AR	-0.432893	0.0521234
PTPRC	1.82186	0.0196179	Upregulation
B3AR	0	1
B3GALNT2	-0.142872	0.32768
B3GALT1	0	1
B3GALT2	0	1
B3GALT5	0	1
B3GALT6	0	1
B3GAT1	0	1
B3GAT2	0	1
B3GAT3	-0.0237084	0.393269
B3GLCT	0.271749	0.201575
B3GNT2	0	1
B3GNT3	0	1
B3GNT4	0	1
B3GNT5	0	1
B3GNT6	0	1
B3GNT7	0.419573	0.174929
B3GNT8	-0.589453	0.136091
B3GNT9	0	1
B3GNTL1	0	1
B4GALNT1	0	1
B4GALNT2	0	1
B4GALNT3	0	1
B4GALNT4	0	1
B4GALT1	0.10018	0.376688
B4GALT2	0.107691	0.32465
B4GALT3	0.0947752	0.336308
B4GALT4	-0.432893	0.0521234
ENSMFAG00000033495	1.81626	0.00340093	Upregulation
H2AFJ	1.81144	0.0342612	Upregulation
B4GALT7	0.236524	0.225003
B4GAT1	0.333107	0.162625
B9D1	0.12606	0.292344
TIMP1	1.80415	0.00536548	Upregulation
BAALC	0	1
BAAT	0	1
BABAM1	0.199455	0.226105
BABAM2	0.145754	0.276889
BACE1	0	1
BACE2	0.188108	0.232938
BACH1	0.852833	0.0853936
BACH2	0	1
BAD	-0.55159	0.0642017
BAG1	0	1
BAG2	0	1
BAG3	-0.495868	0.0728554
BAG4	0	1
BAG5	0	1
BAG6	0.166101	0.355015
BAHCC1	0	1
BAHD1	0	1
BAIAP2	0.178217	0.23494
BAIAP2L1	0	1
BAIAP2L2	0.160869	0.270141
BAIAP3	0	1
BAMBI	0.107691	0.32465
BANF1	-0.0605096	0.387279
BANF2	0	1
BANK1	0.256781	0.249547
BANP	0.527131	0.144693
BAP1	0.114446	0.313889
BARD1	0	1
BARHL1	0	1
BARHL2	0	1
BARX2	0	1
BASP1	0	1
BATF	0.114446	0.313889
BATF2	0	1
BATF3	0.0880755	0.346763
BAX	0.252827	0.206925
BAZ1A	-1.33831	0.0615329
BAZ1B	0.212322	0.222365
BAZ2A	0.987542	0.0827147
BAZ2B	1.26536	0.0657867
BBC3	0	1
BBOF1	0	1
BBOX1	0	1
BBS10	0	1
MVP	1.80214	0.0122581	Upregulation
BBS4	0.0974182	0.331552
BBS5	-0.331652	0.178792
BBS7	0	1
BBS9	0	1
BBX	-0.0908329	0.377978
BCAM	0	1
BCAN	0	1
BCAP29	0.836287	0.0504152
BCAP31	-0.135592	0.37847
BCAR1	0	1
BCAR3	0.229354	0.210856
GLIPR1	1.79865	0.033095	Upregulation
BCAS2	0.669644	0.10018
BCAS3	0	1
BCAS4	0	1
BCAT1	0	1
BCAT2	0.131484	0.284854
BCCIP	0.223442	0.217103
BCDIN3D	-0.123443	0.368083
BCHE	0.274608	0.17527
BCKDHA	0.888244	0.0892388
BCKDHB	0.131484	0.284854
SFPQ	1.79074	0.0195956	Upregulation
BCL10	0.127561	0.37743
BCL11A	-0.362348	0.149858
BCL11B	0	1
BCL2	0.803195	0.0596033
BCL2A1	0.031068	0.394157
BCL2L1	0.128233	0.29015
BCL2L10	0	1
BCL2L11	-0.285103	0.272538
BCL2L13	0.599149	0.136655
BCL2L14	0	1
BCL2L15	0	1
BCL2L2-PABPN1	0.742668	0.118763
BCL3	0.772888	0.116752
CCDC152	1.77602	0.0144096	Upregulation
S100A4	1.76949	0.0207945	Upregulation
BCL6B	0	1
BCL7A	0.133271	0.282544
BCL7B	0.835338	0.0957646
BCL7C	0	1
BCL9	0	1
BCL9L	0	1
BCLAF1	-0.439982	0.190429
BCLAF3	0	1
BCO2	0	1
BCOR	0.0974182	0.331552
BCORL1	0	1
BCR	0	1
BCS1L	0.115817	0.308057
BDH1	0	1
BDH2	0	1
BDKRB1	0.307344	0.242113
BDNF	0	1
BDP1	-0.182419	0.347116
BEAN1	0	1
BECN1	0	1
BEGAIN	0	1
BEND2	0	1
BEND3	0	1
BEND4	0	1
BEND5	0.489177	0.118404
BEND6	0.304437	0.165705
BEND7	0.311112	0.2414
ORM1	1.75307	0.0483202	Upregulation
BEST2	0	1
BEST3	0	1
BEST4	0	1
BET1	-0.0359009	0.390598
BET1L	0	1
BEX1	0.115817	0.308057
DYNLT1	1.74967	0.0428386	Upregulation
BEX3	0.112243	0.320514
BEX4	0.145754	0.276889
BFAR	0	1
BFSP1	0	1
BFSP2	0	1
BGLAP	-0.441383	0.0886008
ENSMFAG00000045668	1.74704	0.00851276	Upregulation
BHLHB9	0	1
BHLHE22	0	1
BHLHE40	1.07209	0.054949
BHLHE41	0	1
BHMG1	0	1
BHMT	0	1
BHMT2	0.111378	0.32196
BICC1	0	1
BICD1	0	1
BICD2	0.534166	0.191963
BICDL1	0	1
BICDL2	0.0807991	0.354194
BICRA	0	1
BICRAL	0	1
CENPC	1.73945	0.0254729	Upregulation
BIK	-0.188896	0.320639
BIN1	0	1
BIN2	1.36335	0.0557988
BEST1	1.73123	0.0141024	Upregulation
BIRC2	1.11091	0.0598918
BIRC3	-0.176593	0.350334
BIRC5	0	1
BIRC6	-0.197765	0.272145
BIRC7	0	1
BLACE	0	1
BLCAP	0	1
BLK	0	1
BLMH	0.45605	0.120431
BLNK	-0.45133	0.104439
BLOC1S2	0.692855	0.0712271
BLOC1S6	0.478272	0.146488
BLVRA	0.759305	0.0725129
BLVRB	0.328388	0.256677
BLZF1	0.201789	0.259101
LYN	1.72177	0.0466969	Upregulation
BMP1	0	1
BMP10	0	1
BMP15	0	1
BMP2	0	1
BMP2K	0	1
BMP3	0	1
BMP4	0	1
BMP5	0	1
BMP6	0	1
BMP7	0.402785	0.127282
BMPER	0	1
BMPR1A	0.264058	0.198277
BMPR1B	0	1
BMPR2	0	1
BMT2	0	1
BMX	-0.193205	0.373295
BNC1	0	1
BNC2	0	1
BNIP1	0	1
BNIP2	-0.313338	0.327357
BNIP3	-0.262193	0.232415
CD47	1.72008	0.0339544	Upregulation
BNIPL	0.301121	0.24263
BOC	0	1
BOD1	0	1
BOD1L1	-0.269725	0.347069
BOD1L2	0	1
BOK	0	1
BOLA3	-0.0242245	0.392987
BOLL	0	1
BOP1	0	1
BORA	0	1
BORCS5	0.0880755	0.346763
BORCS6	0	1
BORCS8	0	1
BPGM	0.842941	0.105583
BPHL	-0.557882	0.116563
BPI	0.357682	0.187102
BPIFA1	0	1
BPIFA2	0	1
BPIFA3	0	1
BPIFB1	0	1
BPIFB2	0	1
BPIFB3	0	1
BPIFB4	0	1
BPIFB6	0	1
BPIFC	0	1
BPNT1	-0.438456	0.097967
BPTF	0.652589	0.0793213
BRAF	0.334734	0.183177
BRAP	0.204201	0.224968
BRAT1	0.112243	0.320514
BRCA1	0.323539	0.186978
BRCA2	0.212284	0.224347
BRD1	0.124966	0.294571
PSMB1	1.71655	0.0222207	Upregulation
BRD3	0.257881	0.249309
BRD3OS	0	1
BRD4	-0.902009	0.0977377
BRD7	0.109753	0.377645
BRD8	0.237437	0.206724
BRD9	0	1
BRDT	0	1
BRF1	0	1
BRF2	0	1
BRI3	-0.0133627	0.397632
CD44	1.7065	0.0339966	Upregulation
BRICD5	0	1
BRINP2	0	1
BRINP3	0	1
BRIP1	0.128233	0.29015
BRIX1	0.185905	0.233595
BRMS1	0.0365976	0.388977
BRMS1L	0.204707	0.231146
BROX	0.0655397	0.364289
BRPF1	0	1
BRPF3	0	1
BRS3	0	1
BRSK2	0	1
BRWD1	0.506265	0.150777
BRWD3	0.578091	0.161023
BSCL2	0.350348	0.16136
BSDC1	0.402498	0.240939
BSG	0.0610003	0.386389
BSN	0	1
BSND	0	1
BSPH1	0	1
BSPRY	0	1
BST1	0.350472	0.19344
BST2	0.634766	0.0902442
BSX	0	1
BTAF1	-0.11562	0.370616
BTBD1	0.428166	0.128196
BTBD10	-0.0760707	0.384906
BTBD11	0.287943	0.244636
BTBD16	0	1
BTBD17	0	1
BTBD18	0	1
BTBD19	0.625829	0.087912
BTBD2	0	1
BTBD6	0	1
BTBD7	0.0947752	0.336308
BTBD8	0	1
BTBD9	0	1
BTC	0	1
BTD	0.0947752	0.336308
ST6GAL1	1.7012	0.0128015	Upregulation
BTG1	-0.852452	0.110527
BTG2	-0.442847	0.207802
BTG3	-0.476176	0.0860266
BTG4	0	1
BTK	0.206404	0.223701
BTLA	-0.432893	0.0521234
BTN1A1	0	1
BTN2A1	-0.554276	0.132471
BTN3A1	0	1
BTN3A2	-0.159604	0.371774
BTNL8	0	1
BTNL9	0	1
BTRC	0	1
BUB1	0	1
BUB1B	0	1
BUD13	0	1
BUD23	-0.350116	0.163022
BUD31	0.330328	0.202901
BVES	0	1
BYSL	0	1
BZW1	-0.0651112	0.386814
BZW2	-0.266726	0.2488
C10orf113	0	1
C10orf120	0	1
C10orf126	0	1
C10orf128	-0.190214	0.261046
C10orf143	0	1
C10orf55	0	1
C10orf76	0.0968717	0.332566
C10orf82	0	1
C10orf88	0	1
C10orf90	0	1
C10orf95	0	1
C10orf99	0	1
C11H12orf10	0	1
C11H12orf56	0	1
C11orf16	0	1
C11orf21	0	1
C11orf40	0	1
C11orf42	0	1
C11orf52	0	1
C11orf53	0	1
C11orf54	0.160869	0.270141
C11orf58	0.421416	0.242574
C11orf65	0	1
LAPTM5	1.69732	0.047398	Upregulation
C11orf70	0	1
C11orf71	0	1
C11orf74	0	1
C11orf80	0	1
C11orf84	0	1
C11orf88	0	1
C11orf94	0	1
C11orf95	0	1
C11orf96	0	1
C11orf97	0	1
GRB2	1.69312	0.0267578	Upregulation
C12orf4	0	1
C12orf40	0	1
C12orf42	0	1
C12orf43	0	1
CD63	1.68861	0.023872	Upregulation
C12orf49	0	1
C12orf50	0	1
C12orf54	0	1
C12orf57	0.926987	0.0661111
PPP2CA	1.68544	0.040157	Upregulation
C12orf71	0	1
C12orf73	0.684141	0.0722338
C12orf74	0	1
C12orf75	0	1
C12orf76	0	1
C13orf42	0	1
C14H11orf1	0.091958	0.343318
C14H11orf49	-0.432893	0.0521234
C14H11orf87	0	1
C14orf119	0	1
C14orf132	0	1
C14orf177	0	1
C14orf178	0	1
C14orf180	0	1
C14orf28	0	1
C14orf37	0	1
C14orf39	0	1
C14orf93	0.123336	0.295155
C15H9orf40	0	1
C15H9orf43	0	1
C15orf39	-0.0998322	0.382881
C15orf40	0.254865	0.208768
C15orf41	0	1
ROCK1	1.67947	0.0265485	Upregulation
C15orf52	0	1
C15orf53	0	1
C15orf59	0	1
C15orf61	-0.0847978	0.381701
C15orf62	0	1
C15orf65	0	1
C16H17orf62	1.34752	0.061565
C16orf45	0	1
C16orf52	0	1
C16orf58	-0.515133	0.0849002
C16orf62	0.412406	0.185342
C16orf70	0.284151	0.170541
C16orf71	0	1
CSDE1	1.67663	0.0258884	Upregulation
C16orf74	0	1
C16orf78	0	1
C16orf86	0	1
C16orf87	0.104679	0.327183
C16orf89	0	1
C16orf90	0	1
C16orf91	-0.465524	0.0718062
C16orf92	0	1
C16orf95	0	1
C16orf96	0	1
C17orf100	0	1
C17orf105	0	1
C17orf107	0	1
C17orf113	0	1
C17orf50	0	1
C17orf51	0	1
C17orf53	0	1
C17orf58	0	1
C17orf64	0	1
C17orf67	0.360635	0.151557
C17orf75	0	1
C17orf78	0	1
C17orf80	0	1
C17orf97	0	1
C17orf98	0	1
C17orf99	0	1
C18orf21	-0.878806	0.0729389
C18orf25	0.261832	0.199893
C18orf54	0	1
C18orf63	0	1
C18orf8	0.244281	0.251419
C19H19orf48	0	1
C19H19orf71	0	1
C19orf12	0	1
C19orf18	0	1
C19orf24	0.806752	0.0620232
C19orf25	0.14824	0.276359
C19orf33	0	1
C19orf38	0.59513	0.227325
C19orf44	0.160869	0.270141
C19orf47	-0.366077	0.131471
C19orf54	0.204201	0.224968
C19orf57	0	1
C19orf66	0.652155	0.0887665
C19orf81	0.236474	0.252949
C19orf84	0	1
C1GALT1	-0.240462	0.234844
C1GALT1C1	0.215234	0.256439
C1GALT1C1L	0	1
C1H1orf43	-0.353504	0.186366
C1orf100	0	1
C1orf105	0	1
C1orf109	0.240476	0.205651
C1orf112	0	1
C1orf115	0	1
C1orf116	0	1
C1orf122	0.112243	0.320514
C1orf123	0.33482	0.158524
C1orf127	0	1
C1orf131	-0.318446	0.137178
C1orf141	0	1
C1orf146	0	1
C1orf158	0	1
C1orf159	0	1
C1orf162	0.124451	0.386037
C1orf167	0	1
C1orf174	0.32583	0.165735
C1orf185	0	1
C1orf186	-0.521799	0.13657
C1orf189	0	1
C1orf198	0	1
C1orf21	0	1
C1orf210	0	1
C1orf216	0	1
C1orf228	0	1
C1orf232	0	1
C1orf27	-0.00691479	0.397587
C1orf35	0.0736614	0.357868
GADD45B	1.67145	0.0208674	Upregulation
C1orf53	0.12606	0.292344
JAK1	1.66849	0.0387058	Upregulation
C1orf56	0	1
C1orf68	0	1
C1orf74	0	1
C1orf87	0	1
C1orf94	0	1
C1QA	0.991653	0.0795784
C1QB	1.23383	0.0569288
C1QBP	0.290585	0.171981
SLC2A1	1.66087	0.0120632	Upregulation
C1QL1	0	1
C1QL2	0	1
C1QL3	0	1
C1QL4	0	1
C1QTNF1	0.0807991	0.354194
C1QTNF12	0	1
C1QTNF2	0	1
C1QTNF4	0	1
C1QTNF5	0.117111	0.305468
C1QTNF6	0	1
C1QTNF7	0	1
C1QTNF8	0	1
C1RL	0	1
C20H16orf46	0	1
C20orf141	0	1
C20orf144	0	1
C20orf173	0	1
C20orf194	0	1
C20orf196	0	1
C20orf202	0	1
C20orf204	0	1
C20orf24	0.988042	0.0832916
C20orf27	0.487525	0.114331
C20orf85	0	1
C20orf96	0	1
C21orf2	0	1
C21orf58	0	1
C21orf59	-0.432893	0.0521234
C21orf62	0	1
ENSMFAG00000002276	1.64268	0.0399227	Upregulation
C22orf23	0	1
C22orf31	0	1
C22orf39	0.492384	0.101717
C2CD2	0	1
C2CD2L	0.5428	0.09544
C2CD3	0	1
C2CD4B	0	1
C2CD4C	0	1
C2CD4D	0	1
C2CD5	0	1
C2CD6	0	1
C2orf15	0	1
SSU72	1.64037	0.0248927	Upregulation
C2orf49	0.112243	0.320514
C2orf50	0	1
C2orf54	0	1
C2orf66	0	1
C2orf68	-0.202352	0.358438
C2orf69	0	1
C2orf70	0	1
C2orf71	0	1
C2orf72	0	1
C2orf73	0	1
C2orf74	0	1
C2orf76	0.230482	0.253978
C2orf78	0	1
C2orf80	0	1
C2orf82	0	1
C2orf88	0	1
C2orf91	0	1
C2orf92	0	1
C3	0	1
C3H7orf31	0	1
C3H7orf57	0	1
C3orf14	0	1
C3orf18	0	1
C3orf20	0	1
C3orf22	0	1
C3orf33	0	1
C3orf35	0	1
C3orf36	0	1
C3orf38	0.112243	0.320514
C3orf49	0	1
C3orf52	0	1
C3orf58	0.362312	0.191588
RPL9	1.63534	0.0165556	Upregulation
C3orf67	0.14824	0.276359
C3orf70	0	1
C3orf80	0	1
C3orf84	0	1
C3orf85	0	1
C4BPA	-0.522948	0.0801791
C4BPB	0	1
C4H6orf163	0	1
C4H6orf201	0	1
C4H6orf229	0	1
C4orf17	0	1
C4orf19	0.107691	0.32465
C4orf22	0	1
C4orf33	0.366656	0.193408
C4orf36	0	1
C4orf45	0	1
C4orf46	0.0974182	0.331552
C4orf47	0	1
C4orf48	0	1
C4orf50	0	1
C4orf51	0	1
C5	0	1
C5orf24	0.219966	0.221582
C5orf30	0	1
SLC9A3R1	1.6347	0.0281462	Upregulation
C5orf42	0	1
C5orf46	0	1
C5orf49	0	1
C5orf51	0.353156	0.194115
C5orf52	0	1
C5orf58	0	1
C5orf60	0	1
C5orf63	0.237209	0.206852
C5orf67	0	1
C6	0	1
C6H5orf15	-0.562751	0.128324
C6H5orf22	0	1
C6orf10	0	1
C6orf106	0.186269	0.365623
C6orf118	0	1
C6orf120	0	1
C6orf132	0	1
GPX1	1.62348	0.0118684	Upregulation
C6orf15	0	1
C6orf222	0	1
C6orf223	0	1
C6orf48	0.967744	0.055793
C6orf52	0.0862627	0.349569
C6orf58	0	1
C6orf62	-1.29929	0.0597772
C6orf89	-0.609256	0.197142
C7	0	1
C7orf25	0.0880755	0.346763
C7orf26	0.0807991	0.354194
C7orf33	0	1
C7orf43	0.229782	0.254123
C7orf49	-0.639586	0.186036
C7orf50	0	1
C7orf55-LUC7L2	0.18265	0.355904
C7orf61	0	1
C7orf77	0	1
C8A	0	1
C8B	0	1
C8G	0.12606	0.292344
C8orf34	0	1
C8orf37	0	1
C8orf46	0	1
C8orf74	0	1
C8orf82	0.114446	0.313889
C8orf88	0.0947752	0.336308
C8orf89	0	1
C9	0	1
EGR2	1.62265	0.0146547	Upregulation
C9orf129	0	1
C9orf131	0	1
C9orf135	0	1
C9orf152	0	1
C9orf153	0	1
C9orf172	0	1
C9orf3	0.278771	0.173362
C9orf47	0	1
C9orf57	0	1
C9orf64	0	1
C9orf66	0	1
C9orf72	0.480223	0.152558
C9orf78	0.932098	0.0809536
C9orf84	0.298447	0.243136
C9orf85	-0.230203	0.25741
C9orf92	0	1
CA1	0	1
CA10	0	1
CA11	0	1
CA12	0	1
CA13	0	1
CA14	0.471022	0.120987
CA2	-0.524042	0.0796452
CA3	0	1
CA5A	-0.213771	0.267393
CA5B	0	1
CA6	0.0947752	0.336308
CA7	0	1
CA8	0.162958	0.241679
CA9	-0.189165	0.261725
CAAP1	0.156812	0.271658
CAB39	1.01911	0.0968159
CAB39L	0	1
CABCOCO1	0	1
CABLES2	0	1
CABP2	0	1
CABP4	-0.430506	0.0977099
CABP5	0	1
CABP7	0	1
CABYR	0	1
CACFD1	0	1
CACHD1	0	1
CACNA1A	0	1
CACNA1C	0	1
CACNA1D	0	1
CACNA1E	0.210429	0.257353
CACNA1F	-0.431877	0.0965673
CACNA1G	0	1
CACNA1H	0.0736614	0.357868
CACNA1I	0	1
CACNA1S	0	1
CACNA2D1	0	1
CACNA2D2	-0.536765	0.0714503
CACNA2D3	0	1
CACNA2D4	0	1
CACNB1	0	1
CACNB2	0	1
CACNB3	0.0655397	0.364289
CACNB4	0	1
CACNG1	0	1
CACNG2	0	1
CACNG3	0	1
CACNG4	0	1
CACNG5	0	1
CACNG6	0	1
CACNG7	0	1
CACNG8	0	1
CACTIN	0	1
CACUL1	0	1
RELT	1.62018	0.0371238	Upregulation
ENSMFAG00000039837	1.61752	0.048422	Upregulation
CADM1	-0.716713	0.0552814
CADM2	0.12606	0.292344
CADM3	0	1
CADM4	0	1
CADPS	0	1
CADPS2	0	1
CAGE1	0	1
HAL	1.61334	0.0341477	Upregulation
CALB2	0	1
CALCA	0	1
CALCB	0	1
CALCOCO1	0.112243	0.320514
CALCOCO2	0.456319	0.27652
CALCR	0	1
CALCRL	0.0947752	0.336308
CALD1	0.0807991	0.354194
CALHM1	0	1
CALHM2	0.223442	0.217103
CALHM3	0	1
CALHM4	0	1
CALHM5	0	1
CALHM6	0.0736614	0.357868
CALM2	-0.371372	0.243815
CALM3	-1.36624	0.0687234
CALML3	0	1
CALML4	0	1
CALML6	0	1
CALN1	0	1
CALR	-1.0373	0.057396
CALU	0.401345	0.145272
CALY	0	1
CAMK1	-0.533078	0.0975965
VCP	1.61263	0.0274686	Upregulation
CAMK1G	0	1
CAMK2A	0	1
CAMK2B	0	1
CAMK2D	-0.480523	0.063757
MAP3K3	1.61236	0.0314524	Upregulation
CAMK2N1	0.107691	0.32465
CAMK2N2	0	1
CAMK4	0	1
CAMKK1	0.12606	0.292344
CAMKK2	0.190173	0.364763
CAMKMT	0	1
CAMKV	0	1
CAMLG	-1.13069	0.0991167
CAMP	0.279233	0.358803
RPS27L	1.61015	0.0294766	Upregulation
CAMSAP2	0.200319	0.226804
CAMSAP3	0	1
CAMTA1	0.112243	0.320514
CAMTA2	0.685642	0.0869583
CAND1	0.291818	0.190092
CAND2	0	1
CANT1	0.170219	0.240103
CANX	0.465692	0.157305
CAP1	-0.0665497	0.390446
CAP2	0.117111	0.305468
CAPG	0.0141747	0.397478
CAPN1	0	1
CAPN10	-0.438632	0.0911116
CAPN11	0	1
CAPN12	0	1
CAPN13	0	1
CAPN14	0	1
CAPN15	0.223442	0.217103
CAPN2	0.285921	0.191539
CAPN3	-0.412188	0.111796
CAPN5	0	1
CAPN6	0	1
CAPN7	0	1
CAPN8	0	1
CAPN9	0	1
CAPRIN1	0.765277	0.0818141
CAPRIN2	0	1
CAPS	0	1
CAPS2	0	1
CAPSL	0	1
CAPZA1	-0.533808	0.242344
CAPZA2	0.60221	0.191364
CAPZA3	0	1
CAPZB	-0.519148	0.24327
CARD10	0	1
CARD11	0	1
CARD14	0	1
CARD18	0	1
CARD19	0.368147	0.213876
CARD6	-0.624733	0.188537
CARD9	0.784855	0.0842533
EMILIN2	1.60584	0.0343553	Upregulation
CARHSP1	-0.077169	0.381964
CARM1	0	1
CARMIL1	0	1
CARMIL2	-0.311533	0.177465
CARMIL3	0	1
CXCL1	1.59839	0.0196811	Upregulation
CARNS1	0	1
CARS	0.883111	0.12323
CARS2	0	1
CARTPT	0	1
CASC1	0	1
CASC10	0	1
[truncated: 19,042 more rows]

## Sheet: Dendritic cell
Gene	Fold change (log2)	P value	Cluster
A2M	0.121563	0.477891
A2ML1	0	1
A3GALT2	0	1
A4GALT	0	1
AAAS	-0.346075	0.29803
AACS	-0.175376	0.362267
AADAC	0	1
AADACL2	0	1
AADACL3	-0.0284613	0.45183
AADACL4	0	1
EGFR	2.79508	8.38838e-06	Upregulation
AAGAB	0.134598	0.438059
SRSF11	2.57739	4.3843e-05	Upregulation
AAMDC	-0.766202	0.061419
AAMP	-0.744981	0.0641255
AANAT	-0.306897	0.111026
AAR2	-0.692416	0.0949208
AARD	0	1
AARS	-0.0552327	0.52575
AARS2	0.15466	0.376261
AASDH	-0.657398	0.0717943
AASDHPPT	0.447928	0.158815
AASS	0	1
ENSMFAG00000002949	2.48781	4.58866e-05	Upregulation
AATK	0	1
ABAT	-0.0468218	0.40532
ABCA1	0.217036	0.306372
ABCA10	0	1
ABCA12	0	1
ABCA13	0	1
ABCA2	-0.138219	0.305548
ABCA3	0.155901	0.168479
ABCA4	0	1
PECAM1	2.11823	0.000611259	Upregulation
ABCA6	-0.0637948	0.497567
ABCA7	0.622589	0.12116
ABCA8	-0.294505	0.0534497
ABCA9	-0.052645	0.34955
ABCB1	0.146078	0.154631
ABCB10	-0.150729	0.475025
ABCB11	0	1
ABCB5	0.0852469	0.233002
ABCB6	0.0769429	0.477997
ABCB7	-0.510337	0.0992463
ABCB8	0.421212	0.142201
ABCB9	0	1
ABCC1	0	1
ABCC10	0.0195798	0.547549
ABCC11	0	1
ABCC12	0	1
ABCC2	0	1
ABCC3	-0.083729	0.345243
ABCC4	-0.194339	0.308809
ABCC5	0.0737583	0.501739
ABCC6	0	1
ABCC8	0	1
ABCC9	0	1
ABCD1	-0.285009	0.228242
ABCD2	-0.313862	0.171136
ABCD3	-0.566021	0.114064
ABCD4	-0.497342	0.131156
ABCE1	0.349335	0.299932
CCL11	2.02005	5.04254e-05	Upregulation
ABCF2	-0.327157	0.275049
ABCF3	0.368993	0.0778272
ABCG1	-0.271508	0.141053
ABCG2	-0.648062	0.0655619
ABCG4	0	1
ABCG5	0	1
ABCG8	0.103719	0.201345
ABHD1	0	1
ABHD10	0.103815	0.422322
ABHD11	-0.00960215	0.556208
ABHD12	0.72489	0.119806
ABHD12B	0	1
ABHD13	-0.181757	0.259789
ABHD14B	-0.0010162	0.560809
ABHD15	-0.271427	0.329446
ABHD16A	0.755617	0.112774
ABHD16B	0	1
ABHD17A	0.352598	0.231609
ABHD17B	0	1
ABHD17C	0	1
ABHD18	-0.251301	0.187674
ABHD2	0.374445	0.0465064
ABHD3	-0.000939318	0.561081
ABHD4	-0.465135	0.0552329
ABHD5	-0.306936	0.181632
ABHD6	0.280164	0.097036
ABHD8	0	1
ABI1	-0.421	0.275267
ABI2	-0.164384	0.143559
ABI3	0	1
ABI3BP	-0.484295	0.0209332
ABL1	-0.181002	0.285429
ABL2	-0.142867	0.303228
ABLIM1	0.0854719	0.231561
ABLIM2	-0.126334	0.312573
ABLIM3	0	1
ABO	0	1
ABR	-0.116665	0.261227
ABRA	-0.151504	0.298679
ABRACL	0.36457	0.357859
ABRAXAS1	0	1
ABRAXAS2	-0.389004	0.121762
ABT1	0.00728867	0.556453
ABTB1	-0.245994	0.152582
ABTB2	0	1
ENSMFAG00000039168	2.00703	0.00160092	Upregulation
ACAA2	0.00740683	0.556171
ACACA	0.102507	0.203121
ACACB	0	1
ACAD10	-0.060015	0.500496
ACAD11	0	1
ACAD8	0	1
ACAD9	-0.276536	0.178918
ACADL	-0.0284613	0.45183
ACADM	-0.289129	0.27867
ACADS	-0.109038	0.263063
ACADSB	-0.0176421	0.546442
ACADVL	-0.347448	0.316534
ACAN	0	1
FHL1	1.91585	0.00210185	Upregulation
ACAP2	0.542321	0.230734
ACAP3	0	1
ACAT1	0.662106	0.134277
ACBD3	0.48057	0.135647
ACBD4	0	1
ACBD5	0.230488	0.276695
ACBD6	-0.761748	0.0989368
ACBD7	0	1
ACCS	0.178268	0.343762
ACCSL	0	1
ACD	-0.303102	0.0948775
ACE2	-0.0692013	0.362092
ACER1	0	1
ACER2	0	1
ACER3	-0.135885	0.365839
ACHE	0	1
ACIN1	-0.95783	0.0593587
ACKR1	-0.0293517	0.448971
ACKR2	0	1
ACKR3	0	1
ACKR4	0	1
ACLY	-0.222251	0.441749
ACMSD	0	1
ACO1	-0.190165	0.25178
ACO2	-0.402072	0.294601
ACOD1	-0.145125	0.240735
ACOT11	0	1
ACOT12	0	1
ACOT13	-0.013334	0.552046
ACOT2	-0.109712	0.257902
ACOT4	0	1
ACOT6	-0.154015	0.297304
ACOT7	0.0203499	0.539536
ACOT8	0.0195766	0.52764
ACOT9	-0.159108	0.371485
ACOX1	-0.331468	0.234305
ACOX2	0.00326698	0.556686
ACOX3	0	1
CYTH2	1.86988	0.00101678	Upregulation
ACP2	0.276713	0.0399175
ACP4	0	1
LITAF	1.85171	0.00126175	Upregulation
BGLAP	1.84685	0.000725488	Upregulation
ACP7	-0.0382423	0.427849
ACPP	-0.0363861	0.432946
ACR	0	1
ACRBP	-0.500773	0.111129
ACRV1	0	1
ACSBG1	-0.0623341	0.412169
ACSBG2	0	1
ACSF2	-0.321402	0.227858
ACSF3	0	1
ACSL1	-0.393384	0.174427
ACSL3	0.236055	0.251756
ACSL4	-0.197879	0.424932
OGFRL1	1.82941	0.000412766	Upregulation
ACSL6	-0.0560277	0.380145
ACSM3	-0.444951	0.0913838
ACSM4	0	1
ACSM5	0.0852469	0.233002
ACSS1	-0.14565	0.449962
ACSS2	-0.394699	0.110959
ACSS3	0.0825073	0.239018
ACTA1	0	1
ACTA2	0.0594128	0.489965
ACTB	-0.434209	0.0343654
ACTBL2	0	1
ACTC1	0	1
ACTG1	0.0288267	0.527207
ACTG2	0	1
ACTL10	0	1
ACTL6A	-0.0265115	0.543428
ACTL6B	0	1
ACTL7A	0	1
ACTL7B	0	1
ACTL8	0	1
ACTN1	-0.355859	0.14753
ACTN2	0.0852469	0.233002
ACTN3	0.0640393	0.355012
ACTN4	-0.298351	0.302825
ACTR10	-0.677318	0.0688736
PARL	1.81713	0.000147735	Upregulation
ACTR1B	-0.0392699	0.528228
ACTR3	-0.470506	0.247747
ACTR3B	0.0825073	0.239018
ACTR5	0.186577	0.205149
ACTR6	-0.543775	0.0545474
ACTR8	-0.107783	0.471179
ACTRT1	0	1
ACTRT2	0	1
ACTRT3	0.0988942	0.260076
ACVR1	0.0681485	0.505834
ACVR1B	-0.0214633	0.519226
ACVR1C	0	1
PCSK1N	1.81534	0.0316516	Upregulation
ACVR2B	0	1
ACVRL1	0.00616514	0.548919
ACY3	0.146078	0.154631
ACYP2	0.403183	0.133843
NDUFV3	1.80358	0.00319918	Upregulation
ADAD1	0	1
ADAD2	0	1
ADAL	-0.0166303	0.546666
ADAM10	0.125145	0.460083
ADAM11	0	1
ADAM12	0	1
ADAM15	0.155555	0.41269
ADAM17	0.242863	0.133016
ADAM18	0	1
ADAM19	0.870491	0.0824546
ADAM2	0	1
ADAM22	-0.0503975	0.391092
ADAM23	0	1
ADAM28	-0.022473	0.519947
ADAM32	0	1
ADAM33	0	1
ADAM5	0	1
ADAM7	0	1
ADAM8	0.0565511	0.500279
ADAM9	-0.23687	0.370065
ADAMDEC1	-0.0246826	0.506394
ADAMTS1	0	1
ADAMTS10	-0.0488193	0.40082
ADAMTS12	0	1
ADAMTS13	0.348367	0.170968
ADAMTS14	0.0440932	0.436544
ADAMTS15	0	1
ADAMTS16	0	1
ADAMTS17	-0.0718221	0.435674
ADAMTS18	0	1
ADAMTS19	0	1
ADAMTS2	0	1
ADAMTS20	0	1
ADAMTS3	0	1
ADAMTS4	0	1
ADAMTS5	0	1
ADAMTS6	0.188135	0.1288
ADAMTS7	0	1
ADAMTS8	-0.043801	0.411218
ADAMTS9	0	1
ADAMTSL1	-0.0241837	0.466711
ADAMTSL2	0	1
ADAMTSL4	-0.428573	0.0820333
ADAMTSL5	0	1
ADAP1	-0.268942	0.178599
ADAP2	0.218317	0.315158
ADAR	-0.771399	0.125904
ADARB1	0	1
ADARB2	0	1
ADAT1	0	1
ADAT2	0	1
ADCK1	0.0962399	0.473906
ADCK2	-0.204031	0.198518
ADCK5	0.134768	0.415852
ADCY1	0	1
ADCY10	0	1
ADCY2	0	1
ADCY3	-0.160429	0.294523
ADCY4	-0.0501258	0.392863
ADCY5	0	1
ADCY6	-0.0503252	0.39251
ADCY7	-0.9316	0.0631503
ADCY8	0	1
ADCYAP1	-0.20104	0.390246
ADCYAP1R1	0	1
ADD1	-0.302793	0.325904
ADD2	0	1
ENSMFAG00000041256	1.75289	0.00277696	Upregulation
ADGB	0	1
ADGRA1	-0.0749795	0.35325
ADGRA2	-0.059636	0.375339
ADGRA3	0.0825073	0.239018
ADGRB1	0	1
ADGRB2	0.185227	0.0854153
ADGRB3	-0.0960029	0.335522
ADGRD1	0.152866	0.149483
ADGRD2	0	1
ADGRE1	-0.0525885	0.38628
ADGRE2	0.0262491	0.516594
ADGRE3	0	1
ADGRE5	-0.502491	0.190426
ADGRF1	0	1
ADGRF3	0	1
ADGRF4	0	1
ADGRF5	0	1
ADGRG1	-0.188072	0.162731
ADGRG2	0	1
ADGRG3	0	1
ADGRG4	0	1
ADGRG5	-0.103093	0.329669
ADGRG6	0	1
ADGRG7	0	1
ADGRL1	-0.230995	0.220567
ADGRL2	0	1
ADGRL3	0	1
ADGRL4	0	1
ADGRV1	0	1
ADH1B	0.0513546	0.320089
ADH4	0	1
ADH5	0.426545	0.216498
ADH6	0	1
ADHFE1	0	1
ADI1	-0.477503	0.216381
ADIG	0	1
ADIPOQ	0	1
ADIPOR1	0.115556	0.489433
ADIPOR2	0.00773944	0.55319
ADK	-0.0241103	0.538205
ADM	-0.145924	0.162056
ADM2	0	1
ADM5	0	1
ADNP	-0.468731	0.261733
ADNP2	-0.233727	0.223858
ADO	0	1
ADORA1	0	1
ADORA2A	-0.21616	0.385739
ADORA2B	0	1
ADPGK	-0.508131	0.204475
ADPRH	-0.216669	0.238219
ADPRHL2	-0.433667	0.254397
ADPRM	-0.0795123	0.459951
ADRA1A	0	1
ADRA1B	0	1
ADRA1D	0	1
ADRA2A	0	1
ADRB1	0	1
ADRM1	-0.65576	0.112685
MGAT4A	1.71397	0.00419505	Upregulation
ADSS	0.603636	0.0836976
ADSSL1	-0.675571	0.120895
ADTRP	0.0513546	0.320089
AEBP1	-0.189174	0.215228
AEBP2	0.227446	0.34995
AEN	0.00567341	0.555983
AES	0.102603	0.509681
AFAP1	0.159058	0.145197
AFAP1L1	0	1
AFAP1L2	0.162968	0.142887
AFDN	0.147008	0.153239
AFF1	-0.938696	0.0510148
AFF2	0	1
AFF3	-0.627011	0.0616328
AFF4	-0.328729	0.273159
AFG1L	0.0694377	0.430248
AFG3L2	-0.47957	0.169859
AFM	0	1
AFMID	-0.125502	0.252223
AFP	0	1
AFTPH	0.102903	0.489045
AGA	0.603099	0.17556
AGAP1	0	1
AGAP2	0	1
AGAP3	0	1
AGBL1	0	1
AGBL2	0	1
AGBL3	0.139825	0.160186
AGBL4	0	1
AGBL5	0.283782	0.282829
AGER	0.335786	0.122223
AGFG1	0.0745828	0.476966
AGGF1	0.0760145	0.493218
AGK	0.392985	0.132107
CXXC1	1.66885	0.000916069	Upregulation
AGMAT	-0.0426577	0.4785
AGMO	0	1
AGO1	0.0667916	0.496714
AGO2	0.223659	0.193573
AGO3	-0.222917	0.273931
AGO4	-0.520129	0.158857
AGPAT1	0.157313	0.463871
ENSMFAG00000006890	1.65948	0.00042075	Upregulation
AGPAT3	-0.407691	0.115647
AGPAT4	0	1
AGPAT5	-0.21267	0.366122
OLA1	1.64689	0.00156692	Upregulation
AGR2	0	1
AGR3	0	1
AGRN	0.0347841	0.483611
AGRP	-0.130281	0.250163
AGT	0	1
AGTPBP1	-0.129429	0.250645
AGTR1	0	1
AGTR2	0	1
AGTRAP	0.632372	0.0508322
AGXT	0	1
AGXT2	0	1
AHCTF1	0.403575	0.195435
LTA4H	1.62183	0.00063046	Upregulation
AHCYL1	0.18997	0.408969
AHCYL2	-0.0178467	0.519383
AHDC1	0.148525	0.334115
AHI1	0.418433	0.297902
AHNAK	-0.164212	0.271357
SYTL3	1.60995	0.000234566	Upregulation
AHSG	0	1
AHSP	0	1
RBM25	1.6054	0.0121843	Upregulation
AIDA	-0.168432	0.383251
AIF1	-0.488361	0.229668
AIF1L	-0.0513104	0.389231
AIFM1	-0.0304152	0.539313
AIFM2	0.0415698	0.446076
AIFM3	-0.195583	0.224704
AIG1	0	1
MMP17	1.57979	0.00285607	Upregulation
AIMP1	-0.714028	0.166965
AIMP2	0.222634	0.30175
RARS	1.57373	0.00044197	Upregulation
AIPL1	-0.414112	0.0539452
AIRE	0	1
AJAP1	-0.607054	0.101869
AJUBA	0	1
AK1	0	1
AK3	-0.311699	0.2717
AK4	0	1
AK5	0	1
AK6	0.200522	0.17633
AK7	0	1
AK8	0	1
AK9	0	1
AKAIN1	0	1
AKAP1	-0.336947	0.202484
AKAP10	0.206061	0.33216
AKAP11	0.68598	0.107265
AKAP12	-0.197718	0.280706
AKAP13	-0.976071	0.0552265
AKAP14	0	1
KMT2E	1.54234	0.0177888	Upregulation
AKAP3	0.206766	0.12047
AKAP4	0	1
ENSMFAG00000007994	1.54193	0.0001047	Upregulation
MYO6	1.50663	0.0172484	Upregulation
PLEKHD1	1.50007	0.0142364	Upregulation
AKAP8L	0.554064	0.070268
AKAP9	0.547906	0.209342
AKIP1	-0.0698808	0.509521
AKIRIN1	-0.316945	0.321508
ZNF711	1.4879	0.00172126	Upregulation
AKNA	0.392305	0.321314
ENSMFAG00000029971	1.48609	0.000286821	Upregulation
AKR1D1	0	1
AKR1E2	0	1
AKR7A2	0.684644	0.0704461
AKR7A3	0	1
AKR7L	-0.0602177	0.374557
AKT1	0.266132	0.300199
AKT1S1	0.544336	0.0670672
AKT2	-0.0422596	0.530126
AKT3	-0.0790817	0.349021
AKTIP	-0.319354	0.141724
ALAD	-0.25171	0.162349
ALAS1	-0.55125	0.112146
ALAS2	0	1
ALB	0	1
ALCAM	0.10311	0.442854
ALDH16A1	-0.501581	0.074767
ALDH18A1	0.434847	0.158614
ALDH1A1	0.405932	0.15168
ALDH1A2	0.0583236	0.349767
ALDH1A3	0.314057	0.022087
ALDH1B1	0	1
ALDH1L1	0	1
ALDH1L2	0	1
ALDH2	-0.554702	0.224905
ALDH3A1	0.107856	0.380179
ALDH3A2	-0.313412	0.0644299
ALDH3B1	-0.000683904	0.560938
ALDH3B2	0	1
ALDH4A1	0.0513546	0.320089
ALDH5A1	-0.259952	0.181247
ALDH6A1	-0.0778405	0.463912
ALDH8A1	0	1
ALDH9A1	-0.166492	0.472634
ALDOB	0	1
ALDOC	0.0734512	0.472798
ALG11	0.484166	0.205211
ALG12	0.256936	0.24255
ALG13	0.422509	0.215793
CYBB	1.44431	0.0120497	Upregulation
ALG2	0.185542	0.408671
ALG3	0.327732	0.313307
ALG5	0.181749	0.458554
ALG6	-0.598605	0.0629666
ALG8	-0.00216943	0.559644
ALK	-0.0538346	0.384004
ALKAL1	0	1
ALKAL2	-0.0222733	0.517244
ALKBH1	0.184184	0.341296
ALKBH2	-0.619796	0.148556
ALKBH3	-0.656843	0.0851422
ALKBH4	0.109718	0.192142
ALKBH5	0.523822	0.197205
ALKBH6	-0.468339	0.130971
ALKBH7	0.276761	0.375564
ALKBH8	-0.156718	0.339025
ALLC	0	1
ALMS1	0.180301	0.381029
ALOX12	-0.304788	0.14008
ALOX15	0	1
ALOX15B	0	1
ALOX5	-0.140992	0.349892
ALOX5AP	-0.52407	0.141876
ALOXE3	0	1
ALPK1	-0.364512	0.138602
ALPK2	0	1
ALPK3	0	1
ALPL	-0.0411537	0.418751
ALS2	-0.384541	0.0722953
ALS2CL	-0.057813	0.339398
ALS2CR12	0	1
ALX1	0.356081	0.0818926
ALX3	0.296454	0.122447
ALX4	0	1
ALYREF	-0.0531787	0.489811
AMACR	-0.0494676	0.397457
AMBN	0	1
AMBP	0	1
AMBRA1	-0.144296	0.404087
AMD1	0.651596	0.0717504
AMDHD1	-0.0540029	0.383049
AMELX	0	1
AMER1	0	1
AMER2	0	1
AMFR	-0.303092	0.278782
AMH	0	1
AMHR2	0.0825073	0.239018
AMIGO1	0	1
AMIGO2	0	1
AMIGO3	0	1
AMMECR1	-0.562461	0.0695204
AMMECR1L	0.285858	0.26872
AMN	0	1
AMN1	-0.0584035	0.501413
AMOT	-0.265059	0.174996
AMOTL1	0	1
AMOTL2	0	1
AMPD1	0	1
AMPD2	-0.321623	0.215722
AMPD3	0	1
AMPH	0	1
AMT	-0.588655	0.0650218
AMTN	0	1
AMZ1	0.12538	0.173905
ENSMFAG00000036404	1.44193	0.0139136	Upregulation
ANAPC1	-0.034069	0.511025
CLK1	1.44108	0.00519635	Upregulation
ANAPC11	-0.515478	0.225936
TPM4	1.44055	0.0238949	Upregulation
RBM7	1.43014	0.000342474	Upregulation
ANAPC16	-0.372786	0.318889
ANAPC2	0.343452	0.12566
ANAPC4	0.349516	0.21728
ANAPC5	0.286127	0.377727
ANAPC7	0.49976	0.0808982
SPP1	1.42866	0.000568462	Upregulation
ANGEL2	-0.21546	0.403503
LEPROTL1	1.4274	0.0128892	Upregulation
ANGPT2	0.0199377	0.508068
ANGPT4	0	1
ANGPTL1	-0.101353	0.330919
ANGPTL2	0	1
ANGPTL3	0	1
ANGPTL4	-0.0027993	0.554318
ANGPTL5	0	1
ANGPTL6	0	1
ANGPTL7	-0.261587	0.0682079
ANGPTL8	0	1
ANHX	0	1
ANK1	-0.0488193	0.40082
ANK2	0	1
ANK3	-0.277953	0.183406
ANKAR	-0.179094	0.240671
ANKDD1A	0	1
ANKDD1B	0	1
ANKEF1	0	1
ANKFY1	-0.130451	0.439721
ANKH	0	1
ANKIB1	0.50044	0.140057
ANKK1	0	1
ANKLE1	0	1
ANKLE2	-0.511983	0.0952116
ANKMY1	0	1
ANKMY2	0.239216	0.321286
ANKRA2	0.0707677	0.501048
ANKRD1	0	1
ANKRD10	-0.0494606	0.533705
ANKRD11	-0.0998245	0.510536
ANKRD12	-0.0319928	0.545514
GAS6	1.41616	0.0142109	Upregulation
ANKRD13B	0	1
ANKRD13C	0.420688	0.0652784
ANKRD16	0	1
ANKRD17	0.104788	0.483781
ANKRD2	0	1
ANKRD22	0	1
ANKRD24	0	1
ANKRD26	-0.523466	0.147648
ANKRD27	-0.129588	0.434427
ANKRD28	0.281299	0.281019
ANKRD29	0	1
ANKRD31	0	1
ANKRD33	0	1
ANKRD33B	0	1
ANKRD34B	0	1
ANKRD34C	0	1
ANKRD35	0.152319	0.366651
ANKRD37	0	1
ANKRD39	-0.355933	0.233882
ANKRD40	0.104131	0.492154
ANKRD42	-0.163718	0.293136
ANKRD44	0.619218	0.116568
ANKRD45	0.103719	0.201345
ANKRD46	0	1
ANKRD49	0.429367	0.0539221
ANKRD50	-0.0612884	0.449458
ANKRD52	0	1
ANKRD53	-0.134422	0.193542
ANKRD54	0.204372	0.401409
ANKRD55	-0.0468218	0.40532
ANKRD6	0	1
ANKRD60	0	1
ANKRD61	0	1
ANKRD62	-0.429678	0.0576024
ANKRD63	0	1
ANKRD66	0	1
ANKRD7	0	1
ANKRD9	0.497505	0.0428617
ANKS1A	0	1
ANKS1B	0	1
ANKS3	0.264399	0.158126
ANKS4B	0	1
ANKS6	-0.0513104	0.389231
ANKUB1	0	1
ANKZF1	0.0881927	0.509948
ANLN	0.00650844	0.545952
ANO1	0.0765604	0.351927
ANO10	0.437209	0.0444266
ANO2	0	1
ANO3	0	1
ANO4	0	1
ANO5	0	1
ANO6	-0.102614	0.4865
ANO7	0	1
ANO8	0	1
ANO9	0	1
ANOS1	0	1
ANP32A	-0.800616	0.0773084
ANP32E	0.112284	0.492671
ANPEP	-0.0876964	0.283057
ANTXR1	0	1
ANTXR2	0	1
ANXA1	0.0913411	0.513906
ANXA10	-0.0503975	0.391092
ANXA11	0.370247	0.153502
ANXA13	0	1
ANXA2	-0.0128736	0.550813
ANXA3	0.0372057	0.50042
WDR60	1.40945	0.0120875	Upregulation
ANXA5	-0.619096	0.166628
ANXA6	-0.126921	0.425261
ANXA7	-0.749032	0.128307
ANXA9	0	1
AOAH	-0.0185611	0.53881
AOC1	0	1
AOC2	-0.183792	0.224999
AOC3	-0.0653954	0.366975
AOX1	0	1
AOX2	-0.169389	0.227079
AOX4	0	1
AP1AR	0.059276	0.49255
AP1B1	-0.320959	0.338882
AP1G1	-0.236003	0.187112
AP1G2	-0.0571978	0.525371
AP1M1	0.604243	0.191227
AP1S1	-0.305978	0.204765
AP1S2	-0.582264	0.148328
AP1S3	-0.200973	0.378054
AP2A1	0	1
AP2A2	0.209082	0.370671
AP2B1	-0.0678962	0.451845
AP2M1	-0.506164	0.217233
AP2S1	-0.724862	0.0840776
AP3B1	0.0265535	0.532915
AP3B2	0	1
AP3D1	-0.314208	0.306013
AP3M1	0.060118	0.522276
AP3M2	0.0774645	0.501694
AP3S1	0.046405	0.534559
AP4B1	0.564787	0.0859875
AP4E1	0.0559801	0.508385
AP4M1	-0.275241	0.208203
AP4S1	0	1
AP5B1	0.271513	0.164256
NDFIP1	1.40521	0.00726451	Upregulation
ENSMFAG00000011609	1.39958	0.00414524	Upregulation
CD300A	1.39368	0.00347792	Upregulation
APAF1	-0.353706	0.143819
APBA1	-0.254692	0.178401
APBA2	-0.0849547	0.284624
APBA3	0.153499	0.376053
APBB1	-0.0284613	0.45183
APBB1IP	0.0655062	0.528104
APBB2	0.0198843	0.521541
APBB3	-0.0381037	0.428992
APC	-0.0333918	0.536347
APC2	0	1
APCDD1	-0.0710055	0.318593
APCDD1L	0	1
APCS	0	1
APEH	-0.759906	0.0785679
APELA	0.22175	0.11454
APEX1	-0.459742	0.296311
APEX2	-0.51608	0.0588024
APH1A	0.220271	0.304479
APH1B	0.0385725	0.496507
TIMM29	1.39015	0.00564804	Upregulation
APIP	0.701842	0.0961794
APLF	0.368591	0.0799224
APLNR	0	1
APLP1	-0.0628715	0.33029
APLP2	-0.490555	0.171837
APMAP	0.298347	0.370937
APOA1	-0.128903	0.198986
APOA2	0	1
APOA4	0	1
APOA5	0	1
APOB	0	1
APOBEC1	0	1
APOBEC2	-0.0963054	0.335293
TGFBI	1.38821	0.0150839	Upregulation
APOBEC3C	0.324818	0.240831
SSRP1	1.37729	0.000428758	Upregulation
APOBEC3H	-0.0047659	0.55637
APOC1B	0.0914874	0.486713
APOC3	0	1
APOD	-0.903631	0.0543601
APOE	-0.0928397	0.496307
APOF	0	1
CDC40	1.37369	0.00628946	Upregulation
APOL4	0	1
APOL5	-0.321168	0.169461
APOL6	0.281403	0.285314
APOLD1	-0.0387243	0.426344
APOM	-0.294524	0.126827
APOO	0.277902	0.191288
DDX21	1.36265	0.0032689	Upregulation
APOPT1	-0.210717	0.320518
APP	-0.319832	0.0847453
APPBP2	0.193727	0.370166
PPP1R12A	1.35069	0.0182855	Upregulation
APPL2	-0.355492	0.21977
APRT	0.133185	0.48076
APTX	-0.479812	0.0730329
AQP1	0	1
AQP10	0	1
AQP11	-0.0363861	0.432946
AQP2	0	1
AQP3	0.146078	0.154631
AQP4	0	1
AQP5	-0.0494676	0.397457
AQP6	0.0513546	0.320089
AQP8	0	1
AQP9	-0.0363861	0.432946
NUDT14	1.33785	0.0303659	Upregulation
ar	0	1
ARAF	-0.772921	0.0759539
ARAP1	-0.179443	0.353692
DSC3	1.33561	0.031063	Upregulation
ARAP3	0.103719	0.201345
ARC	0	1
ARCN1	-0.826471	0.0762231
ARHGAP17	1.33259	0.0150227	Upregulation
AREL1	-0.434782	0.163833
ARF1	0.15263	0.471462
ARF3	-0.333545	0.190832
ARF4	-0.0534375	0.532809
ENSMFAG00000041567	1.32878	0.00865047	Upregulation
ARF6	0.139825	0.160186
ARFGAP1	0.0645414	0.476236
ARFGAP2	0.159741	0.430858
ARFGAP3	0.0778059	0.514939
ARFGEF1	0.485018	0.224761
ARFGEF2	0.151927	0.468575
ARFGEF3	0	1
ARFIP1	-0.0735272	0.460385
ARFIP2	-0.569365	0.051824
ARFRP1	0.267944	0.372871
ARG1	0	1
ARG2	-0.0501258	0.392863
ARGFX	0	1
ARGLU1	0.114006	0.492856
ARHGAP1	-0.253615	0.365018
ARHGAP10	0	1
ARHGAP12	-0.0037436	0.55877
ARHGAP15	0.783785	0.0824113
EGLN3	1.32107	0.0182805	Upregulation
ARHGAP18	0.0190289	0.545504
ARHGAP20	0	1
DEGS1	1.31072	0.013729	Upregulation
ARHGAP22	-0.025612	0.493299
ARHGAP23	-0.0503975	0.391092
ARHGAP24	-0.905315	0.0920668
ARHGAP25	-0.173984	0.468081
ARHGAP26	-0.117583	0.216418
ARHGAP27	-0.127063	0.312042
ARHGAP28	0	1
ARHGAP29	0.00188696	0.556534
ARHGAP30	-1.03736	0.0690149
ARHGAP31	-0.204127	0.406472
ARHGAP32	-0.0586827	0.459367
ARHGAP33	0	1
ARHGAP35	-0.077009	0.468552
ARHGAP36	0	1
ARHGAP39	-0.341374	0.169039
ARHGAP4	0.550854	0.216535
ARHGAP40	0	1
ARHGAP42	0.337942	0.084819
ARHGAP44	0	1
ARHGAP45	0.356254	0.32543
ARHGAP5	0.443609	0.283439
ARHGAP6	0.0576843	0.518442
ARHGAP9	-0.736874	0.133065
SLC25A14	1.27352	0.00220664	Upregulation
ARHGDIB	-0.488006	0.0878581
ARHGDIG	0	1
ARHGEF10	0	1
ARHGEF10L	0.308972	0.0354736
ARHGEF11	-0.136804	0.409615
ARHGEF12	0.196495	0.355771
ARHGEF15	-0.0503252	0.39251
ARHGEF16	0	1
ARHGEF17	0	1
ARHGEF19	-0.08218	0.346516
ARHGEF2	-0.021303	0.546486
ARHGEF25	0	1
ARHGEF26	0	1
ARHGEF28	0	1
ARHGEF3	-0.165365	0.457084
ARHGEF33	-0.453579	0.0879729
ARHGEF37	0.00102937	0.558917
ARHGEF38	0	1
ARHGEF39	-0.0630063	0.470739
ARHGEF40	0	1
ARHGEF5	0	1
ARHGEF6	-0.594933	0.0960726
URI1	1.27025	0.0162579	Upregulation
ARHGEF9	-0.0494676	0.397457
ARID1A	0.00458832	0.559167
ARID1B	0.0324701	0.542719
ARID2	-0.563618	0.126088
ARID3A	0.522598	0.165722
ARID3B	0	1
ARID3C	-0.0264855	0.457044
ARID4A	0.346676	0.343869
ARID4B	-0.219139	0.43363
ARID5A	0.548249	0.209681
ARID5B	-0.00126921	0.561003
ARIH1	-0.0891145	0.449169
ARIH2OS	0	1
ARL1	-0.0643132	0.513298
ARL10	-0.197756	0.218546
ARL13A	0	1
ARL13B	-0.0117276	0.553217
ARL14	0	1
ARL14EP	0.670473	0.126986
ARL15	0	1
ARL16	-0.149415	0.234602
ARL2	0.510944	0.261744
ARL2BP	-0.253024	0.379034
C5orf63	1.26948	0.0195513	Upregulation
ARL4A	0	1
ARL4C	0	1
ARL4D	0	1
ARL5A	0.249926	0.198254
ARL5B	-0.118175	0.318076
ARL6	-0.218109	0.24925
ARL6IP4	-0.414425	0.259449
ARL6IP5	-0.189019	0.460144
ARL6IP6	-0.0469517	0.533803
YME1L1	1.25701	0.0170523	Upregulation
ARL8B	-0.198206	0.43436
ARMC1	0.0315472	0.535521
ARMC10	-0.338859	0.133373
ARMC12	0.0424571	0.532
ARMC2	-0.206759	0.28807
ARMC3	0	1
ARMC4	0	1
ARMC5	0.424648	0.137168
ARMC6	-0.06674	0.365423
ARMC7	0.271019	0.213846
ARMC8	0.307772	0.258469
ARMC9	-0.185779	0.130716
CLU	1.25247	0.0071532	Upregulation
ARMCX5	-0.287664	0.198556
ARMS2	0	1
ARNT	-0.0700268	0.49037
ARNT2	0	1
ARNTL	-0.167918	0.353109
ARNTL2	0	1
ARPC1A	0.111498	0.468508
ARPC1B	0.113997	0.454228
ARPC2	-0.205302	0.350808
ARPC3	-0.122801	0.463423
ARPC4	0.125319	0.490821
ARPC5	-0.665166	0.119667
ARPP19	-0.874299	0.0987108
ARPP21	0.341112	0.286268
ARR3	-0.123929	0.314437
ARRB1	-0.249257	0.381786
ADA2	1.24916	0.00587624	Upregulation
ARRDC2	-0.392179	0.230876
ARRDC3	-0.240861	0.367383
ARRDC4	-0.0704401	0.314544
ARRDC5	0	1
ARSA	-0.467225	0.0716187
ARSB	0.0820791	0.488413
ARSDR1	0.0418583	0.473495
ARSE	0	1
ARSF	0	1
ARSG	-0.190162	0.166257
ARSH	0	1
ARSI	0	1
ARSJ	0	1
ENSMFAG00000032920	1.24187	0.0157968	Upregulation
ART1	0	1
ART3	0	1
ART4	0	1
ART5	0.0825073	0.239018
ARTN	0	1
ARV1	-0.706069	0.0660825
ARVCF	0.250909	0.104942
ARX	0	1
AS3MT	0	1
ASAH1	-0.194741	0.384654
ASAH2	0	1
ASAP1	-0.305874	0.157155
ASAP2	0.515523	0.16202
ASAP3	0.0513546	0.320089
ASB1	-0.361373	0.119804
ASB10	0	1
ASB11	0	1
ASB12	0	1
ASB13	0	1
ASB14	0	1
ASB15	0	1
ASB16	0	1
ASB17	0	1
ASB18	0	1
ASB2	-0.0284613	0.45183
ASB3	-0.0525366	0.386789
ASB4	0	1
ASB5	0	1
ATP13A2	1.23804	0.0144609	Upregulation
ASB7	-0.154731	0.207855
ASB8	-0.761958	0.0863688
ASB9	0	1
ASCC1	-0.226695	0.384069
ASCC2	-0.460919	0.255138
ASCC3	0.105337	0.497258
ASCL1	-0.0494676	0.397457
ASCL2	0	1
ASCL5	0	1
ASF1A	1.07995	0.062671
ASF1B	-0.148383	0.363773
ASGR1	0	1
ASH1L	0.529269	0.242293
ASH2L	-0.021148	0.545579
ASIC1	0	1
ASIC2	0	1
ASIC3	0	1
ASIC4	0	1
ASIC5	0	1
ASIP	0	1
ASNA1	-0.0674221	0.519047
ASNSD1	0.547738	0.114839
ASPA	0	1
ASPDH	0	1
ASPG	0	1
ASPH	0.27447	0.362437
ASPHD1	0	1
ASPHD2	0.263073	0.0494874
ASPM	0	1
ASPN	0	1
ASPRV1	0	1
ASPSCR1	-0.153126	0.306039
ASRGL1	-0.286372	0.0628169
ASTE1	0.232704	0.243846
ASTN1	0	1
ASTN2	0	1
ASXL1	-0.106318	0.225435
ASXL2	-0.739712	0.0860505
ASXL3	0	1
ASZ1	0	1
ATAD2	0.339543	0.116558
ZMYND8	1.23724	0.0163068	Upregulation
ATAD5	-0.176613	0.39825
ATAT1	-0.246812	0.25703
ATCAY	0	1
ATE1	0.500234	0.0697136
ATF1	0.107117	0.443023
ATF2	-0.134723	0.330653
ATF3	0.238605	0.263672
ATF4	-0.461071	0.198219
ATF5	0.189547	0.179657
ATF6	0.442325	0.187288
ATF6B	-0.595293	0.113464
ATF7IP	0.222385	0.436873
ATF7IP2	0.174003	0.449565
ATG10	-0.341395	0.0994739
SKIV2L2	1.23187	0.0197535	Upregulation
ATG12	0.762877	0.104137
ZFP36L1	1.23145	0.0106735	Upregulation
ATG14	0.107284	0.384828
ATG16L1	0.402416	0.187232
ATG16L2	0.346035	0.100233
ATG2A	0.262051	0.255134
ATG2B	0.107548	0.457066
ATG3	0.068045	0.519885
ATG4A	-0.126929	0.459613
ATG4B	0.209581	0.355635
ATG4C	-0.196785	0.40565
ATG4D	-0.144244	0.229639
ATG5	-0.809587	0.0573099
ATG7	0.0192301	0.518142
ATG9A	-0.458422	0.0898185
ATG9B	0	1
ATIC	-0.138111	0.446581
ATL1	0	1
ATL2	-0.734819	0.136131
ATL3	0.32957	0.113431
ATM	-0.229158	0.363992
ATMIN	-0.0623488	0.489189
ATN1	0.220311	0.168497
ATOH1	0	1
ATOH7	0	1
ATOH8	0	1
ATOX1	0.106931	0.500723
ATP10A	-0.339833	0.326537
ATP10B	0	1
ATP10D	-0.4221	0.136985
ATP11A	0	1
ATP11B	0.0159985	0.538162
ATP11C	-0.204694	0.105594
ATP12A	0	1
ATP13A1	0.785433	0.078545
SSX2IP	1.22835	0.000765387	Upregulation
ATP13A3	0.208659	0.337596
ATP13A4	0	1
ATP13A5	0	1
ATP1A1	-0.0712008	0.508761
ATP1A3	-0.0241837	0.466711
ATP1A4	-0.0800839	0.294442
ATP1B1	-0.58751	0.13651
ATP1B2	0	1
ATP1B3	0.505927	0.234681
ATP1B4	-0.0540029	0.383049
ATP23	-0.443461	0.0832626
ATP2A1	0.466531	0.0475474
ATP2A2	0.0447705	0.516706
ATP2A3	0.119134	0.498365
ATP2B1	-0.586306	0.108472
ATP2B2	0	1
ATP2B3	0	1
ATP2B4	-0.728073	0.143836
ATP2C1	-0.231621	0.284683
ATP2C2	0	1
ATP4A	0	1
ATP4B	0	1
ENSMFAG00000042982	1.22453	0.0165394	Upregulation
ATP5B	-0.332188	0.347217
BIRC3	1.22425	0.00982194	Upregulation
ATP5D	0.745859	0.11863
ATP5G2	-0.370763	0.251701
ATP5G3	-0.392213	0.279224
ATP5I	-0.782909	0.0989511
MFSD4A	1.21822	0.00115356	Upregulation
ATP5O	-0.623932	0.157766
ATP5S	0.356153	0.224529
ATP6	-0.419927	0.126078
ATP6AP1	0.863102	0.0891057
ATP6AP1L	0	1
ATP6AP2	-0.884441	0.103359
ATP6V0A1	0.203624	0.356943
ATP6V0A4	0	1
ALG14	1.21165	0.00113424	Upregulation
ENSMFAG00000035291	1.21027	0.00180384	Upregulation
ATP6V0D1	0.157082	0.468523
ATP6V0D2	0.0854719	0.231561
[truncated: 19,930 more rows]

[truncated: 8 more sheets: Fibroblast, Endothelial cell, Macrophage, T cell, B cell, Mast cell, GO (upregulated DEGs), GO (downregulated DEGs)]
