# Supplementary material for: Deciphering primate retinal aging at single-cell resolution
Source: Protein Cell. 2020 Oct 14;12(11):889–98. doi: 10.1007/s13238-020-00791-x (PMC8563949; doi:10.1007/s13238-020-00791-x)
Supplement: Supplementary file 6 — Supplementary material 6 (XLSX 907 kb) [file 13238_2020_791_MOESM6_ESM.xlsx]

## Sheet: Summary
Table S5. Cell-cell interaction information between any two cell types.
Sheet	Summary
Ligand-receptor pair	Ligand-receptor gene pairs between any two cell types. This data is generated from CellPhoneDB (version: 2.0.0).

## Sheet: Ligand-receptor pair
ID	Interacting_pair	Cell-cell interaction	Mean_exp	Partner_a	Partner_b	Gene_a	Gene_b	Secreted	Receptor_a	Receptor_b	Annotation_strategy	is_integrin	Rank	Type
CPI-SC03DD946B2	TGFB2_TGFbeta receptor1	Retinal_ganglion_cell.Granulocyte	85.947	simple:P61812	complex:TGFbeta receptor1	ENSG00000092969		TRUE	FALSE	TRUE	curated	FALSE	0.351	old_specific
CPI-SC098C06330	TGFB1_TGFbeta receptor1	Retinal_ganglion_cell.Granulocyte	76.024	simple:P01137	complex:TGFbeta receptor1	ENSG00000105329		TRUE	FALSE	TRUE	curated	FALSE	0.342	old_specific
CPI-SS004C23DCE	EREG_EGFR	Retinal_ganglion_cell.Granulocyte	1060.16	simple:O14944	simple:P00533	ENSG00000124882	ENSG00000146648	TRUE	FALSE	TRUE	curated	FALSE	0.093	old_specific
CPI-SS02AB0C3E0	SPP1_CD44	Retinal_ganglion_cell.Granulocyte	502.267	simple:P10451	simple:P16070	ENSG00000118785	ENSG00000026508	TRUE	FALSE	TRUE	I2D,IMEx,InnateDB-All,IntAct	FALSE	0.298	old_specific
CPI-SS042A6F835	IGF2_IGF2R	Retinal_ganglion_cell.Granulocyte	303.402	simple:P01344	simple:P11717	ENSG00000167244	ENSG00000197081	TRUE	FALSE	TRUE	curated	FALSE	0.031	old_specific
CPI-SS04A97448D	FGF1_FGFR2	Retinal_ganglion_cell.Granulocyte	65.444	simple:P05230	simple:P21802	ENSG00000113578	ENSG00000066468	TRUE	FALSE	TRUE	I2D,IMEx,InnateDB-All,IntAct,MINT	FALSE	0.111	old_specific
CPI-SS05B1FA8A8	LRP6_CKLF	Retinal_ganglion_cell.Granulocyte	217.267	simple:O75581	simple:Q9UBR5	ENSG00000070018	ENSG00000217555	TRUE	TRUE	FALSE	IMEx,IntAct	FALSE	0.151	old_specific
CPI-SS06AA638A8	CD72_SEMA4D	Retinal_ganglion_cell.Granulocyte	61.455	simple:P21854	simple:Q92854	ENSG00000137101	ENSG00000187764	FALSE	FALSE	TRUE	curated	FALSE	0.156	old_specific
CPI-SS070B0E458	GRIN2A_IL16	Retinal_ganglion_cell.Granulocyte	85.926	simple:Q12879	simple:Q14005	ENSG00000183454	ENSG00000172349	TRUE	TRUE	FALSE	I2D	FALSE	0.031	old_specific
CPI-SS0755A26DD	FGF1_FGFR1	Retinal_ganglion_cell.Granulocyte	73.783	simple:P05230	simple:P11362	ENSG00000113578	ENSG00000077782	TRUE	FALSE	TRUE	curated	FALSE	0.222	old_specific
CPI-SS09A36B221	BDNF_SORT1	Retinal_ganglion_cell.Granulocyte	43.605	simple:P23560	simple:Q99523	ENSG00000176697	ENSG00000134243	TRUE	FALSE	TRUE	I2D,IMEx,InnateDB-All,IntAct	FALSE	0.067	old_specific
CPI-SS0A28DCA72	CXCL12_CXCR4	Retinal_ganglion_cell.Granulocyte	135.184	simple:P48061	simple:P61073	ENSG00000107562	ENSG00000121966	TRUE	FALSE	TRUE	curated	FALSE	0.307	old_specific
CPI-SS0AB647854	GPR37_PSAP	Retinal_ganglion_cell.Granulocyte	498.116	simple:O15354	simple:P07602	ENSG00000170775	ENSG00000197746	TRUE	TRUE	FALSE	guidetopharmacology.org	FALSE	0.209	old_specific
CPI-SS0178F5C45	TGFB2_TGFBR3	Retinal_ganglion_cell.Granulocyte	236.254	simple:P61812	simple:Q03167	ENSG00000092969	ENSG00000069702	TRUE	FALSE	TRUE	curated	FALSE	0.133	young_specific
CPI-SS0423580E5	DLL1_NOTCH2	Retinal_ganglion_cell.Granulocyte	141.934	simple:O00548	simple:Q04721	ENSG00000198719	ENSG00000134250	FALSE	FALSE	TRUE	curated	FALSE	0.196	young_specific
CPI-SS068C742A1	FGF1_TGFBR3	Retinal_ganglion_cell.Granulocyte	287.766	simple:P05230	simple:Q03167	ENSG00000113578	ENSG00000069702	TRUE	FALSE	TRUE	InnateDB-All	FALSE	0.071	young_specific
CPI-SS085EE60B1	TGFB1_TGFBR3	Retinal_ganglion_cell.Granulocyte	226.045	simple:P01137	simple:Q03167	ENSG00000105329	ENSG00000069702	TRUE	FALSE	TRUE	curated	FALSE	0.178	young_specific
CPI-SS0A9E884E0	CD200_CD200R1	Retinal_ganglion_cell.Granulocyte	82.097	simple:P41217	simple:Q8TD46	ENSG00000091972	ENSG00000163606	TRUE	FALSE	TRUE	curated	FALSE	0.147	young_specific
CPI-SS0C28FEC7D	TNFSF13_TNFRSF14	Retinal_ganglion_cell.Granulocyte	122.258	simple:O75888	simple:Q92956	ENSG00000161955	ENSG00000157873	TRUE	FALSE	TRUE	I2D,InnateDB-All	FALSE	0.316	young_specific
CPI-SS0EFE0B07A	CXCL12_CXCR3	Retinal_ganglion_cell.Granulocyte	78.122	simple:P48061	simple:P49682	ENSG00000107562	ENSG00000186810	TRUE	FALSE	TRUE	guidetopharmacology.org	FALSE	0.156	young_specific
CPI-SS0FB37E079	INHA_TGFBR3	Retinal_ganglion_cell.Granulocyte	228.315	simple:P05111	simple:Q03167	ENSG00000123999	ENSG00000069702	TRUE	FALSE	TRUE	I2D	FALSE	0.027	young_specific
CPI-CS008C9D6E5	IL1 receptor inhibitor_IL1B	Retinal_ganglion_cell.Granulocyte	271.247	complex:IL1 receptor inhibitor	simple:P01584		ENSG00000125538	TRUE	TRUE	FALSE	curated	FALSE	0.116	common
CPI-CS05426BFFA	IL1 receptor_IL1B	Retinal_ganglion_cell.Granulocyte	271.247	complex:IL1 receptor	simple:P01584		ENSG00000125538	TRUE	TRUE	FALSE	curated	FALSE	0.116	common
CPI-CS085E95BC1	IL1 receptor inhibitor_IL1RN	Retinal_ganglion_cell.Granulocyte	62.176	complex:IL1 receptor inhibitor	simple:P18510		ENSG00000136689	TRUE	TRUE	FALSE	curated	FALSE	0.12	common
CPI-CS0DEBE7B69	IL1 receptor_IL1RN	Retinal_ganglion_cell.Granulocyte	62.176	complex:IL1 receptor	simple:P18510		ENSG00000136689	TRUE	TRUE	FALSE	curated	FALSE	0.12	common
CPI-CS0E661878B	LIFR_OSM	Retinal_ganglion_cell.Granulocyte	1256.35	complex:LIFR	simple:P13725		ENSG00000099985	TRUE	TRUE	FALSE	curated	FALSE	0.044	common
CPI-SS00A6D366F	ADORA2A_NAMPT	Retinal_ganglion_cell.Granulocyte	176.31	simple:P29274	simple:P43490	ENSG00000128271	ENSG00000105835	TRUE	TRUE	FALSE	I2D,IMEx,InnateDB-All,MINT	FALSE	0.164	common
CPI-SS01560CA22	CD99_PILRA	Retinal_ganglion_cell.Granulocyte	329.154	simple:P14209	simple:Q9UKJ1	ENSG00000002586	ENSG00000085514	TRUE	FALSE	TRUE	curated	FALSE	0.427	common
CPI-SS03133B4F2	TFRC_TNFSF13B	Retinal_ganglion_cell.Granulocyte	99.391	simple:P02786	simple:Q9Y275	ENSG00000072274	ENSG00000102524	TRUE	TRUE	FALSE	IMEx,IntAct	FALSE	0.164	common
CPI-SS060B82BBC	JAG1_NOTCH2	Retinal_ganglion_cell.Granulocyte	103.836	simple:P78504	simple:Q04721	ENSG00000101384	ENSG00000134250	FALSE	FALSE	TRUE	curated	FALSE	0.196	common
CPI-SS06CBC985C	LTBR_LTB	Retinal_ganglion_cell.Granulocyte	87.418	simple:P36941	simple:Q06643	ENSG00000111321	ENSG00000227507	FALSE	TRUE	FALSE	curated	FALSE	0.187	common
CPI-SS07F60834D	MET_HGF	Retinal_ganglion_cell.Granulocyte	43.972	simple:P08581	simple:P14210	ENSG00000105976	ENSG00000019991	TRUE	TRUE	FALSE	curated	FALSE	0.053	common
CPI-SS083CBFACD	MDK_SORL1	Retinal_ganglion_cell.Granulocyte	432.822	simple:P21741	simple:Q92673	ENSG00000110492	ENSG00000137642	TRUE	FALSE	TRUE	InnateDB-All	FALSE	0.147	common
CPI-SS0E2863F09	TNFRSF17_TNFSF13B	Retinal_ganglion_cell.Granulocyte	51.005	simple:Q02223	simple:Q9Y275	ENSG00000048462	ENSG00000102524	TRUE	TRUE	FALSE	curated	FALSE	0.133	common
CPI-SS0F00D756A	CD40_TNFSF13B	Retinal_ganglion_cell.Granulocyte	52.48	simple:P25942	simple:Q9Y275	ENSG00000101017	ENSG00000102524	TRUE	TRUE	FALSE	I2D,InnateDB	FALSE	0.111	common
CPI-SS0F9B3B259	TNFSF13_TNFRSF1A	Retinal_ganglion_cell.Granulocyte	138.846	simple:O75888	simple:P19438	ENSG00000161955	ENSG00000067182	TRUE	FALSE	TRUE	I2D,InnateDB-All	FALSE	0.356	common
CPI-CS008C9D6E5	IL1 receptor inhibitor_IL1B	Retinal_ganglion_cell.Granulocyte	179.688	complex:IL1 receptor inhibitor	simple:P01584		ENSG00000125538	TRUE	TRUE	FALSE	curated	FALSE	0.058	common
CPI-CS05426BFFA	IL1 receptor_IL1B	Retinal_ganglion_cell.Granulocyte	179.688	complex:IL1 receptor	simple:P01584		ENSG00000125538	TRUE	TRUE	FALSE	curated	FALSE	0.058	common
CPI-CS085E95BC1	IL1 receptor inhibitor_IL1RN	Retinal_ganglion_cell.Granulocyte	111.095	complex:IL1 receptor inhibitor	simple:P18510		ENSG00000136689	TRUE	TRUE	FALSE	curated	FALSE	0.053	common
CPI-CS0DEBE7B69	IL1 receptor_IL1RN	Retinal_ganglion_cell.Granulocyte	111.095	complex:IL1 receptor	simple:P18510		ENSG00000136689	TRUE	TRUE	FALSE	curated	FALSE	0.053	common
CPI-CS0E661878B	LIFR_OSM	Retinal_ganglion_cell.Granulocyte	833.735	complex:LIFR	simple:P13725		ENSG00000099985	TRUE	TRUE	FALSE	curated	FALSE	0.093	common
CPI-SS00A6D366F	ADORA2A_NAMPT	Retinal_ganglion_cell.Granulocyte	97.957	simple:P29274	simple:P43490	ENSG00000128271	ENSG00000105835	TRUE	TRUE	FALSE	I2D,IMEx,InnateDB-All,MINT	FALSE	0.151	common
CPI-SS01560CA22	CD99_PILRA	Retinal_ganglion_cell.Granulocyte	921.136	simple:P14209	simple:Q9UKJ1	ENSG00000002586	ENSG00000085514	TRUE	FALSE	TRUE	curated	FALSE	0.396	common
CPI-SS03133B4F2	TFRC_TNFSF13B	Retinal_ganglion_cell.Granulocyte	210.764	simple:P02786	simple:Q9Y275	ENSG00000072274	ENSG00000102524	TRUE	TRUE	FALSE	IMEx,IntAct	FALSE	0.218	common
CPI-SS060B82BBC	JAG1_NOTCH2	Retinal_ganglion_cell.Granulocyte	145.494	simple:P78504	simple:Q04721	ENSG00000101384	ENSG00000134250	FALSE	FALSE	TRUE	curated	FALSE	0.209	common
CPI-SS06CBC985C	LTBR_LTB	Retinal_ganglion_cell.Granulocyte	263.152	simple:P36941	simple:Q06643	ENSG00000111321	ENSG00000227507	FALSE	TRUE	FALSE	curated	FALSE	0.133	common
CPI-SS07F60834D	MET_HGF	Retinal_ganglion_cell.Granulocyte	125.731	simple:P08581	simple:P14210	ENSG00000105976	ENSG00000019991	TRUE	TRUE	FALSE	curated	FALSE	0.036	common
CPI-SS083CBFACD	MDK_SORL1	Retinal_ganglion_cell.Granulocyte	838.751	simple:P21741	simple:Q92673	ENSG00000110492	ENSG00000137642	TRUE	FALSE	TRUE	InnateDB-All	FALSE	0.164	common
CPI-SS0E2863F09	TNFRSF17_TNFSF13B	Retinal_ganglion_cell.Granulocyte	159.219	simple:Q02223	simple:Q9Y275	ENSG00000048462	ENSG00000102524	TRUE	TRUE	FALSE	curated	FALSE	0.204	common
CPI-SS0F00D756A	CD40_TNFSF13B	Retinal_ganglion_cell.Granulocyte	160.278	simple:P25942	simple:Q9Y275	ENSG00000101017	ENSG00000102524	TRUE	TRUE	FALSE	I2D,InnateDB	FALSE	0.187	common
CPI-SS0F9B3B259	TNFSF13_TNFRSF1A	Retinal_ganglion_cell.Granulocyte	71.064	simple:O75888	simple:P19438	ENSG00000161955	ENSG00000067182	TRUE	FALSE	TRUE	I2D,InnateDB-All	FALSE	0.293	common
CPI-CS063AE1C91	IL6 receptor_IL6	Cone_photoreceptor.Microglia	31.552	complex:IL6 receptor	simple:P05231		ENSG00000136244	TRUE	TRUE	FALSE	curated	FALSE	0.169	old_specific
CPI-CS085E95BC1	IL1 receptor inhibitor_IL1RN	Cone_photoreceptor.Microglia	24.89	complex:IL1 receptor inhibitor	simple:P18510		ENSG00000136689	TRUE	TRUE	FALSE	curated	FALSE	0.12	old_specific
CPI-CS0DEBE7B69	IL1 receptor_IL1RN	Cone_photoreceptor.Microglia	24.89	complex:IL1 receptor	simple:P18510		ENSG00000136689	TRUE	TRUE	FALSE	curated	FALSE	0.12	old_specific
CPI-SS065F7DA2A	COPA_P2RY6	Cone_photoreceptor.Microglia	68.241	simple:P53621	simple:Q15077	ENSG00000122218	ENSG00000171631	TRUE	FALSE	TRUE	IMEx,IntAct	FALSE	0.084	old_specific
CPI-SS09A36B221	BDNF_SORT1	Cone_photoreceptor.Microglia	48.147	simple:P23560	simple:Q99523	ENSG00000176697	ENSG00000134243	TRUE	FALSE	TRUE	I2D,IMEx,InnateDB-All,IntAct	FALSE	0.067	old_specific
CPI-SS0A28DCA72	CXCL12_CXCR4	Cone_photoreceptor.Microglia	137.051	simple:P48061	simple:P61073	ENSG00000107562	ENSG00000121966	TRUE	FALSE	TRUE	curated	FALSE	0.307	old_specific
CPI-SS0C4E86714	TNFRSF1B_GRN	Cone_photoreceptor.Microglia	199.69	simple:P20333	simple:P28799	ENSG00000028137	ENSG00000030582	TRUE	TRUE	FALSE	IMEx,InnateDB-All,MINT	FALSE	0.431	old_specific
CPI-SS0C85BC9AF	PROS1_AXL	Cone_photoreceptor.Microglia	134.331	simple:P07225	simple:P30530	ENSG00000184500	ENSG00000167601	TRUE	FALSE	TRUE	guidetopharmacology.org	FALSE	0.382	old_specific
CPI-SS0DBA4D668	DPP4_CXCL12	Cone_photoreceptor.Microglia	44.436	simple:P27487	simple:P48061	ENSG00000197635	ENSG00000107562	TRUE	TRUE	FALSE	curated	FALSE	0.187	old_specific
CPI-SS0DFAF1FE2	CCR5_CCL8	Cone_photoreceptor.Microglia	314.428	simple:P51681	simple:P80075	ENSG00000160791	ENSG00000108700	TRUE	TRUE	FALSE	curated	FALSE	0.062	old_specific
CPI-SS0F9B3B259	TNFSF13_TNFRSF1A	Cone_photoreceptor.Microglia	60.958	simple:O75888	simple:P19438	ENSG00000161955	ENSG00000067182	TRUE	FALSE	TRUE	I2D,InnateDB-All	FALSE	0.356	old_specific
CPI-CS008C9D6E5	IL1 receptor inhibitor_IL1B	Cone_photoreceptor.Microglia	205.668	complex:IL1 receptor inhibitor	simple:P01584		ENSG00000125538	TRUE	TRUE	FALSE	curated	FALSE	0.116	common
CPI-CS05426BFFA	IL1 receptor_IL1B	Cone_photoreceptor.Microglia	205.668	complex:IL1 receptor	simple:P01584		ENSG00000125538	TRUE	TRUE	FALSE	curated	FALSE	0.116	common
CPI-CS0E661878B	LIFR_OSM	Cone_photoreceptor.Microglia	189.256	complex:LIFR	simple:P13725		ENSG00000099985	TRUE	TRUE	FALSE	curated	FALSE	0.044	common
CPI-SC03DD946B2	TGFB2_TGFbeta receptor1	Cone_photoreceptor.Microglia	169.723	simple:P61812	complex:TGFbeta receptor1	ENSG00000092969		TRUE	FALSE	TRUE	curated	FALSE	0.351	common
CPI-SS03A4F7DC8	AXL_GAS6	Cone_photoreceptor.Microglia	49.735	simple:P30530	simple:Q14393	ENSG00000167601	ENSG00000183087	TRUE	TRUE	FALSE	guidetopharmacology.org	FALSE	0.276	common
CPI-SS0415CC75D	MERTK_GAS6	Cone_photoreceptor.Microglia	62.182	simple:Q12866	simple:Q14393	ENSG00000153208	ENSG00000183087	TRUE	TRUE	FALSE	guidetopharmacology.org	FALSE	0.227	common
CPI-SS0423580E5	DLL1_NOTCH2	Cone_photoreceptor.Microglia	21.624	simple:O00548	simple:Q04721	ENSG00000198719	ENSG00000134250	FALSE	FALSE	TRUE	curated	FALSE	0.133	common
CPI-SS04F3A1E5C	COPA_SORT1	Cone_photoreceptor.Microglia	79.756	simple:P53621	simple:Q99523	ENSG00000122218	ENSG00000134243	TRUE	FALSE	TRUE	IMEx,InnateDB-All,IntAct,MatrixDB	FALSE	0.253	common
CPI-SS05B1FA8A8	LRP6_CKLF	Cone_photoreceptor.Microglia	276.031	simple:O75581	simple:Q9UBR5	ENSG00000070018	ENSG00000217555	TRUE	TRUE	FALSE	IMEx,IntAct	FALSE	0.151	common
CPI-SS0755A26DD	FGF1_FGFR1	Cone_photoreceptor.Microglia	143.603	simple:P05230	simple:P11362	ENSG00000113578	ENSG00000077782	TRUE	FALSE	TRUE	curated	FALSE	0.222	common
CPI-SS09A3FA737	NAMPT_P2RY6	Cone_photoreceptor.Microglia	38.652	simple:P43490	simple:Q15077	ENSG00000105835	ENSG00000171631	TRUE	FALSE	TRUE	IMEx,IntAct	FALSE	0.089	common
CPI-SS0AB647854	GPR37_PSAP	Cone_photoreceptor.Microglia	504.847	simple:O15354	simple:P07602	ENSG00000170775	ENSG00000197746	TRUE	TRUE	FALSE	guidetopharmacology.org	FALSE	0.209	common
CPI-CS008C9D6E5	IL1 receptor inhibitor_IL1B	Cone_photoreceptor.Microglia	68.63	complex:IL1 receptor inhibitor	simple:P01584		ENSG00000125538	TRUE	TRUE	FALSE	curated	FALSE	0.058	common
CPI-CS05426BFFA	IL1 receptor_IL1B	Cone_photoreceptor.Microglia	68.63	complex:IL1 receptor	simple:P01584		ENSG00000125538	TRUE	TRUE	FALSE	curated	FALSE	0.058	common
CPI-CS0E661878B	LIFR_OSM	Cone_photoreceptor.Microglia	155.717	complex:LIFR	simple:P13725		ENSG00000099985	TRUE	TRUE	FALSE	curated	FALSE	0.093	common
CPI-SC03DD946B2	TGFB2_TGFbeta receptor1	Cone_photoreceptor.Microglia	189.608	simple:P61812	complex:TGFbeta receptor1	ENSG00000092969		TRUE	FALSE	TRUE	curated	FALSE	0.2	common
CPI-SS03A4F7DC8	AXL_GAS6	Cone_photoreceptor.Microglia	64.029	simple:P30530	simple:Q14393	ENSG00000167601	ENSG00000183087	TRUE	TRUE	FALSE	guidetopharmacology.org	FALSE	0.178	common
CPI-SS0415CC75D	MERTK_GAS6	Cone_photoreceptor.Microglia	73.663	simple:Q12866	simple:Q14393	ENSG00000153208	ENSG00000183087	TRUE	TRUE	FALSE	guidetopharmacology.org	FALSE	0.142	common
CPI-SS0423580E5	DLL1_NOTCH2	Cone_photoreceptor.Microglia	37.324	simple:O00548	simple:Q04721	ENSG00000198719	ENSG00000134250	FALSE	FALSE	TRUE	curated	FALSE	0.196	common
CPI-SS04F3A1E5C	COPA_SORT1	Cone_photoreceptor.Microglia	87.704	simple:P53621	simple:Q99523	ENSG00000122218	ENSG00000134243	TRUE	FALSE	TRUE	IMEx,InnateDB-All,IntAct,MatrixDB	FALSE	0.178	common
CPI-SS05B1FA8A8	LRP6_CKLF	Cone_photoreceptor.Microglia	230.46	simple:O75581	simple:Q9UBR5	ENSG00000070018	ENSG00000217555	TRUE	TRUE	FALSE	IMEx,IntAct	FALSE	0.107	common
CPI-SS0755A26DD	FGF1_FGFR1	Cone_photoreceptor.Microglia	120.599	simple:P05230	simple:P11362	ENSG00000113578	ENSG00000077782	TRUE	FALSE	TRUE	curated	FALSE	0.111	common
CPI-SS09A3FA737	NAMPT_P2RY6	Cone_photoreceptor.Microglia	23.504	simple:P43490	simple:Q15077	ENSG00000105835	ENSG00000171631	TRUE	FALSE	TRUE	IMEx,IntAct	FALSE	0.156	common
CPI-SS0AB647854	GPR37_PSAP	Cone_photoreceptor.Microglia	655.388	simple:O15354	simple:P07602	ENSG00000170775	ENSG00000197746	TRUE	TRUE	FALSE	guidetopharmacology.org	FALSE	0.289	common
CPI-CS063AE1C91	IL6 receptor_IL6	Retinal_ganglion_cell.Microglia	31.499	complex:IL6 receptor	simple:P05231		ENSG00000136244	TRUE	TRUE	FALSE	curated	FALSE	0.169	old_specific
CPI-CS085E95BC1	IL1 receptor inhibitor_IL1RN	Retinal_ganglion_cell.Microglia	22.524	complex:IL1 receptor inhibitor	simple:P18510		ENSG00000136689	TRUE	TRUE	FALSE	curated	FALSE	0.12	old_specific
CPI-CS0DEBE7B69	IL1 receptor_IL1RN	Retinal_ganglion_cell.Microglia	22.524	complex:IL1 receptor	simple:P18510		ENSG00000136689	TRUE	TRUE	FALSE	curated	FALSE	0.12	old_specific
CPI-SS02AB0C3E0	SPP1_CD44	Retinal_ganglion_cell.Microglia	384.034	simple:P10451	simple:P16070	ENSG00000118785	ENSG00000026508	TRUE	FALSE	TRUE	I2D,IMEx,InnateDB-All,IntAct	FALSE	0.298	old_specific
CPI-SS05B4EB419	EFNA3_EPHA4	Retinal_ganglion_cell.Microglia	19.246	simple:P52797	simple:P54764	ENSG00000143590	ENSG00000116106	FALSE	FALSE	TRUE	curated	FALSE	0.04	old_specific
CPI-SS06AA638A8	CD72_SEMA4D	Retinal_ganglion_cell.Microglia	57.902	simple:P21854	simple:Q92854	ENSG00000137101	ENSG00000187764	FALSE	FALSE	TRUE	curated	FALSE	0.156	old_specific
CPI-SS070B0E458	GRIN2A_IL16	Retinal_ganglion_cell.Microglia	72.018	simple:Q12879	simple:Q14005	ENSG00000183454	ENSG00000172349	TRUE	TRUE	FALSE	I2D	FALSE	0.031	old_specific
CPI-SS07D56EB05	CMKLR1_RARRES2	Retinal_ganglion_cell.Microglia	260.848	simple:Q99788	simple:Q99969	ENSG00000174600	ENSG00000106538	TRUE	TRUE	FALSE	guidetopharmacology.org	FALSE	0.076	old_specific
CPI-SS085195142	TYRO3_GAS6	Retinal_ganglion_cell.Microglia	50.434	simple:Q06418	simple:Q14393	ENSG00000092445	ENSG00000183087	TRUE	TRUE	FALSE	guidetopharmacology.org	FALSE	0.062	old_specific
CPI-SS0DA033F03	TNFRSF1A_GRN	Retinal_ganglion_cell.Microglia	199.207	simple:P19438	simple:P28799	ENSG00000067182	ENSG00000030582	TRUE	TRUE	FALSE	IMEx,InnateDB-All,MINT	FALSE	0.329	old_specific
CPI-SS0DBA4D668	DPP4_CXCL12	Retinal_ganglion_cell.Microglia	38.149	simple:P27487	simple:P48061	ENSG00000197635	ENSG00000107562	TRUE	TRUE	FALSE	curated	FALSE	0.187	old_specific
CPI-SS0F9B3B259	TNFSF13_TNFRSF1A	Retinal_ganglion_cell.Microglia	60.878	simple:O75888	simple:P19438	ENSG00000161955	ENSG00000067182	TRUE	FALSE	TRUE	I2D,InnateDB-All	FALSE	0.356	old_specific
CPI-SS0FC01B947	EFNA5_EPHA4	Retinal_ganglion_cell.Microglia	25.592	simple:P52803	simple:P54764	ENSG00000184349	ENSG00000116106	FALSE	FALSE	TRUE	curated	FALSE	0.062	old_specific
CPI-CS09831CCFD	IL18 receptor_IL18	Retinal_ganglion_cell.Microglia	83.661	complex:IL18 receptor	simple:Q14116		ENSG00000150782	TRUE	TRUE	FALSE	curated	FALSE	0.027	young_specific
CPI-SS02904BE32	GLRA2_FAM3C	Retinal_ganglion_cell.Microglia	45.302	simple:P23416	simple:Q92520	ENSG00000101958	ENSG00000196937	TRUE	TRUE	FALSE	InnateDB-All	FALSE	0.044	young_specific
CPI-SS0423580E5	DLL1_NOTCH2	Retinal_ganglion_cell.Microglia	23.301	simple:O00548	simple:Q04721	ENSG00000198719	ENSG00000134250	FALSE	FALSE	TRUE	curated	FALSE	0.196	young_specific
CPI-SS06B94F144	NPR2_NPPC	Retinal_ganglion_cell.Microglia	31.157	simple:P20594	simple:P23582	ENSG00000159899	ENSG00000163273	TRUE	TRUE	FALSE	guidetopharmacology.org	FALSE	0.076	young_specific
CPI-CS008C9D6E5	IL1 receptor inhibitor_IL1B	Retinal_ganglion_cell.Microglia	203.302	complex:IL1 receptor inhibitor	simple:P01584		ENSG00000125538	TRUE	TRUE	FALSE	curated	FALSE	0.116	common
CPI-CS05426BFFA	IL1 receptor_IL1B	Retinal_ganglion_cell.Microglia	203.302	complex:IL1 receptor	simple:P01584		ENSG00000125538	TRUE	TRUE	FALSE	curated	FALSE	0.116	common
CPI-CS0E661878B	LIFR_OSM	Retinal_ganglion_cell.Microglia	189.251	complex:LIFR	simple:P13725		ENSG00000099985	TRUE	TRUE	FALSE	curated	FALSE	0.044	common
CPI-SC03DD946B2	TGFB2_TGFbeta receptor1	Retinal_ganglion_cell.Microglia	99.183	simple:P61812	complex:TGFbeta receptor1	ENSG00000092969		TRUE	FALSE	TRUE	curated	FALSE	0.351	common
CPI-SC098C06330	TGFB1_TGFbeta receptor1	Retinal_ganglion_cell.Microglia	89.26	simple:P01137	complex:TGFbeta receptor1	ENSG00000105329		TRUE	FALSE	TRUE	curated	FALSE	0.342	common
CPI-SS006C6537E	MDK_LRP1	Retinal_ganglion_cell.Microglia	128.396	simple:P21741	simple:Q07954	ENSG00000110492	ENSG00000123384	TRUE	FALSE	TRUE	I2D,InnateDB-All	FALSE	0.222	common
CPI-SS02928C71A	PDGFB_LRP1	Retinal_ganglion_cell.Microglia	126.107	simple:P01127	simple:Q07954	ENSG00000100311	ENSG00000123384	TRUE	FALSE	TRUE	I2D,InnateDB-All	FALSE	0.222	common
CPI-SS03A4F7DC8	AXL_GAS6	Retinal_ganglion_cell.Microglia	49.962	simple:P30530	simple:Q14393	ENSG00000167601	ENSG00000183087	TRUE	TRUE	FALSE	guidetopharmacology.org	FALSE	0.276	common
CPI-SS0415CC75D	MERTK_GAS6	Retinal_ganglion_cell.Microglia	50.44	simple:Q12866	simple:Q14393	ENSG00000153208	ENSG00000183087	TRUE	TRUE	FALSE	guidetopharmacology.org	FALSE	0.227	common
CPI-SS04F3A1E5C	COPA_SORT1	Retinal_ganglion_cell.Microglia	112.187	simple:P53621	simple:Q99523	ENSG00000122218	ENSG00000134243	TRUE	FALSE	TRUE	IMEx,InnateDB-All,IntAct,MatrixDB	FALSE	0.253	common
CPI-SS05B1FA8A8	LRP6_CKLF	Retinal_ganglion_cell.Microglia	270.361	simple:O75581	simple:Q9UBR5	ENSG00000070018	ENSG00000217555	TRUE	TRUE	FALSE	IMEx,IntAct	FALSE	0.151	common
CPI-SS065F7DA2A	COPA_P2RY6	Retinal_ganglion_cell.Microglia	100.672	simple:P53621	simple:Q15077	ENSG00000122218	ENSG00000171631	TRUE	FALSE	TRUE	IMEx,IntAct	FALSE	0.084	common
CPI-SS0755A26DD	FGF1_FGFR1	Retinal_ganglion_cell.Microglia	204.226	simple:P05230	simple:P11362	ENSG00000113578	ENSG00000077782	TRUE	FALSE	TRUE	curated	FALSE	0.222	common
CPI-SS083CBFACD	MDK_SORL1	Retinal_ganglion_cell.Microglia	604.613	simple:P21741	simple:Q92673	ENSG00000110492	ENSG00000137642	TRUE	FALSE	TRUE	InnateDB-All	FALSE	0.147	common
CPI-SS09A36B221	BDNF_SORT1	Retinal_ganglion_cell.Microglia	77.712	simple:P23560	simple:Q99523	ENSG00000176697	ENSG00000134243	TRUE	FALSE	TRUE	I2D,IMEx,InnateDB-All,IntAct	FALSE	0.067	common
CPI-SS09A3FA737	NAMPT_P2RY6	Retinal_ganglion_cell.Microglia	52.821	simple:P43490	simple:Q15077	ENSG00000105835	ENSG00000171631	TRUE	FALSE	TRUE	IMEx,IntAct	FALSE	0.089	common
CPI-SS0A28DCA72	CXCL12_CXCR4	Retinal_ganglion_cell.Microglia	144.289	simple:P48061	simple:P61073	ENSG00000107562	ENSG00000121966	TRUE	FALSE	TRUE	curated	FALSE	0.307	common
CPI-SS0AB647854	GPR37_PSAP	Retinal_ganglion_cell.Microglia	522.737	simple:O15354	simple:P07602	ENSG00000170775	ENSG00000197746	TRUE	TRUE	FALSE	guidetopharmacology.org	FALSE	0.209	common
CPI-SS0C4E86714	TNFRSF1B_GRN	Retinal_ganglion_cell.Microglia	199.647	simple:P20333	simple:P28799	ENSG00000028137	ENSG00000030582	TRUE	TRUE	FALSE	IMEx,InnateDB-All,MINT	FALSE	0.431	common
CPI-SS0C85BC9AF	PROS1_AXL	Retinal_ganglion_cell.Microglia	129.756	simple:P07225	simple:P30530	ENSG00000184500	ENSG00000167601	TRUE	FALSE	TRUE	guidetopharmacology.org	FALSE	0.382	common
CPI-SS0DFAF1FE2	CCR5_CCL8	Retinal_ganglion_cell.Microglia	314.357	simple:P51681	simple:P80075	ENSG00000160791	ENSG00000108700	TRUE	TRUE	FALSE	curated	FALSE	0.062	common
CPI-CS008C9D6E5	IL1 receptor inhibitor_IL1B	Retinal_ganglion_cell.Microglia	66.673	complex:IL1 receptor inhibitor	simple:P01584		ENSG00000125538	TRUE	TRUE	FALSE	curated	FALSE	0.058	common
CPI-CS05426BFFA	IL1 receptor_IL1B	Retinal_ganglion_cell.Microglia	66.673	complex:IL1 receptor	simple:P01584		ENSG00000125538	TRUE	TRUE	FALSE	curated	FALSE	0.058	common
CPI-CS0E661878B	LIFR_OSM	Retinal_ganglion_cell.Microglia	157.844	complex:LIFR	simple:P13725		ENSG00000099985	TRUE	TRUE	FALSE	curated	FALSE	0.093	common
CPI-SC03DD946B2	TGFB2_TGFbeta receptor1	Retinal_ganglion_cell.Microglia	108.801	simple:P61812	complex:TGFbeta receptor1	ENSG00000092969		TRUE	FALSE	TRUE	curated	FALSE	0.2	common
CPI-SC098C06330	TGFB1_TGFbeta receptor1	Retinal_ganglion_cell.Microglia	98.592	simple:P01137	complex:TGFbeta receptor1	ENSG00000105329		TRUE	FALSE	TRUE	curated	FALSE	0.262	common
CPI-SS006C6537E	MDK_LRP1	Retinal_ganglion_cell.Microglia	128.114	simple:P21741	simple:Q07954	ENSG00000110492	ENSG00000123384	TRUE	FALSE	TRUE	I2D,InnateDB-All	FALSE	0.178	common
CPI-SS02928C71A	PDGFB_LRP1	Retinal_ganglion_cell.Microglia	123.798	simple:P01127	simple:Q07954	ENSG00000100311	ENSG00000123384	TRUE	FALSE	TRUE	I2D,InnateDB-All	FALSE	0.138	common
CPI-SS03A4F7DC8	AXL_GAS6	Retinal_ganglion_cell.Microglia	64.033	simple:P30530	simple:Q14393	ENSG00000167601	ENSG00000183087	TRUE	TRUE	FALSE	guidetopharmacology.org	FALSE	0.178	common
CPI-SS0415CC75D	MERTK_GAS6	Retinal_ganglion_cell.Microglia	63.722	simple:Q12866	simple:Q14393	ENSG00000153208	ENSG00000183087	TRUE	TRUE	FALSE	guidetopharmacology.org	FALSE	0.142	common
CPI-SS04F3A1E5C	COPA_SORT1	Retinal_ganglion_cell.Microglia	110.495	simple:P53621	simple:Q99523	ENSG00000122218	ENSG00000134243	TRUE	FALSE	TRUE	IMEx,InnateDB-All,IntAct,MatrixDB	FALSE	0.178	common
CPI-SS05B1FA8A8	LRP6_CKLF	Retinal_ganglion_cell.Microglia	230.833	simple:O75581	simple:Q9UBR5	ENSG00000070018	ENSG00000217555	TRUE	TRUE	FALSE	IMEx,IntAct	FALSE	0.107	common
CPI-SS065F7DA2A	COPA_P2RY6	Retinal_ganglion_cell.Microglia	80.73	simple:P53621	simple:Q15077	ENSG00000122218	ENSG00000171631	TRUE	FALSE	TRUE	IMEx,IntAct	FALSE	0.102	common
CPI-SS0755A26DD	FGF1_FGFR1	Retinal_ganglion_cell.Microglia	180.513	simple:P05230	simple:P11362	ENSG00000113578	ENSG00000077782	TRUE	FALSE	TRUE	curated	FALSE	0.111	common
CPI-SS083CBFACD	MDK_SORL1	Retinal_ganglion_cell.Microglia	586.465	simple:P21741	simple:Q92673	ENSG00000110492	ENSG00000137642	TRUE	FALSE	TRUE	InnateDB-All	FALSE	0.164	common
CPI-SS09A36B221	BDNF_SORT1	Retinal_ganglion_cell.Microglia	73.814	simple:P23560	simple:Q99523	ENSG00000176697	ENSG00000134243	TRUE	FALSE	TRUE	I2D,IMEx,InnateDB-All,IntAct	FALSE	0.093	common
CPI-SS09A3FA737	NAMPT_P2RY6	Retinal_ganglion_cell.Microglia	37.704	simple:P43490	simple:Q15077	ENSG00000105835	ENSG00000171631	TRUE	FALSE	TRUE	IMEx,IntAct	FALSE	0.156	common
CPI-SS0A28DCA72	CXCL12_CXCR4	Retinal_ganglion_cell.Microglia	231.851	simple:P48061	simple:P61073	ENSG00000107562	ENSG00000121966	TRUE	FALSE	TRUE	curated	FALSE	0.28	common
CPI-SS0AB647854	GPR37_PSAP	Retinal_ganglion_cell.Microglia	664.179	simple:O15354	simple:P07602	ENSG00000170775	ENSG00000197746	TRUE	TRUE	FALSE	guidetopharmacology.org	FALSE	0.289	common
CPI-SS0C4E86714	TNFRSF1B_GRN	Retinal_ganglion_cell.Microglia	228.404	simple:P20333	simple:P28799	ENSG00000028137	ENSG00000030582	TRUE	TRUE	FALSE	IMEx,InnateDB-All,MINT	FALSE	0.387	common
CPI-SS0C85BC9AF	PROS1_AXL	Retinal_ganglion_cell.Microglia	175.915	simple:P07225	simple:P30530	ENSG00000184500	ENSG00000167601	TRUE	FALSE	TRUE	guidetopharmacology.org	FALSE	0.271	common
CPI-SS0DFAF1FE2	CCR5_CCL8	Retinal_ganglion_cell.Microglia	151.982	simple:P51681	simple:P80075	ENSG00000160791	ENSG00000108700	TRUE	TRUE	FALSE	curated	FALSE	0.093	common
CPI-CS085E95BC1	IL1 receptor inhibitor_IL1RN	Granulocyte.Endothelial_cell	173.18	complex:IL1 receptor inhibitor	simple:P18510		ENSG00000136689	TRUE	TRUE	FALSE	curated	FALSE	0.12	old_specific
CPI-CS09831CCFD	IL18 receptor_IL18	Granulocyte.Endothelial_cell	36.274	complex:IL18 receptor	simple:Q14116		ENSG00000150782	TRUE	TRUE	FALSE	curated	FALSE	0.08	old_specific
CPI-CS0DEBE7B69	IL1 receptor_IL1RN	Granulocyte.Endothelial_cell	173.18	complex:IL1 receptor	simple:P18510		ENSG00000136689	TRUE	TRUE	FALSE	curated	FALSE	0.12	old_specific
CPI-SC0E9C058EB	PLAUR_a4b1 complex	Granulocyte.Endothelial_cell	71.273	simple:Q03405	complex:a4b1 complex	ENSG00000011422		TRUE	TRUE	FALSE	curated	TRUE	0.147	old_specific
CPI-SS0055264F3	EGFR_TGFB1	Granulocyte.Endothelial_cell	1075.43	simple:P00533	simple:P01137	ENSG00000146648	ENSG00000105329	TRUE	TRUE	FALSE	IMEx,InnateDB-All,MINT	FALSE	0.164	old_specific
CPI-SS02928C71A	PDGFB_LRP1	Granulocyte.Endothelial_cell	68.086	simple:P01127	simple:Q07954	ENSG00000100311	ENSG00000123384	TRUE	FALSE	TRUE	I2D,InnateDB-All	FALSE	0.222	old_specific
CPI-SS02A0FF87F	FAM3C_CLEC2D	Granulocyte.Endothelial_cell	163.641	simple:Q92520	simple:Q9UHP7	ENSG00000196937	ENSG00000069493	TRUE	FALSE	TRUE	IMEx,InnateDB-All,IntAct	FALSE	0.231	old_specific
CPI-SS03A4F7DC8	AXL_GAS6	Granulocyte.Endothelial_cell	73.085	simple:P30530	simple:Q14393	ENSG00000167601	ENSG00000183087	TRUE	TRUE	FALSE	guidetopharmacology.org	FALSE	0.276	old_specific
CPI-SS0415CC75D	MERTK_GAS6	Granulocyte.Endothelial_cell	77.423	simple:Q12866	simple:Q14393	ENSG00000153208	ENSG00000183087	TRUE	TRUE	FALSE	guidetopharmacology.org	FALSE	0.227	old_specific
CPI-SS0481D83A4	EGFR_AREG	Granulocyte.Endothelial_cell	1067.35	simple:P00533	simple:P15514	ENSG00000146648	ENSG00000109321	TRUE	TRUE	FALSE	curated	FALSE	0.084	old_specific
CPI-SS056FF4363	CD48_CD244	Granulocyte.Endothelial_cell	341.816	simple:P09326	simple:Q9BZW8	ENSG00000117091	ENSG00000122223	FALSE	FALSE	TRUE	curated	FALSE	0.231	old_specific
CPI-SS076FEB261	FLT3_FLT3LG	Granulocyte.Endothelial_cell	88.624	simple:P36888	simple:P49771	ENSG00000122025	ENSG00000090554	TRUE	TRUE	FALSE	curated	FALSE	0.129	old_specific
CPI-SS085EE60B1	TGFB1_TGFBR3	Granulocyte.Endothelial_cell	42.372	simple:P01137	simple:Q03167	ENSG00000105329	ENSG00000069702	TRUE	FALSE	TRUE	curated	FALSE	0.142	old_specific
CPI-SS088A0A760	EGFR_COPA	Granulocyte.Endothelial_cell	1088.02	simple:P00533	simple:P53621	ENSG00000146648	ENSG00000122218	TRUE	TRUE	FALSE	InnateDB-All	FALSE	0.204	old_specific
CPI-SS08CA619FE	EGFR_GRN	Granulocyte.Endothelial_cell	1157.92	simple:P00533	simple:P28799	ENSG00000146648	ENSG00000030582	TRUE	TRUE	FALSE	InnateDB-All	FALSE	0.28	old_specific
CPI-SS0A19E9C34	EGFR_BTC	Granulocyte.Endothelial_cell	1077.27	simple:P00533	simple:P35070	ENSG00000146648	ENSG00000174808	TRUE	TRUE	FALSE	curated	FALSE	0.036	old_specific
CPI-SS0A28DCA72	CXCL12_CXCR4	Granulocyte.Endothelial_cell	226.998	simple:P48061	simple:P61073	ENSG00000107562	ENSG00000121966	TRUE	FALSE	TRUE	curated	FALSE	0.307	old_specific
CPI-SS0A4F27388	TNFRSF1A_FASLG	Granulocyte.Endothelial_cell	152.058	simple:P19438	simple:P48023	ENSG00000067182	ENSG00000117560	TRUE	TRUE	FALSE	I2D,InnateDB-All	FALSE	0.151	old_specific
CPI-SS0BCCDFA7A	NAMPT_IL13RA2	Granulocyte.Endothelial_cell	324.096	simple:P43490	simple:Q14627	ENSG00000105835	ENSG00000123496	TRUE	FALSE	TRUE	InnateDB-All	FALSE	0.062	old_specific
CPI-SS0C4E86714	TNFRSF1B_GRN	Granulocyte.Endothelial_cell	192.574	simple:P20333	simple:P28799	ENSG00000028137	ENSG00000030582	TRUE	TRUE	FALSE	IMEx,InnateDB-All,MINT	FALSE	0.431	old_specific
CPI-SS0C62E5DD8	CXCL1_CXCR1	Granulocyte.Endothelial_cell	52.899	simple:P09341	simple:P25024	ENSG00000163739	ENSG00000163464	TRUE	FALSE	TRUE	curated	FALSE	0.058	old_specific
CPI-SS0CBC7840D	PTPRC_CD22	Granulocyte.Endothelial_cell	407.068	simple:P08575	simple:P20273	ENSG00000081237	ENSG00000012124	FALSE	FALSE	TRUE	curated	FALSE	0.124	old_specific
CPI-SS0DD547726	CCR2_CCL11	Granulocyte.Endothelial_cell	106.75	simple:P41597	simple:P51671	ENSG00000121807	ENSG00000172156	TRUE	TRUE	FALSE	guidetopharmacology.org	FALSE	0.298	old_specific
CPI-SS0FAF4BB9E	DPP4_CCL11	Granulocyte.Endothelial_cell	106.053	simple:P27487	simple:P51671	ENSG00000197635	ENSG00000172156	TRUE	TRUE	FALSE	curated	FALSE	0.347	old_specific
CPI-SS0FDAB7BA8	CXCL10_DPP4	Granulocyte.Endothelial_cell	27.027	simple:P02778	simple:P27487	ENSG00000169245	ENSG00000197635	TRUE	FALSE	TRUE	curated	FALSE	0.071	old_specific
CPI-CS0558AB6A5	IL17 receptor AC_IL17F	Granulocyte.Endothelial_cell	42.083	complex:IL17 receptor AC	simple:Q96PD4		ENSG00000112116	TRUE	TRUE	FALSE	curated	FALSE	0.004	young_specific
CPI-SS01A07768A	CD46_JAG1	Granulocyte.Endothelial_cell	167.9	simple:P15529	simple:P78504	ENSG00000117335	ENSG00000101384	FALSE	TRUE	FALSE	curated	FALSE	0.271	young_specific
CPI-SS02770D68F	NOTCH2_JAG2	Granulocyte.Endothelial_cell	238.074	simple:Q04721	simple:Q9Y219	ENSG00000134250	ENSG00000184916	FALSE	TRUE	FALSE	curated	FALSE	0.089	young_specific
CPI-SS027CDEA08	NOTCH2_DLL4	Granulocyte.Endothelial_cell	237.686	simple:Q04721	simple:Q9NR61	ENSG00000134250	ENSG00000128917	FALSE	TRUE	FALSE	curated	FALSE	0.053	young_specific
CPI-SS06F83AE58	CD44_SELE	Granulocyte.Endothelial_cell	147.847	simple:P16070	simple:P16581	ENSG00000026508	ENSG00000007908	FALSE	TRUE	FALSE	curated	FALSE	0.044	young_specific
CPI-SS079DDF890	TNFSF12_TNFRSF25	Granulocyte.Endothelial_cell	25.647	simple:O43508	simple:Q93038	ENSG00000239697	ENSG00000215788	TRUE	FALSE	TRUE	I2D	FALSE	0.124	young_specific
CPI-SS0ADA587B4	NGFR_NTF3	Granulocyte.Endothelial_cell	14.498	simple:P08138	simple:P20783	ENSG00000064300	ENSG00000185652	TRUE	TRUE	FALSE	curated	FALSE	0.036	young_specific
CPI-SS0B01CF3AB	CSF1R_CSF1	Granulocyte.Endothelial_cell	103.789	simple:P07333	simple:P09603	ENSG00000182578	ENSG00000184371	TRUE	TRUE	FALSE	curated	FALSE	0.116	young_specific
CPI-SS0BAB460FF	ANGPT2_TEK	Granulocyte.Endothelial_cell	306.705	simple:O15123	simple:Q02763	ENSG00000091879	ENSG00000120156	TRUE	FALSE	TRUE	curated	FALSE	0.044	young_specific
CPI-SS0E2863F09	TNFRSF17_TNFSF13B	Granulocyte.Endothelial_cell	43.812	simple:Q02223	simple:Q9Y275	ENSG00000048462	ENSG00000102524	TRUE	TRUE	FALSE	curated	FALSE	0.204	young_specific
CPI-SS0F21D6CA0	EPHB4_EFNB1	Granulocyte.Endothelial_cell	14.319	simple:P54760	simple:P98172	ENSG00000196411	ENSG00000090776	FALSE	TRUE	FALSE	curated	FALSE	0.036	young_specific
CPI-CS008C9D6E5	IL1 receptor inhibitor_IL1B	Granulocyte.Endothelial_cell	233.167	complex:IL1 receptor inhibitor	simple:P01584		ENSG00000125538	TRUE	TRUE	FALSE	curated	FALSE	0.116	common
CPI-CS05426BFFA	IL1 receptor_IL1B	Granulocyte.Endothelial_cell	233.167	complex:IL1 receptor	simple:P01584		ENSG00000125538	TRUE	TRUE	FALSE	curated	FALSE	0.116	common
CPI-CS063AE1C91	IL6 receptor_IL6	Granulocyte.Endothelial_cell	124.103	complex:IL6 receptor	simple:P05231		ENSG00000136244	TRUE	TRUE	FALSE	curated	FALSE	0.169	common
CPI-SC0984894BC	TGFB1_TGFbeta receptor2	Granulocyte.Endothelial_cell	33.652	simple:P01137	complex:TGFbeta receptor2	ENSG00000105329		TRUE	FALSE	TRUE	curated	FALSE	0.218	common
CPI-SC098C06330	TGFB1_TGFbeta receptor1	Granulocyte.Endothelial_cell	89.377	simple:P01137	complex:TGFbeta receptor1	ENSG00000105329		TRUE	FALSE	TRUE	curated	FALSE	0.342	common
CPI-SS027AFFC0E	NCR3_BAG6	Granulocyte.Endothelial_cell	55.903	simple:O14931	simple:P46379	ENSG00000204475	ENSG00000204463	FALSE	TRUE	FALSE	curated	FALSE	0.129	common
CPI-SS03339363E	HLA-E_KLRK1	Granulocyte.Endothelial_cell	778.189	simple:P13747	simple:P26718	ENSG00000204592	ENSG00000213809	FALSE	FALSE	TRUE	curated	FALSE	0.098	common
CPI-SS03722104E	HGF_CD44	Granulocyte.Endothelial_cell	128.659	simple:P14210	simple:P16070	ENSG00000019991	ENSG00000026508	TRUE	FALSE	TRUE	IMEx,InnateDB-All,IntAct	FALSE	0.067	common
CPI-SS03EF699C7	HLA-E_KLRC1	Granulocyte.Endothelial_cell	775.545	simple:P13747	simple:P26715	ENSG00000204592	ENSG00000134545	FALSE	FALSE	TRUE	curated	FALSE	0.204	common
CPI-SS095DCA7F7	LILRA4_BST2	Granulocyte.Endothelial_cell	106.63	simple:P59901	simple:Q10589	ENSG00000239961	ENSG00000130303	FALSE	TRUE	FALSE	curated	FALSE	0.271	common
CPI-SS0DA033F03	TNFRSF1A_GRN	Granulocyte.Endothelial_cell	235.51	simple:P19438	simple:P28799	ENSG00000067182	ENSG00000030582	TRUE	TRUE	FALSE	IMEx,InnateDB-All,MINT	FALSE	0.329	common
CPI-CS008C9D6E5	IL1 receptor inhibitor_IL1B	Granulocyte.Endothelial_cell	25.238	complex:IL1 receptor inhibitor	simple:P01584		ENSG00000125538	TRUE	TRUE	FALSE	curated	FALSE	0.058	common
CPI-CS05426BFFA	IL1 receptor_IL1B	Granulocyte.Endothelial_cell	25.238	complex:IL1 receptor	simple:P01584		ENSG00000125538	TRUE	TRUE	FALSE	curated	FALSE	0.058	common
CPI-CS063AE1C91	IL6 receptor_IL6	Granulocyte.Endothelial_cell	465.123	complex:IL6 receptor	simple:P05231		ENSG00000136244	TRUE	TRUE	FALSE	curated	FALSE	0.124	common
CPI-SC0984894BC	TGFB1_TGFbeta receptor2	Granulocyte.Endothelial_cell	83.358	simple:P01137	complex:TGFbeta receptor2	ENSG00000105329		TRUE	FALSE	TRUE	curated	FALSE	0.182	common
CPI-SC098C06330	TGFB1_TGFbeta receptor1	Granulocyte.Endothelial_cell	343.528	simple:P01137	complex:TGFbeta receptor1	ENSG00000105329		TRUE	FALSE	TRUE	curated	FALSE	0.262	common
CPI-SS027AFFC0E	NCR3_BAG6	Granulocyte.Endothelial_cell	146.074	simple:O14931	simple:P46379	ENSG00000204475	ENSG00000204463	FALSE	TRUE	FALSE	curated	FALSE	0.089	common
CPI-SS03339363E	HLA-E_KLRK1	Granulocyte.Endothelial_cell	632.691	simple:P13747	simple:P26718	ENSG00000204592	ENSG00000213809	FALSE	FALSE	TRUE	curated	FALSE	0.089	common
CPI-SS03722104E	HGF_CD44	Granulocyte.Endothelial_cell	131.531	simple:P14210	simple:P16070	ENSG00000019991	ENSG00000026508	TRUE	FALSE	TRUE	IMEx,InnateDB-All,IntAct	FALSE	0.076	common
CPI-SS03EF699C7	HLA-E_KLRC1	Granulocyte.Endothelial_cell	625.236	simple:P13747	simple:P26715	ENSG00000204592	ENSG00000134545	FALSE	FALSE	TRUE	curated	FALSE	0.244	common
CPI-SS095DCA7F7	LILRA4_BST2	Granulocyte.Endothelial_cell	149.835	simple:P59901	simple:Q10589	ENSG00000239961	ENSG00000130303	FALSE	TRUE	FALSE	curated	FALSE	0.276	common
CPI-SS0DA033F03	TNFRSF1A_GRN	Granulocyte.Endothelial_cell	171.848	simple:P19438	simple:P28799	ENSG00000067182	ENSG00000030582	TRUE	TRUE	FALSE	IMEx,InnateDB-All,MINT	FALSE	0.338	common
CPI-CS09831CCFD	IL18 receptor_IL18	Granulocyte.B_cell	23.35	complex:IL18 receptor	simple:Q14116		ENSG00000150782	TRUE	TRUE	FALSE	curated	FALSE	0.08	old_specific
CPI-SC0E9C058EB	PLAUR_a4b1 complex	Granulocyte.B_cell	86.863	simple:Q03405	complex:a4b1 complex	ENSG00000011422		TRUE	TRUE	FALSE	curated	TRUE	0.147	old_specific
CPI-SS0055264F3	EGFR_TGFB1	Granulocyte.B_cell	1064.15	simple:P00533	simple:P01137	ENSG00000146648	ENSG00000105329	TRUE	TRUE	FALSE	IMEx,InnateDB-All,MINT	FALSE	0.164	old_specific
CPI-SS0097929A7	BMP7_SLAMF1	Granulocyte.B_cell	39.859	simple:P18075	simple:Q13291	ENSG00000101144	ENSG00000117090	TRUE	FALSE	TRUE	InnateDB-All	FALSE	0.147	old_specific
CPI-SS03105D292	CSF1_SLC7A1	Granulocyte.B_cell	13.319	simple:P09603	simple:P30825	ENSG00000184371	ENSG00000139514	TRUE	FALSE	TRUE	I2D	FALSE	0.151	old_specific
CPI-SS03339363E	HLA-E_KLRK1	Granulocyte.B_cell	767.207	simple:P13747	simple:P26718	ENSG00000204592	ENSG00000213809	FALSE	FALSE	TRUE	curated	FALSE	0.098	old_specific
CPI-SS0481D83A4	EGFR_AREG	Granulocyte.B_cell	1062.94	simple:P00533	simple:P15514	ENSG00000146648	ENSG00000109321	TRUE	TRUE	FALSE	curated	FALSE	0.084	old_specific
CPI-SS056FF4363	CD48_CD244	Granulocyte.B_cell	245.287	simple:P09326	simple:Q9BZW8	ENSG00000117091	ENSG00000122223	FALSE	FALSE	TRUE	curated	FALSE	0.231	old_specific
CPI-SS080683E15	CXCL10_CXCR3	Granulocyte.B_cell	31.676	simple:P02778	simple:P49682	ENSG00000169245	ENSG00000186810	TRUE	FALSE	TRUE	curated	FALSE	0.08	old_specific
CPI-SS088A0A760	EGFR_COPA	Granulocyte.B_cell	1117.35	simple:P00533	simple:P53621	ENSG00000146648	ENSG00000122218	TRUE	TRUE	FALSE	InnateDB-All	FALSE	0.204	old_specific
CPI-SS08CA619FE	EGFR_GRN	Granulocyte.B_cell	1257.55	simple:P00533	simple:P28799	ENSG00000146648	ENSG00000030582	TRUE	TRUE	FALSE	InnateDB-All	FALSE	0.28	old_specific
CPI-SS095DCA7F7	LILRA4_BST2	Granulocyte.B_cell	73.083	simple:P59901	simple:Q10589	ENSG00000239961	ENSG00000130303	FALSE	TRUE	FALSE	curated	FALSE	0.271	old_specific
CPI-SS0A28DCA72	CXCL12_CXCR4	Granulocyte.B_cell	170.201	simple:P48061	simple:P61073	ENSG00000107562	ENSG00000121966	TRUE	FALSE	TRUE	curated	FALSE	0.307	old_specific
CPI-SS0CBC7840D	PTPRC_CD22	Granulocyte.B_cell	405.471	simple:P08575	simple:P20273	ENSG00000081237	ENSG00000012124	FALSE	FALSE	TRUE	curated	FALSE	0.124	old_specific
CPI-SS0DD547726	CCR2_CCL11	Granulocyte.B_cell	105.657	simple:P41597	simple:P51671	ENSG00000121807	ENSG00000172156	TRUE	TRUE	FALSE	guidetopharmacology.org	FALSE	0.298	old_specific
CPI-SS0FAF4BB9E	DPP4_CCL11	Granulocyte.B_cell	104.96	simple:P27487	simple:P51671	ENSG00000197635	ENSG00000172156	TRUE	TRUE	FALSE	curated	FALSE	0.347	old_specific
CPI-CS040DDEBFB	IL37 receptor_IL37	Granulocyte.B_cell	63.985	complex:IL37 receptor	simple:Q9NZH6		ENSG00000125571	TRUE	TRUE	FALSE	curated	FALSE	0.022	young_specific
CPI-SC0984894BC	TGFB1_TGFbeta receptor2	Granulocyte.B_cell	49.54	simple:P01137	complex:TGFbeta receptor2	ENSG00000105329		TRUE	FALSE	TRUE	curated	FALSE	0.182	young_specific
CPI-SC098C06330	TGFB1_TGFbeta receptor1	Granulocyte.B_cell	54.34	simple:P01137	complex:TGFbeta receptor1	ENSG00000105329		TRUE	FALSE	TRUE	curated	FALSE	0.262	young_specific
CPI-SS0098B5107	ADCYAP1_SCTR	Granulocyte.B_cell	61.229	simple:P18509	simple:P47872	ENSG00000141433	ENSG00000080293	TRUE	FALSE	TRUE	I2D,InnateDB-All	FALSE	0.013	young_specific
CPI-SS085EE60B1	TGFB1_TGFBR3	Granulocyte.B_cell	40.924	simple:P01137	simple:Q03167	ENSG00000105329	ENSG00000069702	TRUE	FALSE	TRUE	curated	FALSE	0.178	young_specific
CPI-SS09A3FA737	NAMPT_P2RY6	Granulocyte.B_cell	98.227	simple:P43490	simple:Q15077	ENSG00000105835	ENSG00000171631	TRUE	FALSE	TRUE	IMEx,IntAct	FALSE	0.156	young_specific
CPI-SS0E2863F09	TNFRSF17_TNFSF13B	Granulocyte.B_cell	44.839	simple:Q02223	simple:Q9Y275	ENSG00000048462	ENSG00000102524	TRUE	TRUE	FALSE	curated	FALSE	0.204	young_specific
CPI-CS008C9D6E5	IL1 receptor inhibitor_IL1B	Granulocyte.B_cell	201.784	complex:IL1 receptor inhibitor	simple:P01584		ENSG00000125538	TRUE	TRUE	FALSE	curated	FALSE	0.116	common
CPI-CS05426BFFA	IL1 receptor_IL1B	Granulocyte.B_cell	201.784	complex:IL1 receptor	simple:P01584		ENSG00000125538	TRUE	TRUE	FALSE	curated	FALSE	0.116	common
CPI-CS085E95BC1	IL1 receptor inhibitor_IL1RN	Granulocyte.B_cell	148.363	complex:IL1 receptor inhibitor	simple:P18510		ENSG00000136689	TRUE	TRUE	FALSE	curated	FALSE	0.12	common
CPI-CS0AB9C7139	IL7 receptor_IL7	Granulocyte.B_cell	62.599	complex:IL7 receptor	simple:P13232		ENSG00000104432	TRUE	TRUE	FALSE	curated	FALSE	0.133	common
CPI-CS0DEBE7B69	IL1 receptor_IL1RN	Granulocyte.B_cell	148.363	complex:IL1 receptor	simple:P18510		ENSG00000136689	TRUE	TRUE	FALSE	curated	FALSE	0.12	common
CPI-SS027AFFC0E	NCR3_BAG6	Granulocyte.B_cell	65.95	simple:O14931	simple:P46379	ENSG00000204475	ENSG00000204463	FALSE	TRUE	FALSE	curated	FALSE	0.129	common
CPI-SS02A0FF87F	FAM3C_CLEC2D	Granulocyte.B_cell	190.869	simple:Q92520	simple:Q9UHP7	ENSG00000196937	ENSG00000069493	TRUE	FALSE	TRUE	IMEx,InnateDB-All,IntAct	FALSE	0.231	common
CPI-SS02B567BC7	PLXNC1_SEMA7A	Granulocyte.B_cell	85.779	simple:O60486	simple:O75326	ENSG00000136040	ENSG00000138623	FALSE	TRUE	FALSE	curated	FALSE	0.093	common
CPI-SS03722104E	HGF_CD44	Granulocyte.B_cell	112.854	simple:P14210	simple:P16070	ENSG00000019991	ENSG00000026508	TRUE	FALSE	TRUE	IMEx,InnateDB-All,IntAct	FALSE	0.067	common
CPI-SS03EF699C7	HLA-E_KLRC1	Granulocyte.B_cell	767.83	simple:P13747	simple:P26715	ENSG00000204592	ENSG00000134545	FALSE	FALSE	TRUE	curated	FALSE	0.204	common
CPI-SS0A4F27388	TNFRSF1A_FASLG	Granulocyte.B_cell	140.377	simple:P19438	simple:P48023	ENSG00000067182	ENSG00000117560	TRUE	TRUE	FALSE	I2D,InnateDB-All	FALSE	0.151	common
CPI-SS0B89DD8C1	TNFSF13_TNFRSF17	Granulocyte.B_cell	252.151	simple:O75888	simple:Q02223	ENSG00000161955	ENSG00000048462	TRUE	FALSE	TRUE	curated	FALSE	0.178	common
CPI-SS0C4E86714	TNFRSF1B_GRN	Granulocyte.B_cell	292.205	simple:P20333	simple:P28799	ENSG00000028137	ENSG00000030582	TRUE	TRUE	FALSE	IMEx,InnateDB-All,MINT	FALSE	0.431	common
CPI-SS0DA033F03	TNFRSF1A_GRN	Granulocyte.B_cell	335.14	simple:P19438	simple:P28799	ENSG00000067182	ENSG00000030582	TRUE	TRUE	FALSE	IMEx,InnateDB-All,MINT	FALSE	0.329	common
CPI-CS008C9D6E5	IL1 receptor inhibitor_IL1B	Granulocyte.B_cell	79.173	complex:IL1 receptor inhibitor	simple:P01584		ENSG00000125538	TRUE	TRUE	FALSE	curated	FALSE	0.058	common
CPI-CS05426BFFA	IL1 receptor_IL1B	Granulocyte.B_cell	79.173	complex:IL1 receptor	simple:P01584		ENSG00000125538	TRUE	TRUE	FALSE	curated	FALSE	0.058	common
CPI-CS085E95BC1	IL1 receptor inhibitor_IL1RN	Granulocyte.B_cell	27.123	complex:IL1 receptor inhibitor	simple:P18510		ENSG00000136689	TRUE	TRUE	FALSE	curated	FALSE	0.053	common
CPI-CS0AB9C7139	IL7 receptor_IL7	Granulocyte.B_cell	40.3	complex:IL7 receptor	simple:P13232		ENSG00000104432	TRUE	TRUE	FALSE	curated	FALSE	0.133	common
CPI-CS0DEBE7B69	IL1 receptor_IL1RN	Granulocyte.B_cell	27.123	complex:IL1 receptor	simple:P18510		ENSG00000136689	TRUE	TRUE	FALSE	curated	FALSE	0.053	common
CPI-SS027AFFC0E	NCR3_BAG6	Granulocyte.B_cell	53.475	simple:O14931	simple:P46379	ENSG00000204475	ENSG00000204463	FALSE	TRUE	FALSE	curated	FALSE	0.089	common
CPI-SS02A0FF87F	FAM3C_CLEC2D	Granulocyte.B_cell	142.717	simple:Q92520	simple:Q9UHP7	ENSG00000196937	ENSG00000069493	TRUE	FALSE	TRUE	IMEx,InnateDB-All,IntAct	FALSE	0.191	common
CPI-SS02B567BC7	PLXNC1_SEMA7A	Granulocyte.B_cell	209.911	simple:O60486	simple:O75326	ENSG00000136040	ENSG00000138623	FALSE	TRUE	FALSE	curated	FALSE	0.222	common
CPI-SS03722104E	HGF_CD44	Granulocyte.B_cell	218.743	simple:P14210	simple:P16070	ENSG00000019991	ENSG00000026508	TRUE	FALSE	TRUE	IMEx,InnateDB-All,IntAct	FALSE	0.076	common
CPI-SS03EF699C7	HLA-E_KLRC1	Granulocyte.B_cell	624.51	simple:P13747	simple:P26715	ENSG00000204592	ENSG00000134545	FALSE	FALSE	TRUE	curated	FALSE	0.244	common
CPI-SS0A4F27388	TNFRSF1A_FASLG	Granulocyte.B_cell	71.438	simple:P19438	simple:P48023	ENSG00000067182	ENSG00000117560	TRUE	TRUE	FALSE	I2D,InnateDB-All	FALSE	0.111	common
CPI-SS0B89DD8C1	TNFSF13_TNFRSF17	Granulocyte.B_cell	419.446	simple:O75888	simple:Q02223	ENSG00000161955	ENSG00000048462	TRUE	FALSE	TRUE	curated	FALSE	0.227	common
CPI-SS0C4E86714	TNFRSF1B_GRN	Granulocyte.B_cell	293.426	simple:P20333	simple:P28799	ENSG00000028137	ENSG00000030582	TRUE	TRUE	FALSE	IMEx,InnateDB-All,MINT	FALSE	0.387	common
CPI-SS0DA033F03	TNFRSF1A_GRN	Granulocyte.B_cell	358.442	simple:P19438	simple:P28799	ENSG00000067182	ENSG00000030582	TRUE	TRUE	FALSE	IMEx,InnateDB-All,MINT	FALSE	0.338	common
CPI-CS09831CCFD	IL18 receptor_IL18	Granulocyte.Macrophage	43.471	complex:IL18 receptor	simple:Q14116		ENSG00000150782	TRUE	TRUE	FALSE	curated	FALSE	0.08	old_specific
CPI-SC0E9C058EB	PLAUR_a4b1 complex	Granulocyte.Macrophage	75.826	simple:Q03405	complex:a4b1 complex	ENSG00000011422		TRUE	TRUE	FALSE	curated	TRUE	0.147	old_specific
CPI-SS0055264F3	EGFR_TGFB1	Granulocyte.Macrophage	1070.17	simple:P00533	simple:P01137	ENSG00000146648	ENSG00000105329	TRUE	TRUE	FALSE	IMEx,InnateDB-All,MINT	FALSE	0.164	old_specific
CPI-SS01560CA22	CD99_PILRA	Granulocyte.Macrophage	190.405	simple:P14209	simple:Q9UKJ1	ENSG00000002586	ENSG00000085514	TRUE	FALSE	TRUE	curated	FALSE	0.427	old_specific
CPI-SS02928C71A	PDGFB_LRP1	Granulocyte.Macrophage	129.747	simple:P01127	simple:Q07954	ENSG00000100311	ENSG00000123384	TRUE	FALSE	TRUE	I2D,InnateDB-All	FALSE	0.222	old_specific
CPI-SS0481D83A4	EGFR_AREG	Granulocyte.Macrophage	1079.39	simple:P00533	simple:P15514	ENSG00000146648	ENSG00000109321	TRUE	TRUE	FALSE	curated	FALSE	0.084	old_specific
CPI-SS056FF4363	CD48_CD244	Granulocyte.Macrophage	246.489	simple:P09326	simple:Q9BZW8	ENSG00000117091	ENSG00000122223	FALSE	FALSE	TRUE	curated	FALSE	0.231	old_specific
CPI-SS068C129D6	CSF1_SIRPA	Granulocyte.Macrophage	143.703	simple:P09603	simple:P78324	ENSG00000184371	ENSG00000198053	TRUE	FALSE	TRUE	I2D	FALSE	0.098	old_specific
CPI-SS088A0A760	EGFR_COPA	Granulocyte.Macrophage	1097.8	simple:P00533	simple:P53621	ENSG00000146648	ENSG00000122218	TRUE	TRUE	FALSE	InnateDB-All	FALSE	0.204	old_specific
CPI-SS08CA619FE	EGFR_GRN	Granulocyte.Macrophage	1760.93	simple:P00533	simple:P28799	ENSG00000146648	ENSG00000030582	TRUE	TRUE	FALSE	InnateDB-All	FALSE	0.28	old_specific
CPI-SS095DCA7F7	LILRA4_BST2	Granulocyte.Macrophage	83.978	simple:P59901	simple:Q10589	ENSG00000239961	ENSG00000130303	FALSE	TRUE	FALSE	curated	FALSE	0.271	old_specific
CPI-SS0A28DCA72	CXCL12_CXCR4	Granulocyte.Macrophage	155.914	simple:P48061	simple:P61073	ENSG00000107562	ENSG00000121966	TRUE	FALSE	TRUE	curated	FALSE	0.307	old_specific
CPI-SS0C28FEC7D	TNFSF13_TNFRSF14	Granulocyte.Macrophage	81.044	simple:O75888	simple:Q92956	ENSG00000161955	ENSG00000157873	TRUE	FALSE	TRUE	I2D,InnateDB-All	FALSE	0.262	old_specific
CPI-SS0C62E5DD8	CXCL1_CXCR1	Granulocyte.Macrophage	50.596	simple:P09341	simple:P25024	ENSG00000163739	ENSG00000163464	TRUE	FALSE	TRUE	curated	FALSE	0.058	old_specific
CPI-SS0C85BC9AF	PROS1_AXL	Granulocyte.Macrophage	82.812	simple:P07225	simple:P30530	ENSG00000184500	ENSG00000167601	TRUE	FALSE	TRUE	guidetopharmacology.org	FALSE	0.382	old_specific
CPI-SS0CBC7840D	PTPRC_CD22	Granulocyte.Macrophage	406.482	simple:P08575	simple:P20273	ENSG00000081237	ENSG00000012124	FALSE	FALSE	TRUE	curated	FALSE	0.124	old_specific
CPI-SS0DBA4D668	DPP4_CXCL12	Granulocyte.Macrophage	27.213	simple:P27487	simple:P48061	ENSG00000197635	ENSG00000107562	TRUE	TRUE	FALSE	curated	FALSE	0.187	old_specific
CPI-SS0DD547726	CCR2_CCL11	Granulocyte.Macrophage	103.236	simple:P41597	simple:P51671	ENSG00000121807	ENSG00000172156	TRUE	TRUE	FALSE	guidetopharmacology.org	FALSE	0.298	old_specific
CPI-SS0F00D756A	CD40_TNFSF13B	Granulocyte.Macrophage	81.592	simple:P25942	simple:Q9Y275	ENSG00000101017	ENSG00000102524	TRUE	TRUE	FALSE	I2D,InnateDB	FALSE	0.111	old_specific
CPI-SS0FAF4BB9E	DPP4_CCL11	Granulocyte.Macrophage	102.539	simple:P27487	simple:P51671	ENSG00000197635	ENSG00000172156	TRUE	TRUE	FALSE	curated	FALSE	0.347	old_specific
CPI-CS0AB9C7139	IL7 receptor_IL7	Granulocyte.Macrophage	9.01	complex:IL7 receptor	simple:P13232		ENSG00000104432	TRUE	TRUE	FALSE	curated	FALSE	0.133	young_specific
CPI-SC0984894BC	TGFB1_TGFbeta receptor2	Granulocyte.Macrophage	49.643	simple:P01137	complex:TGFbeta receptor2	ENSG00000105329		TRUE	FALSE	TRUE	curated	FALSE	0.182	young_specific
CPI-SS085EE60B1	TGFB1_TGFBR3	Granulocyte.Macrophage	41.921	simple:P01137	simple:Q03167	ENSG00000105329	ENSG00000069702	TRUE	FALSE	TRUE	curated	FALSE	0.178	young_specific
CPI-CS008C9D6E5	IL1 receptor inhibitor_IL1B	Granulocyte.Macrophage	494.885	complex:IL1 receptor inhibitor	simple:P01584		ENSG00000125538	TRUE	TRUE	FALSE	curated	FALSE	0.116	common
CPI-CS05426BFFA	IL1 receptor_IL1B	Granulocyte.Macrophage	494.885	complex:IL1 receptor	simple:P01584		ENSG00000125538	TRUE	TRUE	FALSE	curated	FALSE	0.116	common
CPI-CS063AE1C91	IL6 receptor_IL6	Granulocyte.Macrophage	118.782	complex:IL6 receptor	simple:P05231		ENSG00000136244	TRUE	TRUE	FALSE	curated	FALSE	0.169	common
CPI-CS085E95BC1	IL1 receptor inhibitor_IL1RN	Granulocyte.Macrophage	189.47	complex:IL1 receptor inhibitor	simple:P18510		ENSG00000136689	TRUE	TRUE	FALSE	curated	FALSE	0.12	common
CPI-CS0DEBE7B69	IL1 receptor_IL1RN	Granulocyte.Macrophage	189.47	complex:IL1 receptor	simple:P18510		ENSG00000136689	TRUE	TRUE	FALSE	curated	FALSE	0.12	common
CPI-SC098C06330	TGFB1_TGFbeta receptor1	Granulocyte.Macrophage	55.784	simple:P01137	complex:TGFbeta receptor1	ENSG00000105329		TRUE	FALSE	TRUE	curated	FALSE	0.342	common
CPI-SS027AFFC0E	NCR3_BAG6	Granulocyte.Macrophage	65.894	simple:O14931	simple:P46379	ENSG00000204475	ENSG00000204463	FALSE	TRUE	FALSE	curated	FALSE	0.129	common
CPI-SS03722104E	HGF_CD44	Granulocyte.Macrophage	294.858	simple:P14210	simple:P16070	ENSG00000019991	ENSG00000026508	TRUE	FALSE	TRUE	IMEx,InnateDB-All,IntAct	FALSE	0.067	common
CPI-SS09A3FA737	NAMPT_P2RY6	Granulocyte.Macrophage	187.291	simple:P43490	simple:Q15077	ENSG00000105835	ENSG00000171631	TRUE	FALSE	TRUE	IMEx,IntAct	FALSE	0.089	common
CPI-SS0C4E86714	TNFRSF1B_GRN	Granulocyte.Macrophage	795.579	simple:P20333	simple:P28799	ENSG00000028137	ENSG00000030582	TRUE	TRUE	FALSE	IMEx,InnateDB-All,MINT	FALSE	0.431	common
CPI-SS0DA033F03	TNFRSF1A_GRN	Granulocyte.Macrophage	838.515	simple:P19438	simple:P28799	ENSG00000067182	ENSG00000030582	TRUE	TRUE	FALSE	IMEx,InnateDB-All,MINT	FALSE	0.329	common
CPI-SS0E2863F09	TNFRSF17_TNFSF13B	Granulocyte.Macrophage	84.442	simple:Q02223	simple:Q9Y275	ENSG00000048462	ENSG00000102524	TRUE	TRUE	FALSE	curated	FALSE	0.133	common
CPI-CS008C9D6E5	IL1 receptor inhibitor_IL1B	Granulocyte.Macrophage	397.966	complex:IL1 receptor inhibitor	simple:P01584		ENSG00000125538	TRUE	TRUE	FALSE	curated	FALSE	0.058	common
CPI-CS05426BFFA	IL1 receptor_IL1B	Granulocyte.Macrophage	397.966	complex:IL1 receptor	simple:P01584		ENSG00000125538	TRUE	TRUE	FALSE	curated	FALSE	0.058	common
CPI-CS063AE1C91	IL6 receptor_IL6	Granulocyte.Macrophage	380.863	complex:IL6 receptor	simple:P05231		ENSG00000136244	TRUE	TRUE	FALSE	curated	FALSE	0.124	common
CPI-CS085E95BC1	IL1 receptor inhibitor_IL1RN	Granulocyte.Macrophage	77.161	complex:IL1 receptor inhibitor	simple:P18510		ENSG00000136689	TRUE	TRUE	FALSE	curated	FALSE	0.053	common
CPI-CS0DEBE7B69	IL1 receptor_IL1RN	Granulocyte.Macrophage	77.161	complex:IL1 receptor	simple:P18510		ENSG00000136689	TRUE	TRUE	FALSE	curated	FALSE	0.053	common
CPI-SC098C06330	TGFB1_TGFbeta receptor1	Granulocyte.Macrophage	84.632	simple:P01137	complex:TGFbeta receptor1	ENSG00000105329		TRUE	FALSE	TRUE	curated	FALSE	0.262	common
CPI-SS027AFFC0E	NCR3_BAG6	Granulocyte.Macrophage	74.888	simple:O14931	simple:P46379	ENSG00000204475	ENSG00000204463	FALSE	TRUE	FALSE	curated	FALSE	0.089	common
CPI-SS03722104E	HGF_CD44	Granulocyte.Macrophage	315.094	simple:P14210	simple:P16070	ENSG00000019991	ENSG00000026508	TRUE	FALSE	TRUE	IMEx,InnateDB-All,IntAct	FALSE	0.076	common
CPI-SS09A3FA737	NAMPT_P2RY6	Granulocyte.Macrophage	141.654	simple:P43490	simple:Q15077	ENSG00000105835	ENSG00000171631	TRUE	FALSE	TRUE	IMEx,IntAct	FALSE	0.156	common
CPI-SS0C4E86714	TNFRSF1B_GRN	Granulocyte.Macrophage	330.785	simple:P20333	simple:P28799	ENSG00000028137	ENSG00000030582	TRUE	TRUE	FALSE	IMEx,InnateDB-All,MINT	FALSE	0.387	common
CPI-SS0DA033F03	TNFRSF1A_GRN	Granulocyte.Macrophage	395.801	simple:P19438	simple:P28799	ENSG00000067182	ENSG00000030582	TRUE	TRUE	FALSE	IMEx,InnateDB-All,MINT	FALSE	0.338	common
CPI-SS0E2863F09	TNFRSF17_TNFSF13B	Granulocyte.Macrophage	156.799	simple:Q02223	simple:Q9Y275	ENSG00000048462	ENSG00000102524	TRUE	TRUE	FALSE	curated	FALSE	0.204	common
CPI-CS085E95BC1	IL1 receptor inhibitor_IL1RN	Granulocyte.T_cell	148.196	complex:IL1 receptor inhibitor	simple:P18510		ENSG00000136689	TRUE	TRUE	FALSE	curated	FALSE	0.12	old_specific
CPI-CS09831CCFD	IL18 receptor_IL18	Granulocyte.T_cell	34.106	complex:IL18 receptor	simple:Q14116		ENSG00000150782	TRUE	TRUE	FALSE	curated	FALSE	0.08	old_specific
CPI-CS0DEBE7B69	IL1 receptor_IL1RN	Granulocyte.T_cell	148.196	complex:IL1 receptor	simple:P18510		ENSG00000136689	TRUE	TRUE	FALSE	curated	FALSE	0.12	old_specific
CPI-SC0E9C058EB	PLAUR_a4b1 complex	Granulocyte.T_cell	84.379	simple:Q03405	complex:a4b1 complex	ENSG00000011422		TRUE	TRUE	FALSE	curated	TRUE	0.147	old_specific
CPI-SS0055264F3	EGFR_TGFB1	Granulocyte.T_cell	1068.57	simple:P00533	simple:P01137	ENSG00000146648	ENSG00000105329	TRUE	TRUE	FALSE	IMEx,InnateDB-All,MINT	FALSE	0.164	old_specific
CPI-SS0097929A7	BMP7_SLAMF1	Granulocyte.T_cell	52.972	simple:P18075	simple:Q13291	ENSG00000101144	ENSG00000117090	TRUE	FALSE	TRUE	InnateDB-All	FALSE	0.147	old_specific
CPI-SS03105D292	CSF1_SLC7A1	Granulocyte.T_cell	14.354	simple:P09603	simple:P30825	ENSG00000184371	ENSG00000139514	TRUE	FALSE	TRUE	I2D	FALSE	0.151	old_specific
CPI-SS076FEB261	FLT3_FLT3LG	Granulocyte.T_cell	76.218	simple:P36888	simple:P49771	ENSG00000122025	ENSG00000090554	TRUE	TRUE	FALSE	curated	FALSE	0.129	old_specific
CPI-SS080683E15	CXCL10_CXCR3	Granulocyte.T_cell	124.883	simple:P02778	simple:P49682	ENSG00000169245	ENSG00000186810	TRUE	FALSE	TRUE	curated	FALSE	0.08	old_specific
CPI-SS083296041	CD40_CD40LG	Granulocyte.T_cell	15.438	simple:P25942	simple:P29965	ENSG00000101017	ENSG00000102245	TRUE	TRUE	FALSE	curated	FALSE	0.071	old_specific
CPI-SS088A0A760	EGFR_COPA	Granulocyte.T_cell	1077.83	simple:P00533	simple:P53621	ENSG00000146648	ENSG00000122218	TRUE	TRUE	FALSE	InnateDB-All	FALSE	0.204	old_specific
CPI-SS08CA619FE	EGFR_GRN	Granulocyte.T_cell	1132.26	simple:P00533	simple:P28799	ENSG00000146648	ENSG00000030582	TRUE	TRUE	FALSE	InnateDB-All	FALSE	0.28	old_specific
CPI-SS095DCA7F7	LILRA4_BST2	Granulocyte.T_cell	69.284	simple:P59901	simple:Q10589	ENSG00000239961	ENSG00000130303	FALSE	TRUE	FALSE	curated	FALSE	0.271	old_specific
CPI-SS0A28DCA72	CXCL12_CXCR4	Granulocyte.T_cell	523.755	simple:P48061	simple:P61073	ENSG00000107562	ENSG00000121966	TRUE	FALSE	TRUE	curated	FALSE	0.307	old_specific
CPI-SS0C4E86714	TNFRSF1B_GRN	Granulocyte.T_cell	166.917	simple:P20333	simple:P28799	ENSG00000028137	ENSG00000030582	TRUE	TRUE	FALSE	IMEx,InnateDB-All,MINT	FALSE	0.431	old_specific
CPI-SS0DD547726	CCR2_CCL11	Granulocyte.T_cell	67.103	simple:P41597	simple:P51671	ENSG00000121807	ENSG00000172156	TRUE	TRUE	FALSE	guidetopharmacology.org	FALSE	0.298	old_specific
CPI-SS0E9015902	CD47_SIRPG	Granulocyte.T_cell	330.421	simple:Q08722	simple:Q9P1W8	ENSG00000196776	ENSG00000089012	FALSE	TRUE	FALSE	curated	FALSE	0.093	old_specific
CPI-SS0EFE0B07A	CXCL12_CXCR3	Granulocyte.T_cell	135.675	simple:P48061	simple:P49682	ENSG00000107562	ENSG00000186810	TRUE	FALSE	TRUE	guidetopharmacology.org	FALSE	0.187	old_specific
CPI-SS0FDAB7BA8	CXCL10_DPP4	Granulocyte.T_cell	57.602	simple:P02778	simple:P27487	ENSG00000169245	ENSG00000197635	TRUE	FALSE	TRUE	curated	FALSE	0.071	old_specific
CPI-SS085EE60B1	TGFB1_TGFBR3	Granulocyte.T_cell	46.531	simple:P01137	simple:Q03167	ENSG00000105329	ENSG00000069702	TRUE	FALSE	TRUE	curated	FALSE	0.178	young_specific
CPI-SS0D377BBBF	ADCYAP1_DPP4	Granulocyte.T_cell	109.343	simple:P18509	simple:P27487	ENSG00000141433	ENSG00000197635	TRUE	FALSE	TRUE	InnateDB-All,MINT	FALSE	0.036	young_specific
CPI-SS0E2863F09	TNFRSF17_TNFSF13B	Granulocyte.T_cell	64.735	simple:Q02223	simple:Q9Y275	ENSG00000048462	ENSG00000102524	TRUE	TRUE	FALSE	curated	FALSE	0.204	young_specific
CPI-CS008C9D6E5	IL1 receptor inhibitor_IL1B	Granulocyte.T_cell	160.816	complex:IL1 receptor inhibitor	simple:P01584		ENSG00000125538	TRUE	TRUE	FALSE	curated	FALSE	0.116	common
CPI-CS05426BFFA	IL1 receptor_IL1B	Granulocyte.T_cell	160.816	complex:IL1 receptor	simple:P01584		ENSG00000125538	TRUE	TRUE	FALSE	curated	FALSE	0.116	common
CPI-SC098C06330	TGFB1_TGFbeta receptor1	Granulocyte.T_cell	45.36	simple:P01137	complex:TGFbeta receptor1	ENSG00000105329		TRUE	FALSE	TRUE	curated	FALSE	0.342	common
CPI-SS027AFFC0E	NCR3_BAG6	Granulocyte.T_cell	59.957	simple:O14931	simple:P46379	ENSG00000204475	ENSG00000204463	FALSE	TRUE	FALSE	curated	FALSE	0.129	common
CPI-SS02A0FF87F	FAM3C_CLEC2D	Granulocyte.T_cell	352.1	simple:Q92520	simple:Q9UHP7	ENSG00000196937	ENSG00000069493	TRUE	FALSE	TRUE	IMEx,InnateDB-All,IntAct	FALSE	0.231	common
CPI-SS03339363E	HLA-E_KLRK1	Granulocyte.T_cell	851.898	simple:P13747	simple:P26718	ENSG00000204592	ENSG00000213809	FALSE	FALSE	TRUE	curated	FALSE	0.098	common
CPI-SS03722104E	HGF_CD44	Granulocyte.T_cell	264.827	simple:P14210	simple:P16070	ENSG00000019991	ENSG00000026508	TRUE	FALSE	TRUE	IMEx,InnateDB-All,IntAct	FALSE	0.067	common
CPI-SS03EF699C7	HLA-E_KLRC1	Granulocyte.T_cell	809.582	simple:P13747	simple:P26715	ENSG00000204592	ENSG00000134545	FALSE	FALSE	TRUE	curated	FALSE	0.204	common
CPI-SS056FF4363	CD48_CD244	Granulocyte.T_cell	265.539	simple:P09326	simple:Q9BZW8	ENSG00000117091	ENSG00000122223	FALSE	FALSE	TRUE	curated	FALSE	0.231	common
CPI-SS0A4F27388	TNFRSF1A_FASLG	Granulocyte.T_cell	187.1	simple:P19438	simple:P48023	ENSG00000067182	ENSG00000117560	TRUE	TRUE	FALSE	I2D,InnateDB-All	FALSE	0.151	common
CPI-SS0DA033F03	TNFRSF1A_GRN	Granulocyte.T_cell	209.853	simple:P19438	simple:P28799	ENSG00000067182	ENSG00000030582	TRUE	TRUE	FALSE	IMEx,InnateDB-All,MINT	FALSE	0.329	common
CPI-CS008C9D6E5	IL1 receptor inhibitor_IL1B	Granulocyte.T_cell	28.307	complex:IL1 receptor inhibitor	simple:P01584		ENSG00000125538	TRUE	TRUE	FALSE	curated	FALSE	0.058	common
CPI-CS05426BFFA	IL1 receptor_IL1B	Granulocyte.T_cell	28.307	complex:IL1 receptor	simple:P01584		ENSG00000125538	TRUE	TRUE	FALSE	curated	FALSE	0.058	common
CPI-SC098C06330	TGFB1_TGFbeta receptor1	Granulocyte.T_cell	71.97	simple:P01137	complex:TGFbeta receptor1	ENSG00000105329		TRUE	FALSE	TRUE	curated	FALSE	0.262	common
CPI-SS027AFFC0E	NCR3_BAG6	Granulocyte.T_cell	46.829	simple:O14931	simple:P46379	ENSG00000204475	ENSG00000204463	FALSE	TRUE	FALSE	curated	FALSE	0.089	common
CPI-SS02A0FF87F	FAM3C_CLEC2D	Granulocyte.T_cell	408.463	simple:Q92520	simple:Q9UHP7	ENSG00000196937	ENSG00000069493	TRUE	FALSE	TRUE	IMEx,InnateDB-All,IntAct	FALSE	0.191	common
CPI-SS03339363E	HLA-E_KLRK1	Granulocyte.T_cell	699.678	simple:P13747	simple:P26718	ENSG00000204592	ENSG00000213809	FALSE	FALSE	TRUE	curated	FALSE	0.089	common
CPI-SS03722104E	HGF_CD44	Granulocyte.T_cell	306.364	simple:P14210	simple:P16070	ENSG00000019991	ENSG00000026508	TRUE	FALSE	TRUE	IMEx,InnateDB-All,IntAct	FALSE	0.076	common
CPI-SS03EF699C7	HLA-E_KLRC1	Granulocyte.T_cell	684.535	simple:P13747	simple:P26715	ENSG00000204592	ENSG00000134545	FALSE	FALSE	TRUE	curated	FALSE	0.244	common
CPI-SS056FF4363	CD48_CD244	Granulocyte.T_cell	260.333	simple:P09326	simple:Q9BZW8	ENSG00000117091	ENSG00000122223	FALSE	FALSE	TRUE	curated	FALSE	0.031	common
CPI-SS0A4F27388	TNFRSF1A_FASLG	Granulocyte.T_cell	103.645	simple:P19438	simple:P48023	ENSG00000067182	ENSG00000117560	TRUE	TRUE	FALSE	I2D,InnateDB-All	FALSE	0.111	common
CPI-SS0DA033F03	TNFRSF1A_GRN	Granulocyte.T_cell	126.683	simple:P19438	simple:P28799	ENSG00000067182	ENSG00000030582	TRUE	TRUE	FALSE	IMEx,InnateDB-All,MINT	FALSE	0.338	common
CPI-CS075442484	BMR1A_ACR2A_BMP2	Retinal_ganglion_cell.Macrophage	14.108	complex:BMR1A_ACR2A	simple:P12643		ENSG00000125845	TRUE	TRUE	FALSE	curated	FALSE	0.12	old_specific
CPI-CS0E4E75E3B	BMPR1A_BMPR2_BMP2	Retinal_ganglion_cell.Macrophage	14.108	complex:BMPR1A_BMPR2	simple:P12643		ENSG00000125845	TRUE	TRUE	FALSE	curated	FALSE	0.12	old_specific
CPI-SS00046DCF3	EPHA4_EFNB1	Retinal_ganglion_cell.Macrophage	54.253	simple:P54764	simple:P98172	ENSG00000116106	ENSG00000090776	FALSE	TRUE	FALSE	curated	FALSE	0.022	old_specific
CPI-SS02AB0C3E0	SPP1_CD44	Retinal_ganglion_cell.Macrophage	552.601	simple:P10451	simple:P16070	ENSG00000118785	ENSG00000026508	TRUE	FALSE	TRUE	I2D,IMEx,InnateDB-All,IntAct	FALSE	0.298	old_specific
CPI-SS033E6DE7E	NRP1_VEGFB	Retinal_ganglion_cell.Macrophage	42.2	simple:O14786	simple:P49765	ENSG00000099250	ENSG00000173511	TRUE	TRUE	FALSE	curated	FALSE	0.396	old_specific
CPI-SS042A6F835	IGF2_IGF2R	Retinal_ganglion_cell.Macrophage	32.952	simple:P01344	simple:P11717	ENSG00000167244	ENSG00000197081	TRUE	FALSE	TRUE	curated	FALSE	0.031	old_specific
CPI-SS04F3A1E5C	COPA_SORT1	Retinal_ganglion_cell.Macrophage	87.065	simple:P53621	simple:Q99523	ENSG00000122218	ENSG00000134243	TRUE	FALSE	TRUE	IMEx,InnateDB-All,IntAct,MatrixDB	FALSE	0.253	old_specific
CPI-SS070B0E458	GRIN2A_IL16	Retinal_ganglion_cell.Macrophage	36.068	simple:Q12879	simple:Q14005	ENSG00000183454	ENSG00000172349	TRUE	TRUE	FALSE	I2D	FALSE	0.031	old_specific
CPI-SS07DFEBFA8	GPR19_ENHO	Retinal_ganglion_cell.Macrophage	7.389	simple:Q15760	simple:Q6UWT2	ENSG00000183150	ENSG00000168913	TRUE	TRUE	FALSE	guidetopharmacology.org	FALSE	0.013	old_specific
CPI-SS07F60834D	MET_HGF	Retinal_ganglion_cell.Macrophage	15.182	simple:P08581	simple:P14210	ENSG00000105976	ENSG00000019991	TRUE	TRUE	FALSE	curated	FALSE	0.053	old_specific
CPI-SS085195142	TYRO3_GAS6	Retinal_ganglion_cell.Macrophage	17.126	simple:Q06418	simple:Q14393	ENSG00000092445	ENSG00000183087	TRUE	TRUE	FALSE	guidetopharmacology.org	FALSE	0.062	old_specific
CPI-SS08CA619FE	EGFR_GRN	Retinal_ganglion_cell.Macrophage	750.119	simple:P00533	simple:P28799	ENSG00000146648	ENSG00000030582	TRUE	TRUE	FALSE	InnateDB-All	FALSE	0.28	old_specific
CPI-SS0C1BD22BC	SPP1_PTGER4	Retinal_ganglion_cell.Macrophage	329.806	simple:P10451	simple:P35408	ENSG00000118785	ENSG00000171522	TRUE	FALSE	TRUE	IMEx,MINT	FALSE	0.173	old_specific
CPI-SS0DA033F03	TNFRSF1A_GRN	Retinal_ganglion_cell.Macrophage	701.243	simple:P19438	simple:P28799	ENSG00000067182	ENSG00000030582	TRUE	TRUE	FALSE	IMEx,InnateDB-All,MINT	FALSE	0.329	old_specific
CPI-SS0DBA4D668	DPP4_CXCL12	Retinal_ganglion_cell.Macrophage	25.268	simple:P27487	simple:P48061	ENSG00000197635	ENSG00000107562	TRUE	TRUE	FALSE	curated	FALSE	0.187	old_specific
CPI-SS0DF5E47DB	SCGB3A1_MARCO	Retinal_ganglion_cell.Macrophage	23.86	simple:Q96QR1	simple:Q9UEW3	ENSG00000161055	ENSG00000019169	TRUE	FALSE	TRUE	I2D,InnateDB-All	FALSE	0.004	old_specific
CPI-SS0FAF4BB9E	DPP4_CCL11	Retinal_ganglion_cell.Macrophage	100.593	simple:P27487	simple:P51671	ENSG00000197635	ENSG00000172156	TRUE	TRUE	FALSE	curated	FALSE	0.347	old_specific
CPI-CS09831CCFD	IL18 receptor_IL18	Retinal_ganglion_cell.Macrophage	21.602	complex:IL18 receptor	simple:Q14116		ENSG00000150782	TRUE	TRUE	FALSE	curated	FALSE	0.027	young_specific
CPI-CS0E661878B	LIFR_OSM	Retinal_ganglion_cell.Macrophage	58.081	complex:LIFR	simple:P13725		ENSG00000099985	TRUE	TRUE	FALSE	curated	FALSE	0.093	young_specific
CPI-SS0097929A7	BMP7_SLAMF1	Retinal_ganglion_cell.Macrophage	11.045	simple:P18075	simple:Q13291	ENSG00000101144	ENSG00000117090	TRUE	FALSE	TRUE	InnateDB-All	FALSE	0.031	young_specific
CPI-SS02904BE32	GLRA2_FAM3C	Retinal_ganglion_cell.Macrophage	48.488	simple:P23416	simple:Q92520	ENSG00000101958	ENSG00000196937	TRUE	TRUE	FALSE	InnateDB-All	FALSE	0.044	young_specific
CPI-SS0423580E5	DLL1_NOTCH2	Retinal_ganglion_cell.Macrophage	49.444	simple:O00548	simple:Q04721	ENSG00000198719	ENSG00000134250	FALSE	FALSE	TRUE	curated	FALSE	0.196	young_specific
CPI-SS068C742A1	FGF1_TGFBR3	Retinal_ganglion_cell.Macrophage	64.474	simple:P05230	simple:Q03167	ENSG00000113578	ENSG00000069702	TRUE	FALSE	TRUE	InnateDB-All	FALSE	0.071	young_specific
CPI-SS095DCA7F7	LILRA4_BST2	Retinal_ganglion_cell.Macrophage	90.321	simple:P59901	simple:Q10589	ENSG00000239961	ENSG00000130303	FALSE	TRUE	FALSE	curated	FALSE	0.276	young_specific
CPI-SS0DFAF1FE2	CCR5_CCL8	Retinal_ganglion_cell.Macrophage	77.736	simple:P51681	simple:P80075	ENSG00000160791	ENSG00000108700	TRUE	TRUE	FALSE	curated	FALSE	0.093	young_specific
CPI-SS0FB37E079	INHA_TGFBR3	Retinal_ganglion_cell.Macrophage	5.023	simple:P05111	simple:Q03167	ENSG00000123999	ENSG00000069702	TRUE	FALSE	TRUE	I2D	FALSE	0.027	young_specific
CPI-CS008C9D6E5	IL1 receptor inhibitor_IL1B	Retinal_ganglion_cell.Macrophage	355.316	complex:IL1 receptor inhibitor	simple:P01584		ENSG00000125538	TRUE	TRUE	FALSE	curated	FALSE	0.116	common
CPI-CS05426BFFA	IL1 receptor_IL1B	Retinal_ganglion_cell.Macrophage	355.316	complex:IL1 receptor	simple:P01584		ENSG00000125538	TRUE	TRUE	FALSE	curated	FALSE	0.116	common
CPI-CS085E95BC1	IL1 receptor inhibitor_IL1RN	Retinal_ganglion_cell.Macrophage	49.9	complex:IL1 receptor inhibitor	simple:P18510		ENSG00000136689	TRUE	TRUE	FALSE	curated	FALSE	0.12	common
CPI-CS0DEBE7B69	IL1 receptor_IL1RN	Retinal_ganglion_cell.Macrophage	49.9	complex:IL1 receptor	simple:P18510		ENSG00000136689	TRUE	TRUE	FALSE	curated	FALSE	0.12	common
CPI-SC03DD946B2	TGFB2_TGFbeta receptor1	Retinal_ganglion_cell.Macrophage	63.735	simple:P61812	complex:TGFbeta receptor1	ENSG00000092969		TRUE	FALSE	TRUE	curated	FALSE	0.351	common
CPI-SC098C06330	TGFB1_TGFbeta receptor1	Retinal_ganglion_cell.Macrophage	53.812	simple:P01137	complex:TGFbeta receptor1	ENSG00000105329		TRUE	FALSE	TRUE	curated	FALSE	0.342	common
CPI-SS006C6537E	MDK_LRP1	Retinal_ganglion_cell.Macrophage	131.444	simple:P21741	simple:Q07954	ENSG00000110492	ENSG00000123384	TRUE	FALSE	TRUE	I2D,InnateDB-All	FALSE	0.222	common
CPI-SS01560CA22	CD99_PILRA	Retinal_ganglion_cell.Macrophage	214.485	simple:P14209	simple:Q9UKJ1	ENSG00000002586	ENSG00000085514	TRUE	FALSE	TRUE	curated	FALSE	0.427	common
CPI-SS02928C71A	PDGFB_LRP1	Retinal_ganglion_cell.Macrophage	129.155	simple:P01127	simple:Q07954	ENSG00000100311	ENSG00000123384	TRUE	FALSE	TRUE	I2D,InnateDB-All	FALSE	0.222	common
CPI-SS03133B4F2	TFRC_TNFSF13B	Retinal_ganglion_cell.Macrophage	124.284	simple:P02786	simple:Q9Y275	ENSG00000072274	ENSG00000102524	TRUE	TRUE	FALSE	IMEx,IntAct	FALSE	0.164	common
CPI-SS04A97448D	FGF1_FGFR2	Retinal_ganglion_cell.Macrophage	64.326	simple:P05230	simple:P21802	ENSG00000113578	ENSG00000066468	TRUE	FALSE	TRUE	I2D,IMEx,InnateDB-All,IntAct,MINT	FALSE	0.111	common
CPI-SS05B1FA8A8	LRP6_CKLF	Retinal_ganglion_cell.Macrophage	206.722	simple:O75581	simple:Q9UBR5	ENSG00000070018	ENSG00000217555	TRUE	TRUE	FALSE	IMEx,IntAct	FALSE	0.151	common
CPI-SS065F7DA2A	COPA_P2RY6	Retinal_ganglion_cell.Macrophage	76.955	simple:P53621	simple:Q15077	ENSG00000122218	ENSG00000171631	TRUE	FALSE	TRUE	IMEx,IntAct	FALSE	0.084	common
CPI-SS0755A26DD	FGF1_FGFR1	Retinal_ganglion_cell.Macrophage	94.12	simple:P05230	simple:P11362	ENSG00000113578	ENSG00000077782	TRUE	FALSE	TRUE	curated	FALSE	0.222	common
CPI-SS09A36B221	BDNF_SORT1	Retinal_ganglion_cell.Macrophage	52.591	simple:P23560	simple:Q99523	ENSG00000176697	ENSG00000134243	TRUE	FALSE	TRUE	I2D,IMEx,InnateDB-All,IntAct	FALSE	0.067	common
CPI-SS09A3FA737	NAMPT_P2RY6	Retinal_ganglion_cell.Macrophage	29.104	simple:P43490	simple:Q15077	ENSG00000105835	ENSG00000171631	TRUE	FALSE	TRUE	IMEx,IntAct	FALSE	0.089	common
CPI-SS0A28DCA72	CXCL12_CXCR4	Retinal_ganglion_cell.Macrophage	150.864	simple:P48061	simple:P61073	ENSG00000107562	ENSG00000121966	TRUE	FALSE	TRUE	curated	FALSE	0.307	common
CPI-SS0A9E884E0	CD200_CD200R1	Retinal_ganglion_cell.Macrophage	62.947	simple:P41217	simple:Q8TD46	ENSG00000091972	ENSG00000163606	TRUE	FALSE	TRUE	curated	FALSE	0.116	common
CPI-SS0AB647854	GPR37_PSAP	Retinal_ganglion_cell.Macrophage	1011.49	simple:O15354	simple:P07602	ENSG00000170775	ENSG00000197746	TRUE	TRUE	FALSE	guidetopharmacology.org	FALSE	0.209	common
CPI-SS0C28FEC7D	TNFSF13_TNFRSF14	Retinal_ganglion_cell.Macrophage	68.373	simple:O75888	simple:Q92956	ENSG00000161955	ENSG00000157873	TRUE	FALSE	TRUE	I2D,InnateDB-All	FALSE	0.262	common
CPI-SS0C4E86714	TNFRSF1B_GRN	Retinal_ganglion_cell.Macrophage	701.683	simple:P20333	simple:P28799	ENSG00000028137	ENSG00000030582	TRUE	TRUE	FALSE	IMEx,InnateDB-All,MINT	FALSE	0.431	common
CPI-SS0C85BC9AF	PROS1_AXL	Retinal_ganglion_cell.Macrophage	54.384	simple:P07225	simple:P30530	ENSG00000184500	ENSG00000167601	TRUE	FALSE	TRUE	guidetopharmacology.org	FALSE	0.382	common
CPI-SS0E2863F09	TNFRSF17_TNFSF13B	Retinal_ganglion_cell.Macrophage	75.897	simple:Q02223	simple:Q9Y275	ENSG00000048462	ENSG00000102524	TRUE	TRUE	FALSE	curated	FALSE	0.133	common
CPI-SS0F00D756A	CD40_TNFSF13B	Retinal_ganglion_cell.Macrophage	77.372	simple:P25942	simple:Q9Y275	ENSG00000101017	ENSG00000102524	TRUE	TRUE	FALSE	I2D,InnateDB	FALSE	0.111	common
CPI-CS008C9D6E5	IL1 receptor inhibitor_IL1B	Retinal_ganglion_cell.Macrophage	376.041	complex:IL1 receptor inhibitor	simple:P01584		ENSG00000125538	TRUE	TRUE	FALSE	curated	FALSE	0.058	common
CPI-CS05426BFFA	IL1 receptor_IL1B	Retinal_ganglion_cell.Macrophage	376.041	complex:IL1 receptor	simple:P01584		ENSG00000125538	TRUE	TRUE	FALSE	curated	FALSE	0.058	common
CPI-CS085E95BC1	IL1 receptor inhibitor_IL1RN	Retinal_ganglion_cell.Macrophage	55.237	complex:IL1 receptor inhibitor	simple:P18510		ENSG00000136689	TRUE	TRUE	FALSE	curated	FALSE	0.053	common
CPI-CS0DEBE7B69	IL1 receptor_IL1RN	Retinal_ganglion_cell.Macrophage	55.237	complex:IL1 receptor	simple:P18510		ENSG00000136689	TRUE	TRUE	FALSE	curated	FALSE	0.053	common
CPI-SC03DD946B2	TGFB2_TGFbeta receptor1	Retinal_ganglion_cell.Macrophage	55.672	simple:P61812	complex:TGFbeta receptor1	ENSG00000092969		TRUE	FALSE	TRUE	curated	FALSE	0.2	common
CPI-SC098C06330	TGFB1_TGFbeta receptor1	Retinal_ganglion_cell.Macrophage	45.463	simple:P01137	complex:TGFbeta receptor1	ENSG00000105329		TRUE	FALSE	TRUE	curated	FALSE	0.262	common
CPI-SS006C6537E	MDK_LRP1	Retinal_ganglion_cell.Macrophage	128.468	simple:P21741	simple:Q07954	ENSG00000110492	ENSG00000123384	TRUE	FALSE	TRUE	I2D,InnateDB-All	FALSE	0.178	common
CPI-SS01560CA22	CD99_PILRA	Retinal_ganglion_cell.Macrophage	175.223	simple:P14209	simple:Q9UKJ1	ENSG00000002586	ENSG00000085514	TRUE	FALSE	TRUE	curated	FALSE	0.396	common
CPI-SS02928C71A	PDGFB_LRP1	Retinal_ganglion_cell.Macrophage	124.152	simple:P01127	simple:Q07954	ENSG00000100311	ENSG00000123384	TRUE	FALSE	TRUE	I2D,InnateDB-All	FALSE	0.138	common
CPI-SS03133B4F2	TFRC_TNFSF13B	Retinal_ganglion_cell.Macrophage	167.727	simple:P02786	simple:Q9Y275	ENSG00000072274	ENSG00000102524	TRUE	TRUE	FALSE	IMEx,IntAct	FALSE	0.218	common
CPI-SS04A97448D	FGF1_FGFR2	Retinal_ganglion_cell.Macrophage	63.557	simple:P05230	simple:P21802	ENSG00000113578	ENSG00000066468	TRUE	FALSE	TRUE	I2D,IMEx,InnateDB-All,IntAct,MINT	FALSE	0.036	common
CPI-SS05B1FA8A8	LRP6_CKLF	Retinal_ganglion_cell.Macrophage	275.122	simple:O75581	simple:Q9UBR5	ENSG00000070018	ENSG00000217555	TRUE	TRUE	FALSE	IMEx,IntAct	FALSE	0.107	common
CPI-SS065F7DA2A	COPA_P2RY6	Retinal_ganglion_cell.Macrophage	105.002	simple:P53621	simple:Q15077	ENSG00000122218	ENSG00000171631	TRUE	FALSE	TRUE	IMEx,IntAct	FALSE	0.102	common
CPI-SS0755A26DD	FGF1_FGFR1	Retinal_ganglion_cell.Macrophage	79.648	simple:P05230	simple:P11362	ENSG00000113578	ENSG00000077782	TRUE	FALSE	TRUE	curated	FALSE	0.111	common
CPI-SS09A36B221	BDNF_SORT1	Retinal_ganglion_cell.Macrophage	37.796	simple:P23560	simple:Q99523	ENSG00000176697	ENSG00000134243	TRUE	FALSE	TRUE	I2D,IMEx,InnateDB-All,IntAct	FALSE	0.093	common
CPI-SS09A3FA737	NAMPT_P2RY6	Retinal_ganglion_cell.Macrophage	61.976	simple:P43490	simple:Q15077	ENSG00000105835	ENSG00000171631	TRUE	FALSE	TRUE	IMEx,IntAct	FALSE	0.156	common
CPI-SS0A28DCA72	CXCL12_CXCR4	Retinal_ganglion_cell.Macrophage	294.486	simple:P48061	simple:P61073	ENSG00000107562	ENSG00000121966	TRUE	FALSE	TRUE	curated	FALSE	0.28	common
CPI-SS0A9E884E0	CD200_CD200R1	Retinal_ganglion_cell.Macrophage	110.883	simple:P41217	simple:Q8TD46	ENSG00000091972	ENSG00000163606	TRUE	FALSE	TRUE	curated	FALSE	0.147	common
CPI-SS0AB647854	GPR37_PSAP	Retinal_ganglion_cell.Macrophage	649.139	simple:O15354	simple:P07602	ENSG00000170775	ENSG00000197746	TRUE	TRUE	FALSE	guidetopharmacology.org	FALSE	0.289	common
CPI-SS0C28FEC7D	TNFSF13_TNFRSF14	Retinal_ganglion_cell.Macrophage	49.569	simple:O75888	simple:Q92956	ENSG00000161955	ENSG00000157873	TRUE	FALSE	TRUE	I2D,InnateDB-All	FALSE	0.316	common
CPI-SS0C4E86714	TNFRSF1B_GRN	Retinal_ganglion_cell.Macrophage	331.291	simple:P20333	simple:P28799	ENSG00000028137	ENSG00000030582	TRUE	TRUE	FALSE	IMEx,InnateDB-All,MINT	FALSE	0.387	common
CPI-SS0C85BC9AF	PROS1_AXL	Retinal_ganglion_cell.Macrophage	73.934	simple:P07225	simple:P30530	ENSG00000184500	ENSG00000167601	TRUE	FALSE	TRUE	guidetopharmacology.org	FALSE	0.271	common
CPI-SS0E2863F09	TNFRSF17_TNFSF13B	Retinal_ganglion_cell.Macrophage	116.181	simple:Q02223	simple:Q9Y275	ENSG00000048462	ENSG00000102524	TRUE	TRUE	FALSE	curated	FALSE	0.204	common
CPI-SS0F00D756A	CD40_TNFSF13B	Retinal_ganglion_cell.Macrophage	117.241	simple:P25942	simple:Q9Y275	ENSG00000101017	ENSG00000102524	TRUE	TRUE	FALSE	I2D,InnateDB	FALSE	0.187	common
CPI-CS075442484	BMR1A_ACR2A_BMP2	Cone_photoreceptor.Macrophage	13.745	complex:BMR1A_ACR2A	simple:P12643		ENSG00000125845	TRUE	TRUE	FALSE	curated	FALSE	0.12	old_specific
CPI-CS0E4E75E3B	BMPR1A_BMPR2_BMP2	Cone_photoreceptor.Macrophage	13.745	complex:BMPR1A_BMPR2	simple:P12643		ENSG00000125845	TRUE	TRUE	FALSE	curated	FALSE	0.12	old_specific
CPI-SS00046DCF3	EPHA4_EFNB1	Cone_photoreceptor.Macrophage	22.44	simple:P54764	simple:P98172	ENSG00000116106	ENSG00000090776	FALSE	TRUE	FALSE	curated	FALSE	0.022	old_specific
CPI-SS042A6F835	IGF2_IGF2R	Cone_photoreceptor.Macrophage	31.344	simple:P01344	simple:P11717	ENSG00000167244	ENSG00000197081	TRUE	FALSE	TRUE	curated	FALSE	0.031	old_specific
CPI-SS0755A26DD	FGF1_FGFR1	Cone_photoreceptor.Macrophage	33.497	simple:P05230	simple:P11362	ENSG00000113578	ENSG00000077782	TRUE	FALSE	TRUE	curated	FALSE	0.222	old_specific
CPI-SS0A28DCA72	CXCL12_CXCR4	Cone_photoreceptor.Macrophage	143.626	simple:P48061	simple:P61073	ENSG00000107562	ENSG00000121966	TRUE	FALSE	TRUE	curated	FALSE	0.307	old_specific
CPI-SS0C4E86714	TNFRSF1B_GRN	Cone_photoreceptor.Macrophage	701.726	simple:P20333	simple:P28799	ENSG00000028137	ENSG00000030582	TRUE	TRUE	FALSE	IMEx,InnateDB-All,MINT	FALSE	0.431	old_specific
CPI-SS0C85BC9AF	PROS1_AXL	Cone_photoreceptor.Macrophage	58.959	simple:P07225	simple:P30530	ENSG00000184500	ENSG00000167601	TRUE	FALSE	TRUE	guidetopharmacology.org	FALSE	0.382	old_specific
CPI-SS0F9B3B259	TNFSF13_TNFRSF1A	Cone_photoreceptor.Macrophage	50.08	simple:O75888	simple:P19438	ENSG00000161955	ENSG00000067182	TRUE	FALSE	TRUE	I2D,InnateDB-All	FALSE	0.356	old_specific
CPI-CS0E661878B	LIFR_OSM	Cone_photoreceptor.Macrophage	55.954	complex:LIFR	simple:P13725		ENSG00000099985	TRUE	TRUE	FALSE	curated	FALSE	0.093	young_specific
CPI-SS0178F5C45	TGFB2_TGFBR3	Cone_photoreceptor.Macrophage	93.769	simple:P61812	simple:Q03167	ENSG00000092969	ENSG00000069702	TRUE	FALSE	TRUE	curated	FALSE	0.133	young_specific
CPI-SS0415CC75D	MERTK_GAS6	Cone_photoreceptor.Macrophage	41.883	simple:Q12866	simple:Q14393	ENSG00000153208	ENSG00000183087	TRUE	TRUE	FALSE	guidetopharmacology.org	FALSE	0.142	young_specific
CPI-SS065F7DA2A	COPA_P2RY6	Cone_photoreceptor.Macrophage	82.211	simple:P53621	simple:Q15077	ENSG00000122218	ENSG00000171631	TRUE	FALSE	TRUE	IMEx,IntAct	FALSE	0.102	young_specific
CPI-SS09A3FA737	NAMPT_P2RY6	Cone_photoreceptor.Macrophage	47.776	simple:P43490	simple:Q15077	ENSG00000105835	ENSG00000171631	TRUE	FALSE	TRUE	IMEx,IntAct	FALSE	0.156	young_specific
CPI-SS0A9E884E0	CD200_CD200R1	Cone_photoreceptor.Macrophage	33.691	simple:P41217	simple:Q8TD46	ENSG00000091972	ENSG00000163606	TRUE	FALSE	TRUE	curated	FALSE	0.147	young_specific
CPI-CS008C9D6E5	IL1 receptor inhibitor_IL1B	Cone_photoreceptor.Macrophage	357.682	complex:IL1 receptor inhibitor	simple:P01584		ENSG00000125538	TRUE	TRUE	FALSE	curated	FALSE	0.116	common
CPI-CS05426BFFA	IL1 receptor_IL1B	Cone_photoreceptor.Macrophage	357.682	complex:IL1 receptor	simple:P01584		ENSG00000125538	TRUE	TRUE	FALSE	curated	FALSE	0.116	common
CPI-CS085E95BC1	IL1 receptor inhibitor_IL1RN	Cone_photoreceptor.Macrophage	52.266	complex:IL1 receptor inhibitor	simple:P18510		ENSG00000136689	TRUE	TRUE	FALSE	curated	FALSE	0.12	common
CPI-CS0DEBE7B69	IL1 receptor_IL1RN	Cone_photoreceptor.Macrophage	52.266	complex:IL1 receptor	simple:P18510		ENSG00000136689	TRUE	TRUE	FALSE	curated	FALSE	0.12	common
CPI-SC032246C72	TGFB2_TGFbeta receptor2	Cone_photoreceptor.Macrophage	84.796	simple:P61812	complex:TGFbeta receptor2	ENSG00000092969		TRUE	FALSE	TRUE	curated	FALSE	0.187	common
CPI-SC03DD946B2	TGFB2_TGFbeta receptor1	Cone_photoreceptor.Macrophage	134.275	simple:P61812	complex:TGFbeta receptor1	ENSG00000092969		TRUE	FALSE	TRUE	curated	FALSE	0.351	common
CPI-SS01560CA22	CD99_PILRA	Cone_photoreceptor.Macrophage	177.9	simple:P14209	simple:Q9UKJ1	ENSG00000002586	ENSG00000085514	TRUE	FALSE	TRUE	curated	FALSE	0.427	common
CPI-SS03133B4F2	TFRC_TNFSF13B	Cone_photoreceptor.Macrophage	95.769	simple:P02786	simple:Q9Y275	ENSG00000072274	ENSG00000102524	TRUE	TRUE	FALSE	IMEx,IntAct	FALSE	0.164	common
CPI-SS0423580E5	DLL1_NOTCH2	Cone_photoreceptor.Macrophage	47.461	simple:O00548	simple:Q04721	ENSG00000198719	ENSG00000134250	FALSE	FALSE	TRUE	curated	FALSE	0.133	common
CPI-SS05B1FA8A8	LRP6_CKLF	Cone_photoreceptor.Macrophage	212.391	simple:O75581	simple:Q9UBR5	ENSG00000070018	ENSG00000217555	TRUE	TRUE	FALSE	IMEx,IntAct	FALSE	0.151	common
CPI-SS060B82BBC	JAG1_NOTCH2	Cone_photoreceptor.Macrophage	68.125	simple:P78504	simple:Q04721	ENSG00000101384	ENSG00000134250	FALSE	FALSE	TRUE	curated	FALSE	0.196	common
CPI-SS08CA619FE	EGFR_GRN	Cone_photoreceptor.Macrophage	758.374	simple:P00533	simple:P28799	ENSG00000146648	ENSG00000030582	TRUE	TRUE	FALSE	InnateDB-All	FALSE	0.28	common
CPI-SS0AB647854	GPR37_PSAP	Cone_photoreceptor.Macrophage	993.603	simple:O15354	simple:P07602	ENSG00000170775	ENSG00000197746	TRUE	TRUE	FALSE	guidetopharmacology.org	FALSE	0.209	common
CPI-SS0C28FEC7D	TNFSF13_TNFRSF14	Cone_photoreceptor.Macrophage	68.453	simple:O75888	simple:Q92956	ENSG00000161955	ENSG00000157873	TRUE	FALSE	TRUE	I2D,InnateDB-All	FALSE	0.262	common
CPI-SS0DBA4D668	DPP4_CXCL12	Cone_photoreceptor.Macrophage	31.556	simple:P27487	simple:P48061	ENSG00000197635	ENSG00000107562	TRUE	TRUE	FALSE	curated	FALSE	0.187	common
CPI-SS0F00D756A	CD40_TNFSF13B	Cone_photoreceptor.Macrophage	79.472	simple:P25942	simple:Q9Y275	ENSG00000101017	ENSG00000102524	TRUE	TRUE	FALSE	I2D,InnateDB	FALSE	0.111	common
CPI-SS0FAF4BB9E	DPP4_CCL11	Cone_photoreceptor.Macrophage	106.881	simple:P27487	simple:P51671	ENSG00000197635	ENSG00000172156	TRUE	TRUE	FALSE	curated	FALSE	0.347	common
CPI-CS008C9D6E5	IL1 receptor inhibitor_IL1B	Cone_photoreceptor.Macrophage	377.999	complex:IL1 receptor inhibitor	simple:P01584		ENSG00000125538	TRUE	TRUE	FALSE	curated	FALSE	0.058	common
CPI-CS05426BFFA	IL1 receptor_IL1B	Cone_photoreceptor.Macrophage	377.999	complex:IL1 receptor	simple:P01584		ENSG00000125538	TRUE	TRUE	FALSE	curated	FALSE	0.058	common
CPI-CS085E95BC1	IL1 receptor inhibitor_IL1RN	Cone_photoreceptor.Macrophage	57.194	complex:IL1 receptor inhibitor	simple:P18510		ENSG00000136689	TRUE	TRUE	FALSE	curated	FALSE	0.053	common
CPI-CS0DEBE7B69	IL1 receptor_IL1RN	Cone_photoreceptor.Macrophage	57.194	complex:IL1 receptor	simple:P18510		ENSG00000136689	TRUE	TRUE	FALSE	curated	FALSE	0.053	common
CPI-SC032246C72	TGFB2_TGFbeta receptor2	Cone_photoreceptor.Macrophage	101.491	simple:P61812	complex:TGFbeta receptor2	ENSG00000092969		TRUE	FALSE	TRUE	curated	FALSE	0.133	common
CPI-SC03DD946B2	TGFB2_TGFbeta receptor1	Cone_photoreceptor.Macrophage	136.48	simple:P61812	complex:TGFbeta receptor1	ENSG00000092969		TRUE	FALSE	TRUE	curated	FALSE	0.2	common
CPI-SS01560CA22	CD99_PILRA	Cone_photoreceptor.Macrophage	137.381	simple:P14209	simple:Q9UKJ1	ENSG00000002586	ENSG00000085514	TRUE	FALSE	TRUE	curated	FALSE	0.396	common
CPI-SS03133B4F2	TFRC_TNFSF13B	Cone_photoreceptor.Macrophage	140.029	simple:P02786	simple:Q9Y275	ENSG00000072274	ENSG00000102524	TRUE	TRUE	FALSE	IMEx,IntAct	FALSE	0.218	common
CPI-SS0423580E5	DLL1_NOTCH2	Cone_photoreceptor.Macrophage	63.467	simple:O00548	simple:Q04721	ENSG00000198719	ENSG00000134250	FALSE	FALSE	TRUE	curated	FALSE	0.196	common
CPI-SS05B1FA8A8	LRP6_CKLF	Cone_photoreceptor.Macrophage	274.749	simple:O75581	simple:Q9UBR5	ENSG00000070018	ENSG00000217555	TRUE	TRUE	FALSE	IMEx,IntAct	FALSE	0.107	common
CPI-SS060B82BBC	JAG1_NOTCH2	Cone_photoreceptor.Macrophage	80.081	simple:P78504	simple:Q04721	ENSG00000101384	ENSG00000134250	FALSE	FALSE	TRUE	curated	FALSE	0.209	common
CPI-SS08CA619FE	EGFR_GRN	Cone_photoreceptor.Macrophage	411.182	simple:P00533	simple:P28799	ENSG00000146648	ENSG00000030582	TRUE	TRUE	FALSE	InnateDB-All	FALSE	0.236	common
CPI-SS0AB647854	GPR37_PSAP	Cone_photoreceptor.Macrophage	640.348	simple:O15354	simple:P07602	ENSG00000170775	ENSG00000197746	TRUE	TRUE	FALSE	guidetopharmacology.org	FALSE	0.289	common
CPI-SS0C28FEC7D	TNFSF13_TNFRSF14	Cone_photoreceptor.Macrophage	50.371	simple:O75888	simple:Q92956	ENSG00000161955	ENSG00000157873	TRUE	FALSE	TRUE	I2D,InnateDB-All	FALSE	0.316	common
CPI-SS0DBA4D668	DPP4_CXCL12	Cone_photoreceptor.Macrophage	71.333	simple:P27487	simple:P48061	ENSG00000197635	ENSG00000107562	TRUE	TRUE	FALSE	curated	FALSE	0.04	common
CPI-SS0F00D756A	CD40_TNFSF13B	Cone_photoreceptor.Macrophage	124.569	simple:P25942	simple:Q9Y275	ENSG00000101017	ENSG00000102524	TRUE	TRUE	FALSE	I2D,InnateDB	FALSE	0.187	common
CPI-SS0FAF4BB9E	DPP4_CCL11	Cone_photoreceptor.Macrophage	119.031	simple:P27487	simple:P51671	ENSG00000197635	ENSG00000172156	TRUE	TRUE	FALSE	curated	FALSE	0.076	common
CPI-SS0055264F3	EGFR_TGFB1	Granulocyte.Mast_cell	1063.39	simple:P00533	simple:P01137	ENSG00000146648	ENSG00000105329	TRUE	TRUE	FALSE	IMEx,InnateDB-All,MINT	FALSE	0.164	old_specific
CPI-SS01560CA22	CD99_PILRA	Granulocyte.Mast_cell	121.396	simple:P14209	simple:Q9UKJ1	ENSG00000002586	ENSG00000085514	TRUE	FALSE	TRUE	curated	FALSE	0.427	old_specific
CPI-SS03EF699C7	HLA-E_KLRC1	Granulocyte.Mast_cell	767.22	simple:P13747	simple:P26715	ENSG00000204592	ENSG00000134545	FALSE	FALSE	TRUE	curated	FALSE	0.204	old_specific
CPI-SS04F3A1E5C	COPA_SORT1	Granulocyte.Mast_cell	91.698	simple:P53621	simple:Q99523	ENSG00000122218	ENSG00000134243	TRUE	FALSE	TRUE	IMEx,InnateDB-All,IntAct,MatrixDB	FALSE	0.253	old_specific
CPI-SS07CCAD9BF	GRN_SORT1	Granulocyte.Mast_cell	209.563	simple:P28799	simple:Q99523	ENSG00000030582	ENSG00000134243	TRUE	FALSE	TRUE	IMEx,InnateDB-All,MINT	FALSE	0.351	old_specific
CPI-SS088A0A760	EGFR_COPA	Granulocyte.Mast_cell	1099.83	simple:P00533	simple:P53621	ENSG00000146648	ENSG00000122218	TRUE	TRUE	FALSE	InnateDB-All	FALSE	0.204	old_specific
CPI-SS08CA619FE	EGFR_GRN	Granulocyte.Mast_cell	1148.38	simple:P00533	simple:P28799	ENSG00000146648	ENSG00000030582	TRUE	TRUE	FALSE	InnateDB-All	FALSE	0.28	old_specific
CPI-SS0C4E86714	TNFRSF1B_GRN	Granulocyte.Mast_cell	183.038	simple:P20333	simple:P28799	ENSG00000028137	ENSG00000030582	TRUE	TRUE	FALSE	IMEx,InnateDB-All,MINT	FALSE	0.431	old_specific
CPI-CS085E95BC1	IL1 receptor inhibitor_IL1RN	Granulocyte.Mast_cell	24.945	complex:IL1 receptor inhibitor	simple:P18510		ENSG00000136689	TRUE	TRUE	FALSE	curated	FALSE	0.053	young_specific
CPI-CS0AB9C7139	IL7 receptor_IL7	Granulocyte.Mast_cell	24.665	complex:IL7 receptor	simple:P13232		ENSG00000104432	TRUE	TRUE	FALSE	curated	FALSE	0.133	young_specific
CPI-CS0DEBE7B69	IL1 receptor_IL1RN	Granulocyte.Mast_cell	24.945	complex:IL1 receptor	simple:P18510		ENSG00000136689	TRUE	TRUE	FALSE	curated	FALSE	0.053	young_specific
CPI-CS008C9D6E5	IL1 receptor inhibitor_IL1B	Granulocyte.Mast_cell	148.827	complex:IL1 receptor inhibitor	simple:P01584		ENSG00000125538	TRUE	TRUE	FALSE	curated	FALSE	0.116	common
CPI-CS05426BFFA	IL1 receptor_IL1B	Granulocyte.Mast_cell	148.827	complex:IL1 receptor	simple:P01584		ENSG00000125538	TRUE	TRUE	FALSE	curated	FALSE	0.116	common
CPI-SC098C06330	TGFB1_TGFbeta receptor1	Granulocyte.Mast_cell	31.465	simple:P01137	complex:TGFbeta receptor1	ENSG00000105329		TRUE	FALSE	TRUE	curated	FALSE	0.342	common
CPI-SS027AFFC0E	NCR3_BAG6	Granulocyte.Mast_cell	68.631	simple:O14931	simple:P46379	ENSG00000204475	ENSG00000204463	FALSE	TRUE	FALSE	curated	FALSE	0.129	common
CPI-SS02B567BC7	PLXNC1_SEMA7A	Granulocyte.Mast_cell	95.38	simple:O60486	simple:O75326	ENSG00000136040	ENSG00000138623	FALSE	TRUE	FALSE	curated	FALSE	0.093	common
CPI-SS03722104E	HGF_CD44	Granulocyte.Mast_cell	493.678	simple:P14210	simple:P16070	ENSG00000019991	ENSG00000026508	TRUE	FALSE	TRUE	IMEx,InnateDB-All,IntAct	FALSE	0.067	common
CPI-SS095DCA7F7	LILRA4_BST2	Granulocyte.Mast_cell	136.205	simple:P59901	simple:Q10589	ENSG00000239961	ENSG00000130303	FALSE	TRUE	FALSE	curated	FALSE	0.271	common
CPI-SS0C28FEC7D	TNFSF13_TNFRSF14	Granulocyte.Mast_cell	133.238	simple:O75888	simple:Q92956	ENSG00000161955	ENSG00000157873	TRUE	FALSE	TRUE	I2D,InnateDB-All	FALSE	0.262	common
CPI-SS0CBC7840D	PTPRC_CD22	Granulocyte.Mast_cell	427.511	simple:P08575	simple:P20273	ENSG00000081237	ENSG00000012124	FALSE	FALSE	TRUE	curated	FALSE	0.124	common
CPI-SS0DA033F03	TNFRSF1A_GRN	Granulocyte.Mast_cell	225.974	simple:P19438	simple:P28799	ENSG00000067182	ENSG00000030582	TRUE	TRUE	FALSE	IMEx,InnateDB-All,MINT	FALSE	0.329	common
CPI-CS008C9D6E5	IL1 receptor inhibitor_IL1B	Granulocyte.Mast_cell	59.309	complex:IL1 receptor inhibitor	simple:P01584		ENSG00000125538	TRUE	TRUE	FALSE	curated	FALSE	0.058	common
CPI-CS05426BFFA	IL1 receptor_IL1B	Granulocyte.Mast_cell	59.309	complex:IL1 receptor	simple:P01584		ENSG00000125538	TRUE	TRUE	FALSE	curated	FALSE	0.058	common
CPI-SC098C06330	TGFB1_TGFbeta receptor1	Granulocyte.Mast_cell	61.429	simple:P01137	complex:TGFbeta receptor1	ENSG00000105329		TRUE	FALSE	TRUE	curated	FALSE	0.262	common
CPI-SS027AFFC0E	NCR3_BAG6	Granulocyte.Mast_cell	55.082	simple:O14931	simple:P46379	ENSG00000204475	ENSG00000204463	FALSE	TRUE	FALSE	curated	FALSE	0.089	common
CPI-SS02B567BC7	PLXNC1_SEMA7A	Granulocyte.Mast_cell	221.252	simple:O60486	simple:O75326	ENSG00000136040	ENSG00000138623	FALSE	TRUE	FALSE	curated	FALSE	0.222	common
CPI-SS03722104E	HGF_CD44	Granulocyte.Mast_cell	435.443	simple:P14210	simple:P16070	ENSG00000019991	ENSG00000026508	TRUE	FALSE	TRUE	IMEx,InnateDB-All,IntAct	FALSE	0.076	common
CPI-SS095DCA7F7	LILRA4_BST2	Granulocyte.Mast_cell	182.49	simple:P59901	simple:Q10589	ENSG00000239961	ENSG00000130303	FALSE	TRUE	FALSE	curated	FALSE	0.276	common
CPI-SS0C28FEC7D	TNFSF13_TNFRSF14	Granulocyte.Mast_cell	151.807	simple:O75888	simple:Q92956	ENSG00000161955	ENSG00000157873	TRUE	FALSE	TRUE	I2D,InnateDB-All	FALSE	0.316	common
CPI-SS0CBC7840D	PTPRC_CD22	Granulocyte.Mast_cell	279.605	simple:P08575	simple:P20273	ENSG00000081237	ENSG00000012124	FALSE	FALSE	TRUE	curated	FALSE	0.027	common
CPI-SS0DA033F03	TNFRSF1A_GRN	Granulocyte.Mast_cell	190.994	simple:P19438	simple:P28799	ENSG00000067182	ENSG00000030582	TRUE	TRUE	FALSE	IMEx,InnateDB-All,MINT	FALSE	0.338	common
CPI-SS004C23DCE	EREG_EGFR	Cone_photoreceptor.Granulocyte	1060.41	simple:O14944	simple:P00533	ENSG00000124882	ENSG00000146648	TRUE	FALSE	TRUE	curated	FALSE	0.093	old_specific
CPI-SS042A6F835	IGF2_IGF2R	Cone_photoreceptor.Granulocyte	301.795	simple:P01344	simple:P11717	ENSG00000167244	ENSG00000197081	TRUE	FALSE	TRUE	curated	FALSE	0.031	old_specific
CPI-SS0A28DCA72	CXCL12_CXCR4	Cone_photoreceptor.Granulocyte	127.946	simple:P48061	simple:P61073	ENSG00000107562	ENSG00000121966	TRUE	FALSE	TRUE	curated	FALSE	0.307	old_specific
CPI-SS0AB647854	GPR37_PSAP	Cone_photoreceptor.Granulocyte	480.226	simple:O15354	simple:P07602	ENSG00000170775	ENSG00000197746	TRUE	TRUE	FALSE	guidetopharmacology.org	FALSE	0.209	old_specific
CPI-SS0178F5C45	TGFB2_TGFBR3	Cone_photoreceptor.Granulocyte	317.062	simple:P61812	simple:Q03167	ENSG00000092969	ENSG00000069702	TRUE	FALSE	TRUE	curated	FALSE	0.133	young_specific
CPI-SS068C742A1	FGF1_TGFBR3	Cone_photoreceptor.Granulocyte	227.853	simple:P05230	simple:Q03167	ENSG00000113578	ENSG00000069702	TRUE	FALSE	TRUE	InnateDB-All	FALSE	0.071	young_specific
CPI-SS08B85996F	TTR_NGFR	Cone_photoreceptor.Granulocyte	254.744	simple:P02766	simple:P08138	ENSG00000118271	ENSG00000064300	TRUE	FALSE	TRUE	IMEx,InnateDB-All,MINT	FALSE	0.089	young_specific
CPI-SS0C28FEC7D	TNFSF13_TNFRSF14	Cone_photoreceptor.Granulocyte	123.061	simple:O75888	simple:Q92956	ENSG00000161955	ENSG00000157873	TRUE	FALSE	TRUE	I2D,InnateDB-All	FALSE	0.316	young_specific
CPI-CS008C9D6E5	IL1 receptor inhibitor_IL1B	Cone_photoreceptor.Granulocyte	273.613	complex:IL1 receptor inhibitor	simple:P01584		ENSG00000125538	TRUE	TRUE	FALSE	curated	FALSE	0.116	common
CPI-CS05426BFFA	IL1 receptor_IL1B	Cone_photoreceptor.Granulocyte	273.613	complex:IL1 receptor	simple:P01584		ENSG00000125538	TRUE	TRUE	FALSE	curated	FALSE	0.116	common
CPI-CS085E95BC1	IL1 receptor inhibitor_IL1RN	Cone_photoreceptor.Granulocyte	64.542	complex:IL1 receptor inhibitor	simple:P18510		ENSG00000136689	TRUE	TRUE	FALSE	curated	FALSE	0.12	common
CPI-CS0DEBE7B69	IL1 receptor_IL1RN	Cone_photoreceptor.Granulocyte	64.542	complex:IL1 receptor	simple:P18510		ENSG00000136689	TRUE	TRUE	FALSE	curated	FALSE	0.12	common
CPI-CS0E661878B	LIFR_OSM	Cone_photoreceptor.Granulocyte	1256.35	complex:LIFR	simple:P13725		ENSG00000099985	TRUE	TRUE	FALSE	curated	FALSE	0.044	common
CPI-SC03DD946B2	TGFB2_TGFbeta receptor1	Cone_photoreceptor.Granulocyte	156.487	simple:P61812	complex:TGFbeta receptor1	ENSG00000092969		TRUE	FALSE	TRUE	curated	FALSE	0.351	common
CPI-SS00A6D366F	ADORA2A_NAMPT	Cone_photoreceptor.Granulocyte	178.387	simple:P29274	simple:P43490	ENSG00000128271	ENSG00000105835	TRUE	TRUE	FALSE	I2D,IMEx,InnateDB-All,MINT	FALSE	0.164	common
CPI-SS01560CA22	CD99_PILRA	Cone_photoreceptor.Granulocyte	292.569	simple:P14209	simple:Q9UKJ1	ENSG00000002586	ENSG00000085514	TRUE	FALSE	TRUE	curated	FALSE	0.427	common
CPI-SS03133B4F2	TFRC_TNFSF13B	Cone_photoreceptor.Granulocyte	70.877	simple:P02786	simple:Q9Y275	ENSG00000072274	ENSG00000102524	TRUE	TRUE	FALSE	IMEx,IntAct	FALSE	0.164	common
CPI-SS0423580E5	DLL1_NOTCH2	Cone_photoreceptor.Granulocyte	110.431	simple:O00548	simple:Q04721	ENSG00000198719	ENSG00000134250	FALSE	FALSE	TRUE	curated	FALSE	0.133	common
CPI-SS05B1FA8A8	LRP6_CKLF	Cone_photoreceptor.Granulocyte	222.936	simple:O75581	simple:Q9UBR5	ENSG00000070018	ENSG00000217555	TRUE	TRUE	FALSE	IMEx,IntAct	FALSE	0.151	common
CPI-SS060B82BBC	JAG1_NOTCH2	Cone_photoreceptor.Granulocyte	131.096	simple:P78504	simple:Q04721	ENSG00000101384	ENSG00000134250	FALSE	FALSE	TRUE	curated	FALSE	0.196	common
CPI-SS0F00D756A	CD40_TNFSF13B	Cone_photoreceptor.Granulocyte	54.58	simple:P25942	simple:Q9Y275	ENSG00000101017	ENSG00000102524	TRUE	TRUE	FALSE	I2D,InnateDB	FALSE	0.111	common
CPI-SS0F9B3B259	TNFSF13_TNFRSF1A	Cone_photoreceptor.Granulocyte	138.926	simple:O75888	simple:P19438	ENSG00000161955	ENSG00000067182	TRUE	FALSE	TRUE	I2D,InnateDB-All	FALSE	0.356	common
CPI-CS008C9D6E5	IL1 receptor inhibitor_IL1B	Cone_photoreceptor.Granulocyte	181.645	complex:IL1 receptor inhibitor	simple:P01584		ENSG00000125538	TRUE	TRUE	FALSE	curated	FALSE	0.058	common
CPI-CS05426BFFA	IL1 receptor_IL1B	Cone_photoreceptor.Granulocyte	181.645	complex:IL1 receptor	simple:P01584		ENSG00000125538	TRUE	TRUE	FALSE	curated	FALSE	0.058	common
CPI-CS085E95BC1	IL1 receptor inhibitor_IL1RN	Cone_photoreceptor.Granulocyte	113.052	complex:IL1 receptor inhibitor	simple:P18510		ENSG00000136689	TRUE	TRUE	FALSE	curated	FALSE	0.053	common
CPI-CS0DEBE7B69	IL1 receptor_IL1RN	Cone_photoreceptor.Granulocyte	113.052	complex:IL1 receptor	simple:P18510		ENSG00000136689	TRUE	TRUE	FALSE	curated	FALSE	0.053	common
CPI-CS0E661878B	LIFR_OSM	Cone_photoreceptor.Granulocyte	831.608	complex:LIFR	simple:P13725		ENSG00000099985	TRUE	TRUE	FALSE	curated	FALSE	0.093	common
CPI-SC03DD946B2	TGFB2_TGFbeta receptor1	Cone_photoreceptor.Granulocyte	119.62	simple:P61812	complex:TGFbeta receptor1	ENSG00000092969		TRUE	FALSE	TRUE	curated	FALSE	0.2	common
CPI-SS00A6D366F	ADORA2A_NAMPT	Cone_photoreceptor.Granulocyte	98.638	simple:P29274	simple:P43490	ENSG00000128271	ENSG00000105835	TRUE	TRUE	FALSE	I2D,IMEx,InnateDB-All,MINT	FALSE	0.151	common
CPI-SS01560CA22	CD99_PILRA	Cone_photoreceptor.Granulocyte	883.294	simple:P14209	simple:Q9UKJ1	ENSG00000002586	ENSG00000085514	TRUE	FALSE	TRUE	curated	FALSE	0.396	common
CPI-SS03133B4F2	TFRC_TNFSF13B	Cone_photoreceptor.Granulocyte	183.066	simple:P02786	simple:Q9Y275	ENSG00000072274	ENSG00000102524	TRUE	TRUE	FALSE	IMEx,IntAct	FALSE	0.218	common
CPI-SS0423580E5	DLL1_NOTCH2	Cone_photoreceptor.Granulocyte	155.956	simple:O00548	simple:Q04721	ENSG00000198719	ENSG00000134250	FALSE	FALSE	TRUE	curated	FALSE	0.196	common
CPI-SS05B1FA8A8	LRP6_CKLF	Cone_photoreceptor.Granulocyte	117.029	simple:O75581	simple:Q9UBR5	ENSG00000070018	ENSG00000217555	TRUE	TRUE	FALSE	IMEx,IntAct	FALSE	0.107	common
CPI-SS060B82BBC	JAG1_NOTCH2	Cone_photoreceptor.Granulocyte	172.57	simple:P78504	simple:Q04721	ENSG00000101384	ENSG00000134250	FALSE	FALSE	TRUE	curated	FALSE	0.209	common
CPI-SS0F00D756A	CD40_TNFSF13B	Cone_photoreceptor.Granulocyte	167.606	simple:P25942	simple:Q9Y275	ENSG00000101017	ENSG00000102524	TRUE	TRUE	FALSE	I2D,InnateDB	FALSE	0.187	common
CPI-SS0F9B3B259	TNFSF13_TNFRSF1A	Cone_photoreceptor.Granulocyte	71.867	simple:O75888	simple:P19438	ENSG00000161955	ENSG00000067182	TRUE	FALSE	TRUE	I2D,InnateDB-All	FALSE	0.293	common
CPI-SS0055264F3	EGFR_TGFB1	Granulocyte.Granulocyte	1062.14	simple:P00533	simple:P01137	ENSG00000146648	ENSG00000105329	TRUE	TRUE	FALSE	IMEx,InnateDB-All,MINT	FALSE	0.164	old_specific
CPI-SS0481D83A4	EGFR_AREG	Granulocyte.Granulocyte	1066.58	simple:P00533	simple:P15514	ENSG00000146648	ENSG00000109321	TRUE	TRUE	FALSE	curated	FALSE	0.084	old_specific
CPI-SS06006F870	TTR_AGER	Granulocyte.Granulocyte	736.23	simple:P02766	simple:Q15109	ENSG00000118271	ENSG00000204305	TRUE	FALSE	TRUE	I2D,IMEx,InnateDB-All,MINT	FALSE	0.08	old_specific
CPI-SS088A0A760	EGFR_COPA	Granulocyte.Granulocyte	1071.87	simple:P00533	simple:P53621	ENSG00000146648	ENSG00000122218	TRUE	TRUE	FALSE	InnateDB-All	FALSE	0.204	old_specific
CPI-SS08CA619FE	EGFR_GRN	Granulocyte.Granulocyte	1189.73	simple:P00533	simple:P28799	ENSG00000146648	ENSG00000030582	TRUE	TRUE	FALSE	InnateDB-All	FALSE	0.28	old_specific
CPI-SS0A28DCA72	CXCL12_CXCR4	Granulocyte.Granulocyte	140.234	simple:P48061	simple:P61073	ENSG00000107562	ENSG00000121966	TRUE	FALSE	TRUE	curated	FALSE	0.307	old_specific
CPI-SS0C62E5DD8	CXCL1_CXCR1	Granulocyte.Granulocyte	497.125	simple:P09341	simple:P25024	ENSG00000163739	ENSG00000163464	TRUE	FALSE	TRUE	curated	FALSE	0.058	old_specific
CPI-SS0DA033F03	TNFRSF1A_GRN	Granulocyte.Granulocyte	267.323	simple:P19438	simple:P28799	ENSG00000067182	ENSG00000030582	TRUE	TRUE	FALSE	IMEx,InnateDB-All,MINT	FALSE	0.329	old_specific
CPI-SS0E25CE362	EGFR_TGFA	Granulocyte.Granulocyte	1098.97	simple:P00533	simple:P01135	ENSG00000146648	ENSG00000163235	TRUE	TRUE	FALSE	curated	FALSE	0.053	old_specific
CPI-SS0F00D756A	CD40_TNFSF13B	Granulocyte.Granulocyte	56.7	simple:P25942	simple:Q9Y275	ENSG00000101017	ENSG00000102524	TRUE	TRUE	FALSE	I2D,InnateDB	FALSE	0.111	old_specific
CPI-SS03133B4F2	TFRC_TNFSF13B	Granulocyte.Granulocyte	165.458	simple:P02786	simple:Q9Y275	ENSG00000072274	ENSG00000102524	TRUE	TRUE	FALSE	IMEx,IntAct	FALSE	0.218	young_specific
CPI-SS085EE60B1	TGFB1_TGFBR3	Granulocyte.Granulocyte	265.214	simple:P01137	simple:Q03167	ENSG00000105329	ENSG00000069702	TRUE	FALSE	TRUE	curated	FALSE	0.178	young_specific
CPI-SS0C28FEC7D	TNFSF13_TNFRSF14	Granulocyte.Granulocyte	155.77	simple:O75888	simple:Q92956	ENSG00000161955	ENSG00000157873	TRUE	FALSE	TRUE	I2D,InnateDB-All	FALSE	0.316	young_specific
CPI-CS008C9D6E5	IL1 receptor inhibitor_IL1B	Granulocyte.Granulocyte	410.817	complex:IL1 receptor inhibitor	simple:P01584		ENSG00000125538	TRUE	TRUE	FALSE	curated	FALSE	0.116	common
CPI-CS05426BFFA	IL1 receptor_IL1B	Granulocyte.Granulocyte	410.817	complex:IL1 receptor	simple:P01584		ENSG00000125538	TRUE	TRUE	FALSE	curated	FALSE	0.116	common
CPI-CS085E95BC1	IL1 receptor inhibitor_IL1RN	Granulocyte.Granulocyte	201.745	complex:IL1 receptor inhibitor	simple:P18510		ENSG00000136689	TRUE	TRUE	FALSE	curated	FALSE	0.12	common
CPI-CS0DEBE7B69	IL1 receptor_IL1RN	Granulocyte.Granulocyte	201.745	complex:IL1 receptor	simple:P18510		ENSG00000136689	TRUE	TRUE	FALSE	curated	FALSE	0.12	common
CPI-SC098C06330	TGFB1_TGFbeta receptor1	Granulocyte.Granulocyte	77.996	simple:P01137	complex:TGFbeta receptor1	ENSG00000105329		TRUE	FALSE	TRUE	curated	FALSE	0.342	common
CPI-SS01560CA22	CD99_PILRA	Granulocyte.Granulocyte	305.073	simple:P14209	simple:Q9UKJ1	ENSG00000002586	ENSG00000085514	TRUE	FALSE	TRUE	curated	FALSE	0.427	common
CPI-SS03722104E	HGF_CD44	Granulocyte.Granulocyte	244.524	simple:P14210	simple:P16070	ENSG00000019991	ENSG00000026508	TRUE	FALSE	TRUE	IMEx,InnateDB-All,IntAct	FALSE	0.067	common
CPI-SS0E2863F09	TNFRSF17_TNFSF13B	Granulocyte.Granulocyte	59.549	simple:Q02223	simple:Q9Y275	ENSG00000048462	ENSG00000102524	TRUE	TRUE	FALSE	curated	FALSE	0.133	common
CPI-SS0F9B3B259	TNFSF13_TNFRSF1A	Granulocyte.Granulocyte	151.517	simple:O75888	simple:P19438	ENSG00000161955	ENSG00000067182	TRUE	FALSE	TRUE	I2D,InnateDB-All	FALSE	0.356	common
CPI-CS008C9D6E5	IL1 receptor inhibitor_IL1B	Granulocyte.Granulocyte	201.612	complex:IL1 receptor inhibitor	simple:P01584		ENSG00000125538	TRUE	TRUE	FALSE	curated	FALSE	0.058	common
CPI-CS05426BFFA	IL1 receptor_IL1B	Granulocyte.Granulocyte	201.612	complex:IL1 receptor	simple:P01584		ENSG00000125538	TRUE	TRUE	FALSE	curated	FALSE	0.058	common
CPI-CS085E95BC1	IL1 receptor inhibitor_IL1RN	Granulocyte.Granulocyte	133.019	complex:IL1 receptor inhibitor	simple:P18510		ENSG00000136689	TRUE	TRUE	FALSE	curated	FALSE	0.053	common
CPI-CS0DEBE7B69	IL1 receptor_IL1RN	Granulocyte.Granulocyte	133.019	complex:IL1 receptor	simple:P18510		ENSG00000136689	TRUE	TRUE	FALSE	curated	FALSE	0.053	common
CPI-SC098C06330	TGFB1_TGFbeta receptor1	Granulocyte.Granulocyte	67.772	simple:P01137	complex:TGFbeta receptor1	ENSG00000105329		TRUE	FALSE	TRUE	curated	FALSE	0.262	common
CPI-SS01560CA22	CD99_PILRA	Granulocyte.Granulocyte	894.762	simple:P14209	simple:Q9UKJ1	ENSG00000002586	ENSG00000085514	TRUE	FALSE	TRUE	curated	FALSE	0.396	common
CPI-SS03722104E	HGF_CD44	Granulocyte.Granulocyte	205.208	simple:P14210	simple:P16070	ENSG00000019991	ENSG00000026508	TRUE	FALSE	TRUE	IMEx,InnateDB-All,IntAct	FALSE	0.076	common
CPI-SS0E2863F09	TNFRSF17_TNFSF13B	Granulocyte.Granulocyte	199.836	simple:Q02223	simple:Q9Y275	ENSG00000048462	ENSG00000102524	TRUE	TRUE	FALSE	curated	FALSE	0.204	common
CPI-SS0F9B3B259	TNFSF13_TNFRSF1A	Granulocyte.Granulocyte	104.576	simple:O75888	simple:P19438	ENSG00000161955	ENSG00000067182	TRUE	FALSE	TRUE	I2D,InnateDB-All	FALSE	0.293	common
CPI-CS063AE1C91	IL6 receptor_IL6	Granulocyte.Microglia	145.039	complex:IL6 receptor	simple:P05231		ENSG00000136244	TRUE	TRUE	FALSE	curated	FALSE	0.169	old_specific
CPI-CS085E95BC1	IL1 receptor inhibitor_IL1RN	Granulocyte.Microglia	162.094	complex:IL1 receptor inhibitor	simple:P18510		ENSG00000136689	TRUE	TRUE	FALSE	curated	FALSE	0.12	old_specific
CPI-CS09831CCFD	IL18 receptor_IL18	Granulocyte.Microglia	83.132	complex:IL18 receptor	simple:Q14116		ENSG00000150782	TRUE	TRUE	FALSE	curated	FALSE	0.08	old_specific
CPI-CS0DEBE7B69	IL1 receptor_IL1RN	Granulocyte.Microglia	162.094	complex:IL1 receptor	simple:P18510		ENSG00000136689	TRUE	TRUE	FALSE	curated	FALSE	0.12	old_specific
CPI-SS0055264F3	EGFR_TGFB1	Granulocyte.Microglia	1070.28	simple:P00533	simple:P01137	ENSG00000146648	ENSG00000105329	TRUE	TRUE	FALSE	IMEx,InnateDB-All,MINT	FALSE	0.164	old_specific
CPI-SS02928C71A	PDGFB_LRP1	Granulocyte.Microglia	126.698	simple:P01127	simple:Q07954	ENSG00000100311	ENSG00000123384	TRUE	FALSE	TRUE	I2D,InnateDB-All	FALSE	0.222	old_specific
CPI-SS0415CC75D	MERTK_GAS6	Granulocyte.Microglia	57.647	simple:Q12866	simple:Q14393	ENSG00000153208	ENSG00000183087	TRUE	TRUE	FALSE	guidetopharmacology.org	FALSE	0.227	old_specific
CPI-SS056FF4363	CD48_CD244	Granulocyte.Microglia	260.019	simple:P09326	simple:Q9BZW8	ENSG00000117091	ENSG00000122223	FALSE	FALSE	TRUE	curated	FALSE	0.231	old_specific
CPI-SS068C129D6	CSF1_SIRPA	Granulocyte.Microglia	177.505	simple:P09603	simple:P78324	ENSG00000184371	ENSG00000198053	TRUE	FALSE	TRUE	I2D	FALSE	0.098	old_specific
CPI-SS07D56EB05	CMKLR1_RARRES2	Granulocyte.Microglia	263.252	simple:Q99788	simple:Q99969	ENSG00000174600	ENSG00000106538	TRUE	TRUE	FALSE	guidetopharmacology.org	FALSE	0.076	old_specific
CPI-SS088A0A760	EGFR_COPA	Granulocyte.Microglia	1090.13	simple:P00533	simple:P53621	ENSG00000146648	ENSG00000122218	TRUE	TRUE	FALSE	InnateDB-All	FALSE	0.204	old_specific
CPI-SS08CA619FE	EGFR_GRN	Granulocyte.Microglia	1258.89	simple:P00533	simple:P28799	ENSG00000146648	ENSG00000030582	TRUE	TRUE	FALSE	InnateDB-All	FALSE	0.28	old_specific
CPI-SS095DCA7F7	LILRA4_BST2	Granulocyte.Microglia	55.683	simple:P59901	simple:Q10589	ENSG00000239961	ENSG00000130303	FALSE	TRUE	FALSE	curated	FALSE	0.271	old_specific
CPI-SS09AFCF898	CCR2_CCL8	Granulocyte.Microglia	318.555	simple:P41597	simple:P80075	ENSG00000121807	ENSG00000108700	TRUE	TRUE	FALSE	curated	FALSE	0.067	old_specific
CPI-SS0A28DCA72	CXCL12_CXCR4	Granulocyte.Microglia	149.339	simple:P48061	simple:P61073	ENSG00000107562	ENSG00000121966	TRUE	FALSE	TRUE	curated	FALSE	0.307	old_specific
CPI-SS0C85BC9AF	PROS1_AXL	Granulocyte.Microglia	158.184	simple:P07225	simple:P30530	ENSG00000184500	ENSG00000167601	TRUE	FALSE	TRUE	guidetopharmacology.org	FALSE	0.382	old_specific
CPI-SS0DBA4D668	DPP4_CXCL12	Granulocyte.Microglia	40.094	simple:P27487	simple:P48061	ENSG00000197635	ENSG00000107562	TRUE	TRUE	FALSE	curated	FALSE	0.187	old_specific
CPI-CS008C9D6E5	IL1 receptor inhibitor_IL1B	Granulocyte.Microglia	342.872	complex:IL1 receptor inhibitor	simple:P01584		ENSG00000125538	TRUE	TRUE	FALSE	curated	FALSE	0.116	common
CPI-CS05426BFFA	IL1 receptor_IL1B	Granulocyte.Microglia	342.872	complex:IL1 receptor	simple:P01584		ENSG00000125538	TRUE	TRUE	FALSE	curated	FALSE	0.116	common
CPI-SC098C06330	TGFB1_TGFbeta receptor1	Granulocyte.Microglia	91.232	simple:P01137	complex:TGFbeta receptor1	ENSG00000105329		TRUE	FALSE	TRUE	curated	FALSE	0.342	common
CPI-SS027AFFC0E	NCR3_BAG6	Granulocyte.Microglia	61.298	simple:O14931	simple:P46379	ENSG00000204475	ENSG00000204463	FALSE	TRUE	FALSE	curated	FALSE	0.129	common
CPI-SS03722104E	HGF_CD44	Granulocyte.Microglia	126.292	simple:P14210	simple:P16070	ENSG00000019991	ENSG00000026508	TRUE	FALSE	TRUE	IMEx,InnateDB-All,IntAct	FALSE	0.067	common
CPI-SS087321EB5	SELL_SELPLG	Granulocyte.Microglia	1136.74	simple:P14151	simple:Q14242	ENSG00000188404	ENSG00000110876	FALSE	FALSE	TRUE	curated	FALSE	0.013	common
CPI-SS09A3FA737	NAMPT_P2RY6	Granulocyte.Microglia	211.008	simple:P43490	simple:Q15077	ENSG00000105835	ENSG00000171631	TRUE	FALSE	TRUE	IMEx,IntAct	FALSE	0.089	common
CPI-SS0C4E86714	TNFRSF1B_GRN	Granulocyte.Microglia	293.543	simple:P20333	simple:P28799	ENSG00000028137	ENSG00000030582	TRUE	TRUE	FALSE	IMEx,InnateDB-All,MINT	FALSE	0.431	common
CPI-SS0DA033F03	TNFRSF1A_GRN	Granulocyte.Microglia	336.479	simple:P19438	simple:P28799	ENSG00000067182	ENSG00000030582	TRUE	TRUE	FALSE	IMEx,InnateDB-All,MINT	FALSE	0.329	common
CPI-CS008C9D6E5	IL1 receptor inhibitor_IL1B	Granulocyte.Microglia	88.597	complex:IL1 receptor inhibitor	simple:P01584		ENSG00000125538	TRUE	TRUE	FALSE	curated	FALSE	0.058	common
CPI-CS05426BFFA	IL1 receptor_IL1B	Granulocyte.Microglia	88.597	complex:IL1 receptor	simple:P01584		ENSG00000125538	TRUE	TRUE	FALSE	curated	FALSE	0.058	common
CPI-SC098C06330	TGFB1_TGFbeta receptor1	Granulocyte.Microglia	137.76	simple:P01137	complex:TGFbeta receptor1	ENSG00000105329		TRUE	FALSE	TRUE	curated	FALSE	0.262	common
CPI-SS027AFFC0E	NCR3_BAG6	Granulocyte.Microglia	65.758	simple:O14931	simple:P46379	ENSG00000204475	ENSG00000204463	FALSE	TRUE	FALSE	curated	FALSE	0.089	common
CPI-SS03722104E	HGF_CD44	Granulocyte.Microglia	179.533	simple:P14210	simple:P16070	ENSG00000019991	ENSG00000026508	TRUE	FALSE	TRUE	IMEx,InnateDB-All,IntAct	FALSE	0.076	common
CPI-SS087321EB5	SELL_SELPLG	Granulocyte.Microglia	1176.53	simple:P14151	simple:Q14242	ENSG00000188404	ENSG00000110876	FALSE	FALSE	TRUE	curated	FALSE	0.022	common
CPI-SS09A3FA737	NAMPT_P2RY6	Granulocyte.Microglia	117.382	simple:P43490	simple:Q15077	ENSG00000105835	ENSG00000171631	TRUE	FALSE	TRUE	IMEx,IntAct	FALSE	0.156	common
CPI-SS0C4E86714	TNFRSF1B_GRN	Granulocyte.Microglia	227.899	simple:P20333	simple:P28799	ENSG00000028137	ENSG00000030582	TRUE	TRUE	FALSE	IMEx,InnateDB-All,MINT	FALSE	0.387	common
CPI-SS0DA033F03	TNFRSF1A_GRN	Granulocyte.Microglia	292.915	simple:P19438	simple:P28799	ENSG00000067182	ENSG00000030582	TRUE	TRUE	FALSE	IMEx,InnateDB-All,MINT	FALSE	0.338	common
CPI-CS046B3C139	ACVR_1A2A receptor_BMP7	Cone_photoreceptor.RPE	189.126	complex:ACVR_1A2A receptor	simple:P18075		ENSG00000101144	TRUE	TRUE	FALSE	curated	FALSE	0.147	old_specific
CPI-CS05EAF93CC	BMPR1A_BMPR2_BMP7	Cone_photoreceptor.RPE	188.79	complex:BMPR1A_BMPR2	simple:P18075		ENSG00000101144	TRUE	TRUE	FALSE	curated	FALSE	0.093	old_specific
CPI-CS075442484	BMR1A_ACR2A_BMP2	Cone_photoreceptor.RPE	23.663	complex:BMR1A_ACR2A	simple:P12643		ENSG00000125845	TRUE	TRUE	FALSE	curated	FALSE	0.12	old_specific
CPI-CS08CC8F9D3	ACVR1_BMPR2_BMP7	Cone_photoreceptor.RPE	189.126	complex:ACVR1_BMPR2	simple:P18075		ENSG00000101144	TRUE	TRUE	FALSE	curated	FALSE	0.147	old_specific
CPI-CS0D35E69F6	BMR1A_ACR2A_BMP7	Cone_photoreceptor.RPE	188.79	complex:BMR1A_ACR2A	simple:P18075		ENSG00000101144	TRUE	TRUE	FALSE	curated	FALSE	0.093	old_specific
CPI-CS0E4E75E3B	BMPR1A_BMPR2_BMP2	Cone_photoreceptor.RPE	23.663	complex:BMPR1A_BMPR2	simple:P12643		ENSG00000125845	TRUE	TRUE	FALSE	curated	FALSE	0.12	old_specific
CPI-SS060B82BBC	JAG1_NOTCH2	Cone_photoreceptor.RPE	85.589	simple:P78504	simple:Q04721	ENSG00000101384	ENSG00000134250	FALSE	FALSE	TRUE	curated	FALSE	0.196	old_specific
CPI-SS068C742A1	FGF1_TGFBR3	Cone_photoreceptor.RPE	17.439	simple:P05230	simple:Q03167	ENSG00000113578	ENSG00000069702	TRUE	FALSE	TRUE	InnateDB-All	FALSE	0.102	old_specific
CPI-SS0755A26DD	FGF1_FGFR1	Cone_photoreceptor.RPE	43.162	simple:P05230	simple:P11362	ENSG00000113578	ENSG00000077782	TRUE	FALSE	TRUE	curated	FALSE	0.222	old_specific
CPI-SS09A36B221	BDNF_SORT1	Cone_photoreceptor.RPE	78.06	simple:P23560	simple:Q99523	ENSG00000176697	ENSG00000134243	TRUE	FALSE	TRUE	I2D,IMEx,InnateDB-All,IntAct	FALSE	0.067	old_specific
CPI-SS0BA601DC4	BDNF_NTRK2	Cone_photoreceptor.RPE	22.912	simple:P23560	simple:Q16620	ENSG00000176697	ENSG00000148053	TRUE	FALSE	TRUE	curated	FALSE	0.022	old_specific
CPI-SS0C4E86714	TNFRSF1B_GRN	Cone_photoreceptor.RPE	179.266	simple:P20333	simple:P28799	ENSG00000028137	ENSG00000030582	TRUE	TRUE	FALSE	IMEx,InnateDB-All,MINT	FALSE	0.431	old_specific
CPI-CS0107C51C6	BMPR1B_BMPR2_BMP4	Cone_photoreceptor.RPE	38.552	complex:BMPR1B_BMPR2	simple:P12644		ENSG00000125378	TRUE	TRUE	FALSE	curated	FALSE	0.022	young_specific
CPI-CS01A4D7E2F	BMR1B_AVR2A_BMP5	Cone_photoreceptor.RPE	16.269	complex:BMR1B_AVR2A	simple:P22003		ENSG00000112175	TRUE	TRUE	FALSE	curated	FALSE	0.022	young_specific
CPI-CS02957B1BF	BMR1B_AVR2A_BMP4	Cone_photoreceptor.RPE	38.552	complex:BMR1B_AVR2A	simple:P12644		ENSG00000125378	TRUE	TRUE	FALSE	curated	FALSE	0.022	young_specific
CPI-CS02C93975C	BMPR1B_BMPR2_BMP5	Cone_photoreceptor.RPE	16.269	complex:BMPR1B_BMPR2	simple:P22003		ENSG00000112175	TRUE	TRUE	FALSE	curated	FALSE	0.022	young_specific
CPI-SS004C23DCE	EREG_EGFR	Cone_photoreceptor.RPE	689.682	simple:O14944	simple:P00533	ENSG00000124882	ENSG00000146648	TRUE	FALSE	TRUE	curated	FALSE	0.053	young_specific
CPI-SS01BCB9360	NCAM1_BDNF	Cone_photoreceptor.RPE	79.309	simple:P13591	simple:P23560	ENSG00000149294	ENSG00000176697	TRUE	TRUE	FALSE	I2D	FALSE	0.058	young_specific
CPI-SS07833475A	FGFR1_FGF7	Cone_photoreceptor.RPE	34.353	simple:P11362	simple:P21781	ENSG00000077782	ENSG00000140285	TRUE	TRUE	FALSE	I2D	FALSE	0.071	young_specific
CPI-CS012D15A88	BMR1A_ACR2A_BMP4	Cone_photoreceptor.RPE	226.732	complex:BMR1A_ACR2A	simple:P12644		ENSG00000125378	TRUE	TRUE	FALSE	curated	FALSE	0.12	common
CPI-CS0E54FF657	BMPR1A_BMPR2_BMP4	Cone_photoreceptor.RPE	226.732	complex:BMPR1A_BMPR2	simple:P12644		ENSG00000125378	TRUE	TRUE	FALSE	curated	FALSE	0.12	common
CPI-SC032246C72	TGFB2_TGFbeta receptor2	Cone_photoreceptor.RPE	109.876	simple:P61812	complex:TGFbeta receptor2	ENSG00000092969		TRUE	FALSE	TRUE	curated	FALSE	0.187	common
CPI-SC03DD946B2	TGFB2_TGFbeta receptor1	Cone_photoreceptor.RPE	101.067	simple:P61812	complex:TGFbeta receptor1	ENSG00000092969		TRUE	FALSE	TRUE	curated	FALSE	0.351	common
CPI-SC0E5218AA4	NRG1_a6b4 complex	Cone_photoreceptor.RPE	24.578	simple:Q02297	complex:a6b4 complex	ENSG00000157168		TRUE	TRUE	FALSE	curated	TRUE	0.116	common
CPI-SS0178F5C45	TGFB2_TGFBR3	Cone_photoreceptor.RPE	95.964	simple:P61812	simple:Q03167	ENSG00000092969	ENSG00000069702	TRUE	FALSE	TRUE	curated	FALSE	0.12	common
CPI-SS0423580E5	DLL1_NOTCH2	Cone_photoreceptor.RPE	64.924	simple:O00548	simple:Q04721	ENSG00000198719	ENSG00000134250	FALSE	FALSE	TRUE	curated	FALSE	0.133	common
CPI-SS04A97448D	FGF1_FGFR2	Cone_photoreceptor.RPE	78.752	simple:P05230	simple:P21802	ENSG00000113578	ENSG00000066468	TRUE	FALSE	TRUE	I2D,IMEx,InnateDB-All,IntAct,MINT	FALSE	0.111	common
CPI-SS04F3A1E5C	COPA_SORT1	Cone_photoreceptor.RPE	109.669	simple:P53621	simple:Q99523	ENSG00000122218	ENSG00000134243	TRUE	FALSE	TRUE	IMEx,InnateDB-All,IntAct,MatrixDB	FALSE	0.253	common
CPI-SS0AB647854	GPR37_PSAP	Cone_photoreceptor.RPE	1150.32	simple:O15354	simple:P07602	ENSG00000170775	ENSG00000197746	TRUE	TRUE	FALSE	guidetopharmacology.org	FALSE	0.209	common
CPI-SS0F9B3B259	TNFSF13_TNFRSF1A	Cone_photoreceptor.RPE	50.418	simple:O75888	simple:P19438	ENSG00000161955	ENSG00000067182	TRUE	FALSE	TRUE	I2D,InnateDB-All	FALSE	0.356	common
CPI-SS0FAF4BB9E	DPP4_CCL11	Cone_photoreceptor.RPE	113.281	simple:P27487	simple:P51671	ENSG00000197635	ENSG00000172156	TRUE	TRUE	FALSE	curated	FALSE	0.347	common
CPI-CS012D15A88	BMR1A_ACR2A_BMP4	Cone_photoreceptor.RPE	35.094	complex:BMR1A_ACR2A	simple:P12644		ENSG00000125378	TRUE	TRUE	FALSE	curated	FALSE	0.036	common
CPI-CS0E54FF657	BMPR1A_BMPR2_BMP4	Cone_photoreceptor.RPE	35.094	complex:BMPR1A_BMPR2	simple:P12644		ENSG00000125378	TRUE	TRUE	FALSE	curated	FALSE	0.036	common
CPI-SC032246C72	TGFB2_TGFbeta receptor2	Cone_photoreceptor.RPE	97.234	simple:P61812	complex:TGFbeta receptor2	ENSG00000092969		TRUE	FALSE	TRUE	curated	FALSE	0.133	common
CPI-SC03DD946B2	TGFB2_TGFbeta receptor1	Cone_photoreceptor.RPE	105.399	simple:P61812	complex:TGFbeta receptor1	ENSG00000092969		TRUE	FALSE	TRUE	curated	FALSE	0.2	common
CPI-SC0E5218AA4	NRG1_a6b4 complex	Cone_photoreceptor.RPE	42.305	simple:Q02297	complex:a6b4 complex	ENSG00000157168		TRUE	TRUE	FALSE	curated	TRUE	0.08	common
CPI-SS0178F5C45	TGFB2_TGFBR3	Cone_photoreceptor.RPE	95.219	simple:P61812	simple:Q03167	ENSG00000092969	ENSG00000069702	TRUE	FALSE	TRUE	curated	FALSE	0.133	common
CPI-SS0423580E5	DLL1_NOTCH2	Cone_photoreceptor.RPE	49.421	simple:O00548	simple:Q04721	ENSG00000198719	ENSG00000134250	FALSE	FALSE	TRUE	curated	FALSE	0.196	common
CPI-SS04A97448D	FGF1_FGFR2	Cone_photoreceptor.RPE	31.044	simple:P05230	simple:P21802	ENSG00000113578	ENSG00000066468	TRUE	FALSE	TRUE	I2D,IMEx,InnateDB-All,IntAct,MINT	FALSE	0.036	common
CPI-SS04F3A1E5C	COPA_SORT1	Cone_photoreceptor.RPE	81.947	simple:P53621	simple:Q99523	ENSG00000122218	ENSG00000134243	TRUE	FALSE	TRUE	IMEx,InnateDB-All,IntAct,MatrixDB	FALSE	0.178	common
CPI-SS0AB647854	GPR37_PSAP	Cone_photoreceptor.RPE	304.568	simple:O15354	simple:P07602	ENSG00000170775	ENSG00000197746	TRUE	TRUE	FALSE	guidetopharmacology.org	FALSE	0.289	common
CPI-SS0F9B3B259	TNFSF13_TNFRSF1A	Cone_photoreceptor.RPE	47.826	simple:O75888	simple:P19438	ENSG00000161955	ENSG00000067182	TRUE	FALSE	TRUE	I2D,InnateDB-All	FALSE	0.293	common
CPI-SS0FAF4BB9E	DPP4_CCL11	Cone_photoreceptor.RPE	273.507	simple:P27487	simple:P51671	ENSG00000197635	ENSG00000172156	TRUE	TRUE	FALSE	curated	FALSE	0.076	common
CPI-CS012D15A88	BMR1A_ACR2A_BMP4	Muller.Fibroblast_cell	228.549	complex:BMR1A_ACR2A	simple:P12644		ENSG00000125378	TRUE	TRUE	FALSE	curated	FALSE	0.12	old_specific
CPI-CS08109C435	BMPR1B_BMPR2_BMP7	Muller.Fibroblast_cell	38.267	complex:BMPR1B_BMPR2	simple:P18075		ENSG00000101144	TRUE	TRUE	FALSE	curated	FALSE	0.062	old_specific
CPI-CS08A853007	BMR1B_AVR2B_BMP7	Muller.Fibroblast_cell	38.267	complex:BMR1B_AVR2B	simple:P18075		ENSG00000101144	TRUE	TRUE	FALSE	curated	FALSE	0.062	old_specific
CPI-CS0C8F1E01F	ACVR_1B2A receptor_BMP3	Muller.Fibroblast_cell	13.108	complex:ACVR_1B2A receptor	simple:P12645		ENSG00000152785	TRUE	TRUE	FALSE	curated	FALSE	0.089	old_specific
CPI-CS0DF85303A	BMR1B_AVR2A_BMP7	Muller.Fibroblast_cell	38.267	complex:BMR1B_AVR2A	simple:P18075		ENSG00000101144	TRUE	TRUE	FALSE	curated	FALSE	0.062	old_specific
CPI-CS0E54FF657	BMPR1A_BMPR2_BMP4	Muller.Fibroblast_cell	228.549	complex:BMPR1A_BMPR2	simple:P12644		ENSG00000125378	TRUE	TRUE	FALSE	curated	FALSE	0.12	old_specific
CPI-CS0E997FABD	BMR1B_AVR2B_BMP4	Muller.Fibroblast_cell	257.838	complex:BMR1B_AVR2B	simple:P12644		ENSG00000125378	TRUE	TRUE	FALSE	curated	FALSE	0.04	old_specific
CPI-SS0097929A7	BMP7_SLAMF1	Muller.Fibroblast_cell	36.854	simple:P18075	simple:Q13291	ENSG00000101144	ENSG00000117090	TRUE	FALSE	TRUE	InnateDB-All	FALSE	0.147	old_specific
CPI-SS02AFCED82	EPHA2_EFNA5	Muller.Fibroblast_cell	13.357	simple:P29317	simple:P52803	ENSG00000142627	ENSG00000184349	FALSE	TRUE	FALSE	curated	FALSE	0.053	old_specific
CPI-SS03CC15FF3	PDGFRA_PDGFC	Muller.Fibroblast_cell	43.663	simple:P16234	simple:Q9NRA1	ENSG00000134853	ENSG00000145431	TRUE	TRUE	FALSE	curated	FALSE	0.009	old_specific
CPI-SS0472C478C	BMP7_PTPRK	Muller.Fibroblast_cell	34.095	simple:P18075	simple:Q15262	ENSG00000101144	ENSG00000152894	TRUE	FALSE	TRUE	InnateDB-All	FALSE	0.08	old_specific
CPI-SS07833475A	FGFR1_FGF7	Muller.Fibroblast_cell	151.406	simple:P11362	simple:P21781	ENSG00000077782	ENSG00000140285	TRUE	TRUE	FALSE	I2D	FALSE	0.16	old_specific
CPI-SS0A4F27388	TNFRSF1A_FASLG	Muller.Fibroblast_cell	24.161	simple:P19438	simple:P48023	ENSG00000067182	ENSG00000117560	TRUE	TRUE	FALSE	I2D,InnateDB-All	FALSE	0.151	old_specific
CPI-SS0B99F22A2	JAG1_NOTCH3	Muller.Fibroblast_cell	33.884	simple:P78504	simple:Q9UM47	ENSG00000101384	ENSG00000074181	FALSE	FALSE	TRUE	curated	FALSE	0.049	old_specific
CPI-SS0C7833961	TSHB_TSHR	Muller.Fibroblast_cell	36.269	simple:P01222	simple:P16473	ENSG00000134200	ENSG00000165409	TRUE	FALSE	TRUE	I2D	FALSE	0.022	old_specific
CPI-SS0CB2E8B21	CCL11_ACKR4	Muller.Fibroblast_cell	77.099	simple:P51671	simple:Q9NPB9	ENSG00000172156	ENSG00000129048	TRUE	FALSE	TRUE	I2D	FALSE	0.098	old_specific
CPI-SS0CCD89E02	CCL25_ACKR4	Muller.Fibroblast_cell	40.547	simple:O15444	simple:Q9NPB9	ENSG00000131142	ENSG00000129048	TRUE	FALSE	TRUE	curated	FALSE	0.027	old_specific
CPI-SS0D00AAD2F	SEMA5A_PLXNB3	Muller.Fibroblast_cell	10.305	simple:Q13591	simple:Q9ULL4	ENSG00000112902	ENSG00000198753	FALSE	FALSE	TRUE	curated	FALSE	0.04	old_specific
CPI-CS01A4D7E2F	BMR1B_AVR2A_BMP5	Muller.Fibroblast_cell	157.069	complex:BMR1B_AVR2A	simple:P22003		ENSG00000112175	TRUE	TRUE	FALSE	curated	FALSE	0.022	young_specific
CPI-CS028ACED72	BMPR1B_BMPR2_BMP2	Muller.Fibroblast_cell	64.025	complex:BMPR1B_BMPR2	simple:P12643		ENSG00000125845	TRUE	TRUE	FALSE	curated	FALSE	0.018	young_specific
CPI-CS02C93975C	BMPR1B_BMPR2_BMP5	Muller.Fibroblast_cell	157.069	complex:BMPR1B_BMPR2	simple:P22003		ENSG00000112175	TRUE	TRUE	FALSE	curated	FALSE	0.022	young_specific
CPI-CS077F1340A	FLT1 complex_VEGFB	Muller.Fibroblast_cell	73.613	complex:FLT1 complex	simple:P49765		ENSG00000173511	TRUE	TRUE	FALSE	curated	FALSE	0.204	young_specific
CPI-CS08A043594	BMR1B_AVR2A_BMP2	Muller.Fibroblast_cell	64.025	complex:BMR1B_AVR2A	simple:P12643		ENSG00000125845	TRUE	TRUE	FALSE	curated	FALSE	0.018	young_specific
CPI-SS00046DCF3	EPHA4_EFNB1	Muller.Fibroblast_cell	24.507	simple:P54764	simple:P98172	ENSG00000116106	ENSG00000090776	FALSE	TRUE	FALSE	curated	FALSE	0.031	young_specific
CPI-SS00F4DDF4B	PTN_PTPRS	Muller.Fibroblast_cell	21.366	simple:P21246	simple:Q13332	ENSG00000105894	ENSG00000105426	TRUE	FALSE	TRUE	I2D,IMEx,InnateDB-All,IntAct	FALSE	0.062	young_specific
CPI-SS03A4F7DC8	AXL_GAS6	Muller.Fibroblast_cell	50.483	simple:P30530	simple:Q14393	ENSG00000167601	ENSG00000183087	TRUE	TRUE	FALSE	guidetopharmacology.org	FALSE	0.178	young_specific
CPI-SS060B82BBC	JAG1_NOTCH2	Muller.Fibroblast_cell	67.497	simple:P78504	simple:Q04721	ENSG00000101384	ENSG00000134250	FALSE	FALSE	TRUE	curated	FALSE	0.209	young_specific
CPI-SS06B94F144	NPR2_NPPC	Muller.Fibroblast_cell	46.666	simple:P20594	simple:P23582	ENSG00000159899	ENSG00000163273	TRUE	TRUE	FALSE	guidetopharmacology.org	FALSE	0.076	young_specific
CPI-SS085195142	TYRO3_GAS6	Muller.Fibroblast_cell	43.613	simple:Q06418	simple:Q14393	ENSG00000092445	ENSG00000183087	TRUE	TRUE	FALSE	guidetopharmacology.org	FALSE	0.062	young_specific
CPI-SS0947A8549	FLT1_VEGFB	Muller.Fibroblast_cell	73.613	simple:P17948	simple:P49765	ENSG00000102755	ENSG00000173511	TRUE	TRUE	FALSE	curated	FALSE	0.204	young_specific
CPI-SS0B89DD8C1	TNFSF13_TNFRSF17	Muller.Fibroblast_cell	70.603	simple:O75888	simple:Q02223	ENSG00000161955	ENSG00000048462	TRUE	FALSE	TRUE	curated	FALSE	0.227	young_specific
CPI-SS0C03F7CDC	VEGFA_KDR	Muller.Fibroblast_cell	75.194	simple:P15692	simple:P35968	ENSG00000112715	ENSG00000128052	TRUE	FALSE	TRUE	curated	FALSE	0.12	young_specific
CPI-SS0C85BC9AF	PROS1_AXL	Muller.Fibroblast_cell	44.826	simple:P07225	simple:P30530	ENSG00000184500	ENSG00000167601	TRUE	FALSE	TRUE	guidetopharmacology.org	FALSE	0.271	young_specific
CPI-CS0107C51C6	BMPR1B_BMPR2_BMP4	Muller.Fibroblast_cell	257.838	complex:BMPR1B_BMPR2	simple:P12644		ENSG00000125378	TRUE	TRUE	FALSE	curated	FALSE	0.04	common
CPI-CS02957B1BF	BMR1B_AVR2A_BMP4	Muller.Fibroblast_cell	257.838	complex:BMR1B_AVR2A	simple:P12644		ENSG00000125378	TRUE	TRUE	FALSE	curated	FALSE	0.04	common
CPI-CS067298D94	FLT1 complex_VEGFA	Muller.Fibroblast_cell	41.032	complex:FLT1 complex	simple:P15692		ENSG00000112715	TRUE	TRUE	FALSE	curated	FALSE	0.102	common
CPI-CS073D36B1D	FLT1 complex_PGF	Muller.Fibroblast_cell	44.889	complex:FLT1 complex	simple:P49763		ENSG00000119630	TRUE	TRUE	FALSE	curated	FALSE	0.022	common
CPI-SC032246C72	TGFB2_TGFbeta receptor2	Muller.Fibroblast_cell	80.982	simple:P61812	complex:TGFbeta receptor2	ENSG00000092969		TRUE	FALSE	TRUE	curated	FALSE	0.187	common
CPI-SC03DD946B2	TGFB2_TGFbeta receptor1	Muller.Fibroblast_cell	81.327	simple:P61812	complex:TGFbeta receptor1	ENSG00000092969		TRUE	FALSE	TRUE	curated	FALSE	0.351	common
CPI-SC0E5218AA4	NRG1_a6b4 complex	Muller.Fibroblast_cell	39.993	simple:Q02297	complex:a6b4 complex	ENSG00000157168		TRUE	TRUE	FALSE	curated	TRUE	0.116	common
CPI-SS0178F5C45	TGFB2_TGFBR3	Muller.Fibroblast_cell	122.099	simple:P61812	simple:Q03167	ENSG00000092969	ENSG00000069702	TRUE	FALSE	TRUE	curated	FALSE	0.12	common
CPI-SS02AB0C3E0	SPP1_CD44	Muller.Fibroblast_cell	2441.07	simple:P10451	simple:P16070	ENSG00000118785	ENSG00000026508	TRUE	FALSE	TRUE	I2D,IMEx,InnateDB-All,IntAct	FALSE	0.298	common
CPI-SS04A97448D	FGF1_FGFR2	Muller.Fibroblast_cell	145.485	simple:P05230	simple:P21802	ENSG00000113578	ENSG00000066468	TRUE	FALSE	TRUE	I2D,IMEx,InnateDB-All,IntAct,MINT	FALSE	0.111	common
CPI-SS068C742A1	FGF1_TGFBR3	Muller.Fibroblast_cell	133.642	simple:P05230	simple:Q03167	ENSG00000113578	ENSG00000069702	TRUE	FALSE	TRUE	InnateDB-All	FALSE	0.102	common
CPI-SS0735F5C3A	TIMP1_FGFR2	Muller.Fibroblast_cell	119.143	simple:P01033	simple:P21802	ENSG00000102265	ENSG00000066468	TRUE	FALSE	TRUE	InnateDB-All	FALSE	0.156	common
CPI-SS0755A26DD	FGF1_FGFR1	Muller.Fibroblast_cell	132.139	simple:P05230	simple:P11362	ENSG00000113578	ENSG00000077782	TRUE	FALSE	TRUE	curated	FALSE	0.222	common
CPI-SS0A83A7E30	TNFSF13_FAS	Muller.Fibroblast_cell	40.47	simple:O75888	simple:P25445	ENSG00000161955	ENSG00000026103	TRUE	FALSE	TRUE	I2D,InnateDB-All	FALSE	0.133	common
CPI-SS0A874F65F	LGR4_RSPO3	Muller.Fibroblast_cell	69.331	simple:Q9BXB1	simple:Q9BXY4	ENSG00000205213	ENSG00000146374	TRUE	TRUE	FALSE	guidetopharmacology.org	FALSE	0.027	common
CPI-SS0A9E884E0	CD200_CD200R1	Muller.Fibroblast_cell	19.083	simple:P41217	simple:Q8TD46	ENSG00000091972	ENSG00000163606	TRUE	FALSE	TRUE	curated	FALSE	0.116	common
CPI-SS0AB647854	GPR37_PSAP	Muller.Fibroblast_cell	629.11	simple:O15354	simple:P07602	ENSG00000170775	ENSG00000197746	TRUE	TRUE	FALSE	guidetopharmacology.org	FALSE	0.209	common
CPI-SS0B9B3870A	VEGFA_FLT1	Muller.Fibroblast_cell	55.496	simple:P15692	simple:P17948	ENSG00000112715	ENSG00000102755	TRUE	FALSE	TRUE	curated	FALSE	0.102	common
CPI-SS0BFB29A42	PLXNB2_PTN	Muller.Fibroblast_cell	92.309	simple:O15031	simple:P21246	ENSG00000196576	ENSG00000105894	TRUE	TRUE	FALSE	I2D,IMEx,InnateDB-All,IntAct	FALSE	0.036	common
CPI-SS0C1BD22BC	SPP1_PTGER4	Muller.Fibroblast_cell	2416.27	simple:P10451	simple:P35408	ENSG00000118785	ENSG00000171522	TRUE	FALSE	TRUE	IMEx,MINT	FALSE	0.173	common
CPI-SS0C28FEC7D	TNFSF13_TNFRSF14	Muller.Fibroblast_cell	79.984	simple:O75888	simple:Q92956	ENSG00000161955	ENSG00000157873	TRUE	FALSE	TRUE	I2D,InnateDB-All	FALSE	0.262	common
CPI-SS0DC4D593E	EPHB6_EFNB1	Muller.Fibroblast_cell	25.33	simple:O15197	simple:P98172	ENSG00000106123	ENSG00000090776	TRUE	TRUE	FALSE	curated	FALSE	0.022	common
CPI-SS0E61DB5DF	FLT1_PGF	Muller.Fibroblast_cell	44.889	simple:P17948	simple:P49763	ENSG00000102755	ENSG00000119630	TRUE	TRUE	FALSE	curated	FALSE	0.022	common
CPI-SS0F9B3B259	TNFSF13_TNFRSF1A	Muller.Fibroblast_cell	112.23	simple:O75888	simple:P19438	ENSG00000161955	ENSG00000067182	TRUE	FALSE	TRUE	I2D,InnateDB-All	FALSE	0.356	common
CPI-CS0107C51C6	BMPR1B_BMPR2_BMP4	Muller.Fibroblast_cell	151.5	complex:BMPR1B_BMPR2	simple:P12644		ENSG00000125378	TRUE	TRUE	FALSE	curated	FALSE	0.022	common
CPI-CS02957B1BF	BMR1B_AVR2A_BMP4	Muller.Fibroblast_cell	151.5	complex:BMR1B_AVR2A	simple:P12644		ENSG00000125378	TRUE	TRUE	FALSE	curated	FALSE	0.022	common
CPI-CS067298D94	FLT1 complex_VEGFA	Muller.Fibroblast_cell	53.71	complex:FLT1 complex	simple:P15692		ENSG00000112715	TRUE	TRUE	FALSE	curated	FALSE	0.142	common
CPI-CS073D36B1D	FLT1 complex_PGF	Muller.Fibroblast_cell	83.15	complex:FLT1 complex	simple:P49763		ENSG00000119630	TRUE	TRUE	FALSE	curated	FALSE	0.08	common
CPI-SC032246C72	TGFB2_TGFbeta receptor2	Muller.Fibroblast_cell	103.639	simple:P61812	complex:TGFbeta receptor2	ENSG00000092969		TRUE	FALSE	TRUE	curated	FALSE	0.133	common
CPI-SC03DD946B2	TGFB2_TGFbeta receptor1	Muller.Fibroblast_cell	76.219	simple:P61812	complex:TGFbeta receptor1	ENSG00000092969		TRUE	FALSE	TRUE	curated	FALSE	0.2	common
CPI-SC0E5218AA4	NRG1_a6b4 complex	Muller.Fibroblast_cell	13.23	simple:Q02297	complex:a6b4 complex	ENSG00000157168		TRUE	TRUE	FALSE	curated	TRUE	0.08	common
CPI-SS0178F5C45	TGFB2_TGFBR3	Muller.Fibroblast_cell	137.247	simple:P61812	simple:Q03167	ENSG00000092969	ENSG00000069702	TRUE	FALSE	TRUE	curated	FALSE	0.133	common
CPI-SS02AB0C3E0	SPP1_CD44	Muller.Fibroblast_cell	2697.06	simple:P10451	simple:P16070	ENSG00000118785	ENSG00000026508	TRUE	FALSE	TRUE	I2D,IMEx,InnateDB-All,IntAct	FALSE	0.164	common
CPI-SS04A97448D	FGF1_FGFR2	Muller.Fibroblast_cell	125.517	simple:P05230	simple:P21802	ENSG00000113578	ENSG00000066468	TRUE	FALSE	TRUE	I2D,IMEx,InnateDB-All,IntAct,MINT	FALSE	0.036	common
CPI-SS068C742A1	FGF1_TGFBR3	Muller.Fibroblast_cell	133.702	simple:P05230	simple:Q03167	ENSG00000113578	ENSG00000069702	TRUE	FALSE	TRUE	InnateDB-All	FALSE	0.071	common
CPI-SS0735F5C3A	TIMP1_FGFR2	Muller.Fibroblast_cell	118.374	simple:P01033	simple:P21802	ENSG00000102265	ENSG00000066468	TRUE	FALSE	TRUE	InnateDB-All	FALSE	0.093	common
CPI-SS0755A26DD	FGF1_FGFR1	Muller.Fibroblast_cell	123.05	simple:P05230	simple:P11362	ENSG00000113578	ENSG00000077782	TRUE	FALSE	TRUE	curated	FALSE	0.111	common
CPI-SS0A83A7E30	TNFSF13_FAS	Muller.Fibroblast_cell	69.914	simple:O75888	simple:P25445	ENSG00000161955	ENSG00000026103	TRUE	FALSE	TRUE	I2D,InnateDB-All	FALSE	0.116	common
CPI-SS0A874F65F	LGR4_RSPO3	Muller.Fibroblast_cell	176.69	simple:Q9BXB1	simple:Q9BXY4	ENSG00000205213	ENSG00000146374	TRUE	TRUE	FALSE	guidetopharmacology.org	FALSE	0.018	common
CPI-SS0A9E884E0	CD200_CD200R1	Muller.Fibroblast_cell	18.169	simple:P41217	simple:Q8TD46	ENSG00000091972	ENSG00000163606	TRUE	FALSE	TRUE	curated	FALSE	0.147	common
CPI-SS0AB647854	GPR37_PSAP	Muller.Fibroblast_cell	658.258	simple:O15354	simple:P07602	ENSG00000170775	ENSG00000197746	TRUE	TRUE	FALSE	guidetopharmacology.org	FALSE	0.289	common
CPI-SS0B9B3870A	VEGFA_FLT1	Muller.Fibroblast_cell	56.071	simple:P15692	simple:P17948	ENSG00000112715	ENSG00000102755	TRUE	FALSE	TRUE	curated	FALSE	0.142	common
CPI-SS0BFB29A42	PLXNB2_PTN	Muller.Fibroblast_cell	167.772	simple:O15031	simple:P21246	ENSG00000196576	ENSG00000105894	TRUE	TRUE	FALSE	I2D,IMEx,InnateDB-All,IntAct	FALSE	0.142	common
CPI-SS0C1BD22BC	SPP1_PTGER4	Muller.Fibroblast_cell	2654.96	simple:P10451	simple:P35408	ENSG00000118785	ENSG00000171522	TRUE	FALSE	TRUE	IMEx,MINT	FALSE	0.107	common
CPI-SS0C28FEC7D	TNFSF13_TNFRSF14	Muller.Fibroblast_cell	100.048	simple:O75888	simple:Q92956	ENSG00000161955	ENSG00000157873	TRUE	FALSE	TRUE	I2D,InnateDB-All	FALSE	0.316	common
CPI-SS0DC4D593E	EPHB6_EFNB1	Muller.Fibroblast_cell	40.341	simple:O15197	simple:P98172	ENSG00000106123	ENSG00000090776	TRUE	TRUE	FALSE	curated	FALSE	0.027	common
CPI-SS0E61DB5DF	FLT1_PGF	Muller.Fibroblast_cell	83.15	simple:P17948	simple:P49763	ENSG00000102755	ENSG00000119630	TRUE	TRUE	FALSE	curated	FALSE	0.08	common
CPI-SS0F9B3B259	TNFSF13_TNFRSF1A	Muller.Fibroblast_cell	113.982	simple:O75888	simple:P19438	ENSG00000161955	ENSG00000067182	TRUE	FALSE	TRUE	I2D,InnateDB-All	FALSE	0.293	common
CPI-CS04F78ACD6	ACVR_1B2A receptor_GDF11	Cone_photoreceptor.Fibroblast_cell	10.894	complex:ACVR_1B2A receptor	simple:O95390		ENSG00000135414	TRUE	TRUE	FALSE	curated	FALSE	0.027	old_specific
CPI-CS063AE1C91	IL6 receptor_IL6	Cone_photoreceptor.Fibroblast_cell	19.548	complex:IL6 receptor	simple:P05231		ENSG00000136244	TRUE	TRUE	FALSE	curated	FALSE	0.169	old_specific
CPI-CS0C8F1E01F	ACVR_1B2A receptor_BMP3	Cone_photoreceptor.Fibroblast_cell	19.192	complex:ACVR_1B2A receptor	simple:P12645		ENSG00000152785	TRUE	TRUE	FALSE	curated	FALSE	0.089	old_specific
CPI-SC0BD56F4CB	PSPN_RET receptor 4	Cone_photoreceptor.Fibroblast_cell	2.722	simple:O60542	complex:RET receptor 4	ENSG00000125650		TRUE	FALSE	TRUE	curated	FALSE	0.013	old_specific
CPI-SS07833475A	FGFR1_FGF7	Cone_photoreceptor.Fibroblast_cell	82.881	simple:P11362	simple:P21781	ENSG00000077782	ENSG00000140285	TRUE	TRUE	FALSE	I2D	FALSE	0.16	old_specific
CPI-SS0837E9F59	JAG1_NOTCH4	Cone_photoreceptor.Fibroblast_cell	43.555	simple:P78504	simple:Q99466	ENSG00000101384	ENSG00000204301	FALSE	FALSE	TRUE	curated	FALSE	0.027	old_specific
CPI-SS0B99F22A2	JAG1_NOTCH3	Cone_photoreceptor.Fibroblast_cell	58.69	simple:P78504	simple:Q9UM47	ENSG00000101384	ENSG00000074181	FALSE	FALSE	TRUE	curated	FALSE	0.049	old_specific
CPI-SS0C7833961	TSHB_TSHR	Cone_photoreceptor.Fibroblast_cell	32.861	simple:P01222	simple:P16473	ENSG00000134200	ENSG00000165409	TRUE	FALSE	TRUE	I2D	FALSE	0.022	old_specific
CPI-SS0CB2E8B21	CCL11_ACKR4	Cone_photoreceptor.Fibroblast_cell	89.619	simple:P51671	simple:Q9NPB9	ENSG00000172156	ENSG00000129048	TRUE	FALSE	TRUE	I2D	FALSE	0.098	old_specific
CPI-SS0CCD89E02	CCL25_ACKR4	Cone_photoreceptor.Fibroblast_cell	38.22	simple:O15444	simple:Q9NPB9	ENSG00000131142	ENSG00000129048	TRUE	FALSE	TRUE	curated	FALSE	0.027	old_specific
CPI-SS0FB5FE587	DLL1_NOTCH4	Cone_photoreceptor.Fibroblast_cell	22.89	simple:O00548	simple:Q99466	ENSG00000198719	ENSG00000204301	FALSE	FALSE	TRUE	curated	FALSE	0.031	old_specific
CPI-CS0107C51C6	BMPR1B_BMPR2_BMP4	Cone_photoreceptor.Fibroblast_cell	98.731	complex:BMPR1B_BMPR2	simple:P12644		ENSG00000125378	TRUE	TRUE	FALSE	curated	FALSE	0.022	young_specific
CPI-CS01A4D7E2F	BMR1B_AVR2A_BMP5	Cone_photoreceptor.Fibroblast_cell	104.3	complex:BMR1B_AVR2A	simple:P22003		ENSG00000112175	TRUE	TRUE	FALSE	curated	FALSE	0.022	young_specific
CPI-CS02957B1BF	BMR1B_AVR2A_BMP4	Cone_photoreceptor.Fibroblast_cell	98.731	complex:BMR1B_AVR2A	simple:P12644		ENSG00000125378	TRUE	TRUE	FALSE	curated	FALSE	0.022	young_specific
CPI-CS02C93975C	BMPR1B_BMPR2_BMP5	Cone_photoreceptor.Fibroblast_cell	104.3	complex:BMPR1B_BMPR2	simple:P22003		ENSG00000112175	TRUE	TRUE	FALSE	curated	FALSE	0.022	young_specific
CPI-CS046BCFC6F	BMPR1A_BMPR2_BMP5	Cone_photoreceptor.Fibroblast_cell	100.842	complex:BMPR1A_BMPR2	simple:P22003		ENSG00000112175	TRUE	TRUE	FALSE	curated	FALSE	0.018	young_specific
CPI-CS047EE9E03	BMR1A_ACR2A_BMP5	Cone_photoreceptor.Fibroblast_cell	100.842	complex:BMR1A_ACR2A	simple:P22003		ENSG00000112175	TRUE	TRUE	FALSE	curated	FALSE	0.018	young_specific
CPI-CS0E1BF543E	ACVR1_BMPR2_BMP5	Cone_photoreceptor.Fibroblast_cell	102.901	complex:ACVR1_BMPR2	simple:P22003		ENSG00000112175	TRUE	TRUE	FALSE	curated	FALSE	0.067	young_specific
CPI-CS0EC80CA59	ACVR_1A2A receptor_BMP5	Cone_photoreceptor.Fibroblast_cell	102.901	complex:ACVR_1A2A receptor	simple:P22003		ENSG00000112175	TRUE	TRUE	FALSE	curated	FALSE	0.067	young_specific
CPI-SS03133B4F2	TFRC_TNFSF13B	Cone_photoreceptor.Fibroblast_cell	40.666	simple:P02786	simple:Q9Y275	ENSG00000072274	ENSG00000102524	TRUE	TRUE	FALSE	IMEx,IntAct	FALSE	0.218	young_specific
CPI-SS05B1FA8A8	LRP6_CKLF	Cone_photoreceptor.Fibroblast_cell	100.343	simple:O75581	simple:Q9UBR5	ENSG00000070018	ENSG00000217555	TRUE	TRUE	FALSE	IMEx,IntAct	FALSE	0.107	young_specific
CPI-SS06B94F144	NPR2_NPPC	Cone_photoreceptor.Fibroblast_cell	45.206	simple:P20594	simple:P23582	ENSG00000159899	ENSG00000163273	TRUE	TRUE	FALSE	guidetopharmacology.org	FALSE	0.076	young_specific
CPI-SS0755A26DD	FGF1_FGFR1	Cone_photoreceptor.Fibroblast_cell	66.99	simple:P05230	simple:P11362	ENSG00000113578	ENSG00000077782	TRUE	FALSE	TRUE	curated	FALSE	0.111	young_specific
CPI-SS0AB647854	GPR37_PSAP	Cone_photoreceptor.Fibroblast_cell	329.917	simple:O15354	simple:P07602	ENSG00000170775	ENSG00000197746	TRUE	TRUE	FALSE	guidetopharmacology.org	FALSE	0.289	young_specific
CPI-CS012D15A88	BMR1A_ACR2A_BMP4	Cone_photoreceptor.Fibroblast_cell	223.34	complex:BMR1A_ACR2A	simple:P12644		ENSG00000125378	TRUE	TRUE	FALSE	curated	FALSE	0.12	common
CPI-CS0E54FF657	BMPR1A_BMPR2_BMP4	Cone_photoreceptor.Fibroblast_cell	223.34	complex:BMPR1A_BMPR2	simple:P12644		ENSG00000125378	TRUE	TRUE	FALSE	curated	FALSE	0.12	common
CPI-SC032246C72	TGFB2_TGFbeta receptor2	Cone_photoreceptor.Fibroblast_cell	92.46	simple:P61812	complex:TGFbeta receptor2	ENSG00000092969		TRUE	FALSE	TRUE	curated	FALSE	0.187	common
CPI-SC03DD946B2	TGFB2_TGFbeta receptor1	Cone_photoreceptor.Fibroblast_cell	92.805	simple:P61812	complex:TGFbeta receptor1	ENSG00000092969		TRUE	FALSE	TRUE	curated	FALSE	0.351	common
CPI-SC0E5218AA4	NRG1_a6b4 complex	Cone_photoreceptor.Fibroblast_cell	42.259	simple:Q02297	complex:a6b4 complex	ENSG00000157168		TRUE	TRUE	FALSE	curated	TRUE	0.116	common
CPI-SS00046DCF3	EPHA4_EFNB1	Cone_photoreceptor.Fibroblast_cell	18.963	simple:P54764	simple:P98172	ENSG00000116106	ENSG00000090776	FALSE	TRUE	FALSE	curated	FALSE	0.022	common
CPI-SS0178F5C45	TGFB2_TGFBR3	Cone_photoreceptor.Fibroblast_cell	133.577	simple:P61812	simple:Q03167	ENSG00000092969	ENSG00000069702	TRUE	FALSE	TRUE	curated	FALSE	0.12	common
CPI-SS0423580E5	DLL1_NOTCH2	Cone_photoreceptor.Fibroblast_cell	56.773	simple:O00548	simple:Q04721	ENSG00000198719	ENSG00000134250	FALSE	FALSE	TRUE	curated	FALSE	0.133	common
CPI-SS047232C64	DLL1_NOTCH3	Cone_photoreceptor.Fibroblast_cell	38.025	simple:O00548	simple:Q9UM47	ENSG00000198719	ENSG00000074181	FALSE	FALSE	TRUE	curated	FALSE	0.018	common
CPI-SS04A97448D	FGF1_FGFR2	Cone_photoreceptor.Fibroblast_cell	66.895	simple:P05230	simple:P21802	ENSG00000113578	ENSG00000066468	TRUE	FALSE	TRUE	I2D,IMEx,InnateDB-All,IntAct,MINT	FALSE	0.111	common
CPI-SS060B82BBC	JAG1_NOTCH2	Cone_photoreceptor.Fibroblast_cell	77.438	simple:P78504	simple:Q04721	ENSG00000101384	ENSG00000134250	FALSE	FALSE	TRUE	curated	FALSE	0.196	common
CPI-SS068C742A1	FGF1_TGFBR3	Cone_photoreceptor.Fibroblast_cell	55.052	simple:P05230	simple:Q03167	ENSG00000113578	ENSG00000069702	TRUE	FALSE	TRUE	InnateDB-All	FALSE	0.102	common
CPI-SS0A874F65F	LGR4_RSPO3	Cone_photoreceptor.Fibroblast_cell	22.906	simple:Q9BXB1	simple:Q9BXY4	ENSG00000205213	ENSG00000146374	TRUE	TRUE	FALSE	guidetopharmacology.org	FALSE	0.027	common
CPI-SS0DBA4D668	DPP4_CXCL12	Cone_photoreceptor.Fibroblast_cell	386.795	simple:P27487	simple:P48061	ENSG00000197635	ENSG00000107562	TRUE	TRUE	FALSE	curated	FALSE	0.187	common
CPI-SS0F9B3B259	TNFSF13_TNFRSF1A	Cone_photoreceptor.Fibroblast_cell	77.193	simple:O75888	simple:P19438	ENSG00000161955	ENSG00000067182	TRUE	FALSE	TRUE	I2D,InnateDB-All	FALSE	0.356	common
CPI-SS0FAF4BB9E	DPP4_CCL11	Cone_photoreceptor.Fibroblast_cell	233.875	simple:P27487	simple:P51671	ENSG00000197635	ENSG00000172156	TRUE	TRUE	FALSE	curated	FALSE	0.347	common
CPI-CS012D15A88	BMR1A_ACR2A_BMP4	Cone_photoreceptor.Fibroblast_cell	95.273	complex:BMR1A_ACR2A	simple:P12644		ENSG00000125378	TRUE	TRUE	FALSE	curated	FALSE	0.036	common
CPI-CS0E54FF657	BMPR1A_BMPR2_BMP4	Cone_photoreceptor.Fibroblast_cell	95.273	complex:BMPR1A_BMPR2	simple:P12644		ENSG00000125378	TRUE	TRUE	FALSE	curated	FALSE	0.036	common
CPI-SC032246C72	TGFB2_TGFbeta receptor2	Cone_photoreceptor.Fibroblast_cell	133.243	simple:P61812	complex:TGFbeta receptor2	ENSG00000092969		TRUE	FALSE	TRUE	curated	FALSE	0.133	common
CPI-SC03DD946B2	TGFB2_TGFbeta receptor1	Cone_photoreceptor.Fibroblast_cell	105.823	simple:P61812	complex:TGFbeta receptor1	ENSG00000092969		TRUE	FALSE	TRUE	curated	FALSE	0.2	common
CPI-SC0E5218AA4	NRG1_a6b4 complex	Cone_photoreceptor.Fibroblast_cell	15.936	simple:Q02297	complex:a6b4 complex	ENSG00000157168		TRUE	TRUE	FALSE	curated	TRUE	0.08	common
CPI-SS00046DCF3	EPHA4_EFNB1	Cone_photoreceptor.Fibroblast_cell	30.633	simple:P54764	simple:P98172	ENSG00000116106	ENSG00000090776	FALSE	TRUE	FALSE	curated	FALSE	0.031	common
CPI-SS0178F5C45	TGFB2_TGFBR3	Cone_photoreceptor.Fibroblast_cell	166.851	simple:P61812	simple:Q03167	ENSG00000092969	ENSG00000069702	TRUE	FALSE	TRUE	curated	FALSE	0.133	common
CPI-SS0423580E5	DLL1_NOTCH2	Cone_photoreceptor.Fibroblast_cell	76.096	simple:O00548	simple:Q04721	ENSG00000198719	ENSG00000134250	FALSE	FALSE	TRUE	curated	FALSE	0.196	common
CPI-SS047232C64	DLL1_NOTCH3	Cone_photoreceptor.Fibroblast_cell	38.157	simple:O00548	simple:Q9UM47	ENSG00000198719	ENSG00000074181	FALSE	FALSE	TRUE	curated	FALSE	0.027	common
CPI-SS04A97448D	FGF1_FGFR2	Cone_photoreceptor.Fibroblast_cell	69.457	simple:P05230	simple:P21802	ENSG00000113578	ENSG00000066468	TRUE	FALSE	TRUE	I2D,IMEx,InnateDB-All,IntAct,MINT	FALSE	0.036	common
CPI-SS060B82BBC	JAG1_NOTCH2	Cone_photoreceptor.Fibroblast_cell	92.71	simple:P78504	simple:Q04721	ENSG00000101384	ENSG00000134250	FALSE	FALSE	TRUE	curated	FALSE	0.209	common
CPI-SS068C742A1	FGF1_TGFBR3	Cone_photoreceptor.Fibroblast_cell	77.642	simple:P05230	simple:Q03167	ENSG00000113578	ENSG00000069702	TRUE	FALSE	TRUE	InnateDB-All	FALSE	0.071	common
CPI-SS0A874F65F	LGR4_RSPO3	Cone_photoreceptor.Fibroblast_cell	128.824	simple:Q9BXB1	simple:Q9BXY4	ENSG00000205213	ENSG00000146374	TRUE	TRUE	FALSE	guidetopharmacology.org	FALSE	0.018	common
CPI-SS0DBA4D668	DPP4_CXCL12	Cone_photoreceptor.Fibroblast_cell	699.361	simple:P27487	simple:P48061	ENSG00000197635	ENSG00000107562	TRUE	TRUE	FALSE	curated	FALSE	0.04	common
CPI-SS0F9B3B259	TNFSF13_TNFRSF1A	Cone_photoreceptor.Fibroblast_cell	47.85	simple:O75888	simple:P19438	ENSG00000161955	ENSG00000067182	TRUE	FALSE	TRUE	I2D,InnateDB-All	FALSE	0.293	common
CPI-SS0FAF4BB9E	DPP4_CCL11	Cone_photoreceptor.Fibroblast_cell	145.289	simple:P27487	simple:P51671	ENSG00000197635	ENSG00000172156	TRUE	TRUE	FALSE	curated	FALSE	0.076	common
CPI-CS028ACED72	BMPR1B_BMPR2_BMP2	Muller.Macrophage	48.242	complex:BMPR1B_BMPR2	simple:P12643		ENSG00000125845	TRUE	TRUE	FALSE	curated	FALSE	0.027	old_specific
CPI-CS058910188	BMR1B_AVR2B_BMP2	Muller.Macrophage	48.242	complex:BMR1B_AVR2B	simple:P12643		ENSG00000125845	TRUE	TRUE	FALSE	curated	FALSE	0.027	old_specific
CPI-CS075442484	BMR1A_ACR2A_BMP2	Muller.Macrophage	18.954	complex:BMR1A_ACR2A	simple:P12643		ENSG00000125845	TRUE	TRUE	FALSE	curated	FALSE	0.12	old_specific
CPI-CS08109C435	BMPR1B_BMPR2_BMP7	Muller.Macrophage	40.659	complex:BMPR1B_BMPR2	simple:P18075		ENSG00000101144	TRUE	TRUE	FALSE	curated	FALSE	0.062	old_specific
CPI-CS08A043594	BMR1B_AVR2A_BMP2	Muller.Macrophage	48.242	complex:BMR1B_AVR2A	simple:P12643		ENSG00000125845	TRUE	TRUE	FALSE	curated	FALSE	0.027	old_specific
CPI-CS08A853007	BMR1B_AVR2B_BMP7	Muller.Macrophage	40.659	complex:BMR1B_AVR2B	simple:P18075		ENSG00000101144	TRUE	TRUE	FALSE	curated	FALSE	0.062	old_specific
CPI-CS0DF85303A	BMR1B_AVR2A_BMP7	Muller.Macrophage	40.659	complex:BMR1B_AVR2A	simple:P18075		ENSG00000101144	TRUE	TRUE	FALSE	curated	FALSE	0.062	old_specific
CPI-CS0E4E75E3B	BMPR1A_BMPR2_BMP2	Muller.Macrophage	18.954	complex:BMPR1A_BMPR2	simple:P12643		ENSG00000125845	TRUE	TRUE	FALSE	curated	FALSE	0.12	old_specific
CPI-CS0E997FABD	BMR1B_AVR2B_BMP4	Muller.Macrophage	43.874	complex:BMR1B_AVR2B	simple:P12644		ENSG00000125378	TRUE	TRUE	FALSE	curated	FALSE	0.04	old_specific
CPI-SS0472C478C	BMP7_PTPRK	Muller.Macrophage	33.129	simple:P18075	simple:Q15262	ENSG00000101144	ENSG00000152894	TRUE	FALSE	TRUE	InnateDB-All	FALSE	0.08	old_specific
CPI-SS06CBC985C	LTBR_LTB	Muller.Macrophage	52.381	simple:P36941	simple:Q06643	ENSG00000111321	ENSG00000227507	FALSE	TRUE	FALSE	curated	FALSE	0.187	old_specific
CPI-SS07F60834D	MET_HGF	Muller.Macrophage	22.752	simple:P08581	simple:P14210	ENSG00000105976	ENSG00000019991	TRUE	TRUE	FALSE	curated	FALSE	0.053	old_specific
CPI-SS082900482	GPR37L1_PSAP	Muller.Macrophage	1009.35	simple:O60883	simple:P07602	ENSG00000170075	ENSG00000197746	TRUE	TRUE	FALSE	guidetopharmacology.org	FALSE	0.08	old_specific
CPI-SS0DC4D593E	EPHB6_EFNB1	Muller.Macrophage	28.807	simple:O15197	simple:P98172	ENSG00000106123	ENSG00000090776	TRUE	TRUE	FALSE	curated	FALSE	0.022	old_specific
CPI-CS01A4D7E2F	BMR1B_AVR2A_BMP5	Muller.Macrophage	60.91	complex:BMR1B_AVR2A	simple:P22003		ENSG00000112175	TRUE	TRUE	FALSE	curated	FALSE	0.022	young_specific
CPI-CS02C93975C	BMPR1B_BMPR2_BMP5	Muller.Macrophage	60.91	complex:BMPR1B_BMPR2	simple:P22003		ENSG00000112175	TRUE	TRUE	FALSE	curated	FALSE	0.022	young_specific
CPI-SS0178F5C45	TGFB2_TGFBR3	Muller.Macrophage	64.165	simple:P61812	simple:Q03167	ENSG00000092969	ENSG00000069702	TRUE	FALSE	TRUE	curated	FALSE	0.133	young_specific
CPI-SS065F7DA2A	COPA_P2RY6	Muller.Macrophage	78.605	simple:P53621	simple:Q15077	ENSG00000122218	ENSG00000171631	TRUE	FALSE	TRUE	IMEx,IntAct	FALSE	0.102	young_specific
CPI-SS068C742A1	FGF1_TGFBR3	Muller.Macrophage	60.62	simple:P05230	simple:Q03167	ENSG00000113578	ENSG00000069702	TRUE	FALSE	TRUE	InnateDB-All	FALSE	0.071	young_specific
CPI-SS09A3FA737	NAMPT_P2RY6	Muller.Macrophage	57.147	simple:P43490	simple:Q15077	ENSG00000105835	ENSG00000171631	TRUE	FALSE	TRUE	IMEx,IntAct	FALSE	0.156	young_specific
CPI-SS0B89DD8C1	TNFSF13_TNFRSF17	Muller.Macrophage	78.941	simple:O75888	simple:Q02223	ENSG00000161955	ENSG00000048462	TRUE	FALSE	TRUE	curated	FALSE	0.227	young_specific
CPI-SS0B9B3870A	VEGFA_FLT1	Muller.Macrophage	54.129	simple:P15692	simple:P17948	ENSG00000112715	ENSG00000102755	TRUE	FALSE	TRUE	curated	FALSE	0.142	young_specific
CPI-SS0BFB29A42	PLXNB2_PTN	Muller.Macrophage	36.497	simple:O15031	simple:P21246	ENSG00000196576	ENSG00000105894	TRUE	TRUE	FALSE	I2D,IMEx,InnateDB-All,IntAct	FALSE	0.142	young_specific
CPI-CS0107C51C6	BMPR1B_BMPR2_BMP4	Muller.Macrophage	43.874	complex:BMPR1B_BMPR2	simple:P12644		ENSG00000125378	TRUE	TRUE	FALSE	curated	FALSE	0.04	common
CPI-CS02957B1BF	BMR1B_AVR2A_BMP4	Muller.Macrophage	43.874	complex:BMR1B_AVR2A	simple:P12644		ENSG00000125378	TRUE	TRUE	FALSE	curated	FALSE	0.04	common
CPI-CS067298D94	FLT1 complex_VEGFA	Muller.Macrophage	44.94	complex:FLT1 complex	simple:P15692		ENSG00000112715	TRUE	TRUE	FALSE	curated	FALSE	0.102	common
CPI-CS077F1340A	FLT1 complex_VEGFB	Muller.Macrophage	59.121	complex:FLT1 complex	simple:P49765		ENSG00000173511	TRUE	TRUE	FALSE	curated	FALSE	0.111	common
CPI-SC032246C72	TGFB2_TGFbeta receptor2	Muller.Macrophage	73.319	simple:P61812	complex:TGFbeta receptor2	ENSG00000092969		TRUE	FALSE	TRUE	curated	FALSE	0.187	common
CPI-SC03DD946B2	TGFB2_TGFbeta receptor1	Muller.Macrophage	122.797	simple:P61812	complex:TGFbeta receptor1	ENSG00000092969		TRUE	FALSE	TRUE	curated	FALSE	0.351	common
CPI-SS0097929A7	BMP7_SLAMF1	Muller.Macrophage	32.688	simple:P18075	simple:Q13291	ENSG00000101144	ENSG00000117090	TRUE	FALSE	TRUE	InnateDB-All	FALSE	0.147	common
CPI-SS01560CA22	CD99_PILRA	Muller.Macrophage	213.787	simple:P14209	simple:Q9UKJ1	ENSG00000002586	ENSG00000085514	TRUE	FALSE	TRUE	curated	FALSE	0.427	common
CPI-SS02AB0C3E0	SPP1_CD44	Muller.Macrophage	2662.37	simple:P10451	simple:P16070	ENSG00000118785	ENSG00000026508	TRUE	FALSE	TRUE	I2D,IMEx,InnateDB-All,IntAct	FALSE	0.298	common
CPI-SS03133B4F2	TFRC_TNFSF13B	Muller.Macrophage	88.262	simple:P02786	simple:Q9Y275	ENSG00000072274	ENSG00000102524	TRUE	TRUE	FALSE	IMEx,IntAct	FALSE	0.164	common
CPI-SS03A4F7DC8	AXL_GAS6	Muller.Macrophage	46.863	simple:P30530	simple:Q14393	ENSG00000167601	ENSG00000183087	TRUE	TRUE	FALSE	guidetopharmacology.org	FALSE	0.276	common
CPI-SS04A97448D	FGF1_FGFR2	Muller.Macrophage	82.292	simple:P05230	simple:P21802	ENSG00000113578	ENSG00000066468	TRUE	FALSE	TRUE	I2D,IMEx,InnateDB-All,IntAct,MINT	FALSE	0.111	common
CPI-SS0755A26DD	FGF1_FGFR1	Muller.Macrophage	112.087	simple:P05230	simple:P11362	ENSG00000113578	ENSG00000077782	TRUE	FALSE	TRUE	curated	FALSE	0.222	common
CPI-SS085195142	TYRO3_GAS6	Muller.Macrophage	26.501	simple:Q06418	simple:Q14393	ENSG00000092445	ENSG00000183087	TRUE	TRUE	FALSE	guidetopharmacology.org	FALSE	0.062	common
CPI-SS08CA619FE	EGFR_GRN	Muller.Macrophage	992.288	simple:P00533	simple:P28799	ENSG00000146648	ENSG00000030582	TRUE	TRUE	FALSE	InnateDB-All	FALSE	0.28	common
CPI-SS0947A8549	FLT1_VEGFB	Muller.Macrophage	59.121	simple:P17948	simple:P49765	ENSG00000102755	ENSG00000173511	TRUE	TRUE	FALSE	curated	FALSE	0.111	common
CPI-SS0A83A7E30	TNFSF13_FAS	Muller.Macrophage	43.886	simple:O75888	simple:P25445	ENSG00000161955	ENSG00000026103	TRUE	FALSE	TRUE	I2D,InnateDB-All	FALSE	0.133	common
CPI-SS0A9E884E0	CD200_CD200R1	Muller.Macrophage	25.345	simple:P41217	simple:Q8TD46	ENSG00000091972	ENSG00000163606	TRUE	FALSE	TRUE	curated	FALSE	0.116	common
CPI-SS0AB647854	GPR37_PSAP	Muller.Macrophage	1250.44	simple:O15354	simple:P07602	ENSG00000170775	ENSG00000197746	TRUE	TRUE	FALSE	guidetopharmacology.org	FALSE	0.209	common
CPI-SS0C1BD22BC	SPP1_PTGER4	Muller.Macrophage	2439.57	simple:P10451	simple:P35408	ENSG00000118785	ENSG00000171522	TRUE	FALSE	TRUE	IMEx,MINT	FALSE	0.173	common
CPI-SS0C28FEC7D	TNFSF13_TNFRSF14	Muller.Macrophage	103.49	simple:O75888	simple:Q92956	ENSG00000161955	ENSG00000157873	TRUE	FALSE	TRUE	I2D,InnateDB-All	FALSE	0.262	common
CPI-SS0C4E86714	TNFRSF1B_GRN	Muller.Macrophage	708.491	simple:P20333	simple:P28799	ENSG00000028137	ENSG00000030582	TRUE	TRUE	FALSE	IMEx,InnateDB-All,MINT	FALSE	0.431	common
CPI-SS0C85BC9AF	PROS1_AXL	Muller.Macrophage	67.8	simple:P07225	simple:P30530	ENSG00000184500	ENSG00000167601	TRUE	FALSE	TRUE	guidetopharmacology.org	FALSE	0.382	common
CPI-SS0DA033F03	TNFRSF1A_GRN	Muller.Macrophage	722.449	simple:P19438	simple:P28799	ENSG00000067182	ENSG00000030582	TRUE	TRUE	FALSE	IMEx,InnateDB-All,MINT	FALSE	0.329	common
CPI-SS0F9B3B259	TNFSF13_TNFRSF1A	Muller.Macrophage	85.118	simple:O75888	simple:P19438	ENSG00000161955	ENSG00000067182	TRUE	FALSE	TRUE	I2D,InnateDB-All	FALSE	0.356	common
CPI-CS0107C51C6	BMPR1B_BMPR2_BMP4	Muller.Macrophage	63.828	complex:BMPR1B_BMPR2	simple:P12644		ENSG00000125378	TRUE	TRUE	FALSE	curated	FALSE	0.022	common
CPI-CS02957B1BF	BMR1B_AVR2A_BMP4	Muller.Macrophage	63.828	complex:BMR1B_AVR2A	simple:P12644		ENSG00000125378	TRUE	TRUE	FALSE	curated	FALSE	0.022	common
CPI-CS067298D94	FLT1 complex_VEGFA	Muller.Macrophage	69.303	complex:FLT1 complex	simple:P15692		ENSG00000112715	TRUE	TRUE	FALSE	curated	FALSE	0.142	common
CPI-CS077F1340A	FLT1 complex_VEGFB	Muller.Macrophage	57.632	complex:FLT1 complex	simple:P49765		ENSG00000173511	TRUE	TRUE	FALSE	curated	FALSE	0.204	common
CPI-SC032246C72	TGFB2_TGFbeta receptor2	Muller.Macrophage	71.887	simple:P61812	complex:TGFbeta receptor2	ENSG00000092969		TRUE	FALSE	TRUE	curated	FALSE	0.133	common
CPI-SC03DD946B2	TGFB2_TGFbeta receptor1	Muller.Macrophage	106.876	simple:P61812	complex:TGFbeta receptor1	ENSG00000092969		TRUE	FALSE	TRUE	curated	FALSE	0.2	common
CPI-SS0097929A7	BMP7_SLAMF1	Muller.Macrophage	14.884	simple:P18075	simple:Q13291	ENSG00000101144	ENSG00000117090	TRUE	FALSE	TRUE	InnateDB-All	FALSE	0.031	common
CPI-SS01560CA22	CD99_PILRA	Muller.Macrophage	166.69	simple:P14209	simple:Q9UKJ1	ENSG00000002586	ENSG00000085514	TRUE	FALSE	TRUE	curated	FALSE	0.396	common
CPI-SS02AB0C3E0	SPP1_CD44	Muller.Macrophage	2847.08	simple:P10451	simple:P16070	ENSG00000118785	ENSG00000026508	TRUE	FALSE	TRUE	I2D,IMEx,InnateDB-All,IntAct	FALSE	0.164	common
CPI-SS03133B4F2	TFRC_TNFSF13B	Muller.Macrophage	125.017	simple:P02786	simple:Q9Y275	ENSG00000072274	ENSG00000102524	TRUE	TRUE	FALSE	IMEx,IntAct	FALSE	0.218	common
CPI-SS03A4F7DC8	AXL_GAS6	Muller.Macrophage	60.207	simple:P30530	simple:Q14393	ENSG00000167601	ENSG00000183087	TRUE	TRUE	FALSE	guidetopharmacology.org	FALSE	0.178	common
CPI-SS04A97448D	FGF1_FGFR2	Muller.Macrophage	59.703	simple:P05230	simple:P21802	ENSG00000113578	ENSG00000066468	TRUE	FALSE	TRUE	I2D,IMEx,InnateDB-All,IntAct,MINT	FALSE	0.036	common
CPI-SS0755A26DD	FGF1_FGFR1	Muller.Macrophage	75.794	simple:P05230	simple:P11362	ENSG00000113578	ENSG00000077782	TRUE	FALSE	TRUE	curated	FALSE	0.111	common
CPI-SS085195142	TYRO3_GAS6	Muller.Macrophage	53.337	simple:Q06418	simple:Q14393	ENSG00000092445	ENSG00000183087	TRUE	TRUE	FALSE	guidetopharmacology.org	FALSE	0.062	common
CPI-SS08CA619FE	EGFR_GRN	Muller.Macrophage	472.602	simple:P00533	simple:P28799	ENSG00000146648	ENSG00000030582	TRUE	TRUE	FALSE	InnateDB-All	FALSE	0.236	common
CPI-SS0947A8549	FLT1_VEGFB	Muller.Macrophage	57.632	simple:P17948	simple:P49765	ENSG00000102755	ENSG00000173511	TRUE	TRUE	FALSE	curated	FALSE	0.204	common
CPI-SS0A83A7E30	TNFSF13_FAS	Muller.Macrophage	74.532	simple:O75888	simple:P25445	ENSG00000161955	ENSG00000026103	TRUE	FALSE	TRUE	I2D,InnateDB-All	FALSE	0.116	common
CPI-SS0A9E884E0	CD200_CD200R1	Muller.Macrophage	46.578	simple:P41217	simple:Q8TD46	ENSG00000091972	ENSG00000163606	TRUE	FALSE	TRUE	curated	FALSE	0.147	common
CPI-SS0AB647854	GPR37_PSAP	Muller.Macrophage	968.689	simple:O15354	simple:P07602	ENSG00000170775	ENSG00000197746	TRUE	TRUE	FALSE	guidetopharmacology.org	FALSE	0.289	common
CPI-SS0C1BD22BC	SPP1_PTGER4	Muller.Macrophage	2687.48	simple:P10451	simple:P35408	ENSG00000118785	ENSG00000171522	TRUE	FALSE	TRUE	IMEx,MINT	FALSE	0.107	common
CPI-SS0C28FEC7D	TNFSF13_TNFRSF14	Muller.Macrophage	116.503	simple:O75888	simple:Q92956	ENSG00000161955	ENSG00000157873	TRUE	FALSE	TRUE	I2D,InnateDB-All	FALSE	0.316	common
CPI-SS0C4E86714	TNFRSF1B_GRN	Muller.Macrophage	327.398	simple:P20333	simple:P28799	ENSG00000028137	ENSG00000030582	TRUE	TRUE	FALSE	IMEx,InnateDB-All,MINT	FALSE	0.387	common
CPI-SS0C85BC9AF	PROS1_AXL	Muller.Macrophage	88.827	simple:P07225	simple:P30530	ENSG00000184500	ENSG00000167601	TRUE	FALSE	TRUE	guidetopharmacology.org	FALSE	0.271	common
CPI-SS0DA033F03	TNFRSF1A_GRN	Muller.Macrophage	334.842	simple:P19438	simple:P28799	ENSG00000067182	ENSG00000030582	TRUE	TRUE	FALSE	IMEx,InnateDB-All,MINT	FALSE	0.338	common
CPI-SS0F9B3B259	TNFSF13_TNFRSF1A	Muller.Macrophage	97.45	simple:O75888	simple:P19438	ENSG00000161955	ENSG00000067182	TRUE	FALSE	TRUE	I2D,InnateDB-All	FALSE	0.293	common
CPI-CS012D15A88	BMR1A_ACR2A_BMP4	Muller.RPE	231.942	complex:BMR1A_ACR2A	simple:P12644		ENSG00000125378	TRUE	TRUE	FALSE	curated	FALSE	0.12	old_specific
CPI-CS058910188	BMR1B_AVR2B_BMP2	Muller.RPE	58.16	complex:BMR1B_AVR2B	simple:P12643		ENSG00000125845	TRUE	TRUE	FALSE	curated	FALSE	0.027	old_specific
CPI-CS05EAF93CC	BMPR1A_BMPR2_BMP7	Muller.RPE	193.999	complex:BMPR1A_BMPR2	simple:P18075		ENSG00000101144	TRUE	TRUE	FALSE	curated	FALSE	0.093	old_specific
CPI-CS075442484	BMR1A_ACR2A_BMP2	Muller.RPE	28.872	complex:BMR1A_ACR2A	simple:P12643		ENSG00000125845	TRUE	TRUE	FALSE	curated	FALSE	0.12	old_specific
CPI-CS08109C435	BMPR1B_BMPR2_BMP7	Muller.RPE	223.287	complex:BMPR1B_BMPR2	simple:P18075		ENSG00000101144	TRUE	TRUE	FALSE	curated	FALSE	0.062	old_specific
CPI-CS08A853007	BMR1B_AVR2B_BMP7	Muller.RPE	223.287	complex:BMR1B_AVR2B	simple:P18075		ENSG00000101144	TRUE	TRUE	FALSE	curated	FALSE	0.062	old_specific
CPI-CS0D35E69F6	BMR1A_ACR2A_BMP7	Muller.RPE	193.999	complex:BMR1A_ACR2A	simple:P18075		ENSG00000101144	TRUE	TRUE	FALSE	curated	FALSE	0.093	old_specific
CPI-CS0DF85303A	BMR1B_AVR2A_BMP7	Muller.RPE	223.287	complex:BMR1B_AVR2A	simple:P18075		ENSG00000101144	TRUE	TRUE	FALSE	curated	FALSE	0.062	old_specific
CPI-CS0E4E75E3B	BMPR1A_BMPR2_BMP2	Muller.RPE	28.872	complex:BMPR1A_BMPR2	simple:P12643		ENSG00000125845	TRUE	TRUE	FALSE	curated	FALSE	0.12	old_specific
CPI-CS0E54FF657	BMPR1A_BMPR2_BMP4	Muller.RPE	231.942	complex:BMPR1A_BMPR2	simple:P12644		ENSG00000125378	TRUE	TRUE	FALSE	curated	FALSE	0.12	old_specific
CPI-CS0E997FABD	BMR1B_AVR2B_BMP4	Muller.RPE	261.23	complex:BMR1B_AVR2B	simple:P12644		ENSG00000125378	TRUE	TRUE	FALSE	curated	FALSE	0.04	old_specific
CPI-SS015819E65	FGF1_FGFR3	Muller.RPE	82.012	simple:P05230	simple:P22607	ENSG00000113578	ENSG00000068078	TRUE	FALSE	TRUE	I2D,IMEx,InnateDB-All,IntAct	FALSE	0.027	old_specific
CPI-SS02AFCED82	EPHA2_EFNA5	Muller.RPE	8.718	simple:P29317	simple:P52803	ENSG00000142627	ENSG00000184349	FALSE	TRUE	FALSE	curated	FALSE	0.053	old_specific
CPI-SS0472C478C	BMP7_PTPRK	Muller.RPE	43.197	simple:P18075	simple:Q15262	ENSG00000101144	ENSG00000152894	TRUE	FALSE	TRUE	InnateDB-All	FALSE	0.08	old_specific
CPI-SS060B82BBC	JAG1_NOTCH2	Muller.RPE	60.784	simple:P78504	simple:Q04721	ENSG00000101384	ENSG00000134250	FALSE	FALSE	TRUE	curated	FALSE	0.196	old_specific
CPI-SS082900482	GPR37L1_PSAP	Muller.RPE	1166.06	simple:O60883	simple:P07602	ENSG00000170075	ENSG00000197746	TRUE	TRUE	FALSE	guidetopharmacology.org	FALSE	0.08	old_specific
CPI-SS0A9E884E0	CD200_CD200R1	Muller.RPE	19.899	simple:P41217	simple:Q8TD46	ENSG00000091972	ENSG00000163606	TRUE	FALSE	TRUE	curated	FALSE	0.116	old_specific
CPI-SS0C4E86714	TNFRSF1B_GRN	Muller.RPE	186.03	simple:P20333	simple:P28799	ENSG00000028137	ENSG00000030582	TRUE	TRUE	FALSE	IMEx,InnateDB-All,MINT	FALSE	0.431	old_specific
CPI-SS0D00AAD2F	SEMA5A_PLXNB3	Muller.RPE	34.902	simple:Q13591	simple:Q9ULL4	ENSG00000112902	ENSG00000198753	FALSE	FALSE	TRUE	curated	FALSE	0.04	old_specific
CPI-SS0DA033F03	TNFRSF1A_GRN	Muller.RPE	199.988	simple:P19438	simple:P28799	ENSG00000067182	ENSG00000030582	TRUE	TRUE	FALSE	IMEx,InnateDB-All,MINT	FALSE	0.329	old_specific
CPI-CS01A4D7E2F	BMR1B_AVR2A_BMP5	Muller.RPE	69.037	complex:BMR1B_AVR2A	simple:P22003		ENSG00000112175	TRUE	TRUE	FALSE	curated	FALSE	0.022	young_specific
CPI-CS02C93975C	BMPR1B_BMPR2_BMP5	Muller.RPE	69.037	complex:BMPR1B_BMPR2	simple:P22003		ENSG00000112175	TRUE	TRUE	FALSE	curated	FALSE	0.022	young_specific
CPI-CS073D36B1D	FLT1 complex_PGF	Muller.RPE	92.806	complex:FLT1 complex	simple:P49763		ENSG00000119630	TRUE	TRUE	FALSE	curated	FALSE	0.08	young_specific
CPI-SC0E5218AA4	NRG1_a6b4 complex	Muller.RPE	39.598	simple:Q02297	complex:a6b4 complex	ENSG00000157168		TRUE	TRUE	FALSE	curated	TRUE	0.08	young_specific
CPI-SS01BCB9360	NCAM1_BDNF	Muller.RPE	285.615	simple:P13591	simple:P23560	ENSG00000149294	ENSG00000176697	TRUE	TRUE	FALSE	I2D	FALSE	0.058	young_specific
CPI-SS0A83A7E30	TNFSF13_FAS	Muller.RPE	84.824	simple:O75888	simple:P25445	ENSG00000161955	ENSG00000026103	TRUE	FALSE	TRUE	I2D,InnateDB-All	FALSE	0.116	young_specific
CPI-SS0A93C11C8	NGFR_BDNF	Muller.RPE	50.161	simple:P08138	simple:P23560	ENSG00000064300	ENSG00000176697	TRUE	TRUE	FALSE	curated	FALSE	0.071	young_specific
CPI-SS0B89DD8C1	TNFSF13_TNFRSF17	Muller.RPE	83.352	simple:O75888	simple:Q02223	ENSG00000161955	ENSG00000048462	TRUE	FALSE	TRUE	curated	FALSE	0.227	young_specific
CPI-SS0B9B3870A	VEGFA_FLT1	Muller.RPE	52.121	simple:P15692	simple:P17948	ENSG00000112715	ENSG00000102755	TRUE	FALSE	TRUE	curated	FALSE	0.142	young_specific
CPI-SS0BFB29A42	PLXNB2_PTN	Muller.RPE	65.231	simple:O15031	simple:P21246	ENSG00000196576	ENSG00000105894	TRUE	TRUE	FALSE	I2D,IMEx,InnateDB-All,IntAct	FALSE	0.142	young_specific
CPI-SS0C0A61F92	PLXNB2_SEMA4G	Muller.RPE	42.559	simple:O15031	simple:Q9NTN9	ENSG00000196576	ENSG00000095539	FALSE	TRUE	FALSE	curated	FALSE	0.062	young_specific
CPI-SS0E61DB5DF	FLT1_PGF	Muller.RPE	92.806	simple:P17948	simple:P49763	ENSG00000102755	ENSG00000119630	TRUE	TRUE	FALSE	curated	FALSE	0.08	young_specific
CPI-SS0EBFE1854	EFNA1_EPHA4	Muller.RPE	22.922	simple:P20827	simple:P54764	ENSG00000169242	ENSG00000116106	TRUE	FALSE	TRUE	curated	FALSE	0.169	young_specific
CPI-CS0107C51C6	BMPR1B_BMPR2_BMP4	Muller.RPE	261.23	complex:BMPR1B_BMPR2	simple:P12644		ENSG00000125378	TRUE	TRUE	FALSE	curated	FALSE	0.04	common
CPI-CS028ACED72	BMPR1B_BMPR2_BMP2	Muller.RPE	58.16	complex:BMPR1B_BMPR2	simple:P12643		ENSG00000125845	TRUE	TRUE	FALSE	curated	FALSE	0.027	common
CPI-CS02957B1BF	BMR1B_AVR2A_BMP4	Muller.RPE	261.23	complex:BMR1B_AVR2A	simple:P12644		ENSG00000125378	TRUE	TRUE	FALSE	curated	FALSE	0.04	common
CPI-CS067298D94	FLT1 complex_VEGFA	Muller.RPE	58.068	complex:FLT1 complex	simple:P15692		ENSG00000112715	TRUE	TRUE	FALSE	curated	FALSE	0.102	common
CPI-CS077F1340A	FLT1 complex_VEGFB	Muller.RPE	86.836	complex:FLT1 complex	simple:P49765		ENSG00000173511	TRUE	TRUE	FALSE	curated	FALSE	0.111	common
CPI-CS08A043594	BMR1B_AVR2A_BMP2	Muller.RPE	58.16	complex:BMR1B_AVR2A	simple:P12643		ENSG00000125845	TRUE	TRUE	FALSE	curated	FALSE	0.027	common
CPI-SC032246C72	TGFB2_TGFbeta receptor2	Muller.RPE	98.398	simple:P61812	complex:TGFbeta receptor2	ENSG00000092969		TRUE	FALSE	TRUE	curated	FALSE	0.187	common
CPI-SC03DD946B2	TGFB2_TGFbeta receptor1	Muller.RPE	89.589	simple:P61812	complex:TGFbeta receptor1	ENSG00000092969		TRUE	FALSE	TRUE	curated	FALSE	0.351	common
CPI-SS0178F5C45	TGFB2_TGFBR3	Muller.RPE	84.486	simple:P61812	simple:Q03167	ENSG00000092969	ENSG00000069702	TRUE	FALSE	TRUE	curated	FALSE	0.12	common
CPI-SS02AB0C3E0	SPP1_CD44	Muller.RPE	2474.62	simple:P10451	simple:P16070	ENSG00000118785	ENSG00000026508	TRUE	FALSE	TRUE	I2D,IMEx,InnateDB-All,IntAct	FALSE	0.298	common
CPI-SS04A97448D	FGF1_FGFR2	Muller.RPE	157.342	simple:P05230	simple:P21802	ENSG00000113578	ENSG00000066468	TRUE	FALSE	TRUE	I2D,IMEx,InnateDB-All,IntAct,MINT	FALSE	0.111	common
CPI-SS04F3A1E5C	COPA_SORT1	Muller.RPE	96.996	simple:P53621	simple:Q99523	ENSG00000122218	ENSG00000134243	TRUE	FALSE	TRUE	IMEx,InnateDB-All,IntAct,MatrixDB	FALSE	0.253	common
CPI-SS068C742A1	FGF1_TGFBR3	Muller.RPE	96.029	simple:P05230	simple:Q03167	ENSG00000113578	ENSG00000069702	TRUE	FALSE	TRUE	InnateDB-All	FALSE	0.102	common
CPI-SS0735F5C3A	TIMP1_FGFR2	Muller.RPE	131	simple:P01033	simple:P21802	ENSG00000102265	ENSG00000066468	TRUE	FALSE	TRUE	InnateDB-All	FALSE	0.156	common
CPI-SS0755A26DD	FGF1_FGFR1	Muller.RPE	121.751	simple:P05230	simple:P11362	ENSG00000113578	ENSG00000077782	TRUE	FALSE	TRUE	curated	FALSE	0.222	common
CPI-SS07833475A	FGFR1_FGF7	Muller.RPE	84.686	simple:P11362	simple:P21781	ENSG00000077782	ENSG00000140285	TRUE	TRUE	FALSE	I2D	FALSE	0.16	common
CPI-SS0947A8549	FLT1_VEGFB	Muller.RPE	86.836	simple:P17948	simple:P49765	ENSG00000102755	ENSG00000173511	TRUE	TRUE	FALSE	curated	FALSE	0.111	common
CPI-SS0AB647854	GPR37_PSAP	Muller.RPE	1407.15	simple:O15354	simple:P07602	ENSG00000170775	ENSG00000197746	TRUE	TRUE	FALSE	guidetopharmacology.org	FALSE	0.209	common
CPI-SS0C1BD22BC	SPP1_PTGER4	Muller.RPE	2408.82	simple:P10451	simple:P35408	ENSG00000118785	ENSG00000171522	TRUE	FALSE	TRUE	IMEx,MINT	FALSE	0.173	common
CPI-SS0C28FEC7D	TNFSF13_TNFRSF14	Muller.RPE	57.731	simple:O75888	simple:Q92956	ENSG00000161955	ENSG00000157873	TRUE	FALSE	TRUE	I2D,InnateDB-All	FALSE	0.262	common
CPI-SS0F9B3B259	TNFSF13_TNFRSF1A	Muller.RPE	85.455	simple:O75888	simple:P19438	ENSG00000161955	ENSG00000067182	TRUE	FALSE	TRUE	I2D,InnateDB-All	FALSE	0.356	common
CPI-CS0107C51C6	BMPR1B_BMPR2_BMP4	Muller.RPE	91.32	complex:BMPR1B_BMPR2	simple:P12644		ENSG00000125378	TRUE	TRUE	FALSE	curated	FALSE	0.022	common
CPI-CS028ACED72	BMPR1B_BMPR2_BMP2	Muller.RPE	62.093	complex:BMPR1B_BMPR2	simple:P12643		ENSG00000125845	TRUE	TRUE	FALSE	curated	FALSE	0.018	common
CPI-CS02957B1BF	BMR1B_AVR2A_BMP4	Muller.RPE	91.32	complex:BMR1B_AVR2A	simple:P12644		ENSG00000125378	TRUE	TRUE	FALSE	curated	FALSE	0.022	common
CPI-CS067298D94	FLT1 complex_VEGFA	Muller.RPE	75.229	complex:FLT1 complex	simple:P15692		ENSG00000112715	TRUE	TRUE	FALSE	curated	FALSE	0.142	common
CPI-CS077F1340A	FLT1 complex_VEGFB	Muller.RPE	83.347	complex:FLT1 complex	simple:P49765		ENSG00000173511	TRUE	TRUE	FALSE	curated	FALSE	0.204	common
CPI-CS08A043594	BMR1B_AVR2A_BMP2	Muller.RPE	62.093	complex:BMR1B_AVR2A	simple:P12643		ENSG00000125845	TRUE	TRUE	FALSE	curated	FALSE	0.018	common
CPI-SC032246C72	TGFB2_TGFbeta receptor2	Muller.RPE	67.63	simple:P61812	complex:TGFbeta receptor2	ENSG00000092969		TRUE	FALSE	TRUE	curated	FALSE	0.133	common
CPI-SC03DD946B2	TGFB2_TGFbeta receptor1	Muller.RPE	75.796	simple:P61812	complex:TGFbeta receptor1	ENSG00000092969		TRUE	FALSE	TRUE	curated	FALSE	0.2	common
CPI-SS0178F5C45	TGFB2_TGFBR3	Muller.RPE	65.615	simple:P61812	simple:Q03167	ENSG00000092969	ENSG00000069702	TRUE	FALSE	TRUE	curated	FALSE	0.133	common
CPI-SS02AB0C3E0	SPP1_CD44	Muller.RPE	2766.22	simple:P10451	simple:P16070	ENSG00000118785	ENSG00000026508	TRUE	FALSE	TRUE	I2D,IMEx,InnateDB-All,IntAct	FALSE	0.164	common
CPI-SS04A97448D	FGF1_FGFR2	Muller.RPE	87.104	simple:P05230	simple:P21802	ENSG00000113578	ENSG00000066468	TRUE	FALSE	TRUE	I2D,IMEx,InnateDB-All,IntAct,MINT	FALSE	0.036	common
CPI-SS04F3A1E5C	COPA_SORT1	Muller.RPE	78.341	simple:P53621	simple:Q99523	ENSG00000122218	ENSG00000134243	TRUE	FALSE	TRUE	IMEx,InnateDB-All,IntAct,MatrixDB	FALSE	0.178	common
CPI-SS068C742A1	FGF1_TGFBR3	Muller.RPE	62.07	simple:P05230	simple:Q03167	ENSG00000113578	ENSG00000069702	TRUE	FALSE	TRUE	InnateDB-All	FALSE	0.071	common
CPI-SS0735F5C3A	TIMP1_FGFR2	Muller.RPE	79.961	simple:P01033	simple:P21802	ENSG00000102265	ENSG00000066468	TRUE	FALSE	TRUE	InnateDB-All	FALSE	0.093	common
CPI-SS0755A26DD	FGF1_FGFR1	Muller.RPE	75.794	simple:P05230	simple:P11362	ENSG00000113578	ENSG00000077782	TRUE	FALSE	TRUE	curated	FALSE	0.111	common
CPI-SS07833475A	FGFR1_FGF7	Muller.RPE	101.877	simple:P11362	simple:P21781	ENSG00000077782	ENSG00000140285	TRUE	TRUE	FALSE	I2D	FALSE	0.071	common
CPI-SS0947A8549	FLT1_VEGFB	Muller.RPE	83.347	simple:P17948	simple:P49765	ENSG00000102755	ENSG00000173511	TRUE	TRUE	FALSE	curated	FALSE	0.204	common
CPI-SS0AB647854	GPR37_PSAP	Muller.RPE	632.909	simple:O15354	simple:P07602	ENSG00000170775	ENSG00000197746	TRUE	TRUE	FALSE	guidetopharmacology.org	FALSE	0.289	common
CPI-SS0C1BD22BC	SPP1_PTGER4	Muller.RPE	2651.78	simple:P10451	simple:P35408	ENSG00000118785	ENSG00000171522	TRUE	FALSE	TRUE	IMEx,MINT	FALSE	0.107	common
CPI-SS0C28FEC7D	TNFSF13_TNFRSF14	Muller.RPE	89.221	simple:O75888	simple:Q92956	ENSG00000161955	ENSG00000157873	TRUE	FALSE	TRUE	I2D,InnateDB-All	FALSE	0.316	common
CPI-SS0F9B3B259	TNFSF13_TNFRSF1A	Muller.RPE	113.958	simple:O75888	simple:P19438	ENSG00000161955	ENSG00000067182	TRUE	FALSE	TRUE	I2D,InnateDB-All	FALSE	0.293	common
CPI-CS046B3C139	ACVR_1A2A receptor_BMP7	Retinal_ganglion_cell.RPE	189.781	complex:ACVR_1A2A receptor	simple:P18075		ENSG00000101144	TRUE	TRUE	FALSE	curated	FALSE	0.147	old_specific
CPI-CS05EAF93CC	BMPR1A_BMPR2_BMP7	Retinal_ganglion_cell.RPE	189.153	complex:BMPR1A_BMPR2	simple:P18075		ENSG00000101144	TRUE	TRUE	FALSE	curated	FALSE	0.093	old_specific
CPI-CS075442484	BMR1A_ACR2A_BMP2	Retinal_ganglion_cell.RPE	24.026	complex:BMR1A_ACR2A	simple:P12643		ENSG00000125845	TRUE	TRUE	FALSE	curated	FALSE	0.12	old_specific
CPI-CS08CC8F9D3	ACVR1_BMPR2_BMP7	Retinal_ganglion_cell.RPE	189.781	complex:ACVR1_BMPR2	simple:P18075		ENSG00000101144	TRUE	TRUE	FALSE	curated	FALSE	0.147	old_specific
CPI-CS0D35E69F6	BMR1A_ACR2A_BMP7	Retinal_ganglion_cell.RPE	189.153	complex:BMR1A_ACR2A	simple:P18075		ENSG00000101144	TRUE	TRUE	FALSE	curated	FALSE	0.093	old_specific
CPI-CS0E4E75E3B	BMPR1A_BMPR2_BMP2	Retinal_ganglion_cell.RPE	24.026	complex:BMPR1A_BMPR2	simple:P12643		ENSG00000125845	TRUE	TRUE	FALSE	curated	FALSE	0.12	old_specific
CPI-SC032246C72	TGFB2_TGFbeta receptor2	Retinal_ganglion_cell.RPE	39.336	simple:P61812	complex:TGFbeta receptor2	ENSG00000092969		TRUE	FALSE	TRUE	curated	FALSE	0.187	old_specific
CPI-SC0984894BC	TGFB1_TGFbeta receptor2	Retinal_ganglion_cell.RPE	29.413	simple:P01137	complex:TGFbeta receptor2	ENSG00000105329		TRUE	FALSE	TRUE	curated	FALSE	0.218	old_specific
CPI-SS006C6537E	MDK_LRP1	Retinal_ganglion_cell.RPE	134.176	simple:P21741	simple:Q07954	ENSG00000110492	ENSG00000123384	TRUE	FALSE	TRUE	I2D,InnateDB-All	FALSE	0.222	old_specific
CPI-SS015819E65	FGF1_FGFR3	Retinal_ganglion_cell.RPE	64.046	simple:P05230	simple:P22607	ENSG00000113578	ENSG00000068078	TRUE	FALSE	TRUE	I2D,IMEx,InnateDB-All,IntAct	FALSE	0.027	old_specific
CPI-SS0178F5C45	TGFB2_TGFBR3	Retinal_ganglion_cell.RPE	25.424	simple:P61812	simple:Q03167	ENSG00000092969	ENSG00000069702	TRUE	FALSE	TRUE	curated	FALSE	0.12	old_specific
CPI-SS02AB0C3E0	SPP1_CD44	Retinal_ganglion_cell.RPE	364.855	simple:P10451	simple:P16070	ENSG00000118785	ENSG00000026508	TRUE	FALSE	TRUE	I2D,IMEx,InnateDB-All,IntAct	FALSE	0.298	old_specific
CPI-SS03133B4F2	TFRC_TNFSF13B	Retinal_ganglion_cell.RPE	53.578	simple:P02786	simple:Q9Y275	ENSG00000072274	ENSG00000102524	TRUE	TRUE	FALSE	IMEx,IntAct	FALSE	0.164	old_specific
CPI-SS03EACE0E0	MST1_MST1R	Retinal_ganglion_cell.RPE	58.391	simple:P26927	simple:Q04912	ENSG00000173531	ENSG00000164078	TRUE	FALSE	TRUE	curated	FALSE	0.004	old_specific
CPI-SS0472C478C	BMP7_PTPRK	Retinal_ganglion_cell.RPE	17.932	simple:P18075	simple:Q15262	ENSG00000101144	ENSG00000152894	TRUE	FALSE	TRUE	InnateDB-All	FALSE	0.08	old_specific
CPI-SS060B82BBC	JAG1_NOTCH2	Retinal_ganglion_cell.RPE	58.329	simple:P78504	simple:Q04721	ENSG00000101384	ENSG00000134250	FALSE	FALSE	TRUE	curated	FALSE	0.196	old_specific
CPI-SS085EE60B1	TGFB1_TGFBR3	Retinal_ganglion_cell.RPE	15.501	simple:P01137	simple:Q03167	ENSG00000105329	ENSG00000069702	TRUE	FALSE	TRUE	curated	FALSE	0.142	old_specific
CPI-SS0C4E86714	TNFRSF1B_GRN	Retinal_ganglion_cell.RPE	179.223	simple:P20333	simple:P28799	ENSG00000028137	ENSG00000030582	TRUE	TRUE	FALSE	IMEx,InnateDB-All,MINT	FALSE	0.431	old_specific
CPI-SS0D00AAD2F	SEMA5A_PLXNB3	Retinal_ganglion_cell.RPE	26.334	simple:Q13591	simple:Q9ULL4	ENSG00000112902	ENSG00000198753	FALSE	FALSE	TRUE	curated	FALSE	0.04	old_specific
CPI-SS0DA033F03	TNFRSF1A_GRN	Retinal_ganglion_cell.RPE	178.783	simple:P19438	simple:P28799	ENSG00000067182	ENSG00000030582	TRUE	TRUE	FALSE	IMEx,InnateDB-All,MINT	FALSE	0.329	old_specific
CPI-SS0E63AB61E	EFNA2_EPHA4	Retinal_ganglion_cell.RPE	10.65	simple:O43921	simple:P54764	ENSG00000099617	ENSG00000116106	FALSE	FALSE	TRUE	curated	FALSE	0.018	old_specific
CPI-SS0FAF4BB9E	DPP4_CCL11	Retinal_ganglion_cell.RPE	106.993	simple:P27487	simple:P51671	ENSG00000197635	ENSG00000172156	TRUE	TRUE	FALSE	curated	FALSE	0.347	old_specific
CPI-SS0FB37E079	INHA_TGFBR3	Retinal_ganglion_cell.RPE	17.551	simple:P05111	simple:Q03167	ENSG00000123999	ENSG00000069702	TRUE	FALSE	TRUE	I2D	FALSE	0.027	old_specific
CPI-CS073D36B1D	FLT1 complex_PGF	Retinal_ganglion_cell.RPE	48.076	complex:FLT1 complex	simple:P49763		ENSG00000119630	TRUE	TRUE	FALSE	curated	FALSE	0.08	young_specific
CPI-CS077F1340A	FLT1 complex_VEGFB	Retinal_ganglion_cell.RPE	38.617	complex:FLT1 complex	simple:P49765		ENSG00000173511	TRUE	TRUE	FALSE	curated	FALSE	0.204	young_specific
CPI-CS0BCDC40FC	BMR1A_AVR2B_BMP4	Retinal_ganglion_cell.RPE	40.561	complex:BMR1A_AVR2B	simple:P12644		ENSG00000125378	TRUE	TRUE	FALSE	curated	FALSE	0.009	young_specific
CPI-CS0BEC40E19	BMR1B_AVR2B_BMP5	Retinal_ganglion_cell.RPE	18.278	complex:BMR1B_AVR2B	simple:P22003		ENSG00000112175	TRUE	TRUE	FALSE	curated	FALSE	0.009	young_specific
CPI-CS0CA393CC5	BMR1A_AVR2B_BMP5	Retinal_ganglion_cell.RPE	18.278	complex:BMR1A_AVR2B	simple:P22003		ENSG00000112175	TRUE	TRUE	FALSE	curated	FALSE	0.009	young_specific
CPI-CS0E997FABD	BMR1B_AVR2B_BMP4	Retinal_ganglion_cell.RPE	40.561	complex:BMR1B_AVR2B	simple:P12644		ENSG00000125378	TRUE	TRUE	FALSE	curated	FALSE	0.009	young_specific
CPI-CS0FCC00896	ACVR_1A2B receptor_BMP5	Retinal_ganglion_cell.RPE	18.278	complex:ACVR_1A2B receptor	simple:P22003		ENSG00000112175	TRUE	TRUE	FALSE	curated	FALSE	0.009	young_specific
CPI-SS01BCB9360	NCAM1_BDNF	Retinal_ganglion_cell.RPE	155.29	simple:P13591	simple:P23560	ENSG00000149294	ENSG00000176697	TRUE	TRUE	FALSE	I2D	FALSE	0.058	young_specific
CPI-SS07833475A	FGFR1_FGF7	Retinal_ganglion_cell.RPE	42.826	simple:P11362	simple:P21781	ENSG00000077782	ENSG00000140285	TRUE	TRUE	FALSE	I2D	FALSE	0.071	young_specific
CPI-SS0855C0353	NRP1_PGF	Retinal_ganglion_cell.RPE	60.784	simple:O14786	simple:P49763	ENSG00000099250	ENSG00000119630	TRUE	TRUE	FALSE	curated	FALSE	0.089	young_specific
CPI-SS0947A8549	FLT1_VEGFB	Retinal_ganglion_cell.RPE	38.617	simple:P17948	simple:P49765	ENSG00000102755	ENSG00000173511	TRUE	TRUE	FALSE	curated	FALSE	0.204	young_specific
CPI-SS0A93C11C8	NGFR_BDNF	Retinal_ganglion_cell.RPE	32.754	simple:P08138	simple:P23560	ENSG00000064300	ENSG00000176697	TRUE	TRUE	FALSE	curated	FALSE	0.071	young_specific
CPI-SS0BA87E94E	GFRAL_GDF15	Retinal_ganglion_cell.RPE	36.41	simple:Q6UXV0	simple:Q99988	ENSG00000187871	ENSG00000130513	TRUE	TRUE	FALSE	guidetopharmacology.org	FALSE	0.018	young_specific
CPI-SS0BFB29A42	PLXNB2_PTN	Retinal_ganglion_cell.RPE	37.273	simple:O15031	simple:P21246	ENSG00000196576	ENSG00000105894	TRUE	TRUE	FALSE	I2D,IMEx,InnateDB-All,IntAct	FALSE	0.142	young_specific
CPI-SS0D22A09AD	NRP2_PGF	Retinal_ganglion_cell.RPE	52.596	simple:O60462	simple:P49763	ENSG00000118257	ENSG00000119630	TRUE	TRUE	FALSE	curated	FALSE	0.089	young_specific
CPI-SS0E61DB5DF	FLT1_PGF	Retinal_ganglion_cell.RPE	48.076	simple:P17948	simple:P49763	ENSG00000102755	ENSG00000119630	TRUE	TRUE	FALSE	curated	FALSE	0.08	young_specific
CPI-SS0F9B3B259	TNFSF13_TNFRSF1A	Retinal_ganglion_cell.RPE	47.024	simple:O75888	simple:P19438	ENSG00000161955	ENSG00000067182	TRUE	FALSE	TRUE	I2D,InnateDB-All	FALSE	0.293	young_specific
CPI-CS012D15A88	BMR1A_ACR2A_BMP4	Retinal_ganglion_cell.RPE	227.095	complex:BMR1A_ACR2A	simple:P12644		ENSG00000125378	TRUE	TRUE	FALSE	curated	FALSE	0.12	common
CPI-CS0E54FF657	BMPR1A_BMPR2_BMP4	Retinal_ganglion_cell.RPE	227.095	complex:BMPR1A_BMPR2	simple:P12644		ENSG00000125378	TRUE	TRUE	FALSE	curated	FALSE	0.12	common
CPI-SC0E5218AA4	NRG1_a6b4 complex	Retinal_ganglion_cell.RPE	138.335	simple:Q02297	complex:a6b4 complex	ENSG00000157168		TRUE	TRUE	FALSE	curated	TRUE	0.116	common
CPI-SS02928C71A	PDGFB_LRP1	Retinal_ganglion_cell.RPE	131.886	simple:P01127	simple:Q07954	ENSG00000100311	ENSG00000123384	TRUE	FALSE	TRUE	I2D,InnateDB-All	FALSE	0.222	common
CPI-SS033E6DE7E	NRP1_VEGFB	Retinal_ganglion_cell.RPE	69.916	simple:O14786	simple:P49765	ENSG00000099250	ENSG00000173511	TRUE	TRUE	FALSE	curated	FALSE	0.396	common
CPI-SS04A97448D	FGF1_FGFR2	Retinal_ganglion_cell.RPE	139.376	simple:P05230	simple:P21802	ENSG00000113578	ENSG00000066468	TRUE	FALSE	TRUE	I2D,IMEx,InnateDB-All,IntAct,MINT	FALSE	0.111	common
CPI-SS04F3A1E5C	COPA_SORT1	Retinal_ganglion_cell.RPE	142.1	simple:P53621	simple:Q99523	ENSG00000122218	ENSG00000134243	TRUE	FALSE	TRUE	IMEx,InnateDB-All,IntAct,MatrixDB	FALSE	0.253	common
CPI-SS05B4EB419	EFNA3_EPHA4	Retinal_ganglion_cell.RPE	25.477	simple:P52797	simple:P54764	ENSG00000143590	ENSG00000116106	FALSE	FALSE	TRUE	curated	FALSE	0.04	common
CPI-SS068C742A1	FGF1_TGFBR3	Retinal_ganglion_cell.RPE	78.062	simple:P05230	simple:Q03167	ENSG00000113578	ENSG00000069702	TRUE	FALSE	TRUE	InnateDB-All	FALSE	0.102	common
CPI-SS0755A26DD	FGF1_FGFR1	Retinal_ganglion_cell.RPE	103.785	simple:P05230	simple:P11362	ENSG00000113578	ENSG00000077782	TRUE	FALSE	TRUE	curated	FALSE	0.222	common
CPI-SS09A36B221	BDNF_SORT1	Retinal_ganglion_cell.RPE	107.625	simple:P23560	simple:Q99523	ENSG00000176697	ENSG00000134243	TRUE	FALSE	TRUE	I2D,IMEx,InnateDB-All,IntAct	FALSE	0.067	common
CPI-SS0A9E884E0	CD200_CD200R1	Retinal_ganglion_cell.RPE	57.501	simple:P41217	simple:Q8TD46	ENSG00000091972	ENSG00000163606	TRUE	FALSE	TRUE	curated	FALSE	0.116	common
CPI-SS0AB647854	GPR37_PSAP	Retinal_ganglion_cell.RPE	1168.21	simple:O15354	simple:P07602	ENSG00000170775	ENSG00000197746	TRUE	TRUE	FALSE	guidetopharmacology.org	FALSE	0.209	common
CPI-SS0BA601DC4	BDNF_NTRK2	Retinal_ganglion_cell.RPE	52.477	simple:P23560	simple:Q16620	ENSG00000176697	ENSG00000148053	TRUE	FALSE	TRUE	curated	FALSE	0.022	common
CPI-SS0FC01B947	EFNA5_EPHA4	Retinal_ganglion_cell.RPE	31.823	simple:P52803	simple:P54764	ENSG00000184349	ENSG00000116106	FALSE	FALSE	TRUE	curated	FALSE	0.062	common
CPI-CS012D15A88	BMR1A_ACR2A_BMP4	Retinal_ganglion_cell.RPE	41.319	complex:BMR1A_ACR2A	simple:P12644		ENSG00000125378	TRUE	TRUE	FALSE	curated	FALSE	0.036	common
CPI-CS0E54FF657	BMPR1A_BMPR2_BMP4	Retinal_ganglion_cell.RPE	41.319	complex:BMPR1A_BMPR2	simple:P12644		ENSG00000125378	TRUE	TRUE	FALSE	curated	FALSE	0.036	common
CPI-SC0E5218AA4	NRG1_a6b4 complex	Retinal_ganglion_cell.RPE	95.563	simple:Q02297	complex:a6b4 complex	ENSG00000157168		TRUE	TRUE	FALSE	curated	TRUE	0.08	common
CPI-SS02928C71A	PDGFB_LRP1	Retinal_ganglion_cell.RPE	49.59	simple:P01127	simple:Q07954	ENSG00000100311	ENSG00000123384	TRUE	FALSE	TRUE	I2D,InnateDB-All	FALSE	0.138	common
CPI-SS033E6DE7E	NRP1_VEGFB	Retinal_ganglion_cell.RPE	51.325	simple:O14786	simple:P49765	ENSG00000099250	ENSG00000173511	TRUE	TRUE	FALSE	curated	FALSE	0.4	common
CPI-SS04A97448D	FGF1_FGFR2	Retinal_ganglion_cell.RPE	90.958	simple:P05230	simple:P21802	ENSG00000113578	ENSG00000066468	TRUE	FALSE	TRUE	I2D,IMEx,InnateDB-All,IntAct,MINT	FALSE	0.036	common
CPI-SS04F3A1E5C	COPA_SORT1	Retinal_ganglion_cell.RPE	104.738	simple:P53621	simple:Q99523	ENSG00000122218	ENSG00000134243	TRUE	FALSE	TRUE	IMEx,InnateDB-All,IntAct,MatrixDB	FALSE	0.178	common
CPI-SS05B4EB419	EFNA3_EPHA4	Retinal_ganglion_cell.RPE	20.584	simple:P52797	simple:P54764	ENSG00000143590	ENSG00000116106	FALSE	FALSE	TRUE	curated	FALSE	0.022	common
CPI-SS068C742A1	FGF1_TGFBR3	Retinal_ganglion_cell.RPE	65.924	simple:P05230	simple:Q03167	ENSG00000113578	ENSG00000069702	TRUE	FALSE	TRUE	InnateDB-All	FALSE	0.071	common
CPI-SS0755A26DD	FGF1_FGFR1	Retinal_ganglion_cell.RPE	79.649	simple:P05230	simple:P11362	ENSG00000113578	ENSG00000077782	TRUE	FALSE	TRUE	curated	FALSE	0.111	common
CPI-SS09A36B221	BDNF_SORT1	Retinal_ganglion_cell.RPE	68.057	simple:P23560	simple:Q99523	ENSG00000176697	ENSG00000134243	TRUE	FALSE	TRUE	I2D,IMEx,InnateDB-All,IntAct	FALSE	0.093	common
CPI-SS0A9E884E0	CD200_CD200R1	Retinal_ganglion_cell.RPE	80.711	simple:P41217	simple:Q8TD46	ENSG00000091972	ENSG00000163606	TRUE	FALSE	TRUE	curated	FALSE	0.147	common
CPI-SS0AB647854	GPR37_PSAP	Retinal_ganglion_cell.RPE	313.359	simple:O15354	simple:P07602	ENSG00000170775	ENSG00000197746	TRUE	TRUE	FALSE	guidetopharmacology.org	FALSE	0.289	common
CPI-SS0BA601DC4	BDNF_NTRK2	Retinal_ganglion_cell.RPE	53.69	simple:P23560	simple:Q16620	ENSG00000176697	ENSG00000148053	TRUE	FALSE	TRUE	curated	FALSE	0.036	common
CPI-SS0FC01B947	EFNA5_EPHA4	Retinal_ganglion_cell.RPE	47.961	simple:P52803	simple:P54764	ENSG00000184349	ENSG00000116106	FALSE	FALSE	TRUE	curated	FALSE	0.04	common
CPI-CS04F78ACD6	ACVR_1B2A receptor_GDF11	Retinal_ganglion_cell.Fibroblast_cell	23.425	complex:ACVR_1B2A receptor	simple:O95390		ENSG00000135414	TRUE	TRUE	FALSE	curated	FALSE	0.027	old_specific
CPI-CS0533A30DC	ACVR_1B2A receptor_INHBA	Retinal_ganglion_cell.Fibroblast_cell	26.561	complex:ACVR_1B2A receptor	simple:P08476		ENSG00000122641	TRUE	TRUE	FALSE	curated	FALSE	0.053	old_specific
CPI-CS0C8F1E01F	ACVR_1B2A receptor_BMP3	Retinal_ganglion_cell.Fibroblast_cell	31.723	complex:ACVR_1B2A receptor	simple:P12645		ENSG00000152785	TRUE	TRUE	FALSE	curated	FALSE	0.089	old_specific
CPI-SS075D9B9AD	KNG1_BDKRB1	Retinal_ganglion_cell.Fibroblast_cell	37.147	simple:P01042	simple:P46663	ENSG00000113889	ENSG00000100739	TRUE	FALSE	TRUE	guidetopharmacology.org	FALSE	0.018	old_specific
CPI-SS07833475A	FGFR1_FGF7	Retinal_ganglion_cell.Fibroblast_cell	97.484	simple:P11362	simple:P21781	ENSG00000077782	ENSG00000140285	TRUE	TRUE	FALSE	I2D	FALSE	0.16	old_specific
CPI-SS0B99F22A2	JAG1_NOTCH3	Retinal_ganglion_cell.Fibroblast_cell	31.43	simple:P78504	simple:Q9UM47	ENSG00000101384	ENSG00000074181	FALSE	FALSE	TRUE	curated	FALSE	0.049	old_specific
CPI-SS0C1BD22BC	SPP1_PTGER4	Retinal_ganglion_cell.Fibroblast_cell	306.5	simple:P10451	simple:P35408	ENSG00000118785	ENSG00000171522	TRUE	FALSE	TRUE	IMEx,MINT	FALSE	0.173	old_specific
CPI-SS0D00AAD2F	SEMA5A_PLXNB3	Retinal_ganglion_cell.Fibroblast_cell	1.737	simple:Q13591	simple:Q9ULL4	ENSG00000112902	ENSG00000198753	FALSE	FALSE	TRUE	curated	FALSE	0.04	old_specific
CPI-SS0DBA4D668	DPP4_CXCL12	Retinal_ganglion_cell.Fibroblast_cell	380.507	simple:P27487	simple:P48061	ENSG00000197635	ENSG00000107562	TRUE	TRUE	FALSE	curated	FALSE	0.187	old_specific
CPI-SS0FAF4BB9E	DPP4_CCL11	Retinal_ganglion_cell.Fibroblast_cell	227.588	simple:P27487	simple:P51671	ENSG00000197635	ENSG00000172156	TRUE	TRUE	FALSE	curated	FALSE	0.347	old_specific
CPI-CS046BCFC6F	BMPR1A_BMPR2_BMP5	Retinal_ganglion_cell.Fibroblast_cell	107.067	complex:BMPR1A_BMPR2	simple:P22003		ENSG00000112175	TRUE	TRUE	FALSE	curated	FALSE	0.018	young_specific
CPI-CS047EE9E03	BMR1A_ACR2A_BMP5	Retinal_ganglion_cell.Fibroblast_cell	107.067	complex:BMR1A_ACR2A	simple:P22003		ENSG00000112175	TRUE	TRUE	FALSE	curated	FALSE	0.018	young_specific
CPI-CS063AE1C91	IL6 receptor_IL6	Retinal_ganglion_cell.Fibroblast_cell	94.888	complex:IL6 receptor	simple:P05231		ENSG00000136244	TRUE	TRUE	FALSE	curated	FALSE	0.124	young_specific
CPI-CS073D36B1D	FLT1 complex_PGF	Retinal_ganglion_cell.Fibroblast_cell	38.419	complex:FLT1 complex	simple:P49763		ENSG00000119630	TRUE	TRUE	FALSE	curated	FALSE	0.08	young_specific
CPI-CS0BCDC40FC	BMR1A_AVR2B_BMP4	Retinal_ganglion_cell.Fibroblast_cell	100.741	complex:BMR1A_AVR2B	simple:P12644		ENSG00000125378	TRUE	TRUE	FALSE	curated	FALSE	0.009	young_specific
CPI-CS0BEC40E19	BMR1B_AVR2B_BMP5	Retinal_ganglion_cell.Fibroblast_cell	106.309	complex:BMR1B_AVR2B	simple:P22003		ENSG00000112175	TRUE	TRUE	FALSE	curated	FALSE	0.009	young_specific
CPI-CS0CA393CC5	BMR1A_AVR2B_BMP5	Retinal_ganglion_cell.Fibroblast_cell	106.309	complex:BMR1A_AVR2B	simple:P22003		ENSG00000112175	TRUE	TRUE	FALSE	curated	FALSE	0.009	young_specific
CPI-CS0E1BF543E	ACVR1_BMPR2_BMP5	Retinal_ganglion_cell.Fibroblast_cell	103.944	complex:ACVR1_BMPR2	simple:P22003		ENSG00000112175	TRUE	TRUE	FALSE	curated	FALSE	0.067	young_specific
CPI-CS0E997FABD	BMR1B_AVR2B_BMP4	Retinal_ganglion_cell.Fibroblast_cell	100.741	complex:BMR1B_AVR2B	simple:P12644		ENSG00000125378	TRUE	TRUE	FALSE	curated	FALSE	0.009	young_specific
CPI-CS0EC80CA59	ACVR_1A2A receptor_BMP5	Retinal_ganglion_cell.Fibroblast_cell	103.944	complex:ACVR_1A2A receptor	simple:P22003		ENSG00000112175	TRUE	TRUE	FALSE	curated	FALSE	0.067	young_specific
CPI-CS0FCC00896	ACVR_1A2B receptor_BMP5	Retinal_ganglion_cell.Fibroblast_cell	106.309	complex:ACVR_1A2B receptor	simple:P22003		ENSG00000112175	TRUE	TRUE	FALSE	curated	FALSE	0.009	young_specific
CPI-SC023986FB9	MSTN_TGFR_AVR2A	Retinal_ganglion_cell.Fibroblast_cell	28.904	simple:O14793	complex:TGFR_AVR2A	ENSG00000138379		TRUE	FALSE	TRUE	curated	FALSE	0.013	young_specific
CPI-SC032246C72	TGFB2_TGFbeta receptor2	Retinal_ganglion_cell.Fibroblast_cell	52.435	simple:P61812	complex:TGFbeta receptor2	ENSG00000092969		TRUE	FALSE	TRUE	curated	FALSE	0.133	young_specific
CPI-SC0984894BC	TGFB1_TGFbeta receptor2	Retinal_ganglion_cell.Fibroblast_cell	42.226	simple:P01137	complex:TGFbeta receptor2	ENSG00000105329		TRUE	FALSE	TRUE	curated	FALSE	0.182	young_specific
CPI-SS023D39112	NPPB_NPR3	Retinal_ganglion_cell.Fibroblast_cell	7.574	simple:P16860	simple:P17342	ENSG00000120937	ENSG00000113389	TRUE	FALSE	TRUE	I2D,InnateDB-All	FALSE	0.004	young_specific
CPI-SS02904BE32	GLRA2_FAM3C	Retinal_ganglion_cell.Fibroblast_cell	58.052	simple:P23416	simple:Q92520	ENSG00000101958	ENSG00000196937	TRUE	TRUE	FALSE	InnateDB-All	FALSE	0.044	young_specific
CPI-SS0423580E5	DLL1_NOTCH2	Retinal_ganglion_cell.Fibroblast_cell	62.074	simple:O00548	simple:Q04721	ENSG00000198719	ENSG00000134250	FALSE	FALSE	TRUE	curated	FALSE	0.196	young_specific
CPI-SS047232C64	DLL1_NOTCH3	Retinal_ganglion_cell.Fibroblast_cell	24.135	simple:O00548	simple:Q9UM47	ENSG00000198719	ENSG00000074181	FALSE	FALSE	TRUE	curated	FALSE	0.027	young_specific
CPI-SS05B1FA8A8	LRP6_CKLF	Retinal_ganglion_cell.Fibroblast_cell	100.716	simple:O75581	simple:Q9UBR5	ENSG00000070018	ENSG00000217555	TRUE	TRUE	FALSE	IMEx,IntAct	FALSE	0.107	young_specific
CPI-SS06B94F144	NPR2_NPPC	Retinal_ganglion_cell.Fibroblast_cell	48.765	simple:P20594	simple:P23582	ENSG00000159899	ENSG00000163273	TRUE	TRUE	FALSE	guidetopharmacology.org	FALSE	0.076	young_specific
CPI-SS09A36B221	BDNF_SORT1	Retinal_ganglion_cell.Fibroblast_cell	29.898	simple:P23560	simple:Q99523	ENSG00000176697	ENSG00000134243	TRUE	FALSE	TRUE	I2D,IMEx,InnateDB-All,IntAct	FALSE	0.093	young_specific
CPI-SS0AB647854	GPR37_PSAP	Retinal_ganglion_cell.Fibroblast_cell	338.708	simple:O15354	simple:P07602	ENSG00000170775	ENSG00000197746	TRUE	TRUE	FALSE	guidetopharmacology.org	FALSE	0.289	young_specific
CPI-SS0E61DB5DF	FLT1_PGF	Retinal_ganglion_cell.Fibroblast_cell	38.419	simple:P17948	simple:P49763	ENSG00000102755	ENSG00000119630	TRUE	TRUE	FALSE	curated	FALSE	0.08	young_specific
CPI-CS012D15A88	BMR1A_ACR2A_BMP4	Retinal_ganglion_cell.Fibroblast_cell	223.703	complex:BMR1A_ACR2A	simple:P12644		ENSG00000125378	TRUE	TRUE	FALSE	curated	FALSE	0.12	common
CPI-CS0E54FF657	BMPR1A_BMPR2_BMP4	Retinal_ganglion_cell.Fibroblast_cell	223.703	complex:BMPR1A_BMPR2	simple:P12644		ENSG00000125378	TRUE	TRUE	FALSE	curated	FALSE	0.12	common
CPI-SC033E22B14	PDGFB_PDGFR complex	Retinal_ganglion_cell.Fibroblast_cell	5.575	simple:P01127	complex:PDGFR complex	ENSG00000100311		TRUE	FALSE	TRUE	curated	FALSE	0.071	common
CPI-SC0E5218AA4	NRG1_a6b4 complex	Retinal_ganglion_cell.Fibroblast_cell	156.017	simple:Q02297	complex:a6b4 complex	ENSG00000157168		TRUE	TRUE	FALSE	curated	TRUE	0.116	common
CPI-SS00046DCF3	EPHA4_EFNB1	Retinal_ganglion_cell.Fibroblast_cell	50.776	simple:P54764	simple:P98172	ENSG00000116106	ENSG00000090776	FALSE	TRUE	FALSE	curated	FALSE	0.022	common
CPI-SS006C6537E	MDK_LRP1	Retinal_ganglion_cell.Fibroblast_cell	268.945	simple:P21741	simple:Q07954	ENSG00000110492	ENSG00000123384	TRUE	FALSE	TRUE	I2D,InnateDB-All	FALSE	0.222	common
CPI-SS0178F5C45	TGFB2_TGFBR3	Retinal_ganglion_cell.Fibroblast_cell	63.037	simple:P61812	simple:Q03167	ENSG00000092969	ENSG00000069702	TRUE	FALSE	TRUE	curated	FALSE	0.12	common
CPI-SS0241A1F57	NRP2_SEMA3C	Retinal_ganglion_cell.Fibroblast_cell	22.952	simple:O60462	simple:Q99985	ENSG00000118257	ENSG00000075223	TRUE	TRUE	FALSE	curated	FALSE	0.089	common
CPI-SS02928C71A	PDGFB_LRP1	Retinal_ganglion_cell.Fibroblast_cell	266.656	simple:P01127	simple:Q07954	ENSG00000100311	ENSG00000123384	TRUE	FALSE	TRUE	I2D,InnateDB-All	FALSE	0.222	common
CPI-SS03133B4F2	TFRC_TNFSF13B	Retinal_ganglion_cell.Fibroblast_cell	54.666	simple:P02786	simple:Q9Y275	ENSG00000072274	ENSG00000102524	TRUE	TRUE	FALSE	IMEx,IntAct	FALSE	0.164	common
CPI-SS04A97448D	FGF1_FGFR2	Retinal_ganglion_cell.Fibroblast_cell	127.518	simple:P05230	simple:P21802	ENSG00000113578	ENSG00000066468	TRUE	FALSE	TRUE	I2D,IMEx,InnateDB-All,IntAct,MINT	FALSE	0.111	common
CPI-SS05A26A1DE	PDGFB_PDGFRB	Retinal_ganglion_cell.Fibroblast_cell	97.361	simple:P01127	simple:P09619	ENSG00000100311	ENSG00000113721	TRUE	FALSE	TRUE	curated	FALSE	0.12	common
CPI-SS068C742A1	FGF1_TGFBR3	Retinal_ganglion_cell.Fibroblast_cell	115.675	simple:P05230	simple:Q03167	ENSG00000113578	ENSG00000069702	TRUE	FALSE	TRUE	InnateDB-All	FALSE	0.102	common
CPI-SS0735F5C3A	TIMP1_FGFR2	Retinal_ganglion_cell.Fibroblast_cell	65.122	simple:P01033	simple:P21802	ENSG00000102265	ENSG00000066468	TRUE	FALSE	TRUE	InnateDB-All	FALSE	0.156	common
CPI-SS0755A26DD	FGF1_FGFR1	Retinal_ganglion_cell.Fibroblast_cell	114.172	simple:P05230	simple:P11362	ENSG00000113578	ENSG00000077782	TRUE	FALSE	TRUE	curated	FALSE	0.222	common
CPI-SS0855C0353	NRP1_PGF	Retinal_ganglion_cell.Fibroblast_cell	27.969	simple:O14786	simple:P49763	ENSG00000099250	ENSG00000119630	TRUE	TRUE	FALSE	curated	FALSE	0.076	common
CPI-SS085EE60B1	TGFB1_TGFBR3	Retinal_ganglion_cell.Fibroblast_cell	53.114	simple:P01137	simple:Q03167	ENSG00000105329	ENSG00000069702	TRUE	FALSE	TRUE	curated	FALSE	0.142	common
CPI-SS0A874F65F	LGR4_RSPO3	Retinal_ganglion_cell.Fibroblast_cell	25.193	simple:Q9BXB1	simple:Q9BXY4	ENSG00000205213	ENSG00000146374	TRUE	TRUE	FALSE	guidetopharmacology.org	FALSE	0.027	common
CPI-SS0A9E884E0	CD200_CD200R1	Retinal_ganglion_cell.Fibroblast_cell	56.685	simple:P41217	simple:Q8TD46	ENSG00000091972	ENSG00000163606	TRUE	FALSE	TRUE	curated	FALSE	0.116	common
CPI-SS0B70EB09E	PDGFA_PDGFRA	Retinal_ganglion_cell.Fibroblast_cell	12.554	simple:P04085	simple:P16234	ENSG00000197461	ENSG00000134853	TRUE	FALSE	TRUE	curated	FALSE	0.036	common
CPI-SS0BFB29A42	PLXNB2_PTN	Retinal_ganglion_cell.Fibroblast_cell	59.788	simple:O15031	simple:P21246	ENSG00000196576	ENSG00000105894	TRUE	TRUE	FALSE	I2D,IMEx,InnateDB-All,IntAct	FALSE	0.036	common
CPI-SS0C7833961	TSHB_TSHR	Retinal_ganglion_cell.Fibroblast_cell	32.834	simple:P01222	simple:P16473	ENSG00000134200	ENSG00000165409	TRUE	FALSE	TRUE	I2D	FALSE	0.022	common
CPI-SS0CB2E8B21	CCL11_ACKR4	Retinal_ganglion_cell.Fibroblast_cell	63.775	simple:P51671	simple:Q9NPB9	ENSG00000172156	ENSG00000129048	TRUE	FALSE	TRUE	I2D	FALSE	0.098	common
CPI-SS0D22A09AD	NRP2_PGF	Retinal_ganglion_cell.Fibroblast_cell	23.658	simple:O60462	simple:P49763	ENSG00000118257	ENSG00000119630	TRUE	TRUE	FALSE	curated	FALSE	0.067	common
CPI-SS0F21DBF93	SCGB3A1_NOTCH3	Retinal_ganglion_cell.Fibroblast_cell	40.345	simple:Q96QR1	simple:Q9UM47	ENSG00000161055	ENSG00000074181	TRUE	FALSE	TRUE	InnateDB-All	FALSE	0.004	common
CPI-SS0F9B3B259	TNFSF13_TNFRSF1A	Retinal_ganglion_cell.Fibroblast_cell	77.114	simple:O75888	simple:P19438	ENSG00000161955	ENSG00000067182	TRUE	FALSE	TRUE	I2D,InnateDB-All	FALSE	0.356	common
CPI-SS0FB37E079	INHA_TGFBR3	Retinal_ganglion_cell.Fibroblast_cell	55.164	simple:P05111	simple:Q03167	ENSG00000123999	ENSG00000069702	TRUE	FALSE	TRUE	I2D	FALSE	0.027	common
CPI-SS0FEEB187C	PDGFB_PDGFRA	Retinal_ganglion_cell.Fibroblast_cell	5.575	simple:P01127	simple:P16234	ENSG00000100311	ENSG00000134853	TRUE	FALSE	TRUE	curated	FALSE	0.071	common
CPI-CS012D15A88	BMR1A_ACR2A_BMP4	Retinal_ganglion_cell.Fibroblast_cell	101.498	complex:BMR1A_ACR2A	simple:P12644		ENSG00000125378	TRUE	TRUE	FALSE	curated	FALSE	0.036	common
CPI-CS0E54FF657	BMPR1A_BMPR2_BMP4	Retinal_ganglion_cell.Fibroblast_cell	101.498	complex:BMPR1A_BMPR2	simple:P12644		ENSG00000125378	TRUE	TRUE	FALSE	curated	FALSE	0.036	common
CPI-SC033E22B14	PDGFB_PDGFR complex	Retinal_ganglion_cell.Fibroblast_cell	56.023	simple:P01127	complex:PDGFR complex	ENSG00000100311		TRUE	FALSE	TRUE	curated	FALSE	0.053	common
CPI-SC0E5218AA4	NRG1_a6b4 complex	Retinal_ganglion_cell.Fibroblast_cell	69.194	simple:Q02297	complex:a6b4 complex	ENSG00000157168		TRUE	TRUE	FALSE	curated	TRUE	0.08	common
CPI-SS00046DCF3	EPHA4_EFNB1	Retinal_ganglion_cell.Fibroblast_cell	54.512	simple:P54764	simple:P98172	ENSG00000116106	ENSG00000090776	FALSE	TRUE	FALSE	curated	FALSE	0.031	common
CPI-SS006C6537E	MDK_LRP1	Retinal_ganglion_cell.Fibroblast_cell	200.442	simple:P21741	simple:Q07954	ENSG00000110492	ENSG00000123384	TRUE	FALSE	TRUE	I2D,InnateDB-All	FALSE	0.178	common
CPI-SS0178F5C45	TGFB2_TGFBR3	Retinal_ganglion_cell.Fibroblast_cell	86.044	simple:P61812	simple:Q03167	ENSG00000092969	ENSG00000069702	TRUE	FALSE	TRUE	curated	FALSE	0.133	common
CPI-SS0241A1F57	NRP2_SEMA3C	Retinal_ganglion_cell.Fibroblast_cell	30.589	simple:O60462	simple:Q99985	ENSG00000118257	ENSG00000075223	TRUE	TRUE	FALSE	curated	FALSE	0.12	common
CPI-SS02928C71A	PDGFB_LRP1	Retinal_ganglion_cell.Fibroblast_cell	196.126	simple:P01127	simple:Q07954	ENSG00000100311	ENSG00000123384	TRUE	FALSE	TRUE	I2D,InnateDB-All	FALSE	0.138	common
CPI-SS03133B4F2	TFRC_TNFSF13B	Retinal_ganglion_cell.Fibroblast_cell	68.364	simple:P02786	simple:Q9Y275	ENSG00000072274	ENSG00000102524	TRUE	TRUE	FALSE	IMEx,IntAct	FALSE	0.218	common
CPI-SS04A97448D	FGF1_FGFR2	Retinal_ganglion_cell.Fibroblast_cell	129.371	simple:P05230	simple:P21802	ENSG00000113578	ENSG00000066468	TRUE	FALSE	TRUE	I2D,IMEx,InnateDB-All,IntAct,MINT	FALSE	0.036	common
CPI-SS05A26A1DE	PDGFB_PDGFRB	Retinal_ganglion_cell.Fibroblast_cell	102.775	simple:P01127	simple:P09619	ENSG00000100311	ENSG00000113721	TRUE	FALSE	TRUE	curated	FALSE	0.062	common
CPI-SS068C742A1	FGF1_TGFBR3	Retinal_ganglion_cell.Fibroblast_cell	137.556	simple:P05230	simple:Q03167	ENSG00000113578	ENSG00000069702	TRUE	FALSE	TRUE	InnateDB-All	FALSE	0.071	common
CPI-SS0735F5C3A	TIMP1_FGFR2	Retinal_ganglion_cell.Fibroblast_cell	67.639	simple:P01033	simple:P21802	ENSG00000102265	ENSG00000066468	TRUE	FALSE	TRUE	InnateDB-All	FALSE	0.093	common
CPI-SS0755A26DD	FGF1_FGFR1	Retinal_ganglion_cell.Fibroblast_cell	126.904	simple:P05230	simple:P11362	ENSG00000113578	ENSG00000077782	TRUE	FALSE	TRUE	curated	FALSE	0.111	common
CPI-SS0855C0353	NRP1_PGF	Retinal_ganglion_cell.Fibroblast_cell	51.128	simple:O14786	simple:P49763	ENSG00000099250	ENSG00000119630	TRUE	TRUE	FALSE	curated	FALSE	0.089	common
CPI-SS085EE60B1	TGFB1_TGFBR3	Retinal_ganglion_cell.Fibroblast_cell	75.835	simple:P01137	simple:Q03167	ENSG00000105329	ENSG00000069702	TRUE	FALSE	TRUE	curated	FALSE	0.178	common
CPI-SS0A874F65F	LGR4_RSPO3	Retinal_ganglion_cell.Fibroblast_cell	128.114	simple:Q9BXB1	simple:Q9BXY4	ENSG00000205213	ENSG00000146374	TRUE	TRUE	FALSE	guidetopharmacology.org	FALSE	0.018	common
CPI-SS0A9E884E0	CD200_CD200R1	Retinal_ganglion_cell.Fibroblast_cell	82.475	simple:P41217	simple:Q8TD46	ENSG00000091972	ENSG00000163606	TRUE	FALSE	TRUE	curated	FALSE	0.147	common
CPI-SS0B70EB09E	PDGFA_PDGFRA	Retinal_ganglion_cell.Fibroblast_cell	70.203	simple:P04085	simple:P16234	ENSG00000197461	ENSG00000134853	TRUE	FALSE	TRUE	curated	FALSE	0.009	common
CPI-SS0BFB29A42	PLXNB2_PTN	Retinal_ganglion_cell.Fibroblast_cell	139.814	simple:O15031	simple:P21246	ENSG00000196576	ENSG00000105894	TRUE	TRUE	FALSE	I2D,IMEx,InnateDB-All,IntAct	FALSE	0.142	common
CPI-SS0C7833961	TSHB_TSHR	Retinal_ganglion_cell.Fibroblast_cell	20.641	simple:P01222	simple:P16473	ENSG00000134200	ENSG00000165409	TRUE	FALSE	TRUE	I2D	FALSE	0.009	common
CPI-SS0CB2E8B21	CCL11_ACKR4	Retinal_ganglion_cell.Fibroblast_cell	72.763	simple:P51671	simple:Q9NPB9	ENSG00000172156	ENSG00000129048	TRUE	FALSE	TRUE	I2D	FALSE	0.04	common
CPI-SS0D22A09AD	NRP2_PGF	Retinal_ganglion_cell.Fibroblast_cell	42.939	simple:O60462	simple:P49763	ENSG00000118257	ENSG00000119630	TRUE	TRUE	FALSE	curated	FALSE	0.089	common
CPI-SS0F21DBF93	SCGB3A1_NOTCH3	Retinal_ganglion_cell.Fibroblast_cell	33.419	simple:Q96QR1	simple:Q9UM47	ENSG00000161055	ENSG00000074181	TRUE	FALSE	TRUE	InnateDB-All	FALSE	0.013	common
CPI-SS0F9B3B259	TNFSF13_TNFRSF1A	Retinal_ganglion_cell.Fibroblast_cell	47.047	simple:O75888	simple:P19438	ENSG00000161955	ENSG00000067182	TRUE	FALSE	TRUE	I2D,InnateDB-All	FALSE	0.293	common
CPI-SS0FB37E079	INHA_TGFBR3	Retinal_ganglion_cell.Fibroblast_cell	78.105	simple:P05111	simple:Q03167	ENSG00000123999	ENSG00000069702	TRUE	FALSE	TRUE	I2D	FALSE	0.027	common
CPI-SS0FEEB187C	PDGFB_PDGFRA	Retinal_ganglion_cell.Fibroblast_cell	56.023	simple:P01127	simple:P16234	ENSG00000100311	ENSG00000134853	TRUE	FALSE	TRUE	curated	FALSE	0.053	common
CPI-CS046B3C139	ACVR_1A2A receptor_BMP7	Macrophage.RPE	190.864	complex:ACVR_1A2A receptor	simple:P18075		ENSG00000101144	TRUE	TRUE	FALSE	curated	FALSE	0.147	old_specific
CPI-CS05EAF93CC	BMPR1A_BMPR2_BMP7	Macrophage.RPE	189.294	complex:BMPR1A_BMPR2	simple:P18075		ENSG00000101144	TRUE	TRUE	FALSE	curated	FALSE	0.093	old_specific
CPI-CS063AE1C91	IL6 receptor_IL6	Macrophage.RPE	32.096	complex:IL6 receptor	simple:P05231		ENSG00000136244	TRUE	TRUE	FALSE	curated	FALSE	0.169	old_specific
CPI-CS075442484	BMR1A_ACR2A_BMP2	Macrophage.RPE	24.167	complex:BMR1A_ACR2A	simple:P12643		ENSG00000125845	TRUE	TRUE	FALSE	curated	FALSE	0.12	old_specific
CPI-CS08CC8F9D3	ACVR1_BMPR2_BMP7	Macrophage.RPE	190.864	complex:ACVR1_BMPR2	simple:P18075		ENSG00000101144	TRUE	TRUE	FALSE	curated	FALSE	0.147	old_specific
CPI-CS0D35E69F6	BMR1A_ACR2A_BMP7	Macrophage.RPE	189.294	complex:BMR1A_ACR2A	simple:P18075		ENSG00000101144	TRUE	TRUE	FALSE	curated	FALSE	0.093	old_specific
CPI-CS0E4E75E3B	BMPR1A_BMPR2_BMP2	Macrophage.RPE	24.167	complex:BMPR1A_BMPR2	simple:P12643		ENSG00000125845	TRUE	TRUE	FALSE	curated	FALSE	0.12	old_specific
CPI-SC032246C72	TGFB2_TGFbeta receptor2	Macrophage.RPE	41.229	simple:P61812	complex:TGFbeta receptor2	ENSG00000092969		TRUE	FALSE	TRUE	curated	FALSE	0.187	old_specific
CPI-SC0984894BC	TGFB1_TGFbeta receptor2	Macrophage.RPE	39.416	simple:P01137	complex:TGFbeta receptor2	ENSG00000105329		TRUE	FALSE	TRUE	curated	FALSE	0.218	old_specific
CPI-SC0A9458008	ICAM1_aXb2 complex	Macrophage.RPE	39.262	simple:P05362	complex:aXb2 complex	ENSG00000090339		FALSE	TRUE	FALSE	curated	TRUE	0.102	old_specific
CPI-SS006C6537E	MDK_LRP1	Macrophage.RPE	152.951	simple:P21741	simple:Q07954	ENSG00000110492	ENSG00000123384	TRUE	FALSE	TRUE	I2D,InnateDB-All	FALSE	0.222	old_specific
CPI-SS016B7C7D6	BMP2_SMO	Macrophage.RPE	28.79	simple:P12643	simple:Q99835	ENSG00000125845	ENSG00000128602	TRUE	FALSE	TRUE	I2D	FALSE	0.031	old_specific
CPI-SS0178F5C45	TGFB2_TGFBR3	Macrophage.RPE	27.317	simple:P61812	simple:Q03167	ENSG00000092969	ENSG00000069702	TRUE	FALSE	TRUE	curated	FALSE	0.12	old_specific
CPI-SS03A4F7DC8	AXL_GAS6	Macrophage.RPE	60.682	simple:P30530	simple:Q14393	ENSG00000167601	ENSG00000183087	TRUE	TRUE	FALSE	guidetopharmacology.org	FALSE	0.276	old_specific
CPI-SS0423580E5	DLL1_NOTCH2	Macrophage.RPE	62.109	simple:O00548	simple:Q04721	ENSG00000198719	ENSG00000134250	FALSE	FALSE	TRUE	curated	FALSE	0.133	old_specific
CPI-SS0472C478C	BMP7_PTPRK	Macrophage.RPE	15.793	simple:P18075	simple:Q15262	ENSG00000101144	ENSG00000152894	TRUE	FALSE	TRUE	InnateDB-All	FALSE	0.08	old_specific
CPI-SS04A97448D	FGF1_FGFR2	Macrophage.RPE	78.325	simple:P05230	simple:P21802	ENSG00000113578	ENSG00000066468	TRUE	FALSE	TRUE	I2D,IMEx,InnateDB-All,IntAct,MINT	FALSE	0.111	old_specific
CPI-SS05A26A1DE	PDGFB_PDGFRB	Macrophage.RPE	28.549	simple:P01127	simple:P09619	ENSG00000100311	ENSG00000113721	TRUE	FALSE	TRUE	curated	FALSE	0.12	old_specific
CPI-SS060B82BBC	JAG1_NOTCH2	Macrophage.RPE	59.818	simple:P78504	simple:Q04721	ENSG00000101384	ENSG00000134250	FALSE	FALSE	TRUE	curated	FALSE	0.196	old_specific
CPI-SS068C742A1	FGF1_TGFBR3	Macrophage.RPE	17.012	simple:P05230	simple:Q03167	ENSG00000113578	ENSG00000069702	TRUE	FALSE	TRUE	InnateDB-All	FALSE	0.102	old_specific
CPI-SS0755A26DD	FGF1_FGFR1	Macrophage.RPE	42.735	simple:P05230	simple:P11362	ENSG00000113578	ENSG00000077782	TRUE	FALSE	TRUE	curated	FALSE	0.222	old_specific
CPI-SS076FEB261	FLT3_FLT3LG	Macrophage.RPE	26.606	simple:P36888	simple:P49771	ENSG00000122025	ENSG00000090554	TRUE	TRUE	FALSE	curated	FALSE	0.129	old_specific
CPI-SS085EE60B1	TGFB1_TGFBR3	Macrophage.RPE	25.504	simple:P01137	simple:Q03167	ENSG00000105329	ENSG00000069702	TRUE	FALSE	TRUE	curated	FALSE	0.142	old_specific
CPI-SS092C1B321	CCR2_CCL26	Macrophage.RPE	26.767	simple:P41597	simple:Q9Y258	ENSG00000121807	ENSG00000006606	TRUE	TRUE	FALSE	curated	FALSE	0.093	old_specific
CPI-SS0C85BC9AF	PROS1_AXL	Macrophage.RPE	68.828	simple:P07225	simple:P30530	ENSG00000184500	ENSG00000167601	TRUE	FALSE	TRUE	guidetopharmacology.org	FALSE	0.382	old_specific
CPI-SS0DA033F03	TNFRSF1A_GRN	Macrophage.RPE	227.208	simple:P19438	simple:P28799	ENSG00000067182	ENSG00000030582	TRUE	TRUE	FALSE	IMEx,InnateDB-All,MINT	FALSE	0.329	old_specific
CPI-SS0FAF4BB9E	DPP4_CCL11	Macrophage.RPE	108.6	simple:P27487	simple:P51671	ENSG00000197635	ENSG00000172156	TRUE	TRUE	FALSE	curated	FALSE	0.347	old_specific
CPI-SS0FDAB7BA8	CXCL10_DPP4	Macrophage.RPE	19.094	simple:P02778	simple:P27487	ENSG00000169245	ENSG00000197635	TRUE	FALSE	TRUE	curated	FALSE	0.071	old_specific
CPI-CS073D36B1D	FLT1 complex_PGF	Macrophage.RPE	54.096	complex:FLT1 complex	simple:P49763		ENSG00000119630	TRUE	TRUE	FALSE	curated	FALSE	0.08	young_specific
CPI-CS077F1340A	FLT1 complex_VEGFB	Macrophage.RPE	44.637	complex:FLT1 complex	simple:P49765		ENSG00000173511	TRUE	TRUE	FALSE	curated	FALSE	0.204	young_specific
CPI-CS0E1BF543E	ACVR1_BMPR2_BMP5	Macrophage.RPE	21.334	complex:ACVR1_BMPR2	simple:P22003		ENSG00000112175	TRUE	TRUE	FALSE	curated	FALSE	0.067	young_specific
CPI-CS0EC80CA59	ACVR_1A2A receptor_BMP5	Macrophage.RPE	21.334	complex:ACVR_1A2A receptor	simple:P22003		ENSG00000112175	TRUE	TRUE	FALSE	curated	FALSE	0.067	young_specific
CPI-SS004C23DCE	EREG_EGFR	Macrophage.RPE	697.299	simple:O14944	simple:P00533	ENSG00000124882	ENSG00000146648	TRUE	FALSE	TRUE	curated	FALSE	0.053	young_specific
CPI-SS01BCB9360	NCAM1_BDNF	Macrophage.RPE	59.207	simple:P13591	simple:P23560	ENSG00000149294	ENSG00000176697	TRUE	TRUE	FALSE	I2D	FALSE	0.058	young_specific
CPI-SS02B567BC7	PLXNC1_SEMA7A	Macrophage.RPE	69.044	simple:O60486	simple:O75326	ENSG00000136040	ENSG00000138623	FALSE	TRUE	FALSE	curated	FALSE	0.222	young_specific
CPI-SS04B4619D0	TNF_TNFRSF1A	Macrophage.RPE	63.881	simple:P01375	simple:P19438	ENSG00000232810	ENSG00000067182	TRUE	FALSE	TRUE	curated	FALSE	0.089	young_specific
CPI-SS068C129D6	CSF1_SIRPA	Macrophage.RPE	79.347	simple:P09603	simple:P78324	ENSG00000184371	ENSG00000198053	TRUE	FALSE	TRUE	I2D	FALSE	0.173	young_specific
CPI-SS080683E15	CXCL10_CXCR3	Macrophage.RPE	43.646	simple:P02778	simple:P49682	ENSG00000169245	ENSG00000186810	TRUE	FALSE	TRUE	curated	FALSE	0.076	young_specific
CPI-SS0855C0353	NRP1_PGF	Macrophage.RPE	106.458	simple:O14786	simple:P49763	ENSG00000099250	ENSG00000119630	TRUE	TRUE	FALSE	curated	FALSE	0.089	young_specific
CPI-SS08B7D54A3	TNF_FAS	Macrophage.RPE	34.746	simple:P01375	simple:P25445	ENSG00000232810	ENSG00000026103	TRUE	FALSE	TRUE	InnateDB-All	FALSE	0.053	young_specific
CPI-SS0947A8549	FLT1_VEGFB	Macrophage.RPE	44.637	simple:P17948	simple:P49765	ENSG00000102755	ENSG00000173511	TRUE	TRUE	FALSE	curated	FALSE	0.204	young_specific
CPI-SS0A93C11C8	NGFR_BDNF	Macrophage.RPE	34.311	simple:P08138	simple:P23560	ENSG00000064300	ENSG00000176697	TRUE	TRUE	FALSE	curated	FALSE	0.071	young_specific
CPI-SS0B81F1BF5	TNF_SEMA4C	Macrophage.RPE	18.556	simple:P01375	simple:Q9C0C4	ENSG00000232810	ENSG00000168758	TRUE	FALSE	TRUE	InnateDB-All	FALSE	0.027	young_specific
CPI-SS0BFB29A42	PLXNB2_PTN	Macrophage.RPE	58.402	simple:O15031	simple:P21246	ENSG00000196576	ENSG00000105894	TRUE	TRUE	FALSE	I2D,IMEx,InnateDB-All,IntAct	FALSE	0.142	young_specific
CPI-SS0C0A61F92	PLXNB2_SEMA4G	Macrophage.RPE	35.731	simple:O15031	simple:Q9NTN9	ENSG00000196576	ENSG00000095539	FALSE	TRUE	FALSE	curated	FALSE	0.062	young_specific
CPI-SS0CF0E4DE9	CCL2_CCR2	Macrophage.RPE	62.753	simple:P13500	simple:P41597	ENSG00000108691	ENSG00000121807	TRUE	FALSE	TRUE	curated	FALSE	0.089	young_specific
CPI-SS0D22A09AD	NRP2_PGF	Macrophage.RPE	71.052	simple:O60462	simple:P49763	ENSG00000118257	ENSG00000119630	TRUE	TRUE	FALSE	curated	FALSE	0.089	young_specific
CPI-SS0E61DB5DF	FLT1_PGF	Macrophage.RPE	54.096	simple:P17948	simple:P49763	ENSG00000102755	ENSG00000119630	TRUE	TRUE	FALSE	curated	FALSE	0.08	young_specific
CPI-SS0EFE0B07A	CXCL12_CXCR3	Macrophage.RPE	61.108	simple:P48061	simple:P49682	ENSG00000107562	ENSG00000186810	TRUE	FALSE	TRUE	guidetopharmacology.org	FALSE	0.156	young_specific
CPI-SS0F8EFEECF	TNF_DAG1	Macrophage.RPE	29.685	simple:P01375	simple:Q14118	ENSG00000232810	ENSG00000173402	TRUE	FALSE	TRUE	InnateDB-All	FALSE	0.067	young_specific
CPI-CS012D15A88	BMR1A_ACR2A_BMP4	Macrophage.RPE	227.237	complex:BMR1A_ACR2A	simple:P12644		ENSG00000125378	TRUE	TRUE	FALSE	curated	FALSE	0.12	common
CPI-CS0E54FF657	BMPR1A_BMPR2_BMP4	Macrophage.RPE	227.237	complex:BMPR1A_BMPR2	simple:P12644		ENSG00000125378	TRUE	TRUE	FALSE	curated	FALSE	0.12	common
CPI-SC0B6D68FD5	ICAM1_aMb2 complex	Macrophage.RPE	47.696	simple:P05362	complex:aMb2 complex	ENSG00000090339		FALSE	TRUE	FALSE	curated	TRUE	0.267	common
CPI-SS01560CA22	CD99_PILRA	Macrophage.RPE	123.209	simple:P14209	simple:Q9UKJ1	ENSG00000002586	ENSG00000085514	TRUE	FALSE	TRUE	curated	FALSE	0.427	common
CPI-SS0241A1F57	NRP2_SEMA3C	Macrophage.RPE	111.523	simple:O60462	simple:Q99985	ENSG00000118257	ENSG00000075223	TRUE	TRUE	FALSE	curated	FALSE	0.089	common
CPI-SS02928C71A	PDGFB_LRP1	Macrophage.RPE	147.749	simple:P01127	simple:Q07954	ENSG00000100311	ENSG00000123384	TRUE	FALSE	TRUE	I2D,InnateDB-All	FALSE	0.222	common
CPI-SS0302E8E8F	CD74_COPA	Macrophage.RPE	6921.02	simple:P04233	simple:P53621	ENSG00000019582	ENSG00000122218	TRUE	TRUE	FALSE	IMEx,IntAct	FALSE	0.333	common
CPI-SS033E6DE7E	NRP1_VEGFB	Macrophage.RPE	104.062	simple:O14786	simple:P49765	ENSG00000099250	ENSG00000173511	TRUE	TRUE	FALSE	curated	FALSE	0.396	common
CPI-SS03EF699C7	HLA-E_KLRC1	Macrophage.RPE	303.312	simple:P13747	simple:P26715	ENSG00000204592	ENSG00000134545	FALSE	FALSE	TRUE	curated	FALSE	0.204	common
CPI-SS04F3A1E5C	COPA_SORT1	Macrophage.RPE	115.123	simple:P53621	simple:Q99523	ENSG00000122218	ENSG00000134243	TRUE	FALSE	TRUE	IMEx,InnateDB-All,IntAct,MatrixDB	FALSE	0.253	common
CPI-SS05D23BCE8	HLA-DPB1_TNFSF13B	Macrophage.RPE	391.585	simple:HLADPB1	simple:Q9Y275	ENSG00000223865	ENSG00000102524	TRUE	TRUE	FALSE	InnateDB-All	FALSE	0.209	common
CPI-SS0735F5C3A	TIMP1_FGFR2	Macrophage.RPE	196.559	simple:P01033	simple:P21802	ENSG00000102265	ENSG00000066468	TRUE	FALSE	TRUE	InnateDB-All	FALSE	0.156	common
CPI-SS07833475A	FGFR1_FGF7	Macrophage.RPE	44.981	simple:P11362	simple:P21781	ENSG00000077782	ENSG00000140285	TRUE	TRUE	FALSE	I2D	FALSE	0.16	common
CPI-SS07CCAD9BF	GRN_SORT1	Macrophage.RPE	778.253	simple:P28799	simple:Q99523	ENSG00000030582	ENSG00000134243	TRUE	FALSE	TRUE	IMEx,InnateDB-All,MINT	FALSE	0.351	common
CPI-SS09808DEAE	CD74_APP	Macrophage.RPE	6931.53	simple:P04233	simple:P05067	ENSG00000019582	ENSG00000142192	FALSE	TRUE	FALSE	curated	FALSE	0.267	common
CPI-SS0A83A7E30	TNFSF13_FAS	Macrophage.RPE	120.931	simple:O75888	simple:P25445	ENSG00000161955	ENSG00000026103	TRUE	FALSE	TRUE	I2D,InnateDB-All	FALSE	0.133	common
CPI-SS0B01CF3AB	CSF1R_CSF1	Macrophage.RPE	340.923	simple:P07333	simple:P09603	ENSG00000182578	ENSG00000184371	TRUE	TRUE	FALSE	curated	FALSE	0.076	common
CPI-SS0B89DD8C1	TNFSF13_TNFRSF17	Macrophage.RPE	128.74	simple:O75888	simple:Q02223	ENSG00000161955	ENSG00000048462	TRUE	FALSE	TRUE	curated	FALSE	0.178	common
CPI-SS0C28FEC7D	TNFSF13_TNFRSF14	Macrophage.RPE	140.103	simple:O75888	simple:Q92956	ENSG00000161955	ENSG00000157873	TRUE	FALSE	TRUE	I2D,InnateDB-All	FALSE	0.262	common
CPI-SS0C4E86714	TNFRSF1B_GRN	Macrophage.RPE	327.039	simple:P20333	simple:P28799	ENSG00000028137	ENSG00000030582	TRUE	TRUE	FALSE	IMEx,InnateDB-All,MINT	FALSE	0.431	common
CPI-SS0DD547726	CCR2_CCL11	Macrophage.RPE	128.564	simple:P41597	simple:P51671	ENSG00000121807	ENSG00000172156	TRUE	TRUE	FALSE	guidetopharmacology.org	FALSE	0.298	common
CPI-SS0DE0A486F	NRP1_VEGFA	Macrophage.RPE	75.294	simple:O14786	simple:P15692	ENSG00000099250	ENSG00000112715	TRUE	TRUE	FALSE	curated	FALSE	0.396	common
CPI-SS0DFA98A14	CSF1R_IL34	Macrophage.RPE	338.963	simple:P07333	simple:Q6ZMJ4	ENSG00000182578	ENSG00000157368	TRUE	TRUE	FALSE	curated	FALSE	0.049	common
CPI-SS0E00478B4	NRP2_VEGFA	Macrophage.RPE	139.106	simple:O60462	simple:P15692	ENSG00000118257	ENSG00000112715	TRUE	TRUE	FALSE	curated	FALSE	0.316	common
CPI-SS0F9B3B259	TNFSF13_TNFRSF1A	Macrophage.RPE	167.826	simple:O75888	simple:P19438	ENSG00000161955	ENSG00000067182	TRUE	FALSE	TRUE	I2D,InnateDB-All	FALSE	0.356	common
CPI-CS012D15A88	BMR1A_ACR2A_BMP4	Macrophage.RPE	35.154	complex:BMR1A_ACR2A	simple:P12644		ENSG00000125378	TRUE	TRUE	FALSE	curated	FALSE	0.036	common
CPI-CS0E54FF657	BMPR1A_BMPR2_BMP4	Macrophage.RPE	35.154	complex:BMPR1A_BMPR2	simple:P12644		ENSG00000125378	TRUE	TRUE	FALSE	curated	FALSE	0.036	common
CPI-SC0B6D68FD5	ICAM1_aMb2 complex	Macrophage.RPE	53.33	simple:P05362	complex:aMb2 complex	ENSG00000090339		FALSE	TRUE	FALSE	curated	TRUE	0.182	common
CPI-SS01560CA22	CD99_PILRA	Macrophage.RPE	121.408	simple:P14209	simple:Q9UKJ1	ENSG00000002586	ENSG00000085514	TRUE	FALSE	TRUE	curated	FALSE	0.396	common
CPI-SS0241A1F57	NRP2_SEMA3C	Macrophage.RPE	30.758	simple:O60462	simple:Q99985	ENSG00000118257	ENSG00000075223	TRUE	TRUE	FALSE	curated	FALSE	0.12	common
CPI-SS02928C71A	PDGFB_LRP1	Macrophage.RPE	77.989	simple:P01127	simple:Q07954	ENSG00000100311	ENSG00000123384	TRUE	FALSE	TRUE	I2D,InnateDB-All	FALSE	0.138	common
CPI-SS0302E8E8F	CD74_COPA	Macrophage.RPE	11015.1	simple:P04233	simple:P53621	ENSG00000019582	ENSG00000122218	TRUE	TRUE	FALSE	IMEx,IntAct	FALSE	0.333	common
CPI-SS033E6DE7E	NRP1_VEGFB	Macrophage.RPE	96.999	simple:O14786	simple:P49765	ENSG00000099250	ENSG00000173511	TRUE	TRUE	FALSE	curated	FALSE	0.4	common
CPI-SS03EF699C7	HLA-E_KLRC1	Macrophage.RPE	390.171	simple:P13747	simple:P26715	ENSG00000204592	ENSG00000134545	FALSE	FALSE	TRUE	curated	FALSE	0.244	common
CPI-SS04F3A1E5C	COPA_SORT1	Macrophage.RPE	86.544	simple:P53621	simple:Q99523	ENSG00000122218	ENSG00000134243	TRUE	FALSE	TRUE	IMEx,InnateDB-All,IntAct,MatrixDB	FALSE	0.178	common
CPI-SS05D23BCE8	HLA-DPB1_TNFSF13B	Macrophage.RPE	734.041	simple:HLADPB1	simple:Q9Y275	ENSG00000223865	ENSG00000102524	TRUE	TRUE	FALSE	InnateDB-All	FALSE	0.173	common
CPI-SS0735F5C3A	TIMP1_FGFR2	Macrophage.RPE	182.371	simple:P01033	simple:P21802	ENSG00000102265	ENSG00000066468	TRUE	FALSE	TRUE	InnateDB-All	FALSE	0.093	common
CPI-SS07833475A	FGFR1_FGF7	Macrophage.RPE	49.857	simple:P11362	simple:P21781	ENSG00000077782	ENSG00000140285	TRUE	TRUE	FALSE	I2D	FALSE	0.071	common
CPI-SS07CCAD9BF	GRN_SORT1	Macrophage.RPE	369.159	simple:P28799	simple:Q99523	ENSG00000030582	ENSG00000134243	TRUE	FALSE	TRUE	IMEx,InnateDB-All,MINT	FALSE	0.298	common
CPI-SS09808DEAE	CD74_APP	Macrophage.RPE	10981.7	simple:P04233	simple:P05067	ENSG00000019582	ENSG00000142192	FALSE	TRUE	FALSE	curated	FALSE	0.244	common
CPI-SS0A83A7E30	TNFSF13_FAS	Macrophage.RPE	144.456	simple:O75888	simple:P25445	ENSG00000161955	ENSG00000026103	TRUE	FALSE	TRUE	I2D,InnateDB-All	FALSE	0.116	common
CPI-SS0B01CF3AB	CSF1R_CSF1	Macrophage.RPE	580.112	simple:P07333	simple:P09603	ENSG00000182578	ENSG00000184371	TRUE	TRUE	FALSE	curated	FALSE	0.116	common
CPI-SS0B89DD8C1	TNFSF13_TNFRSF17	Macrophage.RPE	142.985	simple:O75888	simple:Q02223	ENSG00000161955	ENSG00000048462	TRUE	FALSE	TRUE	curated	FALSE	0.227	common
CPI-SS0C28FEC7D	TNFSF13_TNFRSF14	Macrophage.RPE	148.853	simple:O75888	simple:Q92956	ENSG00000161955	ENSG00000157873	TRUE	FALSE	TRUE	I2D,InnateDB-All	FALSE	0.316	common
CPI-SS0C4E86714	TNFRSF1B_GRN	Macrophage.RPE	211.958	simple:P20333	simple:P28799	ENSG00000028137	ENSG00000030582	TRUE	TRUE	FALSE	IMEx,InnateDB-All,MINT	FALSE	0.387	common
CPI-SS0DD547726	CCR2_CCL11	Macrophage.RPE	293.427	simple:P41597	simple:P51671	ENSG00000121807	ENSG00000172156	TRUE	TRUE	FALSE	guidetopharmacology.org	FALSE	0.231	common
CPI-SS0DE0A486F	NRP1_VEGFA	Macrophage.RPE	88.881	simple:O14786	simple:P15692	ENSG00000099250	ENSG00000112715	TRUE	TRUE	FALSE	curated	FALSE	0.32	common
CPI-SS0DFA98A14	CSF1R_IL34	Macrophage.RPE	619.491	simple:P07333	simple:Q6ZMJ4	ENSG00000182578	ENSG00000157368	TRUE	TRUE	FALSE	curated	FALSE	0.049	common
CPI-SS0E00478B4	NRP2_VEGFA	Macrophage.RPE	53.474	simple:O60462	simple:P15692	ENSG00000118257	ENSG00000112715	TRUE	TRUE	FALSE	curated	FALSE	0.24	common
CPI-SS0F9B3B259	TNFSF13_TNFRSF1A	Macrophage.RPE	173.591	simple:O75888	simple:P19438	ENSG00000161955	ENSG00000067182	TRUE	FALSE	TRUE	I2D,InnateDB-All	FALSE	0.293	common
CPI-CS091BF99D0	ACVR_1A2A receptor_INHBA	Macrophage.Fibroblast_cell	7.591	complex:ACVR_1A2A receptor	simple:P08476		ENSG00000122641	TRUE	TRUE	FALSE	curated	FALSE	0.053	old_specific
CPI-CS0C8F1E01F	ACVR_1B2A receptor_BMP3	Macrophage.Fibroblast_cell	16.025	complex:ACVR_1B2A receptor	simple:P12645		ENSG00000152785	TRUE	TRUE	FALSE	curated	FALSE	0.089	old_specific
CPI-SC0A9458008	ICAM1_aXb2 complex	Macrophage.Fibroblast_cell	39.592	simple:P05362	complex:aXb2 complex	ENSG00000090339		FALSE	TRUE	FALSE	curated	TRUE	0.102	old_specific
CPI-SS003610FF9	CXCR3_CCL19	Macrophage.Fibroblast_cell	136.155	simple:P49682	simple:Q99731	ENSG00000186810	ENSG00000172724	TRUE	TRUE	FALSE	guidetopharmacology.org	FALSE	0.036	old_specific
CPI-SS0423580E5	DLL1_NOTCH2	Macrophage.Fibroblast_cell	53.958	simple:O00548	simple:Q04721	ENSG00000198719	ENSG00000134250	FALSE	FALSE	TRUE	curated	FALSE	0.133	old_specific
CPI-SS047232C64	DLL1_NOTCH3	Macrophage.Fibroblast_cell	35.21	simple:O00548	simple:Q9UM47	ENSG00000198719	ENSG00000074181	FALSE	FALSE	TRUE	curated	FALSE	0.018	old_specific
CPI-SS04A97448D	FGF1_FGFR2	Macrophage.Fibroblast_cell	66.468	simple:P05230	simple:P21802	ENSG00000113578	ENSG00000066468	TRUE	FALSE	TRUE	I2D,IMEx,InnateDB-All,IntAct,MINT	FALSE	0.111	old_specific
CPI-SS056BE1011	CCRL2_CCL19	Macrophage.Fibroblast_cell	136.731	simple:O00421	simple:Q99731	ENSG00000121797	ENSG00000172724	TRUE	TRUE	FALSE	guidetopharmacology.org	FALSE	0.009	old_specific
CPI-SS056FF4363	CD48_CD244	Macrophage.Fibroblast_cell	196.572	simple:P09326	simple:Q9BZW8	ENSG00000117091	ENSG00000122223	FALSE	FALSE	TRUE	curated	FALSE	0.231	old_specific
CPI-SS06006F870	TTR_AGER	Macrophage.Fibroblast_cell	351.887	simple:P02766	simple:Q15109	ENSG00000118271	ENSG00000204305	TRUE	FALSE	TRUE	I2D,IMEx,InnateDB-All,MINT	FALSE	0.08	old_specific
CPI-SS068C742A1	FGF1_TGFBR3	Macrophage.Fibroblast_cell	54.625	simple:P05230	simple:Q03167	ENSG00000113578	ENSG00000069702	TRUE	FALSE	TRUE	InnateDB-All	FALSE	0.102	old_specific
CPI-SS072B19293	HLA-DPA1_GAL	Macrophage.Fibroblast_cell	641.321	simple:HLADPA1	simple:P22466	ENSG00000231389	ENSG00000069482	TRUE	TRUE	FALSE	InnateDB-All	FALSE	0.053	old_specific
CPI-SS07833475A	FGFR1_FGF7	Macrophage.Fibroblast_cell	111.701	simple:P11362	simple:P21781	ENSG00000077782	ENSG00000140285	TRUE	TRUE	FALSE	I2D	FALSE	0.16	old_specific
CPI-SS079DDF890	TNFSF12_TNFRSF25	Macrophage.Fibroblast_cell	32.609	simple:O43508	simple:Q93038	ENSG00000239697	ENSG00000215788	TRUE	FALSE	TRUE	I2D	FALSE	0.16	old_specific
CPI-SS0898D7F7F	TNFRSF10B_TNFSF10	Macrophage.Fibroblast_cell	98.199	simple:O14763	simple:P50591	ENSG00000120889	ENSG00000121858	TRUE	TRUE	FALSE	curated	FALSE	0.071	old_specific
CPI-SS08B85996F	TTR_NGFR	Macrophage.Fibroblast_cell	386.507	simple:P02766	simple:P08138	ENSG00000118271	ENSG00000064300	TRUE	FALSE	TRUE	IMEx,InnateDB-All,MINT	FALSE	0.084	old_specific
CPI-SS09C4988F8	PROS1_TYRO3	Macrophage.Fibroblast_cell	61.94	simple:P07225	simple:Q06418	ENSG00000184500	ENSG00000092445	TRUE	FALSE	TRUE	guidetopharmacology.org	FALSE	0.08	old_specific
CPI-SS0A4F27388	TNFRSF1A_FASLG	Macrophage.Fibroblast_cell	51.381	simple:P19438	simple:P48023	ENSG00000067182	ENSG00000117560	TRUE	TRUE	FALSE	I2D,InnateDB-All	FALSE	0.151	old_specific
CPI-SS0A874F65F	LGR4_RSPO3	Macrophage.Fibroblast_cell	19.672	simple:Q9BXB1	simple:Q9BXY4	ENSG00000205213	ENSG00000146374	TRUE	TRUE	FALSE	guidetopharmacology.org	FALSE	0.027	old_specific
CPI-SS0B99F22A2	JAG1_NOTCH3	Macrophage.Fibroblast_cell	32.918	simple:P78504	simple:Q9UM47	ENSG00000101384	ENSG00000074181	FALSE	FALSE	TRUE	curated	FALSE	0.049	old_specific
CPI-SS0C85BC9AF	PROS1_AXL	Macrophage.Fibroblast_cell	97.531	simple:P07225	simple:P30530	ENSG00000184500	ENSG00000167601	TRUE	FALSE	TRUE	guidetopharmacology.org	FALSE	0.382	old_specific
CPI-SS0DBA4D668	DPP4_CXCL12	Macrophage.Fibroblast_cell	382.114	simple:P27487	simple:P48061	ENSG00000197635	ENSG00000107562	TRUE	TRUE	FALSE	curated	FALSE	0.187	old_specific
CPI-SS0E00478B4	NRP2_VEGFA	Macrophage.Fibroblast_cell	122.071	simple:O60462	simple:P15692	ENSG00000118257	ENSG00000112715	TRUE	TRUE	FALSE	curated	FALSE	0.316	old_specific
CPI-SS0F15C1AB3	NRP2_SEMA3F	Macrophage.Fibroblast_cell	110.384	simple:O60462	simple:Q13275	ENSG00000118257	ENSG00000001617	TRUE	TRUE	FALSE	curated	FALSE	0.147	old_specific
CPI-SS0FAF4BB9E	DPP4_CCL11	Macrophage.Fibroblast_cell	229.195	simple:P27487	simple:P51671	ENSG00000197635	ENSG00000172156	TRUE	TRUE	FALSE	curated	FALSE	0.347	old_specific
CPI-SS0FB5FE587	DLL1_NOTCH4	Macrophage.Fibroblast_cell	20.075	simple:O00548	simple:Q99466	ENSG00000198719	ENSG00000204301	FALSE	FALSE	TRUE	curated	FALSE	0.031	old_specific
CPI-CS046BCFC6F	BMPR1A_BMPR2_BMP5	Macrophage.Fibroblast_cell	100.902	complex:BMPR1A_BMPR2	simple:P22003		ENSG00000112175	TRUE	TRUE	FALSE	curated	FALSE	0.018	young_specific
CPI-CS047EE9E03	BMR1A_ACR2A_BMP5	Macrophage.Fibroblast_cell	100.902	complex:BMR1A_ACR2A	simple:P22003		ENSG00000112175	TRUE	TRUE	FALSE	curated	FALSE	0.018	young_specific
CPI-CS073D36B1D	FLT1 complex_PGF	Macrophage.Fibroblast_cell	44.44	complex:FLT1 complex	simple:P49763		ENSG00000119630	TRUE	TRUE	FALSE	curated	FALSE	0.08	young_specific
CPI-CS0E1BF543E	ACVR1_BMPR2_BMP5	Macrophage.Fibroblast_cell	109.366	complex:ACVR1_BMPR2	simple:P22003		ENSG00000112175	TRUE	TRUE	FALSE	curated	FALSE	0.067	young_specific
CPI-CS0EC80CA59	ACVR_1A2A receptor_BMP5	Macrophage.Fibroblast_cell	109.366	complex:ACVR_1A2A receptor	simple:P22003		ENSG00000112175	TRUE	TRUE	FALSE	curated	FALSE	0.067	young_specific
CPI-SC032246C72	TGFB2_TGFbeta receptor2	Macrophage.Fibroblast_cell	45.433	simple:P61812	complex:TGFbeta receptor2	ENSG00000092969		TRUE	FALSE	TRUE	curated	FALSE	0.133	young_specific
CPI-SC0984894BC	TGFB1_TGFbeta receptor2	Macrophage.Fibroblast_cell	49.538	simple:P01137	complex:TGFbeta receptor2	ENSG00000105329		TRUE	FALSE	TRUE	curated	FALSE	0.182	young_specific
CPI-SS00B1BEE64	CD2_CD58	Macrophage.Fibroblast_cell	17.7	simple:P06729	simple:P19256	ENSG00000116824	ENSG00000116815	FALSE	TRUE	FALSE	curated	FALSE	0.107	young_specific
CPI-SS033E6DE7E	NRP1_VEGFB	Macrophage.Fibroblast_cell	87.265	simple:O14786	simple:P49765	ENSG00000099250	ENSG00000173511	TRUE	TRUE	FALSE	curated	FALSE	0.4	young_specific
CPI-SS03A4F7DC8	AXL_GAS6	Macrophage.Fibroblast_cell	95.058	simple:P30530	simple:Q14393	ENSG00000167601	ENSG00000183087	TRUE	TRUE	FALSE	guidetopharmacology.org	FALSE	0.178	young_specific
CPI-SS03EF699C7	HLA-E_KLRC1	Macrophage.Fibroblast_cell	390.313	simple:P13747	simple:P26715	ENSG00000204592	ENSG00000134545	FALSE	FALSE	TRUE	curated	FALSE	0.244	young_specific
CPI-SS04B4619D0	TNF_TNFRSF1A	Macrophage.Fibroblast_cell	63.904	simple:P01375	simple:P19438	ENSG00000232810	ENSG00000067182	TRUE	FALSE	TRUE	curated	FALSE	0.089	young_specific
CPI-SS076FEB261	FLT3_FLT3LG	Macrophage.Fibroblast_cell	90.44	simple:P36888	simple:P49771	ENSG00000122025	ENSG00000090554	TRUE	TRUE	FALSE	curated	FALSE	0.12	young_specific
CPI-SS08B7D54A3	TNF_FAS	Macrophage.Fibroblast_cell	19.836	simple:P01375	simple:P25445	ENSG00000232810	ENSG00000026103	TRUE	FALSE	TRUE	InnateDB-All	FALSE	0.053	young_specific
CPI-SS095DCA7F7	LILRA4_BST2	Macrophage.Fibroblast_cell	67.637	simple:P59901	simple:Q10589	ENSG00000239961	ENSG00000130303	FALSE	TRUE	FALSE	curated	FALSE	0.276	young_specific
CPI-SS09C917D22	TNF_FLT4	Macrophage.Fibroblast_cell	18.339	simple:P01375	simple:P35916	ENSG00000232810	ENSG00000037280	TRUE	FALSE	TRUE	InnateDB-All	FALSE	0.018	young_specific
CPI-SS0C4E86714	TNFRSF1B_GRN	Macrophage.Fibroblast_cell	221.024	simple:P20333	simple:P28799	ENSG00000028137	ENSG00000030582	TRUE	TRUE	FALSE	IMEx,InnateDB-All,MINT	FALSE	0.387	young_specific
CPI-SS0CF0E4DE9	CCL2_CCR2	Macrophage.Fibroblast_cell	62.402	simple:P13500	simple:P41597	ENSG00000108691	ENSG00000121807	TRUE	FALSE	TRUE	curated	FALSE	0.089	young_specific
CPI-SS0D4C221B8	ICAM1_AREG	Macrophage.Fibroblast_cell	41.432	simple:P05362	simple:P15514	ENSG00000090339	ENSG00000109321	TRUE	TRUE	FALSE	InnateDB-All	FALSE	0.138	young_specific
CPI-SS0DA033F03	TNFRSF1A_GRN	Macrophage.Fibroblast_cell	105.571	simple:P19438	simple:P28799	ENSG00000067182	ENSG00000030582	TRUE	TRUE	FALSE	IMEx,InnateDB-All,MINT	FALSE	0.338	young_specific
CPI-SS0E61DB5DF	FLT1_PGF	Macrophage.Fibroblast_cell	44.44	simple:P17948	simple:P49763	ENSG00000102755	ENSG00000119630	TRUE	TRUE	FALSE	curated	FALSE	0.08	young_specific
CPI-SS0E7D5974D	TNF_TNFRSF1B	Macrophage.Fibroblast_cell	46.021	simple:P01375	simple:P20333	ENSG00000232810	ENSG00000028137	TRUE	FALSE	TRUE	curated	FALSE	0.071	young_specific
CPI-SS0F00D756A	CD40_TNFSF13B	Macrophage.Fibroblast_cell	31.191	simple:P25942	simple:Q9Y275	ENSG00000101017	ENSG00000102524	TRUE	TRUE	FALSE	I2D,InnateDB	FALSE	0.187	young_specific
CPI-SS0F8EFEECF	TNF_DAG1	Macrophage.Fibroblast_cell	33.359	simple:P01375	simple:Q14118	ENSG00000232810	ENSG00000173402	TRUE	FALSE	TRUE	InnateDB-All	FALSE	0.067	young_specific
CPI-SS0FBC9234C	TNF_PTPRS	Macrophage.Fibroblast_cell	21.002	simple:P01375	simple:Q13332	ENSG00000232810	ENSG00000105426	TRUE	FALSE	TRUE	InnateDB-All	FALSE	0.027	young_specific
CPI-CS012D15A88	BMR1A_ACR2A_BMP4	Macrophage.Fibroblast_cell	223.844	complex:BMR1A_ACR2A	simple:P12644		ENSG00000125378	TRUE	TRUE	FALSE	curated	FALSE	0.12	common
CPI-CS063AE1C91	IL6 receptor_IL6	Macrophage.Fibroblast_cell	50.598	complex:IL6 receptor	simple:P05231		ENSG00000136244	TRUE	TRUE	FALSE	curated	FALSE	0.169	common
CPI-CS0E54FF657	BMPR1A_BMPR2_BMP4	Macrophage.Fibroblast_cell	223.844	complex:BMPR1A_BMPR2	simple:P12644		ENSG00000125378	TRUE	TRUE	FALSE	curated	FALSE	0.12	common
CPI-SC033E22B14	PDGFB_PDGFR complex	Macrophage.Fibroblast_cell	21.438	simple:P01127	complex:PDGFR complex	ENSG00000100311		TRUE	FALSE	TRUE	curated	FALSE	0.071	common
CPI-SC0B6D68FD5	ICAM1_aMb2 complex	Macrophage.Fibroblast_cell	43.823	simple:P05362	complex:aMb2 complex	ENSG00000090339		FALSE	TRUE	FALSE	curated	TRUE	0.267	common
CPI-SS006C6537E	MDK_LRP1	Macrophage.Fibroblast_cell	287.721	simple:P21741	simple:Q07954	ENSG00000110492	ENSG00000123384	TRUE	FALSE	TRUE	I2D,InnateDB-All	FALSE	0.222	common
CPI-SS01560CA22	CD99_PILRA	Macrophage.Fibroblast_cell	113.837	simple:P14209	simple:Q9UKJ1	ENSG00000002586	ENSG00000085514	TRUE	FALSE	TRUE	curated	FALSE	0.427	common
CPI-SS0178F5C45	TGFB2_TGFBR3	Macrophage.Fibroblast_cell	64.93	simple:P61812	simple:Q03167	ENSG00000092969	ENSG00000069702	TRUE	FALSE	TRUE	curated	FALSE	0.12	common
CPI-SS01A07768A	CD46_JAG1	Macrophage.Fibroblast_cell	239.521	simple:P15529	simple:P78504	ENSG00000117335	ENSG00000101384	FALSE	TRUE	FALSE	curated	FALSE	0.24	common
CPI-SS0241A1F57	NRP2_SEMA3C	Macrophage.Fibroblast_cell	125.221	simple:O60462	simple:Q99985	ENSG00000118257	ENSG00000075223	TRUE	TRUE	FALSE	curated	FALSE	0.089	common
CPI-SS02928C71A	PDGFB_LRP1	Macrophage.Fibroblast_cell	282.519	simple:P01127	simple:Q07954	ENSG00000100311	ENSG00000123384	TRUE	FALSE	TRUE	I2D,InnateDB-All	FALSE	0.222	common
CPI-SS0302E8E8F	CD74_COPA	Macrophage.Fibroblast_cell	6890.23	simple:P04233	simple:P53621	ENSG00000019582	ENSG00000122218	TRUE	TRUE	FALSE	IMEx,IntAct	FALSE	0.333	common
CPI-SS05A26A1DE	PDGFB_PDGFRB	Macrophage.Fibroblast_cell	113.224	simple:P01127	simple:P09619	ENSG00000100311	ENSG00000113721	TRUE	FALSE	TRUE	curated	FALSE	0.12	common
CPI-SS05D23BCE8	HLA-DPB1_TNFSF13B	Macrophage.Fibroblast_cell	392.673	simple:HLADPB1	simple:Q9Y275	ENSG00000223865	ENSG00000102524	TRUE	TRUE	FALSE	InnateDB-All	FALSE	0.209	common
CPI-SS0735F5C3A	TIMP1_FGFR2	Macrophage.Fibroblast_cell	184.702	simple:P01033	simple:P21802	ENSG00000102265	ENSG00000066468	TRUE	FALSE	TRUE	InnateDB-All	FALSE	0.156	common
CPI-SS07CCAD9BF	GRN_SORT1	Macrophage.Fibroblast_cell	701.748	simple:P28799	simple:Q99523	ENSG00000030582	ENSG00000134243	TRUE	FALSE	TRUE	IMEx,InnateDB-All,MINT	FALSE	0.351	common
CPI-SS0855C0353	NRP1_PGF	Macrophage.Fibroblast_cell	62.115	simple:O14786	simple:P49763	ENSG00000099250	ENSG00000119630	TRUE	TRUE	FALSE	curated	FALSE	0.076	common
CPI-SS085EE60B1	TGFB1_TGFBR3	Macrophage.Fibroblast_cell	63.117	simple:P01137	simple:Q03167	ENSG00000105329	ENSG00000069702	TRUE	FALSE	TRUE	curated	FALSE	0.142	common
CPI-SS092C1B321	CCR2_CCL26	Macrophage.Fibroblast_cell	519.211	simple:P41597	simple:Q9Y258	ENSG00000121807	ENSG00000006606	TRUE	TRUE	FALSE	curated	FALSE	0.093	common
CPI-SS09808DEAE	CD74_APP	Macrophage.Fibroblast_cell	6899.23	simple:P04233	simple:P05067	ENSG00000019582	ENSG00000142192	FALSE	TRUE	FALSE	curated	FALSE	0.267	common
CPI-SS0A83A7E30	TNFSF13_FAS	Macrophage.Fibroblast_cell	122.842	simple:O75888	simple:P25445	ENSG00000161955	ENSG00000026103	TRUE	FALSE	TRUE	I2D,InnateDB-All	FALSE	0.133	common
CPI-SS0B01CF3AB	CSF1R_CSF1	Macrophage.Fibroblast_cell	362.33	simple:P07333	simple:P09603	ENSG00000182578	ENSG00000184371	TRUE	TRUE	FALSE	curated	FALSE	0.076	common
CPI-SS0B89DD8C1	TNFSF13_TNFRSF17	Macrophage.Fibroblast_cell	130.657	simple:O75888	simple:Q02223	ENSG00000161955	ENSG00000048462	TRUE	FALSE	TRUE	curated	FALSE	0.178	common
CPI-SS0BFB29A42	PLXNB2_PTN	Macrophage.Fibroblast_cell	78.541	simple:O15031	simple:P21246	ENSG00000196576	ENSG00000105894	TRUE	TRUE	FALSE	I2D,IMEx,InnateDB-All,IntAct	FALSE	0.036	common
CPI-SS0C28FEC7D	TNFSF13_TNFRSF14	Macrophage.Fibroblast_cell	162.356	simple:O75888	simple:Q92956	ENSG00000161955	ENSG00000157873	TRUE	FALSE	TRUE	I2D,InnateDB-All	FALSE	0.262	common
CPI-SS0CB2E8B21	CCL11_ACKR4	Macrophage.Fibroblast_cell	135.319	simple:P51671	simple:Q9NPB9	ENSG00000172156	ENSG00000129048	TRUE	FALSE	TRUE	I2D	FALSE	0.098	common
CPI-SS0D22A09AD	NRP2_PGF	Macrophage.Fibroblast_cell	125.928	simple:O60462	simple:P49763	ENSG00000118257	ENSG00000119630	TRUE	TRUE	FALSE	curated	FALSE	0.067	common
CPI-SS0DD547726	CCR2_CCL11	Macrophage.Fibroblast_cell	249.158	simple:P41597	simple:P51671	ENSG00000121807	ENSG00000172156	TRUE	TRUE	FALSE	guidetopharmacology.org	FALSE	0.298	common
CPI-SS0DE0A486F	NRP1_VEGFA	Macrophage.Fibroblast_cell	58.258	simple:O14786	simple:P15692	ENSG00000099250	ENSG00000112715	TRUE	TRUE	FALSE	curated	FALSE	0.396	common
CPI-SS0DFA98A14	CSF1R_IL34	Macrophage.Fibroblast_cell	364.002	simple:P07333	simple:Q6ZMJ4	ENSG00000182578	ENSG00000157368	TRUE	TRUE	FALSE	curated	FALSE	0.049	common
CPI-SS0E41702C1	IGF1_IGF1R	Macrophage.Fibroblast_cell	12.242	simple:P05019	simple:P08069	ENSG00000017427	ENSG00000140443	TRUE	FALSE	TRUE	curated	FALSE	0.022	common
CPI-SS0F9B3B259	TNFSF13_TNFRSF1A	Macrophage.Fibroblast_cell	194.602	simple:O75888	simple:P19438	ENSG00000161955	ENSG00000067182	TRUE	FALSE	TRUE	I2D,InnateDB-All	FALSE	0.356	common
CPI-SS0FEEB187C	PDGFB_PDGFRA	Macrophage.Fibroblast_cell	21.438	simple:P01127	simple:P16234	ENSG00000100311	ENSG00000134853	TRUE	FALSE	TRUE	curated	FALSE	0.071	common
CPI-CS012D15A88	BMR1A_ACR2A_BMP4	Macrophage.Fibroblast_cell	95.333	complex:BMR1A_ACR2A	simple:P12644		ENSG00000125378	TRUE	TRUE	FALSE	curated	FALSE	0.036	common
CPI-CS063AE1C91	IL6 receptor_IL6	Macrophage.Fibroblast_cell	134.01	complex:IL6 receptor	simple:P05231		ENSG00000136244	TRUE	TRUE	FALSE	curated	FALSE	0.124	common
CPI-CS0E54FF657	BMPR1A_BMPR2_BMP4	Macrophage.Fibroblast_cell	95.333	complex:BMPR1A_BMPR2	simple:P12644		ENSG00000125378	TRUE	TRUE	FALSE	curated	FALSE	0.036	common
CPI-SC033E22B14	PDGFB_PDGFR complex	Macrophage.Fibroblast_cell	84.421	simple:P01127	complex:PDGFR complex	ENSG00000100311		TRUE	FALSE	TRUE	curated	FALSE	0.053	common
CPI-SC0B6D68FD5	ICAM1_aMb2 complex	Macrophage.Fibroblast_cell	43.7	simple:P05362	complex:aMb2 complex	ENSG00000090339		FALSE	TRUE	FALSE	curated	TRUE	0.182	common
CPI-SS006C6537E	MDK_LRP1	Macrophage.Fibroblast_cell	210.3	simple:P21741	simple:Q07954	ENSG00000110492	ENSG00000123384	TRUE	FALSE	TRUE	I2D,InnateDB-All	FALSE	0.178	common
CPI-SS01560CA22	CD99_PILRA	Macrophage.Fibroblast_cell	126.408	simple:P14209	simple:Q9UKJ1	ENSG00000002586	ENSG00000085514	TRUE	FALSE	TRUE	curated	FALSE	0.396	common
CPI-SS0178F5C45	TGFB2_TGFBR3	Macrophage.Fibroblast_cell	79.041	simple:P61812	simple:Q03167	ENSG00000092969	ENSG00000069702	TRUE	FALSE	TRUE	curated	FALSE	0.133	common
CPI-SS01A07768A	CD46_JAG1	Macrophage.Fibroblast_cell	112.848	simple:P15529	simple:P78504	ENSG00000117335	ENSG00000101384	FALSE	TRUE	FALSE	curated	FALSE	0.271	common
CPI-SS0241A1F57	NRP2_SEMA3C	Macrophage.Fibroblast_cell	49.045	simple:O60462	simple:Q99985	ENSG00000118257	ENSG00000075223	TRUE	TRUE	FALSE	curated	FALSE	0.12	common
CPI-SS02928C71A	PDGFB_LRP1	Macrophage.Fibroblast_cell	224.525	simple:P01127	simple:Q07954	ENSG00000100311	ENSG00000123384	TRUE	FALSE	TRUE	I2D,InnateDB-All	FALSE	0.138	common
CPI-SS0302E8E8F	CD74_COPA	Macrophage.Fibroblast_cell	11033	simple:P04233	simple:P53621	ENSG00000019582	ENSG00000122218	TRUE	TRUE	FALSE	IMEx,IntAct	FALSE	0.333	common
CPI-SS05A26A1DE	PDGFB_PDGFRB	Macrophage.Fibroblast_cell	131.173	simple:P01127	simple:P09619	ENSG00000100311	ENSG00000113721	TRUE	FALSE	TRUE	curated	FALSE	0.062	common
CPI-SS05D23BCE8	HLA-DPB1_TNFSF13B	Macrophage.Fibroblast_cell	745.899	simple:HLADPB1	simple:Q9Y275	ENSG00000223865	ENSG00000102524	TRUE	TRUE	FALSE	InnateDB-All	FALSE	0.173	common
CPI-SS0735F5C3A	TIMP1_FGFR2	Macrophage.Fibroblast_cell	220.784	simple:P01033	simple:P21802	ENSG00000102265	ENSG00000066468	TRUE	FALSE	TRUE	InnateDB-All	FALSE	0.093	common
CPI-SS07CCAD9BF	GRN_SORT1	Macrophage.Fibroblast_cell	331.001	simple:P28799	simple:Q99523	ENSG00000030582	ENSG00000134243	TRUE	FALSE	TRUE	IMEx,InnateDB-All,MINT	FALSE	0.298	common
CPI-SS0855C0353	NRP1_PGF	Macrophage.Fibroblast_cell	96.802	simple:O14786	simple:P49763	ENSG00000099250	ENSG00000119630	TRUE	TRUE	FALSE	curated	FALSE	0.089	common
CPI-SS085EE60B1	TGFB1_TGFBR3	Macrophage.Fibroblast_cell	83.146	simple:P01137	simple:Q03167	ENSG00000105329	ENSG00000069702	TRUE	FALSE	TRUE	curated	FALSE	0.178	common
CPI-SS092C1B321	CCR2_CCL26	Macrophage.Fibroblast_cell	1002.11	simple:P41597	simple:Q9Y258	ENSG00000121807	ENSG00000006606	TRUE	TRUE	FALSE	curated	FALSE	0.084	common
CPI-SS09808DEAE	CD74_APP	Macrophage.Fibroblast_cell	11012.4	simple:P04233	simple:P05067	ENSG00000019582	ENSG00000142192	FALSE	TRUE	FALSE	curated	FALSE	0.244	common
CPI-SS0A83A7E30	TNFSF13_FAS	Macrophage.Fibroblast_cell	129.547	simple:O75888	simple:P25445	ENSG00000161955	ENSG00000026103	TRUE	FALSE	TRUE	I2D,InnateDB-All	FALSE	0.116	common
CPI-SS0B01CF3AB	CSF1R_CSF1	Macrophage.Fibroblast_cell	583.729	simple:P07333	simple:P09603	ENSG00000182578	ENSG00000184371	TRUE	TRUE	FALSE	curated	FALSE	0.116	common
CPI-SS0B89DD8C1	TNFSF13_TNFRSF17	Macrophage.Fibroblast_cell	130.236	simple:O75888	simple:Q02223	ENSG00000161955	ENSG00000048462	TRUE	FALSE	TRUE	curated	FALSE	0.227	common
CPI-SS0BFB29A42	PLXNB2_PTN	Macrophage.Fibroblast_cell	160.943	simple:O15031	simple:P21246	ENSG00000196576	ENSG00000105894	TRUE	TRUE	FALSE	I2D,IMEx,InnateDB-All,IntAct	FALSE	0.142	common
CPI-SS0C28FEC7D	TNFSF13_TNFRSF14	Macrophage.Fibroblast_cell	159.681	simple:O75888	simple:Q92956	ENSG00000161955	ENSG00000157873	TRUE	FALSE	TRUE	I2D,InnateDB-All	FALSE	0.316	common
CPI-SS0CB2E8B21	CCL11_ACKR4	Macrophage.Fibroblast_cell	117.843	simple:P51671	simple:Q9NPB9	ENSG00000172156	ENSG00000129048	TRUE	FALSE	TRUE	I2D	FALSE	0.04	common
CPI-SS0D22A09AD	NRP2_PGF	Macrophage.Fibroblast_cell	61.395	simple:O60462	simple:P49763	ENSG00000118257	ENSG00000119630	TRUE	TRUE	FALSE	curated	FALSE	0.089	common
CPI-SS0DD547726	CCR2_CCL11	Macrophage.Fibroblast_cell	165.208	simple:P41597	simple:P51671	ENSG00000121807	ENSG00000172156	TRUE	TRUE	FALSE	guidetopharmacology.org	FALSE	0.231	common
CPI-SS0DE0A486F	NRP1_VEGFA	Macrophage.Fibroblast_cell	67.361	simple:O14786	simple:P15692	ENSG00000099250	ENSG00000112715	TRUE	TRUE	FALSE	curated	FALSE	0.32	common
CPI-SS0DFA98A14	CSF1R_IL34	Macrophage.Fibroblast_cell	608.534	simple:P07333	simple:Q6ZMJ4	ENSG00000182578	ENSG00000157368	TRUE	TRUE	FALSE	curated	FALSE	0.049	common
CPI-SS0E41702C1	IGF1_IGF1R	Macrophage.Fibroblast_cell	17.426	simple:P05019	simple:P08069	ENSG00000017427	ENSG00000140443	TRUE	FALSE	TRUE	curated	FALSE	0.027	common
CPI-SS0F9B3B259	TNFSF13_TNFRSF1A	Macrophage.Fibroblast_cell	173.614	simple:O75888	simple:P19438	ENSG00000161955	ENSG00000067182	TRUE	FALSE	TRUE	I2D,InnateDB-All	FALSE	0.293	common
CPI-SS0FEEB187C	PDGFB_PDGFRA	Macrophage.Fibroblast_cell	84.421	simple:P01127	simple:P16234	ENSG00000100311	ENSG00000134853	TRUE	FALSE	TRUE	curated	FALSE	0.053	common
CPI-CS0107C51C6	BMPR1B_BMPR2_BMP4	Fibroblast_cell.RPE	226	complex:BMPR1B_BMPR2	simple:P12644		ENSG00000125378	TRUE	TRUE	FALSE	curated	FALSE	0.04	old_specific
CPI-CS028ACED72	BMPR1B_BMPR2_BMP2	Fibroblast_cell.RPE	22.931	complex:BMPR1B_BMPR2	simple:P12643		ENSG00000125845	TRUE	TRUE	FALSE	curated	FALSE	0.027	old_specific
CPI-CS02957B1BF	BMR1B_AVR2A_BMP4	Fibroblast_cell.RPE	226	complex:BMR1B_AVR2A	simple:P12644		ENSG00000125378	TRUE	TRUE	FALSE	curated	FALSE	0.04	old_specific
CPI-CS046B3C139	ACVR_1A2A receptor_BMP7	Fibroblast_cell.RPE	198.527	complex:ACVR_1A2A receptor	simple:P18075		ENSG00000101144	TRUE	TRUE	FALSE	curated	FALSE	0.147	old_specific
CPI-CS058910188	BMR1B_AVR2B_BMP2	Fibroblast_cell.RPE	22.931	complex:BMR1B_AVR2B	simple:P12643		ENSG00000125845	TRUE	TRUE	FALSE	curated	FALSE	0.027	old_specific
CPI-CS05EAF93CC	BMPR1A_BMPR2_BMP7	Fibroblast_cell.RPE	189.405	complex:BMPR1A_BMPR2	simple:P18075		ENSG00000101144	TRUE	TRUE	FALSE	curated	FALSE	0.093	old_specific
CPI-CS067298D94	FLT1 complex_VEGFA	Fibroblast_cell.RPE	37.582	complex:FLT1 complex	simple:P15692		ENSG00000112715	TRUE	TRUE	FALSE	curated	FALSE	0.102	old_specific
CPI-CS06D50EBF8	OSMR_OSM	Fibroblast_cell.RPE	35.075	complex:OSMR	simple:P13725		ENSG00000099985	TRUE	TRUE	FALSE	curated	FALSE	0.049	old_specific
CPI-CS075442484	BMR1A_ACR2A_BMP2	Fibroblast_cell.RPE	24.278	complex:BMR1A_ACR2A	simple:P12643		ENSG00000125845	TRUE	TRUE	FALSE	curated	FALSE	0.12	old_specific
CPI-CS08109C435	BMPR1B_BMPR2_BMP7	Fibroblast_cell.RPE	188.058	complex:BMPR1B_BMPR2	simple:P18075		ENSG00000101144	TRUE	TRUE	FALSE	curated	FALSE	0.062	old_specific
CPI-CS08A043594	BMR1B_AVR2A_BMP2	Fibroblast_cell.RPE	22.931	complex:BMR1B_AVR2A	simple:P12643		ENSG00000125845	TRUE	TRUE	FALSE	curated	FALSE	0.027	old_specific
CPI-CS08A853007	BMR1B_AVR2B_BMP7	Fibroblast_cell.RPE	188.058	complex:BMR1B_AVR2B	simple:P18075		ENSG00000101144	TRUE	TRUE	FALSE	curated	FALSE	0.062	old_specific
CPI-CS08CC8F9D3	ACVR1_BMPR2_BMP7	Fibroblast_cell.RPE	198.527	complex:ACVR1_BMPR2	simple:P18075		ENSG00000101144	TRUE	TRUE	FALSE	curated	FALSE	0.147	old_specific
CPI-CS0D35E69F6	BMR1A_ACR2A_BMP7	Fibroblast_cell.RPE	189.405	complex:BMR1A_ACR2A	simple:P18075		ENSG00000101144	TRUE	TRUE	FALSE	curated	FALSE	0.093	old_specific
CPI-CS0DF85303A	BMR1B_AVR2A_BMP7	Fibroblast_cell.RPE	188.058	complex:BMR1B_AVR2A	simple:P18075		ENSG00000101144	TRUE	TRUE	FALSE	curated	FALSE	0.062	old_specific
CPI-CS0E4E75E3B	BMPR1A_BMPR2_BMP2	Fibroblast_cell.RPE	24.278	complex:BMPR1A_BMPR2	simple:P12643		ENSG00000125845	TRUE	TRUE	FALSE	curated	FALSE	0.12	old_specific
CPI-CS0E997FABD	BMR1B_AVR2B_BMP4	Fibroblast_cell.RPE	226	complex:BMR1B_AVR2B	simple:P12644		ENSG00000125378	TRUE	TRUE	FALSE	curated	FALSE	0.04	old_specific
CPI-SC032246C72	TGFB2_TGFbeta receptor2	Fibroblast_cell.RPE	70.022	simple:P61812	complex:TGFbeta receptor2	ENSG00000092969		TRUE	FALSE	TRUE	curated	FALSE	0.187	old_specific
CPI-SC0984894BC	TGFB1_TGFbeta receptor2	Fibroblast_cell.RPE	35.425	simple:P01137	complex:TGFbeta receptor2	ENSG00000105329		TRUE	FALSE	TRUE	curated	FALSE	0.218	old_specific
CPI-SC0A9458008	ICAM1_aXb2 complex	Fibroblast_cell.RPE	33.098	simple:P05362	complex:aXb2 complex	ENSG00000090339		FALSE	TRUE	FALSE	curated	TRUE	0.102	old_specific
CPI-SS0057AB387	RSPO1_LGR4	Fibroblast_cell.RPE	22.475	simple:Q2MKA7	simple:Q9BXB1	ENSG00000169218	ENSG00000205213	TRUE	FALSE	TRUE	guidetopharmacology.org	FALSE	0.027	old_specific
CPI-SS00D3CD86E	TTR_DDR1	Fibroblast_cell.RPE	359.579	simple:P02766	simple:Q08345	ENSG00000118271	ENSG00000204580	TRUE	FALSE	TRUE	I2D,IMEx,InnateDB-All,IntAct	FALSE	0.089	old_specific
CPI-SS00E68BB92	FGF7_FGFR3	Fibroblast_cell.RPE	81.627	simple:P21781	simple:P22607	ENSG00000140285	ENSG00000068078	TRUE	FALSE	TRUE	I2D	FALSE	0.04	old_specific
CPI-SS00F4DDF4B	PTN_PTPRS	Fibroblast_cell.RPE	63.781	simple:P21246	simple:Q13332	ENSG00000105894	ENSG00000105426	TRUE	FALSE	TRUE	I2D,IMEx,InnateDB-All,IntAct	FALSE	0.013	old_specific
CPI-SS01469637C	WNT2B_FZD4	Fibroblast_cell.RPE	31.143	simple:Q93097	simple:Q9ULV1	ENSG00000134245	ENSG00000174804	TRUE	FALSE	TRUE	curated	FALSE	0.022	old_specific
CPI-SS01E3453DB	RSPO2_LGR4	Fibroblast_cell.RPE	28.042	simple:Q6UXX9	simple:Q9BXB1	ENSG00000147655	ENSG00000205213	TRUE	FALSE	TRUE	guidetopharmacology.org	FALSE	0.044	old_specific
CPI-SS01F67987A	FGF2_FGFR1	Fibroblast_cell.RPE	42.595	simple:P09038	simple:P11362	ENSG00000138685	ENSG00000077782	TRUE	FALSE	TRUE	curated	FALSE	0.036	old_specific
CPI-SS03105D292	CSF1_SLC7A1	Fibroblast_cell.RPE	35.929	simple:P09603	simple:P30825	ENSG00000184371	ENSG00000139514	TRUE	FALSE	TRUE	I2D	FALSE	0.151	old_specific
CPI-SS03DA2A820	FGF2_CD44	Fibroblast_cell.RPE	72.053	simple:P09038	simple:P16070	ENSG00000138685	ENSG00000026508	TRUE	FALSE	TRUE	I2D,InnateDB-All	FALSE	0.044	old_specific
CPI-SS0472C478C	BMP7_PTPRK	Fibroblast_cell.RPE	13.401	simple:P18075	simple:Q15262	ENSG00000101144	ENSG00000152894	TRUE	FALSE	TRUE	InnateDB-All	FALSE	0.08	old_specific
CPI-SS04A97448D	FGF1_FGFR2	Fibroblast_cell.RPE	77.26	simple:P05230	simple:P21802	ENSG00000113578	ENSG00000066468	TRUE	FALSE	TRUE	I2D,IMEx,InnateDB-All,IntAct,MINT	FALSE	0.111	old_specific
CPI-SS05A94DE17	FGF2_FGFR2	Fibroblast_cell.RPE	78.185	simple:P09038	simple:P21802	ENSG00000138685	ENSG00000066468	TRUE	FALSE	TRUE	curated	FALSE	0.018	old_specific
CPI-SS06006F870	TTR_AGER	Fibroblast_cell.RPE	361.992	simple:P02766	simple:Q15109	ENSG00000118271	ENSG00000204305	TRUE	FALSE	TRUE	I2D,IMEx,InnateDB-All,MINT	FALSE	0.08	old_specific
CPI-SS0755A26DD	FGF1_FGFR1	Fibroblast_cell.RPE	41.669	simple:P05230	simple:P11362	ENSG00000113578	ENSG00000077782	TRUE	FALSE	TRUE	curated	FALSE	0.222	old_specific
CPI-SS082900482	GPR37L1_PSAP	Fibroblast_cell.RPE	1151.31	simple:O60883	simple:P07602	ENSG00000170075	ENSG00000197746	TRUE	TRUE	FALSE	guidetopharmacology.org	FALSE	0.08	old_specific
CPI-SS08B85996F	TTR_NGFR	Fibroblast_cell.RPE	345.859	simple:P02766	simple:P08138	ENSG00000118271	ENSG00000064300	TRUE	FALSE	TRUE	IMEx,InnateDB-All,MINT	FALSE	0.084	old_specific
CPI-SS0AB647854	GPR37_PSAP	Fibroblast_cell.RPE	1155.34	simple:O15354	simple:P07602	ENSG00000170775	ENSG00000197746	TRUE	TRUE	FALSE	guidetopharmacology.org	FALSE	0.209	old_specific
CPI-SS0C4E86714	TNFRSF1B_GRN	Fibroblast_cell.RPE	199.026	simple:P20333	simple:P28799	ENSG00000028137	ENSG00000030582	TRUE	TRUE	FALSE	IMEx,InnateDB-All,MINT	FALSE	0.431	old_specific
CPI-SS0C62E5DD8	CXCL1_CXCR1	Fibroblast_cell.RPE	45.232	simple:P09341	simple:P25024	ENSG00000163739	ENSG00000163464	TRUE	FALSE	TRUE	curated	FALSE	0.058	old_specific
CPI-SS0C849D294	NMS_NMUR2	Fibroblast_cell.RPE	6.323	simple:Q5H8A3	simple:Q9GZQ4	ENSG00000204640	ENSG00000132911	TRUE	FALSE	TRUE	guidetopharmacology.org	FALSE	0.004	old_specific
CPI-SS0CF0E4DE9	CCL2_CCR2	Fibroblast_cell.RPE	211.935	simple:P13500	simple:P41597	ENSG00000108691	ENSG00000121807	TRUE	FALSE	TRUE	curated	FALSE	0.08	old_specific
CPI-SS0D00AAD2F	SEMA5A_PLXNB3	Fibroblast_cell.RPE	27.325	simple:Q13591	simple:Q9ULL4	ENSG00000112902	ENSG00000198753	FALSE	FALSE	TRUE	curated	FALSE	0.04	old_specific
CPI-SS0D636A374	FGF2_FGFR3	Fibroblast_cell.RPE	2.856	simple:P09038	simple:P22607	ENSG00000138685	ENSG00000068078	TRUE	FALSE	TRUE	curated	FALSE	0.009	old_specific
CPI-SS0DA033F03	TNFRSF1A_GRN	Fibroblast_cell.RPE	254.321	simple:P19438	simple:P28799	ENSG00000067182	ENSG00000030582	TRUE	TRUE	FALSE	IMEx,InnateDB-All,MINT	FALSE	0.329	old_specific
CPI-SS0DEDA3567	TNFSF10_RIPK1	Fibroblast_cell.RPE	101.963	simple:P50591	simple:Q13546	ENSG00000121858	ENSG00000137275	TRUE	FALSE	TRUE	InnateDB-All	FALSE	0.107	old_specific
CPI-SS0E1A8414D	DLK1_NOTCH2	Fibroblast_cell.RPE	96.368	simple:P80370	simple:Q04721	ENSG00000185559	ENSG00000134250	FALSE	FALSE	TRUE	curated	FALSE	0.058	old_specific
CPI-SS0E928B8C8	FGF7_FGFR2	Fibroblast_cell.RPE	156.957	simple:P21781	simple:P21802	ENSG00000140285	ENSG00000066468	TRUE	FALSE	TRUE	I2D,IMEx,InnateDB-All,IntAct	FALSE	0.107	old_specific
CPI-SS0FAF4BB9E	DPP4_CCL11	Fibroblast_cell.RPE	105.657	simple:P27487	simple:P51671	ENSG00000197635	ENSG00000172156	TRUE	TRUE	FALSE	curated	FALSE	0.347	old_specific
CPI-SS0FB37E079	INHA_TGFBR3	Fibroblast_cell.RPE	24.585	simple:P05111	simple:Q03167	ENSG00000123999	ENSG00000069702	TRUE	FALSE	TRUE	I2D	FALSE	0.027	old_specific
CPI-CS073D36B1D	FLT1 complex_PGF	Fibroblast_cell.RPE	56.038	complex:FLT1 complex	simple:P49763		ENSG00000119630	TRUE	TRUE	FALSE	curated	FALSE	0.08	young_specific
CPI-CS0E1BF543E	ACVR1_BMPR2_BMP5	Fibroblast_cell.RPE	53.086	complex:ACVR1_BMPR2	simple:P22003		ENSG00000112175	TRUE	TRUE	FALSE	curated	FALSE	0.067	young_specific
CPI-CS0EC80CA59	ACVR_1A2A receptor_BMP5	Fibroblast_cell.RPE	53.086	complex:ACVR_1A2A receptor	simple:P22003		ENSG00000112175	TRUE	TRUE	FALSE	curated	FALSE	0.067	young_specific
CPI-SS016B7C7D6	BMP2_SMO	Fibroblast_cell.RPE	33.005	simple:P12643	simple:Q99835	ENSG00000125845	ENSG00000128602	TRUE	FALSE	TRUE	I2D	FALSE	0.04	young_specific
CPI-SS02B567BC7	PLXNC1_SEMA7A	Fibroblast_cell.RPE	27.749	simple:O60486	simple:O75326	ENSG00000136040	ENSG00000138623	FALSE	TRUE	FALSE	curated	FALSE	0.222	young_specific
CPI-SS03EF699C7	HLA-E_KLRC1	Fibroblast_cell.RPE	142.254	simple:P13747	simple:P26715	ENSG00000204592	ENSG00000134545	FALSE	FALSE	TRUE	curated	FALSE	0.244	young_specific
CPI-SS04F3A1E5C	COPA_SORT1	Fibroblast_cell.RPE	108.746	simple:P53621	simple:Q99523	ENSG00000122218	ENSG00000134243	TRUE	FALSE	TRUE	IMEx,InnateDB-All,IntAct,MatrixDB	FALSE	0.178	young_specific
CPI-SS06CBC985C	LTBR_LTB	Fibroblast_cell.RPE	53.292	simple:P36941	simple:Q06643	ENSG00000111321	ENSG00000227507	FALSE	TRUE	FALSE	curated	FALSE	0.133	young_specific
CPI-SS07833475A	FGFR1_FGF7	Fibroblast_cell.RPE	97.112	simple:P11362	simple:P21781	ENSG00000077782	ENSG00000140285	TRUE	TRUE	FALSE	I2D	FALSE	0.071	young_specific
CPI-SS07CCAD9BF	GRN_SORT1	Fibroblast_cell.RPE	119.478	simple:P28799	simple:Q99523	ENSG00000030582	ENSG00000134243	TRUE	FALSE	TRUE	IMEx,InnateDB-All,MINT	FALSE	0.298	young_specific
CPI-SS080683E15	CXCL10_CXCR3	Fibroblast_cell.RPE	31.646	simple:P02778	simple:P49682	ENSG00000169245	ENSG00000186810	TRUE	FALSE	TRUE	curated	FALSE	0.076	young_specific
CPI-SS0855C0353	NRP1_PGF	Fibroblast_cell.RPE	182.278	simple:O14786	simple:P49763	ENSG00000099250	ENSG00000119630	TRUE	TRUE	FALSE	curated	FALSE	0.089	young_specific
CPI-SS0A83A7E30	TNFSF13_FAS	Fibroblast_cell.RPE	41.399	simple:O75888	simple:P25445	ENSG00000161955	ENSG00000026103	TRUE	FALSE	TRUE	I2D,InnateDB-All	FALSE	0.116	young_specific
CPI-SS0A93C11C8	NGFR_BDNF	Fibroblast_cell.RPE	31.74	simple:P08138	simple:P23560	ENSG00000064300	ENSG00000176697	TRUE	TRUE	FALSE	curated	FALSE	0.071	young_specific
CPI-SS0BA87E94E	GFRAL_GDF15	Fibroblast_cell.RPE	42.311	simple:Q6UXV0	simple:Q99988	ENSG00000187871	ENSG00000130513	TRUE	TRUE	FALSE	guidetopharmacology.org	FALSE	0.018	young_specific
CPI-SS0BFB29A42	PLXNB2_PTN	Fibroblast_cell.RPE	50.244	simple:O15031	simple:P21246	ENSG00000196576	ENSG00000105894	TRUE	TRUE	FALSE	I2D,IMEx,InnateDB-All,IntAct	FALSE	0.142	young_specific
CPI-SS0C0A61F92	PLXNB2_SEMA4G	Fibroblast_cell.RPE	27.573	simple:O15031	simple:Q9NTN9	ENSG00000196576	ENSG00000095539	FALSE	TRUE	FALSE	curated	FALSE	0.062	young_specific
CPI-SS0D22A09AD	NRP2_PGF	Fibroblast_cell.RPE	241.908	simple:O60462	simple:P49763	ENSG00000118257	ENSG00000119630	TRUE	TRUE	FALSE	curated	FALSE	0.089	young_specific
CPI-SS0E61DB5DF	FLT1_PGF	Fibroblast_cell.RPE	56.038	simple:P17948	simple:P49763	ENSG00000102755	ENSG00000119630	TRUE	TRUE	FALSE	curated	FALSE	0.08	young_specific
CPI-SS0EBFE1854	EFNA1_EPHA4	Fibroblast_cell.RPE	37.687	simple:P20827	simple:P54764	ENSG00000169242	ENSG00000116106	TRUE	FALSE	TRUE	curated	FALSE	0.169	young_specific
CPI-SS0F00D756A	CD40_TNFSF13B	Fibroblast_cell.RPE	40.887	simple:P25942	simple:Q9Y275	ENSG00000101017	ENSG00000102524	TRUE	TRUE	FALSE	I2D,InnateDB	FALSE	0.187	young_specific
CPI-SS0F9B3B259	TNFSF13_TNFRSF1A	Fibroblast_cell.RPE	70.533	simple:O75888	simple:P19438	ENSG00000161955	ENSG00000067182	TRUE	FALSE	TRUE	I2D,InnateDB-All	FALSE	0.293	young_specific
CPI-CS012D15A88	BMR1A_ACR2A_BMP4	Fibroblast_cell.RPE	227.347	complex:BMR1A_ACR2A	simple:P12644		ENSG00000125378	TRUE	TRUE	FALSE	curated	FALSE	0.12	common
CPI-CS077F1340A	FLT1 complex_VEGFB	Fibroblast_cell.RPE	66.35	complex:FLT1 complex	simple:P49765		ENSG00000173511	TRUE	TRUE	FALSE	curated	FALSE	0.111	common
CPI-CS0E54FF657	BMPR1A_BMPR2_BMP4	Fibroblast_cell.RPE	227.347	complex:BMPR1A_BMPR2	simple:P12644		ENSG00000125378	TRUE	TRUE	FALSE	curated	FALSE	0.12	common
CPI-SC0077CEB82	TGFB3_TGFbeta receptor2	Fibroblast_cell.RPE	40.218	simple:P10600	complex:TGFbeta receptor2	ENSG00000119699		TRUE	FALSE	TRUE	curated	FALSE	0.036	common
CPI-SC0D5CFA431	TGFB3_TGFbeta receptor1	Fibroblast_cell.RPE	31.409	simple:P10600	complex:TGFbeta receptor1	ENSG00000119699		TRUE	FALSE	TRUE	curated	FALSE	0.053	common
CPI-SS004C23DCE	EREG_EGFR	Fibroblast_cell.RPE	426.083	simple:O14944	simple:P00533	ENSG00000124882	ENSG00000146648	TRUE	FALSE	TRUE	curated	FALSE	0.093	common
CPI-SS006C6537E	MDK_LRP1	Fibroblast_cell.RPE	884.698	simple:P21741	simple:Q07954	ENSG00000110492	ENSG00000123384	TRUE	FALSE	TRUE	I2D,InnateDB-All	FALSE	0.222	common
CPI-SS01560CA22	CD99_PILRA	Fibroblast_cell.RPE	688.317	simple:P14209	simple:Q9UKJ1	ENSG00000002586	ENSG00000085514	TRUE	FALSE	TRUE	curated	FALSE	0.427	common
CPI-SS0241A1F57	NRP2_SEMA3C	Fibroblast_cell.RPE	79.82	simple:O60462	simple:Q99985	ENSG00000118257	ENSG00000075223	TRUE	TRUE	FALSE	curated	FALSE	0.089	common
CPI-SS02928C71A	PDGFB_LRP1	Fibroblast_cell.RPE	131.555	simple:P01127	simple:Q07954	ENSG00000100311	ENSG00000123384	TRUE	FALSE	TRUE	I2D,InnateDB-All	FALSE	0.222	common
CPI-SS033E6DE7E	NRP1_VEGFB	Fibroblast_cell.RPE	151.673	simple:O14786	simple:P49765	ENSG00000099250	ENSG00000173511	TRUE	TRUE	FALSE	curated	FALSE	0.396	common
CPI-SS0423580E5	DLL1_NOTCH2	Fibroblast_cell.RPE	56.897	simple:O00548	simple:Q04721	ENSG00000198719	ENSG00000134250	FALSE	FALSE	TRUE	curated	FALSE	0.133	common
CPI-SS060B82BBC	JAG1_NOTCH2	Fibroblast_cell.RPE	208.3	simple:P78504	simple:Q04721	ENSG00000101384	ENSG00000134250	FALSE	FALSE	TRUE	curated	FALSE	0.196	common
CPI-SS068C129D6	CSF1_SIRPA	Fibroblast_cell.RPE	86.831	simple:P09603	simple:P78324	ENSG00000184371	ENSG00000198053	TRUE	FALSE	TRUE	I2D	FALSE	0.098	common
CPI-SS0735F5C3A	TIMP1_FGFR2	Fibroblast_cell.RPE	1761.81	simple:P01033	simple:P21802	ENSG00000102265	ENSG00000066468	TRUE	FALSE	TRUE	InnateDB-All	FALSE	0.156	common
CPI-SS083CBFACD	MDK_SORL1	Fibroblast_cell.RPE	818.533	simple:P21741	simple:Q92673	ENSG00000110492	ENSG00000137642	TRUE	FALSE	TRUE	InnateDB-All	FALSE	0.147	common
CPI-SS0947A8549	FLT1_VEGFB	Fibroblast_cell.RPE	66.35	simple:P17948	simple:P49765	ENSG00000102755	ENSG00000173511	TRUE	TRUE	FALSE	curated	FALSE	0.111	common
CPI-SS0A28DCA72	CXCL12_CXCR4	Fibroblast_cell.RPE	433.076	simple:P48061	simple:P61073	ENSG00000107562	ENSG00000121966	TRUE	FALSE	TRUE	curated	FALSE	0.307	common
CPI-SS0C85BC9AF	PROS1_AXL	Fibroblast_cell.RPE	195.512	simple:P07225	simple:P30530	ENSG00000184500	ENSG00000167601	TRUE	FALSE	TRUE	guidetopharmacology.org	FALSE	0.382	common
CPI-SS0D46E2B45	TGFB3_TGFBR3	Fibroblast_cell.RPE	26.306	simple:P10600	simple:Q03167	ENSG00000119699	ENSG00000069702	TRUE	FALSE	TRUE	curated	FALSE	0.013	common
CPI-SS0DD547726	CCR2_CCL11	Fibroblast_cell.RPE	105.857	simple:P41597	simple:P51671	ENSG00000121807	ENSG00000172156	TRUE	TRUE	FALSE	guidetopharmacology.org	FALSE	0.298	common
CPI-SS0DE0A486F	NRP1_VEGFA	Fibroblast_cell.RPE	122.904	simple:O14786	simple:P15692	ENSG00000099250	ENSG00000112715	TRUE	TRUE	FALSE	curated	FALSE	0.396	common
CPI-SS0E00478B4	NRP2_VEGFA	Fibroblast_cell.RPE	107.403	simple:O60462	simple:P15692	ENSG00000118257	ENSG00000112715	TRUE	TRUE	FALSE	curated	FALSE	0.316	common
CPI-SS0EFE0B07A	CXCL12_CXCR3	Fibroblast_cell.RPE	380.799	simple:P48061	simple:P49682	ENSG00000107562	ENSG00000186810	TRUE	FALSE	TRUE	guidetopharmacology.org	FALSE	0.187	common
CPI-CS012D15A88	BMR1A_ACR2A_BMP4	Fibroblast_cell.RPE	40.829	complex:BMR1A_ACR2A	simple:P12644		ENSG00000125378	TRUE	TRUE	FALSE	curated	FALSE	0.036	common
CPI-CS077F1340A	FLT1 complex_VEGFB	Fibroblast_cell.RPE	46.579	complex:FLT1 complex	simple:P49765		ENSG00000173511	TRUE	TRUE	FALSE	curated	FALSE	0.204	common
CPI-CS0E54FF657	BMPR1A_BMPR2_BMP4	Fibroblast_cell.RPE	40.829	complex:BMPR1A_BMPR2	simple:P12644		ENSG00000125378	TRUE	TRUE	FALSE	curated	FALSE	0.036	common
CPI-SC0077CEB82	TGFB3_TGFbeta receptor2	Fibroblast_cell.RPE	22.179	simple:P10600	complex:TGFbeta receptor2	ENSG00000119699		TRUE	FALSE	TRUE	curated	FALSE	0.08	common
CPI-SC0D5CFA431	TGFB3_TGFbeta receptor1	Fibroblast_cell.RPE	30.345	simple:P10600	complex:TGFbeta receptor1	ENSG00000119699		TRUE	FALSE	TRUE	curated	FALSE	0.102	common
CPI-SS004C23DCE	EREG_EGFR	Fibroblast_cell.RPE	690.457	simple:O14944	simple:P00533	ENSG00000124882	ENSG00000146648	TRUE	FALSE	TRUE	curated	FALSE	0.053	common
CPI-SS006C6537E	MDK_LRP1	Fibroblast_cell.RPE	744.933	simple:P21741	simple:Q07954	ENSG00000110492	ENSG00000123384	TRUE	FALSE	TRUE	I2D,InnateDB-All	FALSE	0.178	common
CPI-SS01560CA22	CD99_PILRA	Fibroblast_cell.RPE	453.124	simple:P14209	simple:Q9UKJ1	ENSG00000002586	ENSG00000085514	TRUE	FALSE	TRUE	curated	FALSE	0.396	common
CPI-SS0241A1F57	NRP2_SEMA3C	Fibroblast_cell.RPE	201.614	simple:O60462	simple:Q99985	ENSG00000118257	ENSG00000075223	TRUE	TRUE	FALSE	curated	FALSE	0.12	common
CPI-SS02928C71A	PDGFB_LRP1	Fibroblast_cell.RPE	52.358	simple:P01127	simple:Q07954	ENSG00000100311	ENSG00000123384	TRUE	FALSE	TRUE	I2D,InnateDB-All	FALSE	0.138	common
CPI-SS033E6DE7E	NRP1_VEGFB	Fibroblast_cell.RPE	172.819	simple:O14786	simple:P49765	ENSG00000099250	ENSG00000173511	TRUE	TRUE	FALSE	curated	FALSE	0.4	common
CPI-SS0423580E5	DLL1_NOTCH2	Fibroblast_cell.RPE	45.888	simple:O00548	simple:Q04721	ENSG00000198719	ENSG00000134250	FALSE	FALSE	TRUE	curated	FALSE	0.196	common
CPI-SS060B82BBC	JAG1_NOTCH2	Fibroblast_cell.RPE	95.141	simple:P78504	simple:Q04721	ENSG00000101384	ENSG00000134250	FALSE	FALSE	TRUE	curated	FALSE	0.209	common
CPI-SS068C129D6	CSF1_SIRPA	Fibroblast_cell.RPE	84.825	simple:P09603	simple:P78324	ENSG00000184371	ENSG00000198053	TRUE	FALSE	TRUE	I2D	FALSE	0.173	common
CPI-SS0735F5C3A	TIMP1_FGFR2	Fibroblast_cell.RPE	529.026	simple:P01033	simple:P21802	ENSG00000102265	ENSG00000066468	TRUE	FALSE	TRUE	InnateDB-All	FALSE	0.093	common
CPI-SS083CBFACD	MDK_SORL1	Fibroblast_cell.RPE	730.43	simple:P21741	simple:Q92673	ENSG00000110492	ENSG00000137642	TRUE	FALSE	TRUE	InnateDB-All	FALSE	0.164	common
CPI-SS0947A8549	FLT1_VEGFB	Fibroblast_cell.RPE	46.579	simple:P17948	simple:P49765	ENSG00000102755	ENSG00000173511	TRUE	TRUE	FALSE	curated	FALSE	0.204	common
CPI-SS0A28DCA72	CXCL12_CXCR4	Fibroblast_cell.RPE	719.346	simple:P48061	simple:P61073	ENSG00000107562	ENSG00000121966	TRUE	FALSE	TRUE	curated	FALSE	0.28	common
CPI-SS0C85BC9AF	PROS1_AXL	Fibroblast_cell.RPE	171.906	simple:P07225	simple:P30530	ENSG00000184500	ENSG00000167601	TRUE	FALSE	TRUE	guidetopharmacology.org	FALSE	0.271	common
CPI-SS0D46E2B45	TGFB3_TGFBR3	Fibroblast_cell.RPE	20.165	simple:P10600	simple:Q03167	ENSG00000119699	ENSG00000069702	TRUE	FALSE	TRUE	curated	FALSE	0.076	common
CPI-SS0DD547726	CCR2_CCL11	Fibroblast_cell.RPE	261.363	simple:P41597	simple:P51671	ENSG00000121807	ENSG00000172156	TRUE	TRUE	FALSE	guidetopharmacology.org	FALSE	0.231	common
CPI-SS0DE0A486F	NRP1_VEGFA	Fibroblast_cell.RPE	164.7	simple:O14786	simple:P15692	ENSG00000099250	ENSG00000112715	TRUE	TRUE	FALSE	curated	FALSE	0.32	common
CPI-SS0E00478B4	NRP2_VEGFA	Fibroblast_cell.RPE	224.33	simple:O60462	simple:P15692	ENSG00000118257	ENSG00000112715	TRUE	TRUE	FALSE	curated	FALSE	0.24	common
CPI-SS0EFE0B07A	CXCL12_CXCR3	Fibroblast_cell.RPE	689.135	simple:P48061	simple:P49682	ENSG00000107562	ENSG00000186810	TRUE	FALSE	TRUE	guidetopharmacology.org	FALSE	0.156	common
CPI-CS0107C51C6	BMPR1B_BMPR2_BMP4	Fibroblast_cell.Fibroblast_cell	222.608	complex:BMPR1B_BMPR2	simple:P12644		ENSG00000125378	TRUE	TRUE	FALSE	curated	FALSE	0.04	old_specific
CPI-CS02957B1BF	BMR1B_AVR2A_BMP4	Fibroblast_cell.Fibroblast_cell	222.608	complex:BMR1B_AVR2A	simple:P12644		ENSG00000125378	TRUE	TRUE	FALSE	curated	FALSE	0.04	old_specific
CPI-CS046B3C139	ACVR_1A2A receptor_BMP7	Fibroblast_cell.Fibroblast_cell	13.507	complex:ACVR_1A2A receptor	simple:P18075		ENSG00000101144	TRUE	TRUE	FALSE	curated	FALSE	0.147	old_specific
CPI-CS06D50EBF8	OSMR_OSM	Fibroblast_cell.Fibroblast_cell	35.033	complex:OSMR	simple:P13725		ENSG00000099985	TRUE	TRUE	FALSE	curated	FALSE	0.049	old_specific
CPI-CS06E556972	IL15 receptor_IL15	Fibroblast_cell.Fibroblast_cell	15.182	complex:IL15 receptor	simple:P40933		ENSG00000164136	TRUE	TRUE	FALSE	curated	FALSE	0.084	old_specific
CPI-CS08109C435	BMPR1B_BMPR2_BMP7	Fibroblast_cell.Fibroblast_cell	3.037	complex:BMPR1B_BMPR2	simple:P18075		ENSG00000101144	TRUE	TRUE	FALSE	curated	FALSE	0.062	old_specific
CPI-CS08A853007	BMR1B_AVR2B_BMP7	Fibroblast_cell.Fibroblast_cell	3.037	complex:BMR1B_AVR2B	simple:P18075		ENSG00000101144	TRUE	TRUE	FALSE	curated	FALSE	0.062	old_specific
CPI-CS08CC8F9D3	ACVR1_BMPR2_BMP7	Fibroblast_cell.Fibroblast_cell	13.507	complex:ACVR1_BMPR2	simple:P18075		ENSG00000101144	TRUE	TRUE	FALSE	curated	FALSE	0.147	old_specific
CPI-CS0C8F1E01F	ACVR_1B2A receptor_BMP3	Fibroblast_cell.Fibroblast_cell	10.009	complex:ACVR_1B2A receptor	simple:P12645		ENSG00000152785	TRUE	TRUE	FALSE	curated	FALSE	0.089	old_specific
CPI-CS0DF85303A	BMR1B_AVR2A_BMP7	Fibroblast_cell.Fibroblast_cell	3.037	complex:BMR1B_AVR2A	simple:P18075		ENSG00000101144	TRUE	TRUE	FALSE	curated	FALSE	0.062	old_specific
CPI-CS0E997FABD	BMR1B_AVR2B_BMP4	Fibroblast_cell.Fibroblast_cell	222.608	complex:BMR1B_AVR2B	simple:P12644		ENSG00000125378	TRUE	TRUE	FALSE	curated	FALSE	0.04	old_specific
CPI-SC001669E22	GDF11_TGFR_AVR2A	Fibroblast_cell.Fibroblast_cell	9.811	simple:O95390	complex:TGFR_AVR2A	ENSG00000135414		TRUE	FALSE	TRUE	curated	FALSE	0.036	old_specific
CPI-SC0A9458008	ICAM1_aXb2 complex	Fibroblast_cell.Fibroblast_cell	33.428	simple:P05362	complex:aXb2 complex	ENSG00000090339		FALSE	TRUE	FALSE	curated	TRUE	0.102	old_specific
CPI-SS003610FF9	CXCR3_CCL19	Fibroblast_cell.Fibroblast_cell	136.287	simple:P49682	simple:Q99731	ENSG00000186810	ENSG00000172724	TRUE	TRUE	FALSE	guidetopharmacology.org	FALSE	0.036	old_specific
CPI-SS007AA9FDE	DLK1_NOTCH3	Fibroblast_cell.Fibroblast_cell	69.469	simple:P80370	simple:Q9UM47	ENSG00000185559	ENSG00000074181	FALSE	FALSE	TRUE	curated	FALSE	0.004	old_specific
CPI-SS00AEC3818	CCL19_ACKR4	Fibroblast_cell.Fibroblast_cell	171.424	simple:Q99731	simple:Q9NPB9	ENSG00000172724	ENSG00000129048	TRUE	FALSE	TRUE	curated	FALSE	0.009	old_specific
CPI-SS00D3CD86E	TTR_DDR1	Fibroblast_cell.Fibroblast_cell	347.101	simple:P02766	simple:Q08345	ENSG00000118271	ENSG00000204580	TRUE	FALSE	TRUE	I2D,IMEx,InnateDB-All,IntAct	FALSE	0.089	old_specific
CPI-SS01469637C	WNT2B_FZD4	Fibroblast_cell.Fibroblast_cell	48.974	simple:Q93097	simple:Q9ULV1	ENSG00000134245	ENSG00000174804	TRUE	FALSE	TRUE	curated	FALSE	0.022	old_specific
CPI-SS0148BDF1C	NMS_NMUR1	Fibroblast_cell.Fibroblast_cell	1.31	simple:Q5H8A3	simple:Q9HB89	ENSG00000204640	ENSG00000171596	TRUE	FALSE	TRUE	guidetopharmacology.org	FALSE	0.044	old_specific
CPI-SS01F67987A	FGF2_FGFR1	Fibroblast_cell.Fibroblast_cell	52.982	simple:P09038	simple:P11362	ENSG00000138685	ENSG00000077782	TRUE	FALSE	TRUE	curated	FALSE	0.036	old_specific
CPI-SS02D7A1DDE	KIT_KITLG	Fibroblast_cell.Fibroblast_cell	44.619	simple:P10721	simple:P21583	ENSG00000157404	ENSG00000049130	TRUE	TRUE	FALSE	curated	FALSE	0.031	old_specific
CPI-SS0331C5A49	GDF11_ANTXR1	Fibroblast_cell.Fibroblast_cell	2.314	simple:O95390	simple:Q9H6X2	ENSG00000135414	ENSG00000169604	TRUE	FALSE	TRUE	InnateDB-All	FALSE	0.004	old_specific
CPI-SS03CC15FF3	PDGFRA_PDGFC	Fibroblast_cell.Fibroblast_cell	11.569	simple:P16234	simple:Q9NRA1	ENSG00000134853	ENSG00000145431	TRUE	TRUE	FALSE	curated	FALSE	0.009	old_specific
CPI-SS03DA2A820	FGF2_CD44	Fibroblast_cell.Fibroblast_cell	38.503	simple:P09038	simple:P16070	ENSG00000138685	ENSG00000026508	TRUE	FALSE	TRUE	I2D,InnateDB-All	FALSE	0.044	old_specific
CPI-SS0483CE4ED	PTHLH_PTH1R	Fibroblast_cell.Fibroblast_cell	19.091	simple:P12272	simple:Q03431	ENSG00000087494	ENSG00000160801	TRUE	FALSE	TRUE	guidetopharmacology.org	FALSE	0.009	old_specific
CPI-SS04A97448D	FGF1_FGFR2	Fibroblast_cell.Fibroblast_cell	65.402	simple:P05230	simple:P21802	ENSG00000113578	ENSG00000066468	TRUE	FALSE	TRUE	I2D,IMEx,InnateDB-All,IntAct,MINT	FALSE	0.111	old_specific
CPI-SS05A94DE17	FGF2_FGFR2	Fibroblast_cell.Fibroblast_cell	66.328	simple:P09038	simple:P21802	ENSG00000138685	ENSG00000066468	TRUE	FALSE	TRUE	curated	FALSE	0.018	old_specific
CPI-SS06006F870	TTR_AGER	Fibroblast_cell.Fibroblast_cell	347.073	simple:P02766	simple:Q15109	ENSG00000118271	ENSG00000204305	TRUE	FALSE	TRUE	I2D,IMEx,InnateDB-All,MINT	FALSE	0.08	old_specific
CPI-SS068C742A1	FGF1_TGFBR3	Fibroblast_cell.Fibroblast_cell	53.559	simple:P05230	simple:Q03167	ENSG00000113578	ENSG00000069702	TRUE	FALSE	TRUE	InnateDB-All	FALSE	0.102	old_specific
CPI-SS073811AB3	TNFRSF11B_TNFSF11	Fibroblast_cell.Fibroblast_cell	46.455	simple:O00300	simple:O14788	ENSG00000164761	ENSG00000120659	TRUE	FALSE	TRUE	curated	FALSE	0.013	old_specific
CPI-SS075D9B9AD	KNG1_BDKRB1	Fibroblast_cell.Fibroblast_cell	37.607	simple:P01042	simple:P46663	ENSG00000113889	ENSG00000100739	TRUE	FALSE	TRUE	guidetopharmacology.org	FALSE	0.018	old_specific
CPI-SS07833475A	FGFR1_FGF7	Fibroblast_cell.Fibroblast_cell	131.753	simple:P11362	simple:P21781	ENSG00000077782	ENSG00000140285	TRUE	TRUE	FALSE	I2D	FALSE	0.16	old_specific
CPI-SS082900482	GPR37L1_PSAP	Fibroblast_cell.Fibroblast_cell	373.268	simple:O60883	simple:P07602	ENSG00000170075	ENSG00000197746	TRUE	TRUE	FALSE	guidetopharmacology.org	FALSE	0.08	old_specific
CPI-SS0837E9F59	JAG1_NOTCH4	Fibroblast_cell.Fibroblast_cell	166.266	simple:P78504	simple:Q99466	ENSG00000101384	ENSG00000204301	FALSE	FALSE	TRUE	curated	FALSE	0.027	old_specific
CPI-SS08B249DBA	CCL2_CCR10	Fibroblast_cell.Fibroblast_cell	224.278	simple:P13500	simple:P46092	ENSG00000108691	ENSG00000184451	TRUE	FALSE	TRUE	I2D	FALSE	0.062	old_specific
CPI-SS08B85996F	TTR_NGFR	Fibroblast_cell.Fibroblast_cell	381.693	simple:P02766	simple:P08138	ENSG00000118271	ENSG00000064300	TRUE	FALSE	TRUE	IMEx,InnateDB-All,MINT	FALSE	0.084	old_specific
CPI-SS0A4F27388	TNFRSF1A_FASLG	Fibroblast_cell.Fibroblast_cell	78.494	simple:P19438	simple:P48023	ENSG00000067182	ENSG00000117560	TRUE	TRUE	FALSE	I2D,InnateDB-All	FALSE	0.151	old_specific
CPI-SS0AB647854	GPR37_PSAP	Fibroblast_cell.Fibroblast_cell	377.296	simple:O15354	simple:P07602	ENSG00000170775	ENSG00000197746	TRUE	TRUE	FALSE	guidetopharmacology.org	FALSE	0.209	old_specific
CPI-SS0B70EB09E	PDGFA_PDGFRA	Fibroblast_cell.Fibroblast_cell	17.252	simple:P04085	simple:P16234	ENSG00000197461	ENSG00000134853	TRUE	FALSE	TRUE	curated	FALSE	0.036	old_specific
CPI-SS0BA87E94E	GFRAL_GDF15	Fibroblast_cell.Fibroblast_cell	9.606	simple:Q6UXV0	simple:Q99988	ENSG00000187871	ENSG00000130513	TRUE	TRUE	FALSE	guidetopharmacology.org	FALSE	0.013	old_specific
CPI-SS0C2000B56	PPY_NPY5R	Fibroblast_cell.Fibroblast_cell	10.564	simple:P01298	simple:Q15761	ENSG00000108849	ENSG00000164129	TRUE	FALSE	TRUE	guidetopharmacology.org	FALSE	0.004	old_specific
CPI-SS0CF0E4DE9	CCL2_CCR2	Fibroblast_cell.Fibroblast_cell	211.898	simple:P13500	simple:P41597	ENSG00000108691	ENSG00000121807	TRUE	FALSE	TRUE	curated	FALSE	0.08	old_specific
CPI-SS0D00AAD2F	SEMA5A_PLXNB3	Fibroblast_cell.Fibroblast_cell	2.728	simple:Q13591	simple:Q9ULL4	ENSG00000112902	ENSG00000198753	FALSE	FALSE	TRUE	curated	FALSE	0.04	old_specific
CPI-SS0D37C7C70	DLK1_NOTCH4	Fibroblast_cell.Fibroblast_cell	54.334	simple:P80370	simple:Q99466	ENSG00000185559	ENSG00000204301	FALSE	FALSE	TRUE	curated	FALSE	0.009	old_specific
CPI-SS0DBA4D668	DPP4_CXCL12	Fibroblast_cell.Fibroblast_cell	379.171	simple:P27487	simple:P48061	ENSG00000197635	ENSG00000107562	TRUE	TRUE	FALSE	curated	FALSE	0.187	old_specific
CPI-SS0DEDA3567	TNFSF10_RIPK1	Fibroblast_cell.Fibroblast_cell	104.979	simple:P50591	simple:Q13546	ENSG00000121858	ENSG00000137275	TRUE	FALSE	TRUE	InnateDB-All	FALSE	0.107	old_specific
CPI-SS0E1A8414D	DLK1_NOTCH2	Fibroblast_cell.Fibroblast_cell	88.217	simple:P80370	simple:Q04721	ENSG00000185559	ENSG00000134250	FALSE	FALSE	TRUE	curated	FALSE	0.058	old_specific
CPI-SS0E41702C1	IGF1_IGF1R	Fibroblast_cell.Fibroblast_cell	19.345	simple:P05019	simple:P08069	ENSG00000017427	ENSG00000140443	TRUE	FALSE	TRUE	curated	FALSE	0.022	old_specific
CPI-SS0E928B8C8	FGF7_FGFR2	Fibroblast_cell.Fibroblast_cell	145.099	simple:P21781	simple:P21802	ENSG00000140285	ENSG00000066468	TRUE	FALSE	TRUE	I2D,IMEx,InnateDB-All,IntAct	FALSE	0.107	old_specific
CPI-SS0EDAE16B6	EPOR_KITLG	Fibroblast_cell.Fibroblast_cell	19.249	simple:P19235	simple:P21583	ENSG00000187266	ENSG00000049130	TRUE	TRUE	FALSE	I2D	FALSE	0.058	old_specific
CPI-SS0EFE0B07A	CXCL12_CXCR3	Fibroblast_cell.Fibroblast_cell	380.096	simple:P48061	simple:P49682	ENSG00000107562	ENSG00000186810	TRUE	FALSE	TRUE	guidetopharmacology.org	FALSE	0.187	old_specific
CPI-SS0F15C1AB3	NRP2_SEMA3F	Fibroblast_cell.Fibroblast_cell	78.682	simple:O60462	simple:Q13275	ENSG00000118257	ENSG00000001617	TRUE	TRUE	FALSE	curated	FALSE	0.147	old_specific
CPI-SS0FAF4BB9E	DPP4_CCL11	Fibroblast_cell.Fibroblast_cell	226.251	simple:P27487	simple:P51671	ENSG00000197635	ENSG00000172156	TRUE	TRUE	FALSE	curated	FALSE	0.347	old_specific
CPI-SS0FB37E079	INHA_TGFBR3	Fibroblast_cell.Fibroblast_cell	62.198	simple:P05111	simple:Q03167	ENSG00000123999	ENSG00000069702	TRUE	FALSE	TRUE	I2D	FALSE	0.027	old_specific
CPI-SS0FB5FE587	DLL1_NOTCH4	Fibroblast_cell.Fibroblast_cell	14.863	simple:O00548	simple:Q99466	ENSG00000198719	ENSG00000204301	FALSE	FALSE	TRUE	curated	FALSE	0.031	old_specific
CPI-CS046BCFC6F	BMPR1A_BMPR2_BMP5	Fibroblast_cell.Fibroblast_cell	106.577	complex:BMPR1A_BMPR2	simple:P22003		ENSG00000112175	TRUE	TRUE	FALSE	curated	FALSE	0.018	young_specific
CPI-CS047EE9E03	BMR1A_ACR2A_BMP5	Fibroblast_cell.Fibroblast_cell	106.577	complex:BMR1A_ACR2A	simple:P22003		ENSG00000112175	TRUE	TRUE	FALSE	curated	FALSE	0.018	young_specific
CPI-CS063AE1C91	IL6 receptor_IL6	Fibroblast_cell.Fibroblast_cell	103.793	complex:IL6 receptor	simple:P05231		ENSG00000136244	TRUE	TRUE	FALSE	curated	FALSE	0.124	young_specific
CPI-CS0715DE78D	CD94:NKG2A_HLA-E	Fibroblast_cell.Fibroblast_cell	142.396	complex:CD94:NKG2A	simple:P13747		ENSG00000204592	FALSE	TRUE	FALSE	curated	FALSE	0.244	young_specific
CPI-CS0E1BF543E	ACVR1_BMPR2_BMP5	Fibroblast_cell.Fibroblast_cell	141.117	complex:ACVR1_BMPR2	simple:P22003		ENSG00000112175	TRUE	TRUE	FALSE	curated	FALSE	0.067	young_specific
CPI-CS0EC80CA59	ACVR_1A2A receptor_BMP5	Fibroblast_cell.Fibroblast_cell	141.117	complex:ACVR_1A2A receptor	simple:P22003		ENSG00000112175	TRUE	TRUE	FALSE	curated	FALSE	0.067	young_specific
CPI-SC032246C72	TGFB2_TGFbeta receptor2	Fibroblast_cell.Fibroblast_cell	63.467	simple:P61812	complex:TGFbeta receptor2	ENSG00000092969		TRUE	FALSE	TRUE	curated	FALSE	0.133	young_specific
CPI-SC0984894BC	TGFB1_TGFbeta receptor2	Fibroblast_cell.Fibroblast_cell	45.01	simple:P01137	complex:TGFbeta receptor2	ENSG00000105329		TRUE	FALSE	TRUE	curated	FALSE	0.182	young_specific
CPI-SS00F4DDF4B	PTN_PTPRS	Fibroblast_cell.Fibroblast_cell	139.896	simple:P21246	simple:Q13332	ENSG00000105894	ENSG00000105426	TRUE	FALSE	TRUE	I2D,IMEx,InnateDB-All,IntAct	FALSE	0.062	young_specific
CPI-SS016B7C7D6	BMP2_SMO	Fibroblast_cell.Fibroblast_cell	22.262	simple:P12643	simple:Q99835	ENSG00000125845	ENSG00000128602	TRUE	FALSE	TRUE	I2D	FALSE	0.04	young_specific
CPI-SS03105D292	CSF1_SLC7A1	Fibroblast_cell.Fibroblast_cell	13.712	simple:P09603	simple:P30825	ENSG00000184371	ENSG00000139514	TRUE	FALSE	TRUE	I2D	FALSE	0.133	young_specific
CPI-SS03A4F7DC8	AXL_GAS6	Fibroblast_cell.Fibroblast_cell	51.056	simple:P30530	simple:Q14393	ENSG00000167601	ENSG00000183087	TRUE	TRUE	FALSE	guidetopharmacology.org	FALSE	0.178	young_specific
CPI-SS03EF699C7	HLA-E_KLRC1	Fibroblast_cell.Fibroblast_cell	142.396	simple:P13747	simple:P26715	ENSG00000204592	ENSG00000134545	FALSE	FALSE	TRUE	curated	FALSE	0.244	young_specific
CPI-SS05B1FA8A8	LRP6_CKLF	Fibroblast_cell.Fibroblast_cell	108.993	simple:O75581	simple:Q9UBR5	ENSG00000070018	ENSG00000217555	TRUE	TRUE	FALSE	IMEx,IntAct	FALSE	0.107	young_specific
CPI-SS06B94F144	NPR2_NPPC	Fibroblast_cell.Fibroblast_cell	49.007	simple:P20594	simple:P23582	ENSG00000159899	ENSG00000163273	TRUE	TRUE	FALSE	guidetopharmacology.org	FALSE	0.076	young_specific
CPI-SS085195142	TYRO3_GAS6	Fibroblast_cell.Fibroblast_cell	28.782	simple:Q06418	simple:Q14393	ENSG00000092445	ENSG00000183087	TRUE	TRUE	FALSE	guidetopharmacology.org	FALSE	0.062	young_specific
CPI-SS0A9E884E0	CD200_CD200R1	Fibroblast_cell.Fibroblast_cell	19.642	simple:P41217	simple:Q8TD46	ENSG00000091972	ENSG00000163606	TRUE	FALSE	TRUE	curated	FALSE	0.147	young_specific
CPI-SS0C28FEC7D	TNFSF13_TNFRSF14	Fibroblast_cell.Fibroblast_cell	56.624	simple:O75888	simple:Q92956	ENSG00000161955	ENSG00000157873	TRUE	FALSE	TRUE	I2D,InnateDB-All	FALSE	0.316	young_specific
CPI-SS0CCD89E02	CCL25_ACKR4	Fibroblast_cell.Fibroblast_cell	15.582	simple:O15444	simple:Q9NPB9	ENSG00000131142	ENSG00000129048	TRUE	FALSE	TRUE	curated	FALSE	0.004	young_specific
CPI-SS0DA033F03	TNFRSF1A_GRN	Fibroblast_cell.Fibroblast_cell	122.103	simple:P19438	simple:P28799	ENSG00000067182	ENSG00000030582	TRUE	TRUE	FALSE	IMEx,InnateDB-All,MINT	FALSE	0.338	young_specific
CPI-SS0EB4002A2	NPR3_NPPC	Fibroblast_cell.Fibroblast_cell	47.27	simple:P17342	simple:P23582	ENSG00000113389	ENSG00000163273	TRUE	TRUE	FALSE	I2D,InnateDB-All	FALSE	0.022	young_specific
CPI-SS0F00D756A	CD40_TNFSF13B	Fibroblast_cell.Fibroblast_cell	52.745	simple:P25942	simple:Q9Y275	ENSG00000101017	ENSG00000102524	TRUE	TRUE	FALSE	I2D,InnateDB	FALSE	0.187	young_specific
CPI-SS0F21DBF93	SCGB3A1_NOTCH3	Fibroblast_cell.Fibroblast_cell	37.971	simple:Q96QR1	simple:Q9UM47	ENSG00000161055	ENSG00000074181	TRUE	FALSE	TRUE	InnateDB-All	FALSE	0.013	young_specific
CPI-SS0F9B3B259	TNFSF13_TNFRSF1A	Fibroblast_cell.Fibroblast_cell	70.557	simple:O75888	simple:P19438	ENSG00000161955	ENSG00000067182	TRUE	FALSE	TRUE	I2D,InnateDB-All	FALSE	0.293	young_specific
CPI-CS012D15A88	BMR1A_ACR2A_BMP4	Fibroblast_cell.Fibroblast_cell	223.955	complex:BMR1A_ACR2A	simple:P12644		ENSG00000125378	TRUE	TRUE	FALSE	curated	FALSE	0.12	common
CPI-CS073D36B1D	FLT1 complex_PGF	Fibroblast_cell.Fibroblast_cell	24.403	complex:FLT1 complex	simple:P49763		ENSG00000119630	TRUE	TRUE	FALSE	curated	FALSE	0.022	common
CPI-CS0E54FF657	BMPR1A_BMPR2_BMP4	Fibroblast_cell.Fibroblast_cell	223.955	complex:BMPR1A_BMPR2	simple:P12644		ENSG00000125378	TRUE	TRUE	FALSE	curated	FALSE	0.12	common
CPI-SC0077CEB82	TGFB3_TGFbeta receptor2	Fibroblast_cell.Fibroblast_cell	22.803	simple:P10600	complex:TGFbeta receptor2	ENSG00000119699		TRUE	FALSE	TRUE	curated	FALSE	0.036	common
CPI-SC033E22B14	PDGFB_PDGFR complex	Fibroblast_cell.Fibroblast_cell	5.244	simple:P01127	complex:PDGFR complex	ENSG00000100311		TRUE	FALSE	TRUE	curated	FALSE	0.071	common
CPI-SC0D5CFA431	TGFB3_TGFbeta receptor1	Fibroblast_cell.Fibroblast_cell	23.148	simple:P10600	complex:TGFbeta receptor1	ENSG00000119699		TRUE	FALSE	TRUE	curated	FALSE	0.053	common
CPI-SS006C6537E	MDK_LRP1	Fibroblast_cell.Fibroblast_cell	1019.47	simple:P21741	simple:Q07954	ENSG00000110492	ENSG00000123384	TRUE	FALSE	TRUE	I2D,InnateDB-All	FALSE	0.222	common
CPI-SS01560CA22	CD99_PILRA	Fibroblast_cell.Fibroblast_cell	678.946	simple:P14209	simple:Q9UKJ1	ENSG00000002586	ENSG00000085514	TRUE	FALSE	TRUE	curated	FALSE	0.427	common
CPI-SS0178F5C45	TGFB2_TGFBR3	Fibroblast_cell.Fibroblast_cell	93.723	simple:P61812	simple:Q03167	ENSG00000092969	ENSG00000069702	TRUE	FALSE	TRUE	curated	FALSE	0.12	common
CPI-SS01A07768A	CD46_JAG1	Fibroblast_cell.Fibroblast_cell	204.422	simple:P15529	simple:P78504	ENSG00000117335	ENSG00000101384	FALSE	TRUE	FALSE	curated	FALSE	0.24	common
CPI-SS0241A1F57	NRP2_SEMA3C	Fibroblast_cell.Fibroblast_cell	93.519	simple:O60462	simple:Q99985	ENSG00000118257	ENSG00000075223	TRUE	TRUE	FALSE	curated	FALSE	0.089	common
CPI-SS02928C71A	PDGFB_LRP1	Fibroblast_cell.Fibroblast_cell	266.324	simple:P01127	simple:Q07954	ENSG00000100311	ENSG00000123384	TRUE	FALSE	TRUE	I2D,InnateDB-All	FALSE	0.222	common
CPI-SS033E6DE7E	NRP1_VEGFB	Fibroblast_cell.Fibroblast_cell	103.574	simple:O14786	simple:P49765	ENSG00000099250	ENSG00000173511	TRUE	TRUE	FALSE	curated	FALSE	0.396	common
CPI-SS0423580E5	DLL1_NOTCH2	Fibroblast_cell.Fibroblast_cell	48.746	simple:O00548	simple:Q04721	ENSG00000198719	ENSG00000134250	FALSE	FALSE	TRUE	curated	FALSE	0.133	common
CPI-SS047232C64	DLL1_NOTCH3	Fibroblast_cell.Fibroblast_cell	29.998	simple:O00548	simple:Q9UM47	ENSG00000198719	ENSG00000074181	FALSE	FALSE	TRUE	curated	FALSE	0.018	common
CPI-SS05A26A1DE	PDGFB_PDGFRB	Fibroblast_cell.Fibroblast_cell	97.029	simple:P01127	simple:P09619	ENSG00000100311	ENSG00000113721	TRUE	FALSE	TRUE	curated	FALSE	0.12	common
CPI-SS060B82BBC	JAG1_NOTCH2	Fibroblast_cell.Fibroblast_cell	200.149	simple:P78504	simple:Q04721	ENSG00000101384	ENSG00000134250	FALSE	FALSE	TRUE	curated	FALSE	0.196	common
CPI-SS0735F5C3A	TIMP1_FGFR2	Fibroblast_cell.Fibroblast_cell	1749.95	simple:P01033	simple:P21802	ENSG00000102265	ENSG00000066468	TRUE	FALSE	TRUE	InnateDB-All	FALSE	0.156	common
CPI-SS083CBFACD	MDK_SORL1	Fibroblast_cell.Fibroblast_cell	771.385	simple:P21741	simple:Q92673	ENSG00000110492	ENSG00000137642	TRUE	FALSE	TRUE	InnateDB-All	FALSE	0.147	common
CPI-SS0855C0353	NRP1_PGF	Fibroblast_cell.Fibroblast_cell	109.726	simple:O14786	simple:P49763	ENSG00000099250	ENSG00000119630	TRUE	TRUE	FALSE	curated	FALSE	0.076	common
CPI-SS085EE60B1	TGFB1_TGFBR3	Fibroblast_cell.Fibroblast_cell	59.126	simple:P01137	simple:Q03167	ENSG00000105329	ENSG00000069702	TRUE	FALSE	TRUE	curated	FALSE	0.142	common
CPI-SS092C1B321	CCR2_CCL26	Fibroblast_cell.Fibroblast_cell	496.504	simple:P41597	simple:Q9Y258	ENSG00000121807	ENSG00000006606	TRUE	TRUE	FALSE	curated	FALSE	0.093	common
CPI-SS09C4988F8	PROS1_TYRO3	Fibroblast_cell.Fibroblast_cell	188.624	simple:P07225	simple:Q06418	ENSG00000184500	ENSG00000092445	TRUE	FALSE	TRUE	guidetopharmacology.org	FALSE	0.08	common
CPI-SS0A28DCA72	CXCL12_CXCR4	Fibroblast_cell.Fibroblast_cell	400.127	simple:P48061	simple:P61073	ENSG00000107562	ENSG00000121966	TRUE	FALSE	TRUE	curated	FALSE	0.307	common
CPI-SS0B99F22A2	JAG1_NOTCH3	Fibroblast_cell.Fibroblast_cell	181.401	simple:P78504	simple:Q9UM47	ENSG00000101384	ENSG00000074181	FALSE	FALSE	TRUE	curated	FALSE	0.049	common
CPI-SS0BFB29A42	PLXNB2_PTN	Fibroblast_cell.Fibroblast_cell	79.922	simple:O15031	simple:P21246	ENSG00000196576	ENSG00000105894	TRUE	TRUE	FALSE	I2D,IMEx,InnateDB-All,IntAct	FALSE	0.036	common
CPI-SS0C85BC9AF	PROS1_AXL	Fibroblast_cell.Fibroblast_cell	224.216	simple:P07225	simple:P30530	ENSG00000184500	ENSG00000167601	TRUE	FALSE	TRUE	guidetopharmacology.org	FALSE	0.382	common
CPI-SS0CB2E8B21	CCL11_ACKR4	Fibroblast_cell.Fibroblast_cell	262.313	simple:P51671	simple:Q9NPB9	ENSG00000172156	ENSG00000129048	TRUE	FALSE	TRUE	I2D	FALSE	0.098	common
CPI-SS0D22A09AD	NRP2_PGF	Fibroblast_cell.Fibroblast_cell	94.225	simple:O60462	simple:P49763	ENSG00000118257	ENSG00000119630	TRUE	TRUE	FALSE	curated	FALSE	0.067	common
CPI-SS0D46E2B45	TGFB3_TGFBR3	Fibroblast_cell.Fibroblast_cell	63.919	simple:P10600	simple:Q03167	ENSG00000119699	ENSG00000069702	TRUE	FALSE	TRUE	curated	FALSE	0.013	common
CPI-SS0DD547726	CCR2_CCL11	Fibroblast_cell.Fibroblast_cell	226.452	simple:P41597	simple:P51671	ENSG00000121807	ENSG00000172156	TRUE	TRUE	FALSE	guidetopharmacology.org	FALSE	0.298	common
CPI-SS0DE0A486F	NRP1_VEGFA	Fibroblast_cell.Fibroblast_cell	105.869	simple:O14786	simple:P15692	ENSG00000099250	ENSG00000112715	TRUE	TRUE	FALSE	curated	FALSE	0.396	common
CPI-SS0E00478B4	NRP2_VEGFA	Fibroblast_cell.Fibroblast_cell	90.368	simple:O60462	simple:P15692	ENSG00000118257	ENSG00000112715	TRUE	TRUE	FALSE	curated	FALSE	0.316	common
CPI-SS0E61DB5DF	FLT1_PGF	Fibroblast_cell.Fibroblast_cell	24.403	simple:P17948	simple:P49763	ENSG00000102755	ENSG00000119630	TRUE	TRUE	FALSE	curated	FALSE	0.022	common
CPI-SS0F21D6CA0	EPHB4_EFNB1	Fibroblast_cell.Fibroblast_cell	10.761	simple:P54760	simple:P98172	ENSG00000196411	ENSG00000090776	FALSE	TRUE	FALSE	curated	FALSE	0.018	common
CPI-SS0FEEB187C	PDGFB_PDGFRA	Fibroblast_cell.Fibroblast_cell	5.244	simple:P01127	simple:P16234	ENSG00000100311	ENSG00000134853	TRUE	FALSE	TRUE	curated	FALSE	0.071	common
CPI-SS0FF55B42C	EPHB3_EFNB1	Fibroblast_cell.Fibroblast_cell	14.795	simple:P54753	simple:P98172	ENSG00000182580	ENSG00000090776	FALSE	TRUE	FALSE	curated	FALSE	0.009	common
CPI-CS012D15A88	BMR1A_ACR2A_BMP4	Fibroblast_cell.Fibroblast_cell	101.008	complex:BMR1A_ACR2A	simple:P12644		ENSG00000125378	TRUE	TRUE	FALSE	curated	FALSE	0.036	common
CPI-CS073D36B1D	FLT1 complex_PGF	Fibroblast_cell.Fibroblast_cell	46.382	complex:FLT1 complex	simple:P49763		ENSG00000119630	TRUE	TRUE	FALSE	curated	FALSE	0.08	common
CPI-CS0E54FF657	BMPR1A_BMPR2_BMP4	Fibroblast_cell.Fibroblast_cell	101.008	complex:BMPR1A_BMPR2	simple:P12644		ENSG00000125378	TRUE	TRUE	FALSE	curated	FALSE	0.036	common
CPI-SC0077CEB82	TGFB3_TGFbeta receptor2	Fibroblast_cell.Fibroblast_cell	58.189	simple:P10600	complex:TGFbeta receptor2	ENSG00000119699		TRUE	FALSE	TRUE	curated	FALSE	0.08	common
CPI-SC033E22B14	PDGFB_PDGFR complex	Fibroblast_cell.Fibroblast_cell	58.791	simple:P01127	complex:PDGFR complex	ENSG00000100311		TRUE	FALSE	TRUE	curated	FALSE	0.053	common
CPI-SC0D5CFA431	TGFB3_TGFbeta receptor1	Fibroblast_cell.Fibroblast_cell	30.768	simple:P10600	complex:TGFbeta receptor1	ENSG00000119699		TRUE	FALSE	TRUE	curated	FALSE	0.102	common
CPI-SS006C6537E	MDK_LRP1	Fibroblast_cell.Fibroblast_cell	891.469	simple:P21741	simple:Q07954	ENSG00000110492	ENSG00000123384	TRUE	FALSE	TRUE	I2D,InnateDB-All	FALSE	0.178	common
CPI-SS01560CA22	CD99_PILRA	Fibroblast_cell.Fibroblast_cell	458.124	simple:P14209	simple:Q9UKJ1	ENSG00000002586	ENSG00000085514	TRUE	FALSE	TRUE	curated	FALSE	0.396	common
CPI-SS0178F5C45	TGFB2_TGFBR3	Fibroblast_cell.Fibroblast_cell	97.075	simple:P61812	simple:Q03167	ENSG00000092969	ENSG00000069702	TRUE	FALSE	TRUE	curated	FALSE	0.133	common
CPI-SS01A07768A	CD46_JAG1	Fibroblast_cell.Fibroblast_cell	113.372	simple:P15529	simple:P78504	ENSG00000117335	ENSG00000101384	FALSE	TRUE	FALSE	curated	FALSE	0.271	common
CPI-SS0241A1F57	NRP2_SEMA3C	Fibroblast_cell.Fibroblast_cell	219.901	simple:O60462	simple:Q99985	ENSG00000118257	ENSG00000075223	TRUE	TRUE	FALSE	curated	FALSE	0.12	common
CPI-SS02928C71A	PDGFB_LRP1	Fibroblast_cell.Fibroblast_cell	198.894	simple:P01127	simple:Q07954	ENSG00000100311	ENSG00000123384	TRUE	FALSE	TRUE	I2D,InnateDB-All	FALSE	0.138	common
CPI-SS033E6DE7E	NRP1_VEGFB	Fibroblast_cell.Fibroblast_cell	163.085	simple:O14786	simple:P49765	ENSG00000099250	ENSG00000173511	TRUE	TRUE	FALSE	curated	FALSE	0.4	common
CPI-SS0423580E5	DLL1_NOTCH2	Fibroblast_cell.Fibroblast_cell	72.563	simple:O00548	simple:Q04721	ENSG00000198719	ENSG00000134250	FALSE	FALSE	TRUE	curated	FALSE	0.196	common
CPI-SS047232C64	DLL1_NOTCH3	Fibroblast_cell.Fibroblast_cell	34.624	simple:O00548	simple:Q9UM47	ENSG00000198719	ENSG00000074181	FALSE	FALSE	TRUE	curated	FALSE	0.027	common
CPI-SS05A26A1DE	PDGFB_PDGFRB	Fibroblast_cell.Fibroblast_cell	105.542	simple:P01127	simple:P09619	ENSG00000100311	ENSG00000113721	TRUE	FALSE	TRUE	curated	FALSE	0.062	common
CPI-SS060B82BBC	JAG1_NOTCH2	Fibroblast_cell.Fibroblast_cell	121.816	simple:P78504	simple:Q04721	ENSG00000101384	ENSG00000134250	FALSE	FALSE	TRUE	curated	FALSE	0.209	common
CPI-SS0735F5C3A	TIMP1_FGFR2	Fibroblast_cell.Fibroblast_cell	567.439	simple:P01033	simple:P21802	ENSG00000102265	ENSG00000066468	TRUE	FALSE	TRUE	InnateDB-All	FALSE	0.093	common
CPI-SS083CBFACD	MDK_SORL1	Fibroblast_cell.Fibroblast_cell	757.923	simple:P21741	simple:Q92673	ENSG00000110492	ENSG00000137642	TRUE	FALSE	TRUE	InnateDB-All	FALSE	0.164	common
CPI-SS0855C0353	NRP1_PGF	Fibroblast_cell.Fibroblast_cell	172.621	simple:O14786	simple:P49763	ENSG00000099250	ENSG00000119630	TRUE	TRUE	FALSE	curated	FALSE	0.089	common
CPI-SS085EE60B1	TGFB1_TGFBR3	Fibroblast_cell.Fibroblast_cell	78.619	simple:P01137	simple:Q03167	ENSG00000105329	ENSG00000069702	TRUE	FALSE	TRUE	curated	FALSE	0.178	common
CPI-SS092C1B321	CCR2_CCL26	Fibroblast_cell.Fibroblast_cell	970.047	simple:P41597	simple:Q9Y258	ENSG00000121807	ENSG00000006606	TRUE	TRUE	FALSE	curated	FALSE	0.084	common
CPI-SS09C4988F8	PROS1_TYRO3	Fibroblast_cell.Fibroblast_cell	160.309	simple:P07225	simple:Q06418	ENSG00000184500	ENSG00000092445	TRUE	FALSE	TRUE	guidetopharmacology.org	FALSE	0.058	common
CPI-SS0A28DCA72	CXCL12_CXCR4	Fibroblast_cell.Fibroblast_cell	716.07	simple:P48061	simple:P61073	ENSG00000107562	ENSG00000121966	TRUE	FALSE	TRUE	curated	FALSE	0.28	common
CPI-SS0B99F22A2	JAG1_NOTCH3	Fibroblast_cell.Fibroblast_cell	83.877	simple:P78504	simple:Q9UM47	ENSG00000101384	ENSG00000074181	FALSE	FALSE	TRUE	curated	FALSE	0.013	common
CPI-SS0BFB29A42	PLXNB2_PTN	Fibroblast_cell.Fibroblast_cell	152.785	simple:O15031	simple:P21246	ENSG00000196576	ENSG00000105894	TRUE	TRUE	FALSE	I2D,IMEx,InnateDB-All,IntAct	FALSE	0.142	common
CPI-SS0C85BC9AF	PROS1_AXL	Fibroblast_cell.Fibroblast_cell	182.583	simple:P07225	simple:P30530	ENSG00000184500	ENSG00000167601	TRUE	FALSE	TRUE	guidetopharmacology.org	FALSE	0.271	common
CPI-SS0CB2E8B21	CCL11_ACKR4	Fibroblast_cell.Fibroblast_cell	144.101	simple:P51671	simple:Q9NPB9	ENSG00000172156	ENSG00000129048	TRUE	FALSE	TRUE	I2D	FALSE	0.04	common
CPI-SS0D22A09AD	NRP2_PGF	Fibroblast_cell.Fibroblast_cell	232.251	simple:O60462	simple:P49763	ENSG00000118257	ENSG00000119630	TRUE	TRUE	FALSE	curated	FALSE	0.089	common
CPI-SS0D46E2B45	TGFB3_TGFBR3	Fibroblast_cell.Fibroblast_cell	91.797	simple:P10600	simple:Q03167	ENSG00000119699	ENSG00000069702	TRUE	FALSE	TRUE	curated	FALSE	0.076	common
CPI-SS0DD547726	CCR2_CCL11	Fibroblast_cell.Fibroblast_cell	133.145	simple:P41597	simple:P51671	ENSG00000121807	ENSG00000172156	TRUE	TRUE	FALSE	guidetopharmacology.org	FALSE	0.231	common
CPI-SS0DE0A486F	NRP1_VEGFA	Fibroblast_cell.Fibroblast_cell	143.181	simple:O14786	simple:P15692	ENSG00000099250	ENSG00000112715	TRUE	TRUE	FALSE	curated	FALSE	0.32	common
CPI-SS0E00478B4	NRP2_VEGFA	Fibroblast_cell.Fibroblast_cell	202.811	simple:O60462	simple:P15692	ENSG00000118257	ENSG00000112715	TRUE	TRUE	FALSE	curated	FALSE	0.24	common
CPI-SS0E61DB5DF	FLT1_PGF	Fibroblast_cell.Fibroblast_cell	46.382	simple:P17948	simple:P49763	ENSG00000102755	ENSG00000119630	TRUE	TRUE	FALSE	curated	FALSE	0.08	common
CPI-SS0F21D6CA0	EPHB4_EFNB1	Fibroblast_cell.Fibroblast_cell	22.998	simple:P54760	simple:P98172	ENSG00000196411	ENSG00000090776	FALSE	TRUE	FALSE	curated	FALSE	0.036	common
CPI-SS0FEEB187C	PDGFB_PDGFRA	Fibroblast_cell.Fibroblast_cell	58.791	simple:P01127	simple:P16234	ENSG00000100311	ENSG00000134853	TRUE	FALSE	TRUE	curated	FALSE	0.053	common
CPI-SS0FF55B42C	EPHB3_EFNB1	Fibroblast_cell.Fibroblast_cell	27.382	simple:P54753	simple:P98172	ENSG00000182580	ENSG00000090776	FALSE	TRUE	FALSE	curated	FALSE	0.009	common
CPI-SS01A07768A	CD46_JAG1	Dendritic_cell.Cone_photoreceptor	184.015	simple:P15529	simple:P78504	ENSG00000117335	ENSG00000101384	FALSE	TRUE	FALSE	curated	FALSE	0.24	old_specific
CPI-SS01E3453DB	RSPO2_LGR4	Dendritic_cell.Cone_photoreceptor	7.131	simple:Q6UXX9	simple:Q9BXB1	ENSG00000147655	ENSG00000205213	TRUE	FALSE	TRUE	guidetopharmacology.org	FALSE	0.044	old_specific
CPI-SS027AFFC0E	NCR3_BAG6	Dendritic_cell.Cone_photoreceptor	47.631	simple:O14931	simple:P46379	ENSG00000204475	ENSG00000204463	FALSE	TRUE	FALSE	curated	FALSE	0.129	old_specific
CPI-SS06908C6CC	INS_IDE	Dendritic_cell.Cone_photoreceptor	75.306	simple:P01308	simple:P14735	ENSG00000254647	ENSG00000119912	TRUE	FALSE	TRUE	I2D,IMEx	FALSE	0.027	old_specific
CPI-SS07BECB892	EPHA2_EFNA3	Dendritic_cell.Cone_photoreceptor	16.822	simple:P29317	simple:P52797	ENSG00000142627	ENSG00000143590	FALSE	TRUE	FALSE	curated	FALSE	0.027	old_specific
CPI-SS0A93C11C8	NGFR_BDNF	Dendritic_cell.Cone_photoreceptor	152.346	simple:P08138	simple:P23560	ENSG00000064300	ENSG00000176697	TRUE	TRUE	FALSE	curated	FALSE	0.049	old_specific
CPI-SS0E7EDE823	CCR3_CCL8	Dendritic_cell.Cone_photoreceptor	7.203	simple:P51677	simple:P80075	ENSG00000183625	ENSG00000108700	TRUE	TRUE	FALSE	curated	FALSE	0.058	old_specific
CPI-CS02899BF8B	ACVR_1B2A receptor_INHBB	Dendritic_cell.Cone_photoreceptor	25.944	complex:ACVR_1B2A receptor	simple:P09529		ENSG00000163083	TRUE	TRUE	FALSE	curated	FALSE	0.053	young_specific
CPI-CS0AB9C7139	IL7 receptor_IL7	Dendritic_cell.Cone_photoreceptor	54.89	complex:IL7 receptor	simple:P13232		ENSG00000104432	TRUE	TRUE	FALSE	curated	FALSE	0.133	young_specific
CPI-SS006FB5198	GCG_DPP4	Dendritic_cell.Cone_photoreceptor	14.471	simple:P01275	simple:P27487	ENSG00000115263	ENSG00000197635	TRUE	FALSE	TRUE	InnateDB-All,MINT	FALSE	0.053	young_specific
CPI-SS0EBFE1854	EFNA1_EPHA4	Dendritic_cell.Cone_photoreceptor	28.092	simple:P20827	simple:P54764	ENSG00000169242	ENSG00000116106	TRUE	FALSE	TRUE	curated	FALSE	0.169	young_specific
CPI-CS073233FCC	ACVR_1A2A receptor_INHBB	Dendritic_cell.Cone_photoreceptor	35.818	complex:ACVR_1A2A receptor	simple:P09529		ENSG00000163083	TRUE	TRUE	FALSE	curated	FALSE	0.031	common
CPI-SC0E9C058EB	PLAUR_a4b1 complex	Dendritic_cell.Cone_photoreceptor	82.868	simple:Q03405	complex:a4b1 complex	ENSG00000011422		TRUE	TRUE	FALSE	curated	TRUE	0.147	common
CPI-SS0241A1F57	NRP2_SEMA3C	Dendritic_cell.Cone_photoreceptor	102.174	simple:O60462	simple:Q99985	ENSG00000118257	ENSG00000075223	TRUE	TRUE	FALSE	curated	FALSE	0.089	common
CPI-SS0302E8E8F	CD74_COPA	Dendritic_cell.Cone_photoreceptor	6027.11	simple:P04233	simple:P53621	ENSG00000019582	ENSG00000122218	TRUE	TRUE	FALSE	IMEx,IntAct	FALSE	0.333	common
CPI-SS033E6DE7E	NRP1_VEGFB	Dendritic_cell.Cone_photoreceptor	101.724	simple:O14786	simple:P49765	ENSG00000099250	ENSG00000173511	TRUE	TRUE	FALSE	curated	FALSE	0.396	common
CPI-SS07CCAD9BF	GRN_SORT1	Dendritic_cell.Cone_photoreceptor	388.246	simple:P28799	simple:Q99523	ENSG00000030582	ENSG00000134243	TRUE	FALSE	TRUE	IMEx,InnateDB-All,MINT	FALSE	0.351	common
CPI-SS08083B141	NRP1_SEMA3A	Dendritic_cell.Cone_photoreceptor	84.522	simple:O14786	simple:Q14563	ENSG00000099250	ENSG00000075213	TRUE	TRUE	FALSE	curated	FALSE	0.124	common
CPI-SS09808DEAE	CD74_APP	Dendritic_cell.Cone_photoreceptor	6000.56	simple:P04233	simple:P05067	ENSG00000019582	ENSG00000142192	FALSE	TRUE	FALSE	curated	FALSE	0.267	common
CPI-SS09AFCF898	CCR2_CCL8	Dendritic_cell.Cone_photoreceptor	58.583	simple:P41597	simple:P80075	ENSG00000121807	ENSG00000108700	TRUE	TRUE	FALSE	curated	FALSE	0.067	common
CPI-SS0B2979A10	CCR10_CCL27	Dendritic_cell.Cone_photoreceptor	27.831	simple:P46092	simple:Q9Y4X3	ENSG00000184451	ENSG00000213927	TRUE	TRUE	FALSE	curated	FALSE	0.067	common
CPI-SS0C85BC9AF	PROS1_AXL	Dendritic_cell.Cone_photoreceptor	230.055	simple:P07225	simple:P30530	ENSG00000184500	ENSG00000167601	TRUE	FALSE	TRUE	guidetopharmacology.org	FALSE	0.382	common
CPI-SS0DD547726	CCR2_CCL11	Dendritic_cell.Cone_photoreceptor	109.74	simple:P41597	simple:P51671	ENSG00000121807	ENSG00000172156	TRUE	TRUE	FALSE	guidetopharmacology.org	FALSE	0.298	common
CPI-SS0DE0A486F	NRP1_VEGFA	Dendritic_cell.Cone_photoreceptor	74.911	simple:O14786	simple:P15692	ENSG00000099250	ENSG00000112715	TRUE	TRUE	FALSE	curated	FALSE	0.396	common
CPI-SS0E00478B4	NRP2_VEGFA	Dendritic_cell.Cone_photoreceptor	93.907	simple:O60462	simple:P15692	ENSG00000118257	ENSG00000112715	TRUE	TRUE	FALSE	curated	FALSE	0.316	common
CPI-SS0F15C1AB3	NRP2_SEMA3F	Dendritic_cell.Cone_photoreceptor	95.697	simple:O60462	simple:Q13275	ENSG00000118257	ENSG00000001617	TRUE	TRUE	FALSE	curated	FALSE	0.147	common
CPI-CS073233FCC	ACVR_1A2A receptor_INHBB	Dendritic_cell.Cone_photoreceptor	33.475	complex:ACVR_1A2A receptor	simple:P09529		ENSG00000163083	TRUE	TRUE	FALSE	curated	FALSE	0.058	common
CPI-SC0E9C058EB	PLAUR_a4b1 complex	Dendritic_cell.Cone_photoreceptor	93.591	simple:Q03405	complex:a4b1 complex	ENSG00000011422		TRUE	TRUE	FALSE	curated	TRUE	0.067	common
CPI-SS0241A1F57	NRP2_SEMA3C	Dendritic_cell.Cone_photoreceptor	98.376	simple:O60462	simple:Q99985	ENSG00000118257	ENSG00000075223	TRUE	TRUE	FALSE	curated	FALSE	0.12	common
CPI-SS0302E8E8F	CD74_COPA	Dendritic_cell.Cone_photoreceptor	6873.8	simple:P04233	simple:P53621	ENSG00000019582	ENSG00000122218	TRUE	TRUE	FALSE	IMEx,IntAct	FALSE	0.333	common
CPI-SS033E6DE7E	NRP1_VEGFB	Dendritic_cell.Cone_photoreceptor	101.268	simple:O14786	simple:P49765	ENSG00000099250	ENSG00000173511	TRUE	TRUE	FALSE	curated	FALSE	0.4	common
CPI-SS07CCAD9BF	GRN_SORT1	Dendritic_cell.Cone_photoreceptor	601.843	simple:P28799	simple:Q99523	ENSG00000030582	ENSG00000134243	TRUE	FALSE	TRUE	IMEx,InnateDB-All,MINT	FALSE	0.298	common
CPI-SS08083B141	NRP1_SEMA3A	Dendritic_cell.Cone_photoreceptor	83.998	simple:O14786	simple:Q14563	ENSG00000099250	ENSG00000075213	TRUE	TRUE	FALSE	curated	FALSE	0.196	common
CPI-SS09808DEAE	CD74_APP	Dendritic_cell.Cone_photoreceptor	6845.5	simple:P04233	simple:P05067	ENSG00000019582	ENSG00000142192	FALSE	TRUE	FALSE	curated	FALSE	0.244	common
CPI-SS09AFCF898	CCR2_CCL8	Dendritic_cell.Cone_photoreceptor	68.346	simple:P41597	simple:P80075	ENSG00000121807	ENSG00000108700	TRUE	TRUE	FALSE	curated	FALSE	0.169	common
CPI-SS0B2979A10	CCR10_CCL27	Dendritic_cell.Cone_photoreceptor	72.249	simple:P46092	simple:Q9Y4X3	ENSG00000184451	ENSG00000213927	TRUE	TRUE	FALSE	curated	FALSE	0.027	common
CPI-SS0C85BC9AF	PROS1_AXL	Dendritic_cell.Cone_photoreceptor	206.746	simple:P07225	simple:P30530	ENSG00000184500	ENSG00000167601	TRUE	FALSE	TRUE	guidetopharmacology.org	FALSE	0.271	common
CPI-SS0DD547726	CCR2_CCL11	Dendritic_cell.Cone_photoreceptor	98.649	simple:P41597	simple:P51671	ENSG00000121807	ENSG00000172156	TRUE	TRUE	FALSE	guidetopharmacology.org	FALSE	0.231	common
CPI-SS0DE0A486F	NRP1_VEGFA	Dendritic_cell.Cone_photoreceptor	78.322	simple:O14786	simple:P15692	ENSG00000099250	ENSG00000112715	TRUE	TRUE	FALSE	curated	FALSE	0.32	common
CPI-SS0E00478B4	NRP2_VEGFA	Dendritic_cell.Cone_photoreceptor	105.076	simple:O60462	simple:P15692	ENSG00000118257	ENSG00000112715	TRUE	TRUE	FALSE	curated	FALSE	0.24	common
CPI-SS0F15C1AB3	NRP2_SEMA3F	Dendritic_cell.Cone_photoreceptor	102.892	simple:O60462	simple:Q13275	ENSG00000118257	ENSG00000001617	TRUE	TRUE	FALSE	curated	FALSE	0.08	common
CPI-SC03DD946B2	TGFB2_TGFbeta receptor1	Cone_photoreceptor.Cone_photoreceptor	81.219	simple:P61812	complex:TGFbeta receptor1	ENSG00000092969		TRUE	FALSE	TRUE	curated	FALSE	0.351	old_specific
CPI-SS05B4EB419	EFNA3_EPHA4	Cone_photoreceptor.Cone_photoreceptor	16.712	simple:P52797	simple:P54764	ENSG00000143590	ENSG00000116106	FALSE	FALSE	TRUE	curated	FALSE	0.04	old_specific
CPI-SS0A3569604	IGF2_IDE	Cone_photoreceptor.Cone_photoreceptor	71.164	simple:P01344	simple:P14735	ENSG00000167244	ENSG00000119912	TRUE	FALSE	TRUE	I2D,InnateDB-All	FALSE	0.027	old_specific
CPI-CS02899BF8B	ACVR_1B2A receptor_INHBB	Cone_photoreceptor.Cone_photoreceptor	30.274	complex:ACVR_1B2A receptor	simple:P09529		ENSG00000163083	TRUE	TRUE	FALSE	curated	FALSE	0.04	common
CPI-CS073233FCC	ACVR_1A2A receptor_INHBB	Cone_photoreceptor.Cone_photoreceptor	22.097	complex:ACVR_1A2A receptor	simple:P09529		ENSG00000163083	TRUE	TRUE	FALSE	curated	FALSE	0.031	common
CPI-SC032246C72	TGFB2_TGFbeta receptor2	Cone_photoreceptor.Cone_photoreceptor	83.059	simple:P61812	complex:TGFbeta receptor2	ENSG00000092969		TRUE	FALSE	TRUE	curated	FALSE	0.187	common
CPI-SS0AB647854	GPR37_PSAP	Cone_photoreceptor.Cone_photoreceptor	392.172	simple:O15354	simple:P07602	ENSG00000170775	ENSG00000197746	TRUE	TRUE	FALSE	guidetopharmacology.org	FALSE	0.209	common
CPI-CS02899BF8B	ACVR_1B2A receptor_INHBB	Cone_photoreceptor.Cone_photoreceptor	32.551	complex:ACVR_1B2A receptor	simple:P09529		ENSG00000163083	TRUE	TRUE	FALSE	curated	FALSE	0.053	common
CPI-CS073233FCC	ACVR_1A2A receptor_INHBB	Cone_photoreceptor.Cone_photoreceptor	28.59	complex:ACVR_1A2A receptor	simple:P09529		ENSG00000163083	TRUE	TRUE	FALSE	curated	FALSE	0.058	common
CPI-SC032246C72	TGFB2_TGFbeta receptor2	Cone_photoreceptor.Cone_photoreceptor	95.026	simple:P61812	complex:TGFbeta receptor2	ENSG00000092969		TRUE	FALSE	TRUE	curated	FALSE	0.133	common
CPI-SS0AB647854	GPR37_PSAP	Cone_photoreceptor.Cone_photoreceptor	261.701	simple:O15354	simple:P07602	ENSG00000170775	ENSG00000197746	TRUE	TRUE	FALSE	guidetopharmacology.org	FALSE	0.289	common
CPI-CS0AB9C7139	IL7 receptor_IL7	Fibroblast_cell.B_cell	63.084	complex:IL7 receptor	simple:P13232		ENSG00000104432	TRUE	TRUE	FALSE	curated	FALSE	0.133	old_specific
CPI-SC001669E22	GDF11_TGFR_AVR2A	Fibroblast_cell.B_cell	5.846	simple:O95390	complex:TGFR_AVR2A	ENSG00000135414		TRUE	FALSE	TRUE	curated	FALSE	0.036	old_specific
CPI-SS0097929A7	BMP7_SLAMF1	Fibroblast_cell.B_cell	38.058	simple:P18075	simple:Q13291	ENSG00000101144	ENSG00000117090	TRUE	FALSE	TRUE	InnateDB-All	FALSE	0.147	old_specific
CPI-SS00B1BEE64	CD2_CD58	Fibroblast_cell.B_cell	15.412	simple:P06729	simple:P19256	ENSG00000116824	ENSG00000116815	FALSE	TRUE	FALSE	curated	FALSE	0.124	old_specific
CPI-SS00D3CD86E	TTR_DDR1	Fibroblast_cell.B_cell	348.965	simple:P02766	simple:Q08345	ENSG00000118271	ENSG00000204580	TRUE	FALSE	TRUE	I2D,IMEx,InnateDB-All,IntAct	FALSE	0.089	old_specific
CPI-SS03A0C857B	FAS_FASLG	Fibroblast_cell.B_cell	6.884	simple:P25445	simple:P48023	ENSG00000026103	ENSG00000117560	TRUE	TRUE	FALSE	curated	FALSE	0.093	old_specific
CPI-SS03DA2A820	FGF2_CD44	Fibroblast_cell.B_cell	77.795	simple:P09038	simple:P16070	ENSG00000138685	ENSG00000026508	TRUE	FALSE	TRUE	I2D,InnateDB-All	FALSE	0.044	old_specific
CPI-SS055E061C9	LAMP1_FAM3C	Fibroblast_cell.B_cell	340.055	simple:P11279	simple:Q92520	ENSG00000185896	ENSG00000196937	TRUE	TRUE	FALSE	InnateDB-All	FALSE	0.089	old_specific
CPI-SS0735F5C3A	TIMP1_FGFR2	Fibroblast_cell.B_cell	1686.7	simple:P01033	simple:P21802	ENSG00000102265	ENSG00000066468	TRUE	FALSE	TRUE	InnateDB-All	FALSE	0.156	old_specific
CPI-SS08B85996F	TTR_NGFR	Fibroblast_cell.B_cell	346.075	simple:P02766	simple:P08138	ENSG00000118271	ENSG00000064300	TRUE	FALSE	TRUE	IMEx,InnateDB-All,MINT	FALSE	0.084	old_specific
CPI-SS0CF0E4DE9	CCL2_CCR2	Fibroblast_cell.B_cell	213.155	simple:P13500	simple:P41597	ENSG00000108691	ENSG00000121807	TRUE	FALSE	TRUE	curated	FALSE	0.08	old_specific
CPI-SS0DD547726	CCR2_CCL11	Fibroblast_cell.B_cell	101.879	simple:P41597	simple:P51671	ENSG00000121807	ENSG00000172156	TRUE	TRUE	FALSE	guidetopharmacology.org	FALSE	0.298	old_specific
CPI-SS0DEDA3567	TNFSF10_RIPK1	Fibroblast_cell.B_cell	103.785	simple:P50591	simple:Q13546	ENSG00000121858	ENSG00000137275	TRUE	FALSE	TRUE	InnateDB-All	FALSE	0.107	old_specific
CPI-SS0E1A8414D	DLK1_NOTCH2	Fibroblast_cell.B_cell	47.988	simple:P80370	simple:Q04721	ENSG00000185559	ENSG00000134250	FALSE	FALSE	TRUE	curated	FALSE	0.058	old_specific
CPI-SS0E928B8C8	FGF7_FGFR2	Fibroblast_cell.B_cell	81.846	simple:P21781	simple:P21802	ENSG00000140285	ENSG00000066468	TRUE	FALSE	TRUE	I2D,IMEx,InnateDB-All,IntAct	FALSE	0.107	old_specific
CPI-SS0FAF4BB9E	DPP4_CCL11	Fibroblast_cell.B_cell	101.679	simple:P27487	simple:P51671	ENSG00000197635	ENSG00000172156	TRUE	TRUE	FALSE	curated	FALSE	0.347	old_specific
CPI-CS02899BF8B	ACVR_1B2A receptor_INHBB	Fibroblast_cell.B_cell	21.54	complex:ACVR_1B2A receptor	simple:P09529		ENSG00000163083	TRUE	TRUE	FALSE	curated	FALSE	0.053	young_specific
CPI-CS0715DE78D	CD94:NKG2A_HLA-E	Fibroblast_cell.B_cell	682.847	complex:CD94:NKG2A	simple:P13747		ENSG00000204592	FALSE	TRUE	FALSE	curated	FALSE	0.244	young_specific
CPI-CS073233FCC	ACVR_1A2A receptor_INHBB	Fibroblast_cell.B_cell	44.743	complex:ACVR_1A2A receptor	simple:P09529		ENSG00000163083	TRUE	TRUE	FALSE	curated	FALSE	0.058	young_specific
CPI-CS075442484	BMR1A_ACR2A_BMP2	Fibroblast_cell.B_cell	28.345	complex:BMR1A_ACR2A	simple:P12643		ENSG00000125845	TRUE	TRUE	FALSE	curated	FALSE	0.018	young_specific
CPI-CS07B61574B	LIFR_LIF	Fibroblast_cell.B_cell	43.844	complex:LIFR	simple:P15018		ENSG00000128342	TRUE	TRUE	FALSE	curated	FALSE	0.071	young_specific
CPI-CS0E4E75E3B	BMPR1A_BMPR2_BMP2	Fibroblast_cell.B_cell	28.345	complex:BMPR1A_BMPR2	simple:P12643		ENSG00000125845	TRUE	TRUE	FALSE	curated	FALSE	0.018	young_specific
CPI-SC03DD946B2	TGFB2_TGFbeta receptor1	Fibroblast_cell.B_cell	36.412	simple:P61812	complex:TGFbeta receptor1	ENSG00000092969		TRUE	FALSE	TRUE	curated	FALSE	0.2	young_specific
CPI-SS019104E2E	RSPO2_LGR6	Fibroblast_cell.B_cell	25.815	simple:Q6UXX9	simple:Q9HBX8	ENSG00000147655	ENSG00000133067	TRUE	FALSE	TRUE	guidetopharmacology.org	FALSE	0.004	young_specific
CPI-SS01A6823FA	PF4_CXCR3	Fibroblast_cell.B_cell	48.227	simple:P02776	simple:P49682	ENSG00000163737	ENSG00000186810	TRUE	FALSE	TRUE	curated	FALSE	0.12	young_specific
CPI-SS0241A1F57	NRP2_SEMA3C	Fibroblast_cell.B_cell	196.7	simple:O60462	simple:Q99985	ENSG00000118257	ENSG00000075223	TRUE	TRUE	FALSE	curated	FALSE	0.12	young_specific
CPI-SS03A4F7DC8	AXL_GAS6	Fibroblast_cell.B_cell	40.232	simple:P30530	simple:Q14393	ENSG00000167601	ENSG00000183087	TRUE	TRUE	FALSE	guidetopharmacology.org	FALSE	0.178	young_specific
CPI-SS03EF699C7	HLA-E_KLRC1	Fibroblast_cell.B_cell	143.184	simple:P13747	simple:P26715	ENSG00000204592	ENSG00000134545	FALSE	FALSE	TRUE	curated	FALSE	0.244	young_specific
CPI-SS04F3A1E5C	COPA_SORT1	Fibroblast_cell.B_cell	86.843	simple:P53621	simple:Q99523	ENSG00000122218	ENSG00000134243	TRUE	FALSE	TRUE	IMEx,InnateDB-All,IntAct,MatrixDB	FALSE	0.178	young_specific
CPI-SS065F7DA2A	COPA_P2RY6	Fibroblast_cell.B_cell	65.583	simple:P53621	simple:Q15077	ENSG00000122218	ENSG00000171631	TRUE	FALSE	TRUE	IMEx,IntAct	FALSE	0.102	young_specific
CPI-SS06CBC985C	LTBR_LTB	Fibroblast_cell.B_cell	56.549	simple:P36941	simple:Q06643	ENSG00000111321	ENSG00000227507	FALSE	TRUE	FALSE	curated	FALSE	0.133	young_specific
CPI-SS079DDF890	TNFSF12_TNFRSF25	Fibroblast_cell.B_cell	38.993	simple:O43508	simple:Q93038	ENSG00000239697	ENSG00000215788	TRUE	FALSE	TRUE	I2D	FALSE	0.124	young_specific
CPI-SS080683E15	CXCL10_CXCR3	Fibroblast_cell.B_cell	75.435	simple:P02778	simple:P49682	ENSG00000169245	ENSG00000186810	TRUE	FALSE	TRUE	curated	FALSE	0.076	young_specific
CPI-SS0837E9F59	JAG1_NOTCH4	Fibroblast_cell.B_cell	61.311	simple:P78504	simple:Q99466	ENSG00000101384	ENSG00000204301	FALSE	FALSE	TRUE	curated	FALSE	0.089	young_specific
CPI-SS085195142	TYRO3_GAS6	Fibroblast_cell.B_cell	17.957	simple:Q06418	simple:Q14393	ENSG00000092445	ENSG00000183087	TRUE	TRUE	FALSE	guidetopharmacology.org	FALSE	0.062	young_specific
CPI-SS095DCA7F7	LILRA4_BST2	Fibroblast_cell.B_cell	105.522	simple:P59901	simple:Q10589	ENSG00000239961	ENSG00000130303	FALSE	TRUE	FALSE	curated	FALSE	0.276	young_specific
CPI-SS0A9E884E0	CD200_CD200R1	Fibroblast_cell.B_cell	17.991	simple:P41217	simple:Q8TD46	ENSG00000091972	ENSG00000163606	TRUE	FALSE	TRUE	curated	FALSE	0.147	young_specific
CPI-SS0C28FEC7D	TNFSF13_TNFRSF14	Fibroblast_cell.B_cell	77.235	simple:O75888	simple:Q92956	ENSG00000161955	ENSG00000157873	TRUE	FALSE	TRUE	I2D,InnateDB-All	FALSE	0.316	young_specific
CPI-SS0D46E2B45	TGFB3_TGFBR3	Fibroblast_cell.B_cell	17.717	simple:P10600	simple:Q03167	ENSG00000119699	ENSG00000069702	TRUE	FALSE	TRUE	curated	FALSE	0.076	young_specific
CPI-SS0D4C221B8	ICAM1_AREG	Fibroblast_cell.B_cell	31.36	simple:P05362	simple:P15514	ENSG00000090339	ENSG00000109321	TRUE	TRUE	FALSE	InnateDB-All	FALSE	0.138	young_specific
CPI-SS0E5397537	RSPO1_LGR6	Fibroblast_cell.B_cell	21.739	simple:Q2MKA7	simple:Q9HBX8	ENSG00000169218	ENSG00000133067	TRUE	FALSE	TRUE	guidetopharmacology.org	FALSE	0.004	young_specific
CPI-SS0EB5364D4	RSPO3_LGR6	Fibroblast_cell.B_cell	121.425	simple:Q9BXY4	simple:Q9HBX8	ENSG00000146374	ENSG00000133067	TRUE	FALSE	TRUE	guidetopharmacology.org	FALSE	0.004	young_specific
CPI-SS0EBFE1854	EFNA1_EPHA4	Fibroblast_cell.B_cell	28.75	simple:P20827	simple:P54764	ENSG00000169242	ENSG00000116106	TRUE	FALSE	TRUE	curated	FALSE	0.169	young_specific
CPI-SS0F00D756A	CD40_TNFSF13B	Fibroblast_cell.B_cell	40.148	simple:P25942	simple:Q9Y275	ENSG00000101017	ENSG00000102524	TRUE	TRUE	FALSE	I2D,InnateDB	FALSE	0.187	young_specific
CPI-SS0FB5FE587	DLL1_NOTCH4	Fibroblast_cell.B_cell	12.057	simple:O00548	simple:Q99466	ENSG00000198719	ENSG00000204301	FALSE	FALSE	TRUE	curated	FALSE	0.067	young_specific
CPI-SS0FDAB7BA8	CXCL10_DPP4	Fibroblast_cell.B_cell	30.118	simple:P02778	simple:P27487	ENSG00000169245	ENSG00000197635	TRUE	FALSE	TRUE	curated	FALSE	0.036	young_specific
CPI-SC0077CEB82	TGFB3_TGFbeta receptor2	Fibroblast_cell.B_cell	17.557	simple:P10600	complex:TGFbeta receptor2	ENSG00000119699		TRUE	FALSE	TRUE	curated	FALSE	0.036	common
CPI-SC0D5CFA431	TGFB3_TGFbeta receptor1	Fibroblast_cell.B_cell	23.754	simple:P10600	complex:TGFbeta receptor1	ENSG00000119699		TRUE	FALSE	TRUE	curated	FALSE	0.053	common
CPI-SS006C6537E	MDK_LRP1	Fibroblast_cell.B_cell	762.967	simple:P21741	simple:Q07954	ENSG00000110492	ENSG00000123384	TRUE	FALSE	TRUE	I2D,InnateDB-All	FALSE	0.222	common
CPI-SS01560CA22	CD99_PILRA	Fibroblast_cell.B_cell	682.227	simple:P14209	simple:Q9UKJ1	ENSG00000002586	ENSG00000085514	TRUE	FALSE	TRUE	curated	FALSE	0.427	common
CPI-SS02A0FF87F	FAM3C_CLEC2D	Fibroblast_cell.B_cell	208.246	simple:Q92520	simple:Q9UHP7	ENSG00000196937	ENSG00000069493	TRUE	FALSE	TRUE	IMEx,InnateDB-All,IntAct	FALSE	0.231	common
CPI-SS03105D292	CSF1_SLC7A1	Fibroblast_cell.B_cell	32.298	simple:P09603	simple:P30825	ENSG00000184371	ENSG00000139514	TRUE	FALSE	TRUE	I2D	FALSE	0.151	common
CPI-SS033E6DE7E	NRP1_VEGFB	Fibroblast_cell.B_cell	103.643	simple:O14786	simple:P49765	ENSG00000099250	ENSG00000173511	TRUE	TRUE	FALSE	curated	FALSE	0.396	common
CPI-SS05B1FA8A8	LRP6_CKLF	Fibroblast_cell.B_cell	125.491	simple:O75581	simple:Q9UBR5	ENSG00000070018	ENSG00000217555	TRUE	TRUE	FALSE	IMEx,IntAct	FALSE	0.151	common
CPI-SS083CBFACD	MDK_SORL1	Fibroblast_cell.B_cell	759.196	simple:P21741	simple:Q92673	ENSG00000110492	ENSG00000137642	TRUE	FALSE	TRUE	InnateDB-All	FALSE	0.147	common
CPI-SS08B249DBA	CCL2_CCR10	Fibroblast_cell.B_cell	273.684	simple:P13500	simple:P46092	ENSG00000108691	ENSG00000184451	TRUE	FALSE	TRUE	I2D	FALSE	0.062	common
CPI-SS0A28DCA72	CXCL12_CXCR4	Fibroblast_cell.B_cell	533.488	simple:P48061	simple:P61073	ENSG00000107562	ENSG00000121966	TRUE	FALSE	TRUE	curated	FALSE	0.307	common
CPI-SS0A4F27388	TNFRSF1A_FASLG	Fibroblast_cell.B_cell	78.644	simple:P19438	simple:P48023	ENSG00000067182	ENSG00000117560	TRUE	TRUE	FALSE	I2D,InnateDB-All	FALSE	0.151	common
CPI-SS0B89DD8C1	TNFSF13_TNFRSF17	Fibroblast_cell.B_cell	253.409	simple:O75888	simple:Q02223	ENSG00000161955	ENSG00000048462	TRUE	FALSE	TRUE	curated	FALSE	0.178	common
CPI-SS0C4E86714	TNFRSF1B_GRN	Fibroblast_cell.B_cell	218.112	simple:P20333	simple:P28799	ENSG00000028137	ENSG00000030582	TRUE	TRUE	FALSE	IMEx,InnateDB-All,MINT	FALSE	0.431	common
CPI-SS0C85BC9AF	PROS1_AXL	Fibroblast_cell.B_cell	189.168	simple:P07225	simple:P30530	ENSG00000184500	ENSG00000167601	TRUE	FALSE	TRUE	guidetopharmacology.org	FALSE	0.382	common
CPI-SS0DA033F03	TNFRSF1A_GRN	Fibroblast_cell.B_cell	273.407	simple:P19438	simple:P28799	ENSG00000067182	ENSG00000030582	TRUE	TRUE	FALSE	IMEx,InnateDB-All,MINT	FALSE	0.329	common
CPI-SS0DE0A486F	NRP1_VEGFA	Fibroblast_cell.B_cell	94.912	simple:O14786	simple:P15692	ENSG00000099250	ENSG00000112715	TRUE	TRUE	FALSE	curated	FALSE	0.396	common
CPI-SS0E00478B4	NRP2_VEGFA	Fibroblast_cell.B_cell	79.412	simple:O60462	simple:P15692	ENSG00000118257	ENSG00000112715	TRUE	TRUE	FALSE	curated	FALSE	0.316	common
CPI-SS0EFE0B07A	CXCL12_CXCR3	Fibroblast_cell.B_cell	405.756	simple:P48061	simple:P49682	ENSG00000107562	ENSG00000186810	TRUE	FALSE	TRUE	guidetopharmacology.org	FALSE	0.187	common
CPI-SC0077CEB82	TGFB3_TGFbeta receptor2	Fibroblast_cell.B_cell	26.333	simple:P10600	complex:TGFbeta receptor2	ENSG00000119699		TRUE	FALSE	TRUE	curated	FALSE	0.08	common
CPI-SC0D5CFA431	TGFB3_TGFbeta receptor1	Fibroblast_cell.B_cell	31.134	simple:P10600	complex:TGFbeta receptor1	ENSG00000119699		TRUE	FALSE	TRUE	curated	FALSE	0.102	common
CPI-SS006C6537E	MDK_LRP1	Fibroblast_cell.B_cell	707.463	simple:P21741	simple:Q07954	ENSG00000110492	ENSG00000123384	TRUE	FALSE	TRUE	I2D,InnateDB-All	FALSE	0.178	common
CPI-SS01560CA22	CD99_PILRA	Fibroblast_cell.B_cell	450.16	simple:P14209	simple:Q9UKJ1	ENSG00000002586	ENSG00000085514	TRUE	FALSE	TRUE	curated	FALSE	0.396	common
CPI-SS02A0FF87F	FAM3C_CLEC2D	Fibroblast_cell.B_cell	159.659	simple:Q92520	simple:Q9UHP7	ENSG00000196937	ENSG00000069493	TRUE	FALSE	TRUE	IMEx,InnateDB-All,IntAct	FALSE	0.191	common
CPI-SS03105D292	CSF1_SLC7A1	Fibroblast_cell.B_cell	20.598	simple:P09603	simple:P30825	ENSG00000184371	ENSG00000139514	TRUE	FALSE	TRUE	I2D	FALSE	0.133	common
CPI-SS033E6DE7E	NRP1_VEGFB	Fibroblast_cell.B_cell	150.077	simple:O14786	simple:P49765	ENSG00000099250	ENSG00000173511	TRUE	TRUE	FALSE	curated	FALSE	0.4	common
CPI-SS05B1FA8A8	LRP6_CKLF	Fibroblast_cell.B_cell	130.471	simple:O75581	simple:Q9UBR5	ENSG00000070018	ENSG00000217555	TRUE	TRUE	FALSE	IMEx,IntAct	FALSE	0.107	common
CPI-SS083CBFACD	MDK_SORL1	Fibroblast_cell.B_cell	704.069	simple:P21741	simple:Q92673	ENSG00000110492	ENSG00000137642	TRUE	FALSE	TRUE	InnateDB-All	FALSE	0.164	common
CPI-SS08B249DBA	CCL2_CCR10	Fibroblast_cell.B_cell	61.196	simple:P13500	simple:P46092	ENSG00000108691	ENSG00000184451	TRUE	FALSE	TRUE	I2D	FALSE	0.049	common
CPI-SS0A28DCA72	CXCL12_CXCR4	Fibroblast_cell.B_cell	1259.85	simple:P48061	simple:P61073	ENSG00000107562	ENSG00000121966	TRUE	FALSE	TRUE	curated	FALSE	0.28	common
CPI-SS0A4F27388	TNFRSF1A_FASLG	Fibroblast_cell.B_cell	47.421	simple:P19438	simple:P48023	ENSG00000067182	ENSG00000117560	TRUE	TRUE	FALSE	I2D,InnateDB-All	FALSE	0.111	common
CPI-SS0B89DD8C1	TNFSF13_TNFRSF17	Fibroblast_cell.B_cell	409.444	simple:O75888	simple:Q02223	ENSG00000161955	ENSG00000048462	TRUE	FALSE	TRUE	curated	FALSE	0.227	common
CPI-SS0C4E86714	TNFRSF1B_GRN	Fibroblast_cell.B_cell	316.542	simple:P20333	simple:P28799	ENSG00000028137	ENSG00000030582	TRUE	TRUE	FALSE	IMEx,InnateDB-All,MINT	FALSE	0.387	common
CPI-SS0C85BC9AF	PROS1_AXL	Fibroblast_cell.B_cell	155.947	simple:P07225	simple:P30530	ENSG00000184500	ENSG00000167601	TRUE	FALSE	TRUE	guidetopharmacology.org	FALSE	0.271	common
CPI-SS0DA033F03	TNFRSF1A_GRN	Fibroblast_cell.B_cell	334.425	simple:P19438	simple:P28799	ENSG00000067182	ENSG00000030582	TRUE	TRUE	FALSE	IMEx,InnateDB-All,MINT	FALSE	0.338	common
CPI-SS0DE0A486F	NRP1_VEGFA	Fibroblast_cell.B_cell	138.242	simple:O14786	simple:P15692	ENSG00000099250	ENSG00000112715	TRUE	TRUE	FALSE	curated	FALSE	0.32	common
CPI-SS0E00478B4	NRP2_VEGFA	Fibroblast_cell.B_cell	197.872	simple:O60462	simple:P15692	ENSG00000118257	ENSG00000112715	TRUE	TRUE	FALSE	curated	FALSE	0.24	common
CPI-SS0EFE0B07A	CXCL12_CXCR3	Fibroblast_cell.B_cell	732.925	simple:P48061	simple:P49682	ENSG00000107562	ENSG00000186810	TRUE	FALSE	TRUE	guidetopharmacology.org	FALSE	0.156	common
CPI-SC0BD56F4CB	PSPN_RET receptor 4	Retinal_ganglion_cell.Retinal_ganglion_cell	6.473	simple:O60542	complex:RET receptor 4	ENSG00000125650		TRUE	FALSE	TRUE	curated	FALSE	0.013	old_specific
CPI-SC0FDB4B6D9	GDF9_TGFR_BMPR2	Retinal_ganglion_cell.Retinal_ganglion_cell	27.197	simple:O60383	complex:TGFR_BMPR2	ENSG00000164404		TRUE	FALSE	TRUE	curated	FALSE	0.058	old_specific
CPI-SS015819E65	FGF1_FGFR3	Retinal_ganglion_cell.Retinal_ganglion_cell	64.278	simple:P05230	simple:P22607	ENSG00000113578	ENSG00000068078	TRUE	FALSE	TRUE	I2D,IMEx,InnateDB-All,IntAct	FALSE	0.027	old_specific
CPI-SS01DCC7684	EFNA2_EPHA7	Retinal_ganglion_cell.Retinal_ganglion_cell	8.909	simple:O43921	simple:Q15375	ENSG00000099617	ENSG00000135333	FALSE	FALSE	TRUE	curated	FALSE	0.013	old_specific
CPI-SS03133B4F2	TFRC_TNFSF13B	Retinal_ganglion_cell.Retinal_ganglion_cell	50.509	simple:P02786	simple:Q9Y275	ENSG00000072274	ENSG00000102524	TRUE	TRUE	FALSE	IMEx,IntAct	FALSE	0.164	old_specific
CPI-SS03A4F7DC8	AXL_GAS6	Retinal_ganglion_cell.Retinal_ganglion_cell	42.433	simple:P30530	simple:Q14393	ENSG00000167601	ENSG00000183087	TRUE	TRUE	FALSE	guidetopharmacology.org	FALSE	0.276	old_specific
CPI-SS03E450F99	EFNA1_EPHA7	Retinal_ganglion_cell.Retinal_ganglion_cell	12.049	simple:P20827	simple:Q15375	ENSG00000169242	ENSG00000135333	TRUE	FALSE	TRUE	curated	FALSE	0.058	old_specific
CPI-SS0415CC75D	MERTK_GAS6	Retinal_ganglion_cell.Retinal_ganglion_cell	42.911	simple:Q12866	simple:Q14393	ENSG00000153208	ENSG00000183087	TRUE	TRUE	FALSE	guidetopharmacology.org	FALSE	0.227	old_specific
CPI-SS04F3A1E5C	COPA_SORT1	Retinal_ganglion_cell.Retinal_ganglion_cell	69.125	simple:P53621	simple:Q99523	ENSG00000122218	ENSG00000134243	TRUE	FALSE	TRUE	IMEx,InnateDB-All,IntAct,MatrixDB	FALSE	0.253	old_specific
CPI-SS07A9A501C	FGFR3_FGF9	Retinal_ganglion_cell.Retinal_ganglion_cell	85.069	simple:P22607	simple:P31371	ENSG00000068078	ENSG00000102678	TRUE	TRUE	FALSE	I2D,InnateDB-All	FALSE	0.018	old_specific
CPI-SS07DFEBFA8	GPR19_ENHO	Retinal_ganglion_cell.Retinal_ganglion_cell	9.817	simple:Q15760	simple:Q6UWT2	ENSG00000183150	ENSG00000168913	TRUE	TRUE	FALSE	guidetopharmacology.org	FALSE	0.013	old_specific
CPI-SS085195142	TYRO3_GAS6	Retinal_ganglion_cell.Retinal_ganglion_cell	42.905	simple:Q06418	simple:Q14393	ENSG00000092445	ENSG00000183087	TRUE	TRUE	FALSE	guidetopharmacology.org	FALSE	0.062	old_specific
CPI-SS09A36B221	BDNF_SORT1	Retinal_ganglion_cell.Retinal_ganglion_cell	34.651	simple:P23560	simple:Q99523	ENSG00000176697	ENSG00000134243	TRUE	FALSE	TRUE	I2D,IMEx,InnateDB-All,IntAct	FALSE	0.067	old_specific
CPI-SS0B2979A10	CCR10_CCL27	Retinal_ganglion_cell.Retinal_ganglion_cell	23.263	simple:P46092	simple:Q9Y4X3	ENSG00000184451	ENSG00000213927	TRUE	TRUE	FALSE	curated	FALSE	0.067	old_specific
CPI-SS0D81D9F5E	EFNA2_EPHA5	Retinal_ganglion_cell.Retinal_ganglion_cell	6.466	simple:O43921	simple:P54756	ENSG00000099617	ENSG00000145242	FALSE	FALSE	TRUE	curated	FALSE	0.004	old_specific
CPI-SS0E63AB61E	EFNA2_EPHA4	Retinal_ganglion_cell.Retinal_ganglion_cell	50.698	simple:O43921	simple:P54764	ENSG00000099617	ENSG00000116106	FALSE	FALSE	TRUE	curated	FALSE	0.018	old_specific
CPI-CS02899BF8B	ACVR_1B2A receptor_INHBB	Retinal_ganglion_cell.Retinal_ganglion_cell	18.373	complex:ACVR_1B2A receptor	simple:P09529		ENSG00000163083	TRUE	TRUE	FALSE	curated	FALSE	0.053	young_specific
CPI-CS077F1340A	FLT1 complex_VEGFB	Retinal_ganglion_cell.Retinal_ganglion_cell	51.36	complex:FLT1 complex	simple:P49765		ENSG00000173511	TRUE	TRUE	FALSE	curated	FALSE	0.204	young_specific
CPI-CS09F35DDEB	ACVR_1B2A receptor_MSTN	Retinal_ganglion_cell.Retinal_ganglion_cell	19.353	complex:ACVR_1B2A receptor	simple:O14793		ENSG00000138379	TRUE	TRUE	FALSE	curated	FALSE	0.013	young_specific
CPI-SS00F4DDF4B	PTN_PTPRS	Retinal_ganglion_cell.Retinal_ganglion_cell	24.873	simple:P21246	simple:Q13332	ENSG00000105894	ENSG00000105426	TRUE	FALSE	TRUE	I2D,IMEx,InnateDB-All,IntAct	FALSE	0.062	young_specific
CPI-SS0472C478C	BMP7_PTPRK	Retinal_ganglion_cell.Retinal_ganglion_cell	17.35	simple:P18075	simple:Q15262	ENSG00000101144	ENSG00000152894	TRUE	FALSE	TRUE	InnateDB-All	FALSE	0.027	young_specific
CPI-SS0779676D0	NPPB_NPR2	Retinal_ganglion_cell.Retinal_ganglion_cell	9.068	simple:P16860	simple:P20594	ENSG00000120937	ENSG00000159899	TRUE	FALSE	TRUE	I2D,InnateDB-All	FALSE	0.022	young_specific
CPI-SS0947A8549	FLT1_VEGFB	Retinal_ganglion_cell.Retinal_ganglion_cell	51.36	simple:P17948	simple:P49765	ENSG00000102755	ENSG00000173511	TRUE	TRUE	FALSE	curated	FALSE	0.204	young_specific
CPI-SS0C0A61F92	PLXNB2_SEMA4G	Retinal_ganglion_cell.Retinal_ganglion_cell	19.247	simple:O15031	simple:Q9NTN9	ENSG00000196576	ENSG00000095539	FALSE	TRUE	FALSE	curated	FALSE	0.062	young_specific
CPI-SC0E5218AA4	NRG1_a6b4 complex	Retinal_ganglion_cell.Retinal_ganglion_cell	134.275	simple:Q02297	complex:a6b4 complex	ENSG00000157168		TRUE	TRUE	FALSE	curated	TRUE	0.116	common
CPI-SS01BCB9360	NCAM1_BDNF	Retinal_ganglion_cell.Retinal_ganglion_cell	119.675	simple:P13591	simple:P23560	ENSG00000149294	ENSG00000176697	TRUE	TRUE	FALSE	I2D	FALSE	0.058	common
CPI-SS028688B7B	EFNA5_EPHA7	Retinal_ganglion_cell.Retinal_ganglion_cell	30.083	simple:P52803	simple:Q15375	ENSG00000184349	ENSG00000135333	FALSE	FALSE	TRUE	curated	FALSE	0.049	common
CPI-SS02904BE32	GLRA2_FAM3C	Retinal_ganglion_cell.Retinal_ganglion_cell	55.078	simple:P23416	simple:Q92520	ENSG00000101958	ENSG00000196937	TRUE	TRUE	FALSE	InnateDB-All	FALSE	0.022	common
CPI-SS033E6DE7E	NRP1_VEGFB	Retinal_ganglion_cell.Retinal_ganglion_cell	59.041	simple:O14786	simple:P49765	ENSG00000099250	ENSG00000173511	TRUE	TRUE	FALSE	curated	FALSE	0.396	common
CPI-SS038E93B77	FGFR1_FGF9	Retinal_ganglion_cell.Retinal_ganglion_cell	100.693	simple:P11362	simple:P31371	ENSG00000077782	ENSG00000102678	TRUE	TRUE	FALSE	I2D,InnateDB-All	FALSE	0.084	common
CPI-SS05B4EB419	EFNA3_EPHA4	Retinal_ganglion_cell.Retinal_ganglion_cell	65.525	simple:P52797	simple:P54764	ENSG00000143590	ENSG00000116106	FALSE	FALSE	TRUE	curated	FALSE	0.04	common
CPI-SS0755A26DD	FGF1_FGFR1	Retinal_ganglion_cell.Retinal_ganglion_cell	79.902	simple:P05230	simple:P11362	ENSG00000113578	ENSG00000077782	TRUE	FALSE	TRUE	curated	FALSE	0.222	common
CPI-SS0762B455F	EFNA1_EPHA5	Retinal_ganglion_cell.Retinal_ganglion_cell	9.605	simple:P20827	simple:P54756	ENSG00000169242	ENSG00000145242	TRUE	FALSE	TRUE	curated	FALSE	0.018	common
CPI-SS079EF5D9C	EFNA3_EPHA5	Retinal_ganglion_cell.Retinal_ganglion_cell	21.293	simple:P52797	simple:P54756	ENSG00000143590	ENSG00000145242	FALSE	FALSE	TRUE	curated	FALSE	0.009	common
CPI-SS083CBFACD	MDK_SORL1	Retinal_ganglion_cell.Retinal_ganglion_cell	162.24	simple:P21741	simple:Q92673	ENSG00000110492	ENSG00000137642	TRUE	FALSE	TRUE	InnateDB-All	FALSE	0.147	common
CPI-SS09E3F5044	EFNA5_EPHA5	Retinal_ganglion_cell.Retinal_ganglion_cell	27.639	simple:P52803	simple:P54756	ENSG00000184349	ENSG00000145242	FALSE	FALSE	TRUE	curated	FALSE	0.013	common
CPI-SS0A93C11C8	NGFR_BDNF	Retinal_ganglion_cell.Retinal_ganglion_cell	33.386	simple:P08138	simple:P23560	ENSG00000064300	ENSG00000176697	TRUE	TRUE	FALSE	curated	FALSE	0.049	common
CPI-SS0AB647854	GPR37_PSAP	Retinal_ganglion_cell.Retinal_ganglion_cell	373.148	simple:O15354	simple:P07602	ENSG00000170775	ENSG00000197746	TRUE	TRUE	FALSE	guidetopharmacology.org	FALSE	0.209	common
CPI-SS0BA601DC4	BDNF_NTRK2	Retinal_ganglion_cell.Retinal_ganglion_cell	36.24	simple:P23560	simple:Q16620	ENSG00000176697	ENSG00000148053	TRUE	FALSE	TRUE	curated	FALSE	0.022	common
CPI-SS0D5DBB634	EFNA3_EPHA7	Retinal_ganglion_cell.Retinal_ganglion_cell	23.736	simple:P52797	simple:Q15375	ENSG00000143590	ENSG00000135333	FALSE	FALSE	TRUE	curated	FALSE	0.027	common
CPI-SS0EBFE1854	EFNA1_EPHA4	Retinal_ganglion_cell.Retinal_ganglion_cell	53.837	simple:P20827	simple:P54764	ENSG00000169242	ENSG00000116106	TRUE	FALSE	TRUE	curated	FALSE	0.098	common
CPI-SS0FC01B947	EFNA5_EPHA4	Retinal_ganglion_cell.Retinal_ganglion_cell	71.871	simple:P52803	simple:P54764	ENSG00000184349	ENSG00000116106	FALSE	FALSE	TRUE	curated	FALSE	0.062	common
CPI-SC0E5218AA4	NRG1_a6b4 complex	Retinal_ganglion_cell.Retinal_ganglion_cell	65.884	simple:Q02297	complex:a6b4 complex	ENSG00000157168		TRUE	TRUE	FALSE	curated	TRUE	0.08	common
CPI-SS01BCB9360	NCAM1_BDNF	Retinal_ganglion_cell.Retinal_ganglion_cell	149.692	simple:P13591	simple:P23560	ENSG00000149294	ENSG00000176697	TRUE	TRUE	FALSE	I2D	FALSE	0.058	common
CPI-SS028688B7B	EFNA5_EPHA7	Retinal_ganglion_cell.Retinal_ganglion_cell	39.06	simple:P52803	simple:Q15375	ENSG00000184349	ENSG00000135333	FALSE	FALSE	TRUE	curated	FALSE	0.013	common
CPI-SS02904BE32	GLRA2_FAM3C	Retinal_ganglion_cell.Retinal_ganglion_cell	76.556	simple:P23416	simple:Q92520	ENSG00000101958	ENSG00000196937	TRUE	TRUE	FALSE	InnateDB-All	FALSE	0.044	common
CPI-SS033E6DE7E	NRP1_VEGFB	Retinal_ganglion_cell.Retinal_ganglion_cell	64.068	simple:O14786	simple:P49765	ENSG00000099250	ENSG00000173511	TRUE	TRUE	FALSE	curated	FALSE	0.4	common
CPI-SS038E93B77	FGFR1_FGF9	Retinal_ganglion_cell.Retinal_ganglion_cell	78.964	simple:P11362	simple:P31371	ENSG00000077782	ENSG00000102678	TRUE	TRUE	FALSE	I2D,InnateDB-All	FALSE	0.067	common
CPI-SS05B4EB419	EFNA3_EPHA4	Retinal_ganglion_cell.Retinal_ganglion_cell	47.507	simple:P52797	simple:P54764	ENSG00000143590	ENSG00000116106	FALSE	FALSE	TRUE	curated	FALSE	0.022	common
CPI-SS0755A26DD	FGF1_FGFR1	Retinal_ganglion_cell.Retinal_ganglion_cell	72.617	simple:P05230	simple:P11362	ENSG00000113578	ENSG00000077782	TRUE	FALSE	TRUE	curated	FALSE	0.111	common
CPI-SS0762B455F	EFNA1_EPHA5	Retinal_ganglion_cell.Retinal_ganglion_cell	17.751	simple:P20827	simple:P54756	ENSG00000169242	ENSG00000145242	TRUE	FALSE	TRUE	curated	FALSE	0.04	common
CPI-SS079EF5D9C	EFNA3_EPHA5	Retinal_ganglion_cell.Retinal_ganglion_cell	19.073	simple:P52797	simple:P54756	ENSG00000143590	ENSG00000145242	FALSE	FALSE	TRUE	curated	FALSE	0.004	common
CPI-SS083CBFACD	MDK_SORL1	Retinal_ganglion_cell.Retinal_ganglion_cell	131.544	simple:P21741	simple:Q92673	ENSG00000110492	ENSG00000137642	TRUE	FALSE	TRUE	InnateDB-All	FALSE	0.164	common
CPI-SS09E3F5044	EFNA5_EPHA5	Retinal_ganglion_cell.Retinal_ganglion_cell	46.449	simple:P52803	simple:P54756	ENSG00000184349	ENSG00000145242	FALSE	FALSE	TRUE	curated	FALSE	0.009	common
CPI-SS0A93C11C8	NGFR_BDNF	Retinal_ganglion_cell.Retinal_ganglion_cell	27.156	simple:P08138	simple:P23560	ENSG00000064300	ENSG00000176697	TRUE	TRUE	FALSE	curated	FALSE	0.071	common
CPI-SS0AB647854	GPR37_PSAP	Retinal_ganglion_cell.Retinal_ganglion_cell	268.162	simple:O15354	simple:P07602	ENSG00000170775	ENSG00000197746	TRUE	TRUE	FALSE	guidetopharmacology.org	FALSE	0.289	common
CPI-SS0BA601DC4	BDNF_NTRK2	Retinal_ganglion_cell.Retinal_ganglion_cell	32.525	simple:P23560	simple:Q16620	ENSG00000176697	ENSG00000148053	TRUE	FALSE	TRUE	curated	FALSE	0.036	common
CPI-SS0D5DBB634	EFNA3_EPHA7	Retinal_ganglion_cell.Retinal_ganglion_cell	11.683	simple:P52797	simple:Q15375	ENSG00000143590	ENSG00000135333	FALSE	FALSE	TRUE	curated	FALSE	0.009	common
CPI-SS0EBFE1854	EFNA1_EPHA4	Retinal_ganglion_cell.Retinal_ganglion_cell	46.185	simple:P20827	simple:P54764	ENSG00000169242	ENSG00000116106	TRUE	FALSE	TRUE	curated	FALSE	0.169	common
CPI-SS0FC01B947	EFNA5_EPHA4	Retinal_ganglion_cell.Retinal_ganglion_cell	74.884	simple:P52803	simple:P54764	ENSG00000184349	ENSG00000116106	FALSE	FALSE	TRUE	curated	FALSE	0.04	common
CPI-SC001669E22	GDF11_TGFR_AVR2A	Fibroblast_cell.Cone_photoreceptor	15.653	simple:O95390	complex:TGFR_AVR2A	ENSG00000135414		TRUE	FALSE	TRUE	curated	FALSE	0.036	old_specific
CPI-SC0D5CFA431	TGFB3_TGFbeta receptor1	Fibroblast_cell.Cone_photoreceptor	11.562	simple:P10600	complex:TGFbeta receptor1	ENSG00000119699		TRUE	FALSE	TRUE	curated	FALSE	0.053	old_specific
CPI-SS01469637C	WNT2B_FZD4	Fibroblast_cell.Cone_photoreceptor	28.615	simple:Q93097	simple:Q9ULV1	ENSG00000134245	ENSG00000174804	TRUE	FALSE	TRUE	curated	FALSE	0.022	old_specific
CPI-SS0148BDF1C	NMS_NMUR1	Fibroblast_cell.Cone_photoreceptor	3.9	simple:Q5H8A3	simple:Q9HB89	ENSG00000204640	ENSG00000171596	TRUE	FALSE	TRUE	guidetopharmacology.org	FALSE	0.044	old_specific
CPI-SS03105D292	CSF1_SLC7A1	Fibroblast_cell.Cone_photoreceptor	25.356	simple:P09603	simple:P30825	ENSG00000184371	ENSG00000139514	TRUE	FALSE	TRUE	I2D	FALSE	0.151	old_specific
CPI-SS06908C6CC	INS_IDE	Fibroblast_cell.Cone_photoreceptor	69.36	simple:P01308	simple:P14735	ENSG00000254647	ENSG00000119912	TRUE	FALSE	TRUE	I2D,IMEx	FALSE	0.027	old_specific
CPI-SS082900482	GPR37L1_PSAP	Fibroblast_cell.Cone_photoreceptor	393.164	simple:O60883	simple:P07602	ENSG00000170075	ENSG00000197746	TRUE	TRUE	FALSE	guidetopharmacology.org	FALSE	0.08	old_specific
CPI-SS0907A7598	FGFR2_FGF9	Fibroblast_cell.Cone_photoreceptor	65.863	simple:P21802	simple:P31371	ENSG00000066468	ENSG00000102678	TRUE	TRUE	FALSE	I2D,InnateDB-All	FALSE	0.049	old_specific
CPI-SS0A28DCA72	CXCL12_CXCR4	Fibroblast_cell.Cone_photoreceptor	378.756	simple:P48061	simple:P61073	ENSG00000107562	ENSG00000121966	TRUE	FALSE	TRUE	curated	FALSE	0.307	old_specific
CPI-SS0A93C11C8	NGFR_BDNF	Fibroblast_cell.Cone_photoreceptor	37.626	simple:P08138	simple:P23560	ENSG00000064300	ENSG00000176697	TRUE	TRUE	FALSE	curated	FALSE	0.049	old_specific
CPI-SS0AB647854	GPR37_PSAP	Fibroblast_cell.Cone_photoreceptor	397.192	simple:O15354	simple:P07602	ENSG00000170775	ENSG00000197746	TRUE	TRUE	FALSE	guidetopharmacology.org	FALSE	0.209	old_specific
CPI-SS0E1A8414D	DLK1_NOTCH2	Fibroblast_cell.Cone_photoreceptor	45.55	simple:P80370	simple:Q04721	ENSG00000185559	ENSG00000134250	FALSE	FALSE	TRUE	curated	FALSE	0.058	old_specific
CPI-CS02899BF8B	ACVR_1B2A receptor_INHBB	Fibroblast_cell.Cone_photoreceptor	43.604	complex:ACVR_1B2A receptor	simple:P09529		ENSG00000163083	TRUE	TRUE	FALSE	curated	FALSE	0.053	young_specific
CPI-CS073233FCC	ACVR_1A2A receptor_INHBB	Fibroblast_cell.Cone_photoreceptor	66.807	complex:ACVR_1A2A receptor	simple:P09529		ENSG00000163083	TRUE	TRUE	FALSE	curated	FALSE	0.058	young_specific
CPI-SS006FB5198	GCG_DPP4	Fibroblast_cell.Cone_photoreceptor	18.082	simple:P01275	simple:P27487	ENSG00000115263	ENSG00000197635	TRUE	FALSE	TRUE	InnateDB-All,MINT	FALSE	0.053	young_specific
CPI-SS02B567BC7	PLXNC1_SEMA7A	Fibroblast_cell.Cone_photoreceptor	32.069	simple:O60486	simple:O75326	ENSG00000136040	ENSG00000138623	FALSE	TRUE	FALSE	curated	FALSE	0.222	young_specific
CPI-SS0EBFE1854	EFNA1_EPHA4	Fibroblast_cell.Cone_photoreceptor	40.73	simple:P20827	simple:P54764	ENSG00000169242	ENSG00000116106	TRUE	FALSE	TRUE	curated	FALSE	0.169	young_specific
CPI-SS0FDAB7BA8	CXCL10_DPP4	Fibroblast_cell.Cone_photoreceptor	41.871	simple:P02778	simple:P27487	ENSG00000169245	ENSG00000197635	TRUE	FALSE	TRUE	curated	FALSE	0.036	young_specific
CPI-CS077F1340A	FLT1 complex_VEGFB	Fibroblast_cell.Cone_photoreceptor	36.437	complex:FLT1 complex	simple:P49765		ENSG00000173511	TRUE	TRUE	FALSE	curated	FALSE	0.111	common
CPI-SC0077CEB82	TGFB3_TGFbeta receptor2	Fibroblast_cell.Cone_photoreceptor	13.401	simple:P10600	complex:TGFbeta receptor2	ENSG00000119699		TRUE	FALSE	TRUE	curated	FALSE	0.036	common
CPI-SS0057AB387	RSPO1_LGR4	Fibroblast_cell.Cone_photoreceptor	17.118	simple:Q2MKA7	simple:Q9BXB1	ENSG00000169218	ENSG00000205213	TRUE	FALSE	TRUE	guidetopharmacology.org	FALSE	0.027	common
CPI-SS006C6537E	MDK_LRP1	Fibroblast_cell.Cone_photoreceptor	756.074	simple:P21741	simple:Q07954	ENSG00000110492	ENSG00000123384	TRUE	FALSE	TRUE	I2D,InnateDB-All	FALSE	0.222	common
CPI-SS01E3453DB	RSPO2_LGR4	Fibroblast_cell.Cone_photoreceptor	22.684	simple:Q6UXX9	simple:Q9BXB1	ENSG00000147655	ENSG00000205213	TRUE	FALSE	TRUE	guidetopharmacology.org	FALSE	0.044	common
CPI-SS0241A1F57	NRP2_SEMA3C	Fibroblast_cell.Cone_photoreceptor	87.712	simple:O60462	simple:Q99985	ENSG00000118257	ENSG00000075223	TRUE	TRUE	FALSE	curated	FALSE	0.089	common
CPI-SS033E6DE7E	NRP1_VEGFB	Fibroblast_cell.Cone_photoreceptor	121.759	simple:O14786	simple:P49765	ENSG00000099250	ENSG00000173511	TRUE	TRUE	FALSE	curated	FALSE	0.396	common
CPI-SS08083B141	NRP1_SEMA3A	Fibroblast_cell.Cone_photoreceptor	104.557	simple:O14786	simple:Q14563	ENSG00000099250	ENSG00000075213	TRUE	TRUE	FALSE	curated	FALSE	0.124	common
CPI-SS083CBFACD	MDK_SORL1	Fibroblast_cell.Cone_photoreceptor	759.676	simple:P21741	simple:Q92673	ENSG00000110492	ENSG00000137642	TRUE	FALSE	TRUE	InnateDB-All	FALSE	0.147	common
CPI-SS086615F9B	CSF1_CELSR3	Fibroblast_cell.Cone_photoreceptor	27.056	simple:P09603	simple:Q9NYQ7	ENSG00000184371	ENSG00000008300	TRUE	FALSE	TRUE	I2D	FALSE	0.053	common
CPI-SS0947A8549	FLT1_VEGFB	Fibroblast_cell.Cone_photoreceptor	36.437	simple:P17948	simple:P49765	ENSG00000102755	ENSG00000173511	TRUE	TRUE	FALSE	curated	FALSE	0.111	common
CPI-SS0C85BC9AF	PROS1_AXL	Fibroblast_cell.Cone_photoreceptor	185.616	simple:P07225	simple:P30530	ENSG00000184500	ENSG00000167601	TRUE	FALSE	TRUE	guidetopharmacology.org	FALSE	0.382	common
CPI-SS0DE0A486F	NRP1_VEGFA	Fibroblast_cell.Cone_photoreceptor	94.946	simple:O14786	simple:P15692	ENSG00000099250	ENSG00000112715	TRUE	TRUE	FALSE	curated	FALSE	0.396	common
CPI-SS0E00478B4	NRP2_VEGFA	Fibroblast_cell.Cone_photoreceptor	79.445	simple:O60462	simple:P15692	ENSG00000118257	ENSG00000112715	TRUE	TRUE	FALSE	curated	FALSE	0.316	common
CPI-SS0F15C1AB3	NRP2_SEMA3F	Fibroblast_cell.Cone_photoreceptor	81.235	simple:O60462	simple:Q13275	ENSG00000118257	ENSG00000001617	TRUE	TRUE	FALSE	curated	FALSE	0.147	common
CPI-SS0FC01B947	EFNA5_EPHA4	Fibroblast_cell.Cone_photoreceptor	23.782	simple:P52803	simple:P54764	ENSG00000184349	ENSG00000116106	FALSE	FALSE	TRUE	curated	FALSE	0.062	common
CPI-CS077F1340A	FLT1 complex_VEGFB	Fibroblast_cell.Cone_photoreceptor	40.681	complex:FLT1 complex	simple:P49765		ENSG00000173511	TRUE	TRUE	FALSE	curated	FALSE	0.204	common
CPI-SC0077CEB82	TGFB3_TGFbeta receptor2	Fibroblast_cell.Cone_photoreceptor	19.972	simple:P10600	complex:TGFbeta receptor2	ENSG00000119699		TRUE	FALSE	TRUE	curated	FALSE	0.08	common
CPI-SS0057AB387	RSPO1_LGR4	Fibroblast_cell.Cone_photoreceptor	29.137	simple:Q2MKA7	simple:Q9BXB1	ENSG00000169218	ENSG00000205213	TRUE	FALSE	TRUE	guidetopharmacology.org	FALSE	0.018	common
CPI-SS006C6537E	MDK_LRP1	Fibroblast_cell.Cone_photoreceptor	696.941	simple:P21741	simple:Q07954	ENSG00000110492	ENSG00000123384	TRUE	FALSE	TRUE	I2D,InnateDB-All	FALSE	0.178	common
CPI-SS01E3453DB	RSPO2_LGR4	Fibroblast_cell.Cone_photoreceptor	33.214	simple:Q6UXX9	simple:Q9BXB1	ENSG00000147655	ENSG00000205213	TRUE	FALSE	TRUE	guidetopharmacology.org	FALSE	0.018	common
CPI-SS0241A1F57	NRP2_SEMA3C	Fibroblast_cell.Cone_photoreceptor	196.905	simple:O60462	simple:Q99985	ENSG00000118257	ENSG00000075223	TRUE	TRUE	FALSE	curated	FALSE	0.12	common
CPI-SS033E6DE7E	NRP1_VEGFB	Fibroblast_cell.Cone_photoreceptor	166.921	simple:O14786	simple:P49765	ENSG00000099250	ENSG00000173511	TRUE	TRUE	FALSE	curated	FALSE	0.4	common
CPI-SS08083B141	NRP1_SEMA3A	Fibroblast_cell.Cone_photoreceptor	149.65	simple:O14786	simple:Q14563	ENSG00000099250	ENSG00000075213	TRUE	TRUE	FALSE	curated	FALSE	0.196	common
CPI-SS083CBFACD	MDK_SORL1	Fibroblast_cell.Cone_photoreceptor	703.408	simple:P21741	simple:Q92673	ENSG00000110492	ENSG00000137642	TRUE	FALSE	TRUE	InnateDB-All	FALSE	0.164	common
CPI-SS086615F9B	CSF1_CELSR3	Fibroblast_cell.Cone_photoreceptor	17.246	simple:P09603	simple:Q9NYQ7	ENSG00000184371	ENSG00000008300	TRUE	FALSE	TRUE	I2D	FALSE	0.071	common
CPI-SS0947A8549	FLT1_VEGFB	Fibroblast_cell.Cone_photoreceptor	40.681	simple:P17948	simple:P49765	ENSG00000102755	ENSG00000173511	TRUE	TRUE	FALSE	curated	FALSE	0.204	common
CPI-SS0C85BC9AF	PROS1_AXL	Fibroblast_cell.Cone_photoreceptor	154.052	simple:P07225	simple:P30530	ENSG00000184500	ENSG00000167601	TRUE	FALSE	TRUE	guidetopharmacology.org	FALSE	0.271	common
CPI-SS0DE0A486F	NRP1_VEGFA	Fibroblast_cell.Cone_photoreceptor	143.975	simple:O14786	simple:P15692	ENSG00000099250	ENSG00000112715	TRUE	TRUE	FALSE	curated	FALSE	0.32	common
CPI-SS0E00478B4	NRP2_VEGFA	Fibroblast_cell.Cone_photoreceptor	203.605	simple:O60462	simple:P15692	ENSG00000118257	ENSG00000112715	TRUE	TRUE	FALSE	curated	FALSE	0.24	common
CPI-SS0F15C1AB3	NRP2_SEMA3F	Fibroblast_cell.Cone_photoreceptor	201.42	simple:O60462	simple:Q13275	ENSG00000118257	ENSG00000001617	TRUE	TRUE	FALSE	curated	FALSE	0.08	common
CPI-SS0FC01B947	EFNA5_EPHA4	Fibroblast_cell.Cone_photoreceptor	17.161	simple:P52803	simple:P54764	ENSG00000184349	ENSG00000116106	FALSE	FALSE	TRUE	curated	FALSE	0.04	common
CPI-SS05B1FA8A8	LRP6_CKLF	Bipolar_cell.B_cell	132.054	simple:O75581	simple:Q9UBR5	ENSG00000070018	ENSG00000217555	TRUE	TRUE	FALSE	IMEx,IntAct	FALSE	0.151	old_specific
CPI-SS0C4E86714	TNFRSF1B_GRN	Bipolar_cell.B_cell	199.828	simple:P20333	simple:P28799	ENSG00000028137	ENSG00000030582	TRUE	TRUE	FALSE	IMEx,InnateDB-All,MINT	FALSE	0.431	old_specific
CPI-SS0E928B8C8	FGF7_FGFR2	Bipolar_cell.B_cell	23.905	simple:P21781	simple:P21802	ENSG00000140285	ENSG00000066468	TRUE	FALSE	TRUE	I2D,IMEx,InnateDB-All,IntAct	FALSE	0.107	old_specific
CPI-CS02899BF8B	ACVR_1B2A receptor_INHBB	Bipolar_cell.B_cell	15.674	complex:ACVR_1B2A receptor	simple:P09529		ENSG00000163083	TRUE	TRUE	FALSE	curated	FALSE	0.053	young_specific
CPI-SS0178F5C45	TGFB2_TGFBR3	Bipolar_cell.B_cell	30.317	simple:P61812	simple:Q03167	ENSG00000092969	ENSG00000069702	TRUE	FALSE	TRUE	curated	FALSE	0.133	young_specific
CPI-SS04F3A1E5C	COPA_SORT1	Bipolar_cell.B_cell	92.921	simple:P53621	simple:Q99523	ENSG00000122218	ENSG00000134243	TRUE	FALSE	TRUE	IMEx,InnateDB-All,IntAct,MatrixDB	FALSE	0.178	young_specific
CPI-SS055E061C9	LAMP1_FAM3C	Bipolar_cell.B_cell	273.054	simple:P11279	simple:Q92520	ENSG00000185896	ENSG00000196937	TRUE	TRUE	FALSE	InnateDB-All	FALSE	0.058	young_specific
CPI-SS065F7DA2A	COPA_P2RY6	Bipolar_cell.B_cell	71.662	simple:P53621	simple:Q15077	ENSG00000122218	ENSG00000171631	TRUE	FALSE	TRUE	IMEx,IntAct	FALSE	0.102	young_specific
CPI-SS08CA619FE	EGFR_GRN	Bipolar_cell.B_cell	465.238	simple:P00533	simple:P28799	ENSG00000146648	ENSG00000030582	TRUE	TRUE	FALSE	InnateDB-All	FALSE	0.236	young_specific
CPI-SC032246C72	TGFB2_TGFbeta receptor2	Bipolar_cell.B_cell	39.902	simple:P61812	complex:TGFbeta receptor2	ENSG00000092969		TRUE	FALSE	TRUE	curated	FALSE	0.187	common
CPI-SC03DD946B2	TGFB2_TGFbeta receptor1	Bipolar_cell.B_cell	46.099	simple:P61812	complex:TGFbeta receptor1	ENSG00000092969		TRUE	FALSE	TRUE	curated	FALSE	0.351	common
CPI-SS02A0FF87F	FAM3C_CLEC2D	Bipolar_cell.B_cell	240.465	simple:Q92520	simple:Q9UHP7	ENSG00000196937	ENSG00000069493	TRUE	FALSE	TRUE	IMEx,InnateDB-All,IntAct	FALSE	0.231	common
CPI-SS0A9E884E0	CD200_CD200R1	Bipolar_cell.B_cell	58.373	simple:P41217	simple:Q8TD46	ENSG00000091972	ENSG00000163606	TRUE	FALSE	TRUE	curated	FALSE	0.116	common
CPI-SC032246C72	TGFB2_TGFbeta receptor2	Bipolar_cell.B_cell	38.933	simple:P61812	complex:TGFbeta receptor2	ENSG00000092969		TRUE	FALSE	TRUE	curated	FALSE	0.133	common
CPI-SC03DD946B2	TGFB2_TGFbeta receptor1	Bipolar_cell.B_cell	43.734	simple:P61812	complex:TGFbeta receptor1	ENSG00000092969		TRUE	FALSE	TRUE	curated	FALSE	0.2	common
CPI-SS02A0FF87F	FAM3C_CLEC2D	Bipolar_cell.B_cell	198.791	simple:Q92520	simple:Q9UHP7	ENSG00000196937	ENSG00000069493	TRUE	FALSE	TRUE	IMEx,InnateDB-All,IntAct	FALSE	0.191	common
CPI-SS0A9E884E0	CD200_CD200R1	Bipolar_cell.B_cell	80.433	simple:P41217	simple:Q8TD46	ENSG00000091972	ENSG00000163606	TRUE	FALSE	TRUE	curated	FALSE	0.147	common
CPI-SC0984894BC	TGFB1_TGFbeta receptor2	Macrophage.Cone_photoreceptor	12.599	simple:P01137	complex:TGFbeta receptor2	ENSG00000105329		TRUE	FALSE	TRUE	curated	FALSE	0.218	old_specific
CPI-SC0E9C058EB	PLAUR_a4b1 complex	Macrophage.Cone_photoreceptor	19.423	simple:Q03405	complex:a4b1 complex	ENSG00000011422		TRUE	TRUE	FALSE	curated	TRUE	0.147	old_specific
CPI-SS01A07768A	CD46_JAG1	Macrophage.Cone_photoreceptor	116.81	simple:P15529	simple:P78504	ENSG00000117335	ENSG00000101384	FALSE	TRUE	FALSE	curated	FALSE	0.24	old_specific
CPI-SS01BCB9360	NCAM1_BDNF	Macrophage.Cone_photoreceptor	62.113	simple:P13591	simple:P23560	ENSG00000149294	ENSG00000176697	TRUE	TRUE	FALSE	I2D	FALSE	0.058	old_specific
CPI-SS027AFFC0E	NCR3_BAG6	Macrophage.Cone_photoreceptor	55.274	simple:O14931	simple:P46379	ENSG00000204475	ENSG00000204463	FALSE	TRUE	FALSE	curated	FALSE	0.129	old_specific
CPI-SS038E93B77	FGFR1_FGF9	Macrophage.Cone_photoreceptor	32.465	simple:P11362	simple:P31371	ENSG00000077782	ENSG00000102678	TRUE	TRUE	FALSE	I2D,InnateDB-All	FALSE	0.084	old_specific
CPI-SS03A4F7DC8	AXL_GAS6	Macrophage.Cone_photoreceptor	54.806	simple:P30530	simple:Q14393	ENSG00000167601	ENSG00000183087	TRUE	TRUE	FALSE	guidetopharmacology.org	FALSE	0.276	old_specific
CPI-SS0C85BC9AF	PROS1_AXL	Macrophage.Cone_photoreceptor	58.932	simple:P07225	simple:P30530	ENSG00000184500	ENSG00000167601	TRUE	FALSE	TRUE	guidetopharmacology.org	FALSE	0.382	old_specific
CPI-SS0DD547726	CCR2_CCL11	Macrophage.Cone_photoreceptor	76.464	simple:P41597	simple:P51671	ENSG00000121807	ENSG00000172156	TRUE	TRUE	FALSE	guidetopharmacology.org	FALSE	0.298	old_specific
CPI-SS0E00478B4	NRP2_VEGFA	Macrophage.Cone_photoreceptor	111.148	simple:O60462	simple:P15692	ENSG00000118257	ENSG00000112715	TRUE	TRUE	FALSE	curated	FALSE	0.316	old_specific
CPI-SS0F15C1AB3	NRP2_SEMA3F	Macrophage.Cone_photoreceptor	112.937	simple:O60462	simple:Q13275	ENSG00000118257	ENSG00000001617	TRUE	TRUE	FALSE	curated	FALSE	0.147	old_specific
CPI-CS077F1340A	FLT1 complex_VEGFB	Macrophage.Cone_photoreceptor	38.739	complex:FLT1 complex	simple:P49765		ENSG00000173511	TRUE	TRUE	FALSE	curated	FALSE	0.204	young_specific
CPI-SS006FB5198	GCG_DPP4	Macrophage.Cone_photoreceptor	15.66	simple:P01275	simple:P27487	ENSG00000115263	ENSG00000197635	TRUE	FALSE	TRUE	InnateDB-All,MINT	FALSE	0.053	young_specific
CPI-SS034B442CE	TNF_CELSR2	Macrophage.Cone_photoreceptor	19.947	simple:P01375	simple:Q9HCU4	ENSG00000232810	ENSG00000143126	TRUE	FALSE	TRUE	InnateDB-All	FALSE	0.058	young_specific
CPI-SS0947A8549	FLT1_VEGFB	Macrophage.Cone_photoreceptor	38.739	simple:P17948	simple:P49765	ENSG00000102755	ENSG00000173511	TRUE	TRUE	FALSE	curated	FALSE	0.204	young_specific
CPI-SS0F8EFEECF	TNF_DAG1	Macrophage.Cone_photoreceptor	25.11	simple:P01375	simple:Q14118	ENSG00000232810	ENSG00000173402	TRUE	FALSE	TRUE	InnateDB-All	FALSE	0.067	young_specific
CPI-CS02899BF8B	ACVR_1B2A receptor_INHBB	Macrophage.Cone_photoreceptor	27.106	complex:ACVR_1B2A receptor	simple:P09529		ENSG00000163083	TRUE	TRUE	FALSE	curated	FALSE	0.04	common
CPI-CS073233FCC	ACVR_1A2A receptor_INHBB	Macrophage.Cone_photoreceptor	23.835	complex:ACVR_1A2A receptor	simple:P09529		ENSG00000163083	TRUE	TRUE	FALSE	curated	FALSE	0.031	common
CPI-SS0241A1F57	NRP2_SEMA3C	Macrophage.Cone_photoreceptor	119.415	simple:O60462	simple:Q99985	ENSG00000118257	ENSG00000075223	TRUE	TRUE	FALSE	curated	FALSE	0.089	common
CPI-SS02B567BC7	PLXNC1_SEMA7A	Macrophage.Cone_photoreceptor	74.481	simple:O60486	simple:O75326	ENSG00000136040	ENSG00000138623	FALSE	TRUE	FALSE	curated	FALSE	0.093	common
CPI-SS0302E8E8F	CD74_COPA	Macrophage.Cone_photoreceptor	6904.65	simple:P04233	simple:P53621	ENSG00000019582	ENSG00000122218	TRUE	TRUE	FALSE	IMEx,IntAct	FALSE	0.333	common
CPI-SS033E6DE7E	NRP1_VEGFB	Macrophage.Cone_photoreceptor	74.149	simple:O14786	simple:P49765	ENSG00000099250	ENSG00000173511	TRUE	TRUE	FALSE	curated	FALSE	0.396	common
CPI-SS07CCAD9BF	GRN_SORT1	Macrophage.Cone_photoreceptor	713.789	simple:P28799	simple:Q99523	ENSG00000030582	ENSG00000134243	TRUE	FALSE	TRUE	IMEx,InnateDB-All,MINT	FALSE	0.351	common
CPI-SS08083B141	NRP1_SEMA3A	Macrophage.Cone_photoreceptor	56.946	simple:O14786	simple:Q14563	ENSG00000099250	ENSG00000075213	TRUE	TRUE	FALSE	curated	FALSE	0.124	common
CPI-SS09808DEAE	CD74_APP	Macrophage.Cone_photoreceptor	6878.1	simple:P04233	simple:P05067	ENSG00000019582	ENSG00000142192	FALSE	TRUE	FALSE	curated	FALSE	0.267	common
CPI-SS0C4E86714	TNFRSF1B_GRN	Macrophage.Cone_photoreceptor	165.895	simple:P20333	simple:P28799	ENSG00000028137	ENSG00000030582	TRUE	TRUE	FALSE	IMEx,InnateDB-All,MINT	FALSE	0.431	common
CPI-SS0DE0A486F	NRP1_VEGFA	Macrophage.Cone_photoreceptor	47.336	simple:O14786	simple:P15692	ENSG00000099250	ENSG00000112715	TRUE	TRUE	FALSE	curated	FALSE	0.396	common
CPI-SS0FDAB7BA8	CXCL10_DPP4	Macrophage.Cone_photoreceptor	26.305	simple:P02778	simple:P27487	ENSG00000169245	ENSG00000197635	TRUE	FALSE	TRUE	curated	FALSE	0.071	common
CPI-CS02899BF8B	ACVR_1B2A receptor_INHBB	Macrophage.Cone_photoreceptor	29.932	complex:ACVR_1B2A receptor	simple:P09529		ENSG00000163083	TRUE	TRUE	FALSE	curated	FALSE	0.053	common
CPI-CS073233FCC	ACVR_1A2A receptor_INHBB	Macrophage.Cone_photoreceptor	35.055	complex:ACVR_1A2A receptor	simple:P09529		ENSG00000163083	TRUE	TRUE	FALSE	curated	FALSE	0.058	common
CPI-SS0241A1F57	NRP2_SEMA3C	Macrophage.Cone_photoreceptor	26.049	simple:O60462	simple:Q99985	ENSG00000118257	ENSG00000075223	TRUE	TRUE	FALSE	curated	FALSE	0.12	common
CPI-SS02B567BC7	PLXNC1_SEMA7A	Macrophage.Cone_photoreceptor	73.364	simple:O60486	simple:O75326	ENSG00000136040	ENSG00000138623	FALSE	TRUE	FALSE	curated	FALSE	0.222	common
CPI-SS0302E8E8F	CD74_COPA	Macrophage.Cone_photoreceptor	11006.2	simple:P04233	simple:P53621	ENSG00000019582	ENSG00000122218	TRUE	TRUE	FALSE	IMEx,IntAct	FALSE	0.333	common
CPI-SS033E6DE7E	NRP1_VEGFB	Macrophage.Cone_photoreceptor	91.101	simple:O14786	simple:P49765	ENSG00000099250	ENSG00000173511	TRUE	TRUE	FALSE	curated	FALSE	0.4	common
CPI-SS07CCAD9BF	GRN_SORT1	Macrophage.Cone_photoreceptor	336.453	simple:P28799	simple:Q99523	ENSG00000030582	ENSG00000134243	TRUE	FALSE	TRUE	IMEx,InnateDB-All,MINT	FALSE	0.298	common
CPI-SS08083B141	NRP1_SEMA3A	Macrophage.Cone_photoreceptor	73.83	simple:O14786	simple:Q14563	ENSG00000099250	ENSG00000075213	TRUE	TRUE	FALSE	curated	FALSE	0.196	common
CPI-SS09808DEAE	CD74_APP	Macrophage.Cone_photoreceptor	10977.9	simple:P04233	simple:P05067	ENSG00000019582	ENSG00000142192	FALSE	TRUE	FALSE	curated	FALSE	0.244	common
CPI-SS0C4E86714	TNFRSF1B_GRN	Macrophage.Cone_photoreceptor	160.961	simple:P20333	simple:P28799	ENSG00000028137	ENSG00000030582	TRUE	TRUE	FALSE	IMEx,InnateDB-All,MINT	FALSE	0.387	common
CPI-SS0DE0A486F	NRP1_VEGFA	Macrophage.Cone_photoreceptor	68.155	simple:O14786	simple:P15692	ENSG00000099250	ENSG00000112715	TRUE	TRUE	FALSE	curated	FALSE	0.32	common
CPI-SS0FDAB7BA8	CXCL10_DPP4	Macrophage.Cone_photoreceptor	53.872	simple:P02778	simple:P27487	ENSG00000169245	ENSG00000197635	TRUE	FALSE	TRUE	curated	FALSE	0.036	common
CPI-CS06D50EBF8	OSMR_OSM	Fibroblast_cell.Retinal_ganglion_cell	32.379	complex:OSMR	simple:P13725		ENSG00000099985	TRUE	TRUE	FALSE	curated	FALSE	0.049	old_specific
CPI-CS08109C435	BMPR1B_BMPR2_BMP7	Fibroblast_cell.Retinal_ganglion_cell	7.568	complex:BMPR1B_BMPR2	simple:P18075		ENSG00000101144	TRUE	TRUE	FALSE	curated	FALSE	0.062	old_specific
CPI-CS08A853007	BMR1B_AVR2B_BMP7	Fibroblast_cell.Retinal_ganglion_cell	7.568	complex:BMR1B_AVR2B	simple:P18075		ENSG00000101144	TRUE	TRUE	FALSE	curated	FALSE	0.062	old_specific
CPI-CS0DF85303A	BMR1B_AVR2A_BMP7	Fibroblast_cell.Retinal_ganglion_cell	7.568	complex:BMR1B_AVR2A	simple:P18075		ENSG00000101144	TRUE	TRUE	FALSE	curated	FALSE	0.062	old_specific
CPI-SC001669E22	GDF11_TGFR_AVR2A	Fibroblast_cell.Retinal_ganglion_cell	14.489	simple:O95390	complex:TGFR_AVR2A	ENSG00000135414		TRUE	FALSE	TRUE	curated	FALSE	0.036	old_specific
CPI-SC0D5CFA431	TGFB3_TGFbeta receptor1	Fibroblast_cell.Retinal_ganglion_cell	11.334	simple:P10600	complex:TGFbeta receptor1	ENSG00000119699		TRUE	FALSE	TRUE	curated	FALSE	0.053	old_specific
CPI-SS00D3CD86E	TTR_DDR1	Fibroblast_cell.Retinal_ganglion_cell	354.393	simple:P02766	simple:Q08345	ENSG00000118271	ENSG00000204580	TRUE	FALSE	TRUE	I2D,IMEx,InnateDB-All,IntAct	FALSE	0.089	old_specific
CPI-SS00E68BB92	FGF7_FGFR3	Fibroblast_cell.Retinal_ganglion_cell	81.859	simple:P21781	simple:P22607	ENSG00000140285	ENSG00000068078	TRUE	FALSE	TRUE	I2D	FALSE	0.04	old_specific
CPI-SS01469637C	WNT2B_FZD4	Fibroblast_cell.Retinal_ganglion_cell	23.423	simple:Q93097	simple:Q9ULV1	ENSG00000134245	ENSG00000174804	TRUE	FALSE	TRUE	curated	FALSE	0.022	old_specific
CPI-SS0148BDF1C	NMS_NMUR1	Fibroblast_cell.Retinal_ganglion_cell	1.791	simple:Q5H8A3	simple:Q9HB89	ENSG00000204640	ENSG00000171596	TRUE	FALSE	TRUE	guidetopharmacology.org	FALSE	0.044	old_specific
CPI-SS028688B7B	EFNA5_EPHA7	Fibroblast_cell.Retinal_ganglion_cell	13.806	simple:P52803	simple:Q15375	ENSG00000184349	ENSG00000135333	FALSE	FALSE	TRUE	curated	FALSE	0.049	old_specific
CPI-SS0483CE4ED	PTHLH_PTH1R	Fibroblast_cell.Retinal_ganglion_cell	31.695	simple:P12272	simple:Q03431	ENSG00000087494	ENSG00000160801	TRUE	FALSE	TRUE	guidetopharmacology.org	FALSE	0.009	old_specific
CPI-SS05FEE05CB	NOTCH4_JAG2	Fibroblast_cell.Retinal_ganglion_cell	22.387	simple:Q99466	simple:Q9Y219	ENSG00000204301	ENSG00000184916	FALSE	TRUE	FALSE	curated	FALSE	0.009	old_specific
CPI-SS06006F870	TTR_AGER	Fibroblast_cell.Retinal_ganglion_cell	345.662	simple:P02766	simple:Q15109	ENSG00000118271	ENSG00000204305	TRUE	FALSE	TRUE	I2D,IMEx,InnateDB-All,MINT	FALSE	0.08	old_specific
CPI-SS082900482	GPR37L1_PSAP	Fibroblast_cell.Retinal_ganglion_cell	356.25	simple:O60883	simple:P07602	ENSG00000170075	ENSG00000197746	TRUE	TRUE	FALSE	guidetopharmacology.org	FALSE	0.08	old_specific
CPI-SS0855C0353	NRP1_PGF	Fibroblast_cell.Retinal_ganglion_cell	92.039	simple:O14786	simple:P49763	ENSG00000099250	ENSG00000119630	TRUE	TRUE	FALSE	curated	FALSE	0.076	old_specific
CPI-SS08B249DBA	CCL2_CCR10	Fibroblast_cell.Retinal_ganglion_cell	219.42	simple:P13500	simple:P46092	ENSG00000108691	ENSG00000184451	TRUE	FALSE	TRUE	I2D	FALSE	0.062	old_specific
CPI-SS08B85996F	TTR_NGFR	Fibroblast_cell.Retinal_ganglion_cell	347.887	simple:P02766	simple:P08138	ENSG00000118271	ENSG00000064300	TRUE	FALSE	TRUE	IMEx,InnateDB-All,MINT	FALSE	0.084	old_specific
CPI-SS09C4988F8	PROS1_TYRO3	Fibroblast_cell.Retinal_ganglion_cell	186.315	simple:P07225	simple:Q06418	ENSG00000184500	ENSG00000092445	TRUE	FALSE	TRUE	guidetopharmacology.org	FALSE	0.08	old_specific
CPI-SS0AB647854	GPR37_PSAP	Fibroblast_cell.Retinal_ganglion_cell	360.278	simple:O15354	simple:P07602	ENSG00000170775	ENSG00000197746	TRUE	TRUE	FALSE	guidetopharmacology.org	FALSE	0.209	old_specific
CPI-SS0D22A09AD	NRP2_PGF	Fibroblast_cell.Retinal_ganglion_cell	76.539	simple:O60462	simple:P49763	ENSG00000118257	ENSG00000119630	TRUE	TRUE	FALSE	curated	FALSE	0.067	old_specific
CPI-SS0D636A374	FGF2_FGFR3	Fibroblast_cell.Retinal_ganglion_cell	3.088	simple:P09038	simple:P22607	ENSG00000138685	ENSG00000068078	TRUE	FALSE	TRUE	curated	FALSE	0.009	old_specific
CPI-SS0E1A8414D	DLK1_NOTCH2	Fibroblast_cell.Retinal_ganglion_cell	40.596	simple:P80370	simple:Q04721	ENSG00000185559	ENSG00000134250	FALSE	FALSE	TRUE	curated	FALSE	0.058	old_specific
CPI-SS0F15C1AB3	NRP2_SEMA3F	Fibroblast_cell.Retinal_ganglion_cell	73.641	simple:O60462	simple:Q13275	ENSG00000118257	ENSG00000001617	TRUE	TRUE	FALSE	curated	FALSE	0.147	old_specific
CPI-CS02899BF8B	ACVR_1B2A receptor_INHBB	Fibroblast_cell.Retinal_ganglion_cell	18.877	complex:ACVR_1B2A receptor	simple:P09529		ENSG00000163083	TRUE	TRUE	FALSE	curated	FALSE	0.053	young_specific
CPI-CS046B3C139	ACVR_1A2A receptor_BMP7	Fibroblast_cell.Retinal_ganglion_cell	48.244	complex:ACVR_1A2A receptor	simple:P18075		ENSG00000101144	TRUE	TRUE	FALSE	curated	FALSE	0.044	young_specific
CPI-CS073233FCC	ACVR_1A2A receptor_INHBB	Fibroblast_cell.Retinal_ganglion_cell	42.079	complex:ACVR_1A2A receptor	simple:P09529		ENSG00000163083	TRUE	TRUE	FALSE	curated	FALSE	0.058	young_specific
CPI-CS08CC8F9D3	ACVR1_BMPR2_BMP7	Fibroblast_cell.Retinal_ganglion_cell	48.244	complex:ACVR1_BMPR2	simple:P18075		ENSG00000101144	TRUE	TRUE	FALSE	curated	FALSE	0.044	young_specific
CPI-CS09F35DDEB	ACVR_1B2A receptor_MSTN	Fibroblast_cell.Retinal_ganglion_cell	19.857	complex:ACVR_1B2A receptor	simple:O14793		ENSG00000138379	TRUE	TRUE	FALSE	curated	FALSE	0.013	young_specific
CPI-SS03E450F99	EFNA1_EPHA7	Fibroblast_cell.Retinal_ganglion_cell	28.786	simple:P20827	simple:Q15375	ENSG00000169242	ENSG00000135333	TRUE	FALSE	TRUE	curated	FALSE	0.062	young_specific
CPI-SS0415CC75D	MERTK_GAS6	Fibroblast_cell.Retinal_ganglion_cell	39.658	simple:Q12866	simple:Q14393	ENSG00000153208	ENSG00000183087	TRUE	TRUE	FALSE	guidetopharmacology.org	FALSE	0.142	young_specific
CPI-SS0762B455F	EFNA1_EPHA5	Fibroblast_cell.Retinal_ganglion_cell	36.175	simple:P20827	simple:P54756	ENSG00000169242	ENSG00000145242	TRUE	FALSE	TRUE	curated	FALSE	0.04	young_specific
CPI-SS079DDF890	TNFSF12_TNFRSF25	Fibroblast_cell.Retinal_ganglion_cell	44.072	simple:O43508	simple:Q93038	ENSG00000239697	ENSG00000215788	TRUE	FALSE	TRUE	I2D	FALSE	0.124	young_specific
CPI-SS09E3F5044	EFNA5_EPHA5	Fibroblast_cell.Retinal_ganglion_cell	12.606	simple:P52803	simple:P54756	ENSG00000184349	ENSG00000145242	FALSE	FALSE	TRUE	curated	FALSE	0.009	young_specific
CPI-CS077F1340A	FLT1 complex_VEGFB	Fibroblast_cell.Retinal_ganglion_cell	55.475	complex:FLT1 complex	simple:P49765		ENSG00000173511	TRUE	TRUE	FALSE	curated	FALSE	0.111	common
CPI-SC0077CEB82	TGFB3_TGFbeta receptor2	Fibroblast_cell.Retinal_ganglion_cell	14.056	simple:P10600	complex:TGFbeta receptor2	ENSG00000119699		TRUE	FALSE	TRUE	curated	FALSE	0.036	common
CPI-SS0057AB387	RSPO1_LGR4	Fibroblast_cell.Retinal_ganglion_cell	19.405	simple:Q2MKA7	simple:Q9BXB1	ENSG00000169218	ENSG00000205213	TRUE	FALSE	TRUE	guidetopharmacology.org	FALSE	0.027	common
CPI-SS006C6537E	MDK_LRP1	Fibroblast_cell.Retinal_ganglion_cell	772.406	simple:P21741	simple:Q07954	ENSG00000110492	ENSG00000123384	TRUE	FALSE	TRUE	I2D,InnateDB-All	FALSE	0.222	common
CPI-SS00F4DDF4B	PTN_PTPRS	Fibroblast_cell.Retinal_ganglion_cell	63.277	simple:P21246	simple:Q13332	ENSG00000105894	ENSG00000105426	TRUE	FALSE	TRUE	I2D,IMEx,InnateDB-All,IntAct	FALSE	0.013	common
CPI-SS01560CA22	CD99_PILRA	Fibroblast_cell.Retinal_ganglion_cell	666.519	simple:P14209	simple:Q9UKJ1	ENSG00000002586	ENSG00000085514	TRUE	FALSE	TRUE	curated	FALSE	0.427	common
CPI-SS01E3453DB	RSPO2_LGR4	Fibroblast_cell.Retinal_ganglion_cell	24.972	simple:Q6UXX9	simple:Q9BXB1	ENSG00000147655	ENSG00000205213	TRUE	FALSE	TRUE	guidetopharmacology.org	FALSE	0.044	common
CPI-SS02770D68F	NOTCH2_JAG2	Fibroblast_cell.Retinal_ganglion_cell	56.27	simple:Q04721	simple:Q9Y219	ENSG00000134250	ENSG00000184916	FALSE	TRUE	FALSE	curated	FALSE	0.036	common
CPI-SS03105D292	CSF1_SLC7A1	Fibroblast_cell.Retinal_ganglion_cell	53.133	simple:P09603	simple:P30825	ENSG00000184371	ENSG00000139514	TRUE	FALSE	TRUE	I2D	FALSE	0.151	common
CPI-SS033E6DE7E	NRP1_VEGFB	Fibroblast_cell.Retinal_ganglion_cell	140.797	simple:O14786	simple:P49765	ENSG00000099250	ENSG00000173511	TRUE	TRUE	FALSE	curated	FALSE	0.396	common
CPI-SS038E93B77	FGFR1_FGF9	Fibroblast_cell.Retinal_ganglion_cell	134.963	simple:P11362	simple:P31371	ENSG00000077782	ENSG00000102678	TRUE	TRUE	FALSE	I2D,InnateDB-All	FALSE	0.084	common
CPI-SS03A4F7DC8	AXL_GAS6	Fibroblast_cell.Retinal_ganglion_cell	80.806	simple:P30530	simple:Q14393	ENSG00000167601	ENSG00000183087	TRUE	TRUE	FALSE	guidetopharmacology.org	FALSE	0.276	common
CPI-SS08083B141	NRP1_SEMA3A	Fibroblast_cell.Retinal_ganglion_cell	92.256	simple:O14786	simple:Q14563	ENSG00000099250	ENSG00000075213	TRUE	TRUE	FALSE	curated	FALSE	0.124	common
CPI-SS083CBFACD	MDK_SORL1	Fibroblast_cell.Retinal_ganglion_cell	912.763	simple:P21741	simple:Q92673	ENSG00000110492	ENSG00000137642	TRUE	FALSE	TRUE	InnateDB-All	FALSE	0.147	common
CPI-SS085195142	TYRO3_GAS6	Fibroblast_cell.Retinal_ganglion_cell	45.214	simple:Q06418	simple:Q14393	ENSG00000092445	ENSG00000183087	TRUE	TRUE	FALSE	guidetopharmacology.org	FALSE	0.062	common
CPI-SS086615F9B	CSF1_CELSR3	Fibroblast_cell.Retinal_ganglion_cell	35.769	simple:P09603	simple:Q9NYQ7	ENSG00000184371	ENSG00000008300	TRUE	FALSE	TRUE	I2D	FALSE	0.053	common
CPI-SS0907A7598	FGFR2_FGF9	Fibroblast_cell.Retinal_ganglion_cell	148.309	simple:P21802	simple:P31371	ENSG00000066468	ENSG00000102678	TRUE	TRUE	FALSE	I2D,InnateDB-All	FALSE	0.049	common
CPI-SS0947A8549	FLT1_VEGFB	Fibroblast_cell.Retinal_ganglion_cell	55.475	simple:P17948	simple:P49765	ENSG00000102755	ENSG00000173511	TRUE	TRUE	FALSE	curated	FALSE	0.111	common
CPI-SS0A28DCA72	CXCL12_CXCR4	Fibroblast_cell.Retinal_ganglion_cell	378.918	simple:P48061	simple:P61073	ENSG00000107562	ENSG00000121966	TRUE	FALSE	TRUE	curated	FALSE	0.307	common
CPI-SS0A93C11C8	NGFR_BDNF	Fibroblast_cell.Retinal_ganglion_cell	67.191	simple:P08138	simple:P23560	ENSG00000064300	ENSG00000176697	TRUE	TRUE	FALSE	curated	FALSE	0.049	common
CPI-SS0C0A61F92	PLXNB2_SEMA4G	Fibroblast_cell.Retinal_ganglion_cell	28.794	simple:O15031	simple:Q9NTN9	ENSG00000196576	ENSG00000095539	FALSE	TRUE	FALSE	curated	FALSE	0.027	common
CPI-SS0C4D54E39	NOTCH3_JAG2	Fibroblast_cell.Retinal_ganglion_cell	37.522	simple:Q9UM47	simple:Q9Y219	ENSG00000074181	ENSG00000184916	FALSE	TRUE	FALSE	curated	FALSE	0.004	common
CPI-SS0C85BC9AF	PROS1_AXL	Fibroblast_cell.Retinal_ganglion_cell	185.843	simple:P07225	simple:P30530	ENSG00000184500	ENSG00000167601	TRUE	FALSE	TRUE	guidetopharmacology.org	FALSE	0.382	common
CPI-SS0DE0A486F	NRP1_VEGFA	Fibroblast_cell.Retinal_ganglion_cell	110.002	simple:O14786	simple:P15692	ENSG00000099250	ENSG00000112715	TRUE	TRUE	FALSE	curated	FALSE	0.396	common
CPI-SS0E00478B4	NRP2_VEGFA	Fibroblast_cell.Retinal_ganglion_cell	94.501	simple:O60462	simple:P15692	ENSG00000118257	ENSG00000112715	TRUE	TRUE	FALSE	curated	FALSE	0.316	common
CPI-SS0EBFE1854	EFNA1_EPHA4	Fibroblast_cell.Retinal_ganglion_cell	51.732	simple:P20827	simple:P54764	ENSG00000169242	ENSG00000116106	TRUE	FALSE	TRUE	curated	FALSE	0.098	common
CPI-SS0FC01B947	EFNA5_EPHA4	Fibroblast_cell.Retinal_ganglion_cell	55.594	simple:P52803	simple:P54764	ENSG00000184349	ENSG00000116106	FALSE	FALSE	TRUE	curated	FALSE	0.062	common
CPI-CS077F1340A	FLT1 complex_VEGFB	Fibroblast_cell.Retinal_ganglion_cell	59.322	complex:FLT1 complex	simple:P49765		ENSG00000173511	TRUE	TRUE	FALSE	curated	FALSE	0.204	common
CPI-SC0077CEB82	TGFB3_TGFbeta receptor2	Fibroblast_cell.Retinal_ganglion_cell	21.015	simple:P10600	complex:TGFbeta receptor2	ENSG00000119699		TRUE	FALSE	TRUE	curated	FALSE	0.08	common
CPI-SS0057AB387	RSPO1_LGR4	Fibroblast_cell.Retinal_ganglion_cell	28.427	simple:Q2MKA7	simple:Q9BXB1	ENSG00000169218	ENSG00000205213	TRUE	FALSE	TRUE	guidetopharmacology.org	FALSE	0.018	common
CPI-SS006C6537E	MDK_LRP1	Fibroblast_cell.Retinal_ganglion_cell	718.92	simple:P21741	simple:Q07954	ENSG00000110492	ENSG00000123384	TRUE	FALSE	TRUE	I2D,InnateDB-All	FALSE	0.178	common
CPI-SS00F4DDF4B	PTN_PTPRS	Fibroblast_cell.Retinal_ganglion_cell	150.234	simple:P21246	simple:Q13332	ENSG00000105894	ENSG00000105426	TRUE	FALSE	TRUE	I2D,IMEx,InnateDB-All,IntAct	FALSE	0.062	common
CPI-SS01560CA22	CD99_PILRA	Fibroblast_cell.Retinal_ganglion_cell	440.375	simple:P14209	simple:Q9UKJ1	ENSG00000002586	ENSG00000085514	TRUE	FALSE	TRUE	curated	FALSE	0.396	common
CPI-SS01E3453DB	RSPO2_LGR4	Fibroblast_cell.Retinal_ganglion_cell	32.504	simple:Q6UXX9	simple:Q9BXB1	ENSG00000147655	ENSG00000205213	TRUE	FALSE	TRUE	guidetopharmacology.org	FALSE	0.018	common
CPI-SS02770D68F	NOTCH2_JAG2	Fibroblast_cell.Retinal_ganglion_cell	69.089	simple:Q04721	simple:Q9Y219	ENSG00000134250	ENSG00000184916	FALSE	TRUE	FALSE	curated	FALSE	0.089	common
CPI-SS03105D292	CSF1_SLC7A1	Fibroblast_cell.Retinal_ganglion_cell	27.47	simple:P09603	simple:P30825	ENSG00000184371	ENSG00000139514	TRUE	FALSE	TRUE	I2D	FALSE	0.133	common
CPI-SS033E6DE7E	NRP1_VEGFB	Fibroblast_cell.Retinal_ganglion_cell	185.562	simple:O14786	simple:P49765	ENSG00000099250	ENSG00000173511	TRUE	TRUE	FALSE	curated	FALSE	0.4	common
CPI-SS038E93B77	FGFR1_FGF9	Fibroblast_cell.Retinal_ganglion_cell	133.251	simple:P11362	simple:P31371	ENSG00000077782	ENSG00000102678	TRUE	TRUE	FALSE	I2D,InnateDB-All	FALSE	0.067	common
CPI-SS03A4F7DC8	AXL_GAS6	Fibroblast_cell.Retinal_ganglion_cell	62.576	simple:P30530	simple:Q14393	ENSG00000167601	ENSG00000183087	TRUE	TRUE	FALSE	guidetopharmacology.org	FALSE	0.178	common
CPI-SS08083B141	NRP1_SEMA3A	Fibroblast_cell.Retinal_ganglion_cell	158.011	simple:O14786	simple:Q14563	ENSG00000099250	ENSG00000075213	TRUE	TRUE	FALSE	curated	FALSE	0.196	common
CPI-SS083CBFACD	MDK_SORL1	Fibroblast_cell.Retinal_ganglion_cell	822.571	simple:P21741	simple:Q92673	ENSG00000110492	ENSG00000137642	TRUE	FALSE	TRUE	InnateDB-All	FALSE	0.164	common
CPI-SS085195142	TYRO3_GAS6	Fibroblast_cell.Retinal_ganglion_cell	40.301	simple:Q06418	simple:Q14393	ENSG00000092445	ENSG00000183087	TRUE	TRUE	FALSE	guidetopharmacology.org	FALSE	0.062	common
CPI-SS086615F9B	CSF1_CELSR3	Fibroblast_cell.Retinal_ganglion_cell	21.445	simple:P09603	simple:Q9NYQ7	ENSG00000184371	ENSG00000008300	TRUE	FALSE	TRUE	I2D	FALSE	0.071	common
CPI-SS0907A7598	FGFR2_FGF9	Fibroblast_cell.Retinal_ganglion_cell	135.718	simple:P21802	simple:P31371	ENSG00000066468	ENSG00000102678	TRUE	TRUE	FALSE	I2D,InnateDB-All	FALSE	0.027	common
CPI-SS0947A8549	FLT1_VEGFB	Fibroblast_cell.Retinal_ganglion_cell	59.322	simple:P17948	simple:P49765	ENSG00000102755	ENSG00000173511	TRUE	TRUE	FALSE	curated	FALSE	0.204	common
CPI-SS0A28DCA72	CXCL12_CXCR4	Fibroblast_cell.Retinal_ganglion_cell	686.56	simple:P48061	simple:P61073	ENSG00000107562	ENSG00000121966	TRUE	FALSE	TRUE	curated	FALSE	0.28	common
CPI-SS0A93C11C8	NGFR_BDNF	Fibroblast_cell.Retinal_ganglion_cell	26.142	simple:P08138	simple:P23560	ENSG00000064300	ENSG00000176697	TRUE	TRUE	FALSE	curated	FALSE	0.071	common
CPI-SS0C0A61F92	PLXNB2_SEMA4G	Fibroblast_cell.Retinal_ganglion_cell	32.218	simple:O15031	simple:Q9NTN9	ENSG00000196576	ENSG00000095539	FALSE	TRUE	FALSE	curated	FALSE	0.062	common
CPI-SS0C4D54E39	NOTCH3_JAG2	Fibroblast_cell.Retinal_ganglion_cell	31.151	simple:Q9UM47	simple:Q9Y219	ENSG00000074181	ENSG00000184916	FALSE	TRUE	FALSE	curated	FALSE	0.009	common
CPI-SS0C85BC9AF	PROS1_AXL	Fibroblast_cell.Retinal_ganglion_cell	154.056	simple:P07225	simple:P30530	ENSG00000184500	ENSG00000167601	TRUE	FALSE	TRUE	guidetopharmacology.org	FALSE	0.271	common
CPI-SS0DE0A486F	NRP1_VEGFA	Fibroblast_cell.Retinal_ganglion_cell	154.661	simple:O14786	simple:P15692	ENSG00000099250	ENSG00000112715	TRUE	TRUE	FALSE	curated	FALSE	0.32	common
CPI-SS0E00478B4	NRP2_VEGFA	Fibroblast_cell.Retinal_ganglion_cell	214.291	simple:O60462	simple:P15692	ENSG00000118257	ENSG00000112715	TRUE	TRUE	FALSE	curated	FALSE	0.24	common
CPI-SS0EBFE1854	EFNA1_EPHA4	Fibroblast_cell.Retinal_ganglion_cell	64.609	simple:P20827	simple:P54764	ENSG00000169242	ENSG00000116106	TRUE	FALSE	TRUE	curated	FALSE	0.169	common
CPI-SS0FC01B947	EFNA5_EPHA4	Fibroblast_cell.Retinal_ganglion_cell	41.04	simple:P52803	simple:P54764	ENSG00000184349	ENSG00000116106	FALSE	FALSE	TRUE	curated	FALSE	0.04	common
CPI-SC03DD946B2	TGFB2_TGFbeta receptor1	Muller.Cone_photoreceptor	69.742	simple:P61812	complex:TGFbeta receptor1	ENSG00000092969		TRUE	FALSE	TRUE	curated	FALSE	0.351	old_specific
CPI-SC0FDB4B6D9	GDF9_TGFR_BMPR2	Muller.Cone_photoreceptor	32.091	simple:O60383	complex:TGFR_BMPR2	ENSG00000164404		TRUE	FALSE	TRUE	curated	FALSE	0.058	old_specific
CPI-SS01BCB9360	NCAM1_BDNF	Muller.Cone_photoreceptor	209.702	simple:P13591	simple:P23560	ENSG00000149294	ENSG00000176697	TRUE	TRUE	FALSE	I2D	FALSE	0.058	old_specific
CPI-SS038E93B77	FGFR1_FGF9	Muller.Cone_photoreceptor	72.169	simple:P11362	simple:P31371	ENSG00000077782	ENSG00000102678	TRUE	TRUE	FALSE	I2D,InnateDB-All	FALSE	0.084	old_specific
CPI-SS07BECB892	EPHA2_EFNA3	Muller.Cone_photoreceptor	6.287	simple:P29317	simple:P52797	ENSG00000142627	ENSG00000143590	FALSE	TRUE	FALSE	curated	FALSE	0.027	old_specific
CPI-SS082900482	GPR37L1_PSAP	Muller.Cone_photoreceptor	407.918	simple:O60883	simple:P07602	ENSG00000170075	ENSG00000197746	TRUE	TRUE	FALSE	guidetopharmacology.org	FALSE	0.08	old_specific
CPI-SS0A93C11C8	NGFR_BDNF	Muller.Cone_photoreceptor	43.69	simple:P08138	simple:P23560	ENSG00000064300	ENSG00000176697	TRUE	TRUE	FALSE	curated	FALSE	0.049	old_specific
CPI-SS0EBFE1854	EFNA1_EPHA4	Muller.Cone_photoreceptor	25.966	simple:P20827	simple:P54764	ENSG00000169242	ENSG00000116106	TRUE	FALSE	TRUE	curated	FALSE	0.169	young_specific
CPI-CS02899BF8B	ACVR_1B2A receptor_INHBB	Muller.Cone_photoreceptor	24.189	complex:ACVR_1B2A receptor	simple:P09529		ENSG00000163083	TRUE	TRUE	FALSE	curated	FALSE	0.04	common
CPI-CS067298D94	FLT1 complex_VEGFA	Muller.Cone_photoreceptor	30.11	complex:FLT1 complex	simple:P15692		ENSG00000112715	TRUE	TRUE	FALSE	curated	FALSE	0.102	common
CPI-CS077F1340A	FLT1 complex_VEGFB	Muller.Cone_photoreceptor	56.923	complex:FLT1 complex	simple:P49765		ENSG00000173511	TRUE	TRUE	FALSE	curated	FALSE	0.111	common
CPI-SC032246C72	TGFB2_TGFbeta receptor2	Muller.Cone_photoreceptor	71.581	simple:P61812	complex:TGFbeta receptor2	ENSG00000092969		TRUE	FALSE	TRUE	curated	FALSE	0.187	common
CPI-SS0755A26DD	FGF1_FGFR1	Muller.Cone_photoreceptor	83.266	simple:P05230	simple:P11362	ENSG00000113578	ENSG00000077782	TRUE	FALSE	TRUE	curated	FALSE	0.222	common
CPI-SS0947A8549	FLT1_VEGFB	Muller.Cone_photoreceptor	56.923	simple:P17948	simple:P49765	ENSG00000102755	ENSG00000173511	TRUE	TRUE	FALSE	curated	FALSE	0.111	common
CPI-SS0AB647854	GPR37_PSAP	Muller.Cone_photoreceptor	649.006	simple:O15354	simple:P07602	ENSG00000170775	ENSG00000197746	TRUE	TRUE	FALSE	guidetopharmacology.org	FALSE	0.209	common
CPI-CS02899BF8B	ACVR_1B2A receptor_INHBB	Muller.Cone_photoreceptor	34.356	complex:ACVR_1B2A receptor	simple:P09529		ENSG00000163083	TRUE	TRUE	FALSE	curated	FALSE	0.053	common
CPI-CS067298D94	FLT1 complex_VEGFA	Muller.Cone_photoreceptor	54.504	complex:FLT1 complex	simple:P15692		ENSG00000112715	TRUE	TRUE	FALSE	curated	FALSE	0.142	common
CPI-CS077F1340A	FLT1 complex_VEGFB	Muller.Cone_photoreceptor	77.449	complex:FLT1 complex	simple:P49765		ENSG00000173511	TRUE	TRUE	FALSE	curated	FALSE	0.204	common
CPI-SC032246C72	TGFB2_TGFbeta receptor2	Muller.Cone_photoreceptor	65.423	simple:P61812	complex:TGFbeta receptor2	ENSG00000092969		TRUE	FALSE	TRUE	curated	FALSE	0.133	common
CPI-SS0755A26DD	FGF1_FGFR1	Muller.Cone_photoreceptor	60.29	simple:P05230	simple:P11362	ENSG00000113578	ENSG00000077782	TRUE	FALSE	TRUE	curated	FALSE	0.111	common
CPI-SS0947A8549	FLT1_VEGFB	Muller.Cone_photoreceptor	77.449	simple:P17948	simple:P49765	ENSG00000102755	ENSG00000173511	TRUE	TRUE	FALSE	curated	FALSE	0.204	common
CPI-SS0AB647854	GPR37_PSAP	Muller.Cone_photoreceptor	590.042	simple:O15354	simple:P07602	ENSG00000170775	ENSG00000197746	TRUE	TRUE	FALSE	guidetopharmacology.org	FALSE	0.289	common
CPI-SC0FDB4B6D9	GDF9_TGFR_BMPR2	Retinal_ganglion_cell.Cone_photoreceptor	30.499	simple:O60383	complex:TGFR_BMPR2	ENSG00000164404		TRUE	FALSE	TRUE	curated	FALSE	0.058	old_specific
CPI-SS01BCB9360	NCAM1_BDNF	Retinal_ganglion_cell.Cone_photoreceptor	90.11	simple:P13591	simple:P23560	ENSG00000149294	ENSG00000176697	TRUE	TRUE	FALSE	I2D	FALSE	0.058	old_specific
CPI-SS033E6DE7E	NRP1_VEGFB	Retinal_ganglion_cell.Cone_photoreceptor	40.003	simple:O14786	simple:P49765	ENSG00000099250	ENSG00000173511	TRUE	TRUE	FALSE	curated	FALSE	0.396	old_specific
CPI-SS04F3A1E5C	COPA_SORT1	Retinal_ganglion_cell.Cone_photoreceptor	77.636	simple:P53621	simple:Q99523	ENSG00000122218	ENSG00000134243	TRUE	FALSE	TRUE	IMEx,InnateDB-All,IntAct,MatrixDB	FALSE	0.253	old_specific
CPI-SS0A3569604	IGF2_IDE	Retinal_ganglion_cell.Cone_photoreceptor	72.771	simple:P01344	simple:P14735	ENSG00000167244	ENSG00000119912	TRUE	FALSE	TRUE	I2D,InnateDB-All	FALSE	0.027	old_specific
CPI-SS0E63AB61E	EFNA2_EPHA4	Retinal_ganglion_cell.Cone_photoreceptor	18.885	simple:O43921	simple:P54764	ENSG00000099617	ENSG00000116106	FALSE	FALSE	TRUE	curated	FALSE	0.018	old_specific
CPI-CS048465560	ACVR_1A2B receptor_INHBB	Retinal_ganglion_cell.Cone_photoreceptor	31.999	complex:ACVR_1A2B receptor	simple:P09529		ENSG00000163083	TRUE	TRUE	FALSE	curated	FALSE	0.004	young_specific
CPI-CS085EF890A	ACVR_1B2B receptor_INHBB	Retinal_ganglion_cell.Cone_photoreceptor	31.999	complex:ACVR_1B2B receptor	simple:P09529		ENSG00000163083	TRUE	TRUE	FALSE	curated	FALSE	0.004	young_specific
CPI-SC023986FB9	MSTN_TGFR_AVR2A	Retinal_ganglion_cell.Cone_photoreceptor	26.825	simple:O14793	complex:TGFR_AVR2A	ENSG00000138379		TRUE	FALSE	TRUE	curated	FALSE	0.013	young_specific
[truncated: 9,316 more rows]
