# Supplementary material for: Deciphering primate retinal aging at single-cell resolution
Source: Protein Cell. 2020 Oct 14;12(11):889–98. doi: 10.1007/s13238-020-00791-x (PMC8563949; doi:10.1007/s13238-020-00791-x)
Supplement: Supplementary file 7 — Supplementary material 7 (XLS 27 kb) [file 13238_2020_791_MOESM7_ESM.xls]

## Sheet: Antibodies
Antibodies	Company	Cat Number	Host	Dilution
Anti-ARR3	Thermo Fisher Scientific	PA5-75301	Rabbit	1:100
Anti-RBP4	Abcam	ab109193	Rabbit	1:100
Anti-THY1	Abcam	ab133350	Rabbit	1:100
Anti-Glutamine synthetase	Abcam	ab228590	Rabbit	1:100
Anti-CHX10 (VSX2)	Abcam	ab16141	Sheep	1:100
Anti-PKCa	Millipore	05-154	Mouse	1:100
Anti-RPE65	Abcam	ab13826	Mouse	1:100
